# Supplementary material for: Modeling precision treatment of breast cancer
Source: Genome Biol. 2013 Oct 31;14(10):R110. doi: 10.1186/gb-2013-14-10-r110 (PMC3937590; doi:10.1186/gb-2013-14-10-r110)
Supplement: Additional file 1 — Supplementary Methods, Supplementary Results, Figures S1 to S10, and Tables S4, S6, S8, S9, S10, S12, and S13. Supplementary Methods: detailed description of the therapeutic compound response data, molecular data for the breast cancer cell lines, molecular data for the external breast cancer tumor samples used for validation, classification methods, data integration approach, statistical methods, and pathway overrepresentation analysis. Supplementary Results: assessment of cell line signal in tumor samples, inter-data relationships, prediction comparison of datasets, validation against other cell line datasets, and the patient response prediction toolbox for the R project for statistical computing. Table S4: overview of genes with good correlation (FDR P-value <0.05) between SNP6 and gene expression; 22 to 39% of genes in copy number aberration regions show a significant concordance between their genomic and transcriptomic profile after multiple testing correction. Table S6: data type ranking of the importance of the molecular datasets by comparison of prediction performance of LS-SVM and RF classifiers built on individual data sets and their combination, and by comparison of the average appearance of data types in the top 100 of ranked features, with and without inclusion of RPPA data. Examples are also provided of compounds for which (most) datasets give similar results or for which one dataset performs better (shown in bold). Table S8: performance for 'splice-specific' response predictors (RF) with an AUC increase >0.05 when comparing all transcript features to gene-level values alone. Table S9: statistical association between clinical variables and predicted response for 306 TCGA patients with expression, methylation and copy number data available. For each compound, the best performing model was utilized (LS-SVM or RF with any combination of expression, copy number and methylation data). Table S10: resistant/intermediate/sensitive cutoffs for 22 compounds with [file gb-2013-14-10-r110-S1.xlsx]

## Sheet: SupplTable1.csv
Supplementary Table 1: Overview of 84 cell lines with subtype information and available data. -log10 (GI50) values for 90 therapeutic compounds are provided for 70/84 cell lines included in all analyses.
Cell line	Transcriptional subtype	Transcriptional subtype + ERBB2 status	ExomeSeq availability	RNASeq availability	Exon array availability	U133A availability	SNP6 availability	Methylation availability	RPPA availability	Included in drug analyses	17-AAG	5-FU	5-FdUR	AG1478	Sigma AKT1-2 inhibitor	Triciribine	AS-252424	AZD6244	BEZ235	BIBW2992	Baicalein	Bortezomib	CGC-11047	CGC-11144	CPT-11	Carboplatin	Cisplatin	Disulfiram	Docetaxel	Doxorubicin	ERKi II (FR180304)	Epirubicin	Erlotinib	Etoposide	Everolimus	FTase inhibitor I	Fascaplysin	GSK923295	GSK1070916	GSK1120212	GSK1059868	GSK1838705	GSK461364	GSK2119563	GSK2126458	GSK2141795	GSK1059615	GSK650394	Lapatinib
184A1	Normal-like	Normal-like	1	1	1	0	1	0	1	1	7.92812	3.87943	3.66756	NA	5.5784	6.34199	5.42713	6.50031	7.19382	7.73755	3.77728	8.18177	3.20204	6.32148	5.4437	4.90309	5.52578	4.89963	6.12843	6.95078	4.60555	6.67572	6.64207	5.0752	6.16494	4.17587	6.4034	5.10018	6.10292	8.67366	4.98297	6.40012	5.18243	7.02273	8.77211	NA	7.77989	5.95078	5.86012
184B5	Normal-like	Normal-like	1	1	1	0	1	0	1	1	7.55752	1.7167	3.64782	NA	5.55752	6.24795	4.65365	6.8962	NA	7.21896	3.77728	8.32606	3.1349	5.6216	5.65561	5.29414	3.30103	4.93181	8.39469	NA	4.88941	8.24872	6.32331	5.06248	5.54975	4.17587	6.53313	5.16558	6.18776	NA	4.47756	6.31515	6.69037	6.50031	8.22841	NA	NA	5.97062	5.23508
21NT	Basal	ERBB2-amp	1	1	0	0	1	0	0	1	NA	NA	NA	NA	NA	NA	NA	NA	NA	NA	NA	NA	NA	NA	NA	NA	NA	4.71897	NA	NA	NA	NA	NA	NA	NA	NA	NA	NA	NA	NA	NA	NA	NA	NA	NA	5.34872	NA	NA	NA
600MPE	Luminal	Luminal	1	1	1	1	1	1	1	1	6.64589	4.11464	5.80688	4.10568	5.15304	5.43415	5.19382	6.23657	4.47756	5.63264	3.77728	6.85078	3.68194	6.48678	4.70553	3.81816	4.33161	7.09583	7.6073	6.6925	4.64975	NA	4.29843	5.25727	4.70115	4.47756	6.54516	4.47756	5.10292	8.16685	5.08831	6.49485	5.16115	6.22988	8.2204	NA	6.31069	4.17587	4.77728
AU565	Luminal	ERBB2-amp	1	1	1	1	1	1	1	1	7.24185	4.68613	4.97062	4.78516	5.60906	6.86967	4.87615	4.30103	6.59176	NA	4.37779	8.32239	3.32698	6.31069	5.83268	4.95468	5.72354	6.83565	8.30452	7.02503	4.47756	6.84466	4.92812	6.19518	NA	4.47756	6.94692	7.61618	5.51713	5.01278	5.18177	5.62709	8.58336	6.25337	8.09963	6.0942	6.32239	4.47756	6.4034
BT20	Basal	Basal	1	0	1	1	1	1	1	1	NA	NA	3.49485	NA	5.09044	5.26043	4.93181	4.30103	5.59517	5.55909	4.05257	7.32883	NA	6.65561	NA	NA	NA	7.30103	NA	NA	4.55284	NA	5.6968	5.47625	NA	4.47756	6.50585	NA	NA	NA	4.77469	4.85699	NA	5.97469	7.79588	5.24642	NA	4.47756	4.77728
BT474	Luminal	ERBB2-amp	1	1	1	1	1	1	1	1	5.83565	3.75203	3.37469	6.17393	6.07988	6.17005	5.40894	4.30103	6.64589	8.23284	4.30364	8.2426	4.24489	6.02319	4.69037	3.97469	4.42251	4.17587	8.19791	6.51145	4.68613	5.1707	4.97881	4.63451	7.51713	4.17587	6.73283	5.46344	5.1986	4.77728	5.09909	5.0804	5.07007	6.82102	8.36151	7.15927	6.80134	4.17587	6.4023
BT483	Luminal	Luminal	1	1	1	1	1	1	1	1	6.67778	4.48017	4.14752	3.77728	6.20343	6.90658	4.76955	4.30103	5.86967	5.77989	4.4389	7.43652	3.27327	6.25104	5.21681	5.82102	4.0511	4.17849	7.6517	6.99568	4.451	6.77989	4.77989	5.37059	5.54668	4.47756	7.18243	6.4437	5.34969	4.77728	5.36754	5.49214	5.35458	7.46597	8.9393	NA	6.80134	4.47756	4.77728
BT549	Claudin-low	Claudin-low	1	1	1	1	1	1	1	1	7.51286	4.01144	3.56543	4.33161	5.08092	5.00833	4.47756	4.30103	4.47756	5.8729	4.63827	8.21254	4.73049	6.52871	5.46597	4.60906	5.59517	6.89279	8.46344	6.9431	4	6.70115	4.39147	5.88606	6.87943	4.17587	6.28483	7.29585	5.71444	5.54668	4.61618	5.21112	7.47625	5.38405	7.31695	5.45346	5.73049	4.47756	4.77728
CAMA1	Luminal	Luminal	1	1	1	1	1	1	1	1	6.59517	3.51145	4.35556	4.45967	5.16558	5.1831	4.17587	4.30103	6.66756	5.64975	4.39362	7.90309	2.90658	6.42597	4.84466	3.72354	4.39041	4.85078	NA	6.5784	4	NA	4.17587	5.31247	8.15181	4.47756	6.6073	7.32606	5.04576	4.77728	4.9914	5.07676	5.16558	4.74715	7.07676	7.02273	5.77211	4.17587	4.77728
HCC1143	Basal	Basal	1	1	1	1	1	1	1	1	6.86012	3.76447	4.07727	3.77728	4.86967	4.9393	4.17587	4.30103	4.47756	5.86012	4.1549	8.11805	4.05012	6.87943	4.88273	3.87943	5.04287	6.94692	8.0575	6.60033	4.59688	6.58004	4.2426	5.29073	5.83268	4.47756	6.55909	6.98297	5.52433	4.77728	4.47756	5.55909	7.16877	5.47886	7.42597	5.40671	6.24489	4.17587	4.77728
HCC1187	Basal	Basal	1	0	1	1	1	1	0	1	5.28988	4.04287	3.81248	3.77728	5.42829	6.3019	5.77211	4.30103	4.47756	NA	4.9393	8.2636	3.15927	6.14935	4.35262	4.66154	5.67162	6.48545	8.60555	7.29843	4.70115	6.32514	5.12378	6.21112	NA	4.47756	7.83268	7.52143	7.94692	4.77728	5.48413	5.64782	7.47756	6.18111	8.29843	8.02457	6.83565	NA	4.77728
HCC1395	Claudin-low	Claudin-low	1	1	1	0	1	0	1	1	6.53611	3.18046	3.51004	4.14691	5.25026	5.46218	4.22257	4.42251	4.47756	5.92812	4.73049	8.15181	4.09098	6.30103	5.99568	5.00349	5.91364	4.17587	8.23657	6.59688	4.55909	6.14327	4.53018	5.52871	4.97881	4.17587	6.49214	7.35262	5.27246	6.7122	5.13966	5.33255	8.36856	5.07007	7.30715	NA	5.61261	4.17587	4.77728
HCC1419	Luminal	ERBB2-amp	0	1	1	0	1	0	1	1	7.41005	3.76955	2.73049	5.91721	6.0348	5.13253	4.69465	4.74715	7.19928	8.52578	4.08725	8.86012	4.84771	6.51428	4.6216	4.02411	4.90658	4.17587	7.7986	6.32883	4.87943	6.14813	5.20482	4.17849	8.40121	4.17587	6.5817	5.7167	5.18243	7.22548	4.66555	5.19179	5.13194	5.79048	9.4828	7.72354	6.58838	4.17587	6.61261
HCC1428	Luminal	Luminal	1	1	1	1	1	1	1	1	8.3851	4.9914	4.04479	3.77728	5.35067	6.383	5.3363	4.30103	5.51145	5.75945	4.41005	7.27984	3.73755	6.33442	4.64207	3.86012	4.33161	4.96658	7.77211	5.91721	4.56384	5.87615	4.74715	4.46597	5.057	4.47756	7.43063	5.9914	5.69037	4.77728	4.85699	5.78781	5.33068	6.05799	7.56543	4.9431	6.27819	4.17587	4.77728
HCC1569	Basal	ERBB2-amp	1	1	1	1	1	1	1	1	6.84466	3.96257	3.37882	5.25806	5.07058	4.47756	4.5376	4.30103	6.33161	6.55909	4.32883	8.12436	3.70997	4.74232	4.61798	3.96257	5.10624	4.17587	8.12321	5.5867	4	6.06349	4.77728	4.19997	5.14509	4.17587	6.3279	6.59007	6.17198	4.77728	4.77469	5.11862	7.04672	5.75449	7.75449	6.54668	5.9393	4.17587	5.46725
HCC1806	Basal	Basal	1	1	1	0	1	0	1	1	7.05453	4.60906	4.02273	4.62709	5.05159	6.1209	5.25493	4.30103	4.47756	6.27165	4.72816	7.5867	3.87943	6.70774	5.80967	4.80688	5.67985	NA	8.61618	6.78516	NA	6.77989	5.37263	5.51286	4.60555	4.47756	6.5867	7.3439	5.15614	6.38828	4.47756	4.09313	7.95078	5.79048	7.5376	5.25181	5.81531	4.17587	4.77728
HCC1937	Basal	Basal	1	1	1	1	1	1	1	1	6.87615	3.65956	3.36552	4.88941	5.00174	4.47756	4.17587	4.30103	4.47756	5.68194	4.46092	8.10403	5.24033	4.95468	5.14026	4.46725	5.47625	6.88941	NA	6.48545	4	6.68613	4.40782	5.34294	6.10073	4.47756	6.40671	7.35655	5.72584	4.77728	4.51286	4.70997	7.49757	5.50031	7.57349	NA	6.08725	4.47756	4.77728
HCC1954	Basal	ERBB2-amp	1	1	1	1	1	1	1	1	7.49621	4.78781	3.98716	5.64016	5.0752	4.64589	5.45967	5.83565	7.27737	6.91364	3.77728	8.13136	6.5157	6.56703	4.72354	4.42136	5.28988	4.17587	8.77728	6.73993	4.47756	6.70333	5.54668	6.01278	NA	4.47756	6.56703	7.59517	5.56864	6.79048	4.48413	5.06449	8.16368	5.97881	8.03905	NA	6.68403	4.47756	5.58004
HCC202	Luminal	ERBB2-amp	1	1	1	1	1	1	1	1	8.27327	4.76955	NA	5.74958	NA	7.22113	NA	NA	NA	NA	4.40561	8.13847	4.74958	6.27737	4.31695	4.43652	6.0575	4.83565	8.62525	6.61083	NA	6.26281	5.57025	6.0348	NA	NA	7.37366	7.76447	6.03339	6.284	4.68613	5.04721	8.98716	7.6925	9.25493	NA	7.31247	NA	6.12378
HCC2185	Luminal	Luminal	1	0	1	1	1	1	1	1	6.93181	3.41794	3.20066	4.56703	5.85699	6.65956	4.91364	4.30103	7.24489	5.85699	4.2993	8.35164	3.38934	6.5986	5.49757	4.87615	5.7122	4.17587	8.52143	7.28567	4	6.90658	4.71444	5.10958	7.93181	4.47756	6.89963	7.40894	6.30103	4.77728	4.84466	5.39041	8.28988	6.45593	8.03953	10.6144	6.89963	4.17587	4.77728
HCC3153	Basal	Basal	1	1	1	1	1	1	1	1	6.81531	3.45469	3.10568	3.77728	5.011	5.97881	4.17587	4.30103	6.18977	NA	4.68613	7.89963	5.24489	6.72125	4.73049	4.44612	5.12033	5.1261	8.00745	6.47756	4.47756	6.18776	4.50864	5.57187	4.84771	4.47756	6.55129	7.2204	4.97062	4.77728	4.79317	5.3851	7.77728	5.49349	7.38195	6.12263	5.53611	4.47756	4.77728
HCC38	Claudin-low	Claudin-low	1	1	1	1	1	1	1	1	7.24336	3.71897	3.79048	3.90309	4.8962	5.54821	4.17587	4.30103	4.47756	5.73993	4.51999	7.98297	5.25649	6.80688	6.13966	4.75945	5.78252	5.95861	8.69465	7.14448	4.23508	7.06905	4.17587	6.5391	6.24642	4.47756	6.56384	7.32331	6.52724	4.77728	5.14935	5.00043	NA	6.00087	7.61261	5.9914	6.11182	4.47756	4.77728
HCC70	Basal	Basal	1	1	1	1	1	1	1	1	6.6216	3.98716	3.66756	4.20831	5.74232	NA	4.66959	5.74715	6.79588	6.33255	4.30539	8.60033	5.8962	6.5544	4.96658	4.82391	5.8041	4.17587	8.48812	5.36452	4.5391	6.34775	5.76447	4.88606	6.95861	4.17587	6.90309	7.67572	6.58004	8.18243	5.98297	5.18243	7.78252	6.13549	8.12726	8.67572	6.75449	4.17587	5.39903
HS578T	Claudin-low	Claudin-low	0	1	1	1	1	1	1	1	6.96257	4.34104	3.51713	4.06048	4.89279	4.47756	5.06248	4.74958	4.47756	NA	4.31876	7.80688	4.54363	4.92812	4.50031	4.10127	5.15552	5.43533	8.75945	6.31247	4.47756	6.43652	4.17587	5.22403	NA	4.47756	5.98297	7.32331	6.41794	7.46852	4.45346	4.90658	7.70553	4.17587	7.12668	5.58336	5.73518	NA	4.77728
LY2	Luminal	Luminal	1	1	1	1	1	1	1	1	6.98716	4.42713	5.62893	3.77728	5.84771	6.63264	4.51004	4.30103	6.79588	5.65365	4.19179	6.45967	2.89963	5.18111	4.88273	4.34008	5.10624	5.00833	8.20482	6.70774	NA	6.86328	4.17587	3.47756	7.51713	4.47756	8.09909	NA	5.02687	4.77728	NA	6.27246	5.8041	6.33819	7.93554	6.61798	5.86967	5.1463	NA
MCF10A	Normal-like	Normal-like	1	1	1	1	1	1	1	1	7.39903	4.95468	4.86012	6.6517	5.34008	5.80688	4.17587	6.7122	7.26122	7.48678	4.70997	6.63639	4.19518	5.89963	5.69897	4.20066	5.10403	4.93181	8.63078	6.79048	4.47756	6.7122	5.97062	5.4318	6.08197	4.47756	6.42829	7.29073	6.11748	8.23062	4.93554	5.44977	7.37469	6.5867	8.09963	5.03292	6.56703	5.54668	4.77728
MCF12A	Normal-like	Normal-like	1	1	1	1	1	1	1	1	7.48149	4.81816	4.86012	7.15989	5.01189	6.46852	4.67778	6.68825	6.32883	7.06098	4.77989	7.39041	4	6.19586	5.79048	4.0511	4.1798	4.96658	8.59007	7.33913	4	7.25571	6.2668	6.43652	4.86967	4.17587	6.44612	6.10182	5.2233	8.68403	4.47756	5.73518	6.14388	5.92082	8.09205	5.57187	6.38405	5.13194	NA
MCF7	Luminal	Luminal	0	1	1	1	1	1	1	1	6.25259	4.36754	3.77469	4.04769	5.77469	6.03292	4.8041	4.30103	4.47756	NA	4.30103	7.75203	3.46471	6.3279	4.64207	3.64016	4.65561	4.45223	7.91364	6.11464	4.47756	6.45469	4.17587	5.13371	6.46344	4.47756	6.7167	5.73755	5.06098	4.77728	4.92082	6	6.50169	6.15058	8.13847	6.91364	5.56225	4.47756	4.77728
MDAMB134VI	Luminal	Luminal	1	1	1	1	0	1	0	1	7.42251	2.65758	3.19586	4.32057	5.05355	5.5376	4.48149	6.1986	4.47756	5.44249	4.06651	8.07935	2.97469	6.38195	4.93554	3.66354	3.72584	5.87615	7.80967	5.95468	4	5.98297	4.17587	5.61261	7.2652	4.47756	6.64782	6.51856	5.59346	8.33255	4.82102	4.96257	7.82974	6.35754	7.97469	5.19586	6.3279	4.17587	4.77728
MDAMB157	Claudin-low	Claudin-low	1	0	1	1	1	1	1	1	NA	3.10958	3.8729	4.48413	4.85699	5.13549	4.47756	4.30103	6.54668	5.61439	4.27572	8.15677	2.95861	6.97469	5.42713	4.06905	4.61618	7.2204	8.75696	6.48945	4	6.31426	4.17587	6.01637	4.62525	4.17587	6.76955	7.47756	6.23359	6.57025	4.17587	5.05948	8.01909	4.49757	6.51145	5.22113	6.16685	4.17587	4.77728
MDAMB231	Claudin-low	Claudin-low	1	1	1	1	1	1	1	1	6.10568	3.74715	3.32331	3.77728	4.82391	4.47756	4.47756	4.30103	4.47756	5.51428	4.74715	7.66354	4.74958	4.66555	5.05552	4.09151	4.6517	5.85078	8.66354	6.44249	NA	6.56864	4.32698	5.69465	4.2668	4.17587	6.5986	5.90658	5.46725	6.86012	4.61439	5.32148	7.74958	4.91721	6.36653	5.08619	5.20761	4.17587	4.77728
MDAMB361	Luminal	ERBB2-amp	1	1	1	1	1	1	1	1	7.28567	3.98297	3.39577	4.82102	6.05552	4.47756	4.77989	4.30103	6.68403	8.21254	3.77728	5.53611	3.15058	5.77728	5.25104	4.33913	5.06298	6.55909	7.91721	6.62893	4.66756	6.64589	4.17587	4.84771	8.35164	4.17587	7.09098	7.42829	5.22257	4.77728	5.37986	4.83565	8.71897	7.46725	8.81816	6.65365	5.91721	4.17587	5.32514
MDAMB415	Luminal	Luminal	1	0	1	1	1	1	1	1	7.451	3.65758	4.49621	3.77728	5.70115	6.34872	4.47756	4.96257	6.79048	5.86012	3.77728	7.39686	4.17393	6.62709	4.9431	3.78781	3.84164	4.88606	8.47756	6.51999	4	6.57675	4.17587	4.55909	8.11805	4.17587	7.22113	7.0804	5.75696	6.1891	4.47756	5.32422	7.15058	4.47756	5.86328	7.24109	6.25885	4.47756	4.77728
MDAMB453	Luminal	Luminal	1	1	1	1	1	1	1	1	7.35556	4.01818	5.79317	3.77728	5.72584	6.3363	4.68825	4.30103	6.92082	7.03905	3.80134	8.06956	4.26043	6.27819	5.18509	4.27003	5.15864	6.83863	8.31605	6.66756	4	6.65561	4.767	5.3019	7.58838	4.17587	7.06148	NA	5.5391	6.63639	4.4908	4.95861	8.01909	6.44009	8.33348	7.19997	6.52433	4.17587	5.29158
MX1	Basal	Basal	1	1	0	0	0	0	0	1	NA	NA	2.83863	NA	5.451	6.71444	4.65758	6.34199	4.47756	6.57675	4.66154	8.06349	NA	6.57349	NA	NA	NA	4.54212	NA	NA	4.47756	NA	5.16052	6.3363	5.33161	4.47756	6.52724	NA	NA	NA	4.92445	5.29158	NA	6.27654	8.39147	8.10513	NA	4.44977	5.266
SKBR3	Luminal	ERBB2-amp	1	1	1	1	1	1	1	1	7.54516	4.4828	3.65758	5.39903	5.68403	6.56225	4.4023	4.30103	4.47756	7.87943	3.95861	7.87615	3.51145	5.30539	5.48678	5	4.767	7.09583	7.99568	6.90309	4	NA	4.80134	5.92445	6.84466	4.47756	6.6517	7.3363	5.28904	4.77728	5.33161	4.98716	6.92082	6.67985	8.41229	6.93181	6.82102	4.47756	6.39362
SUM1315MO2	Claudin-low	Claudin-low	1	1	1	1	1	1	1	1	7.72125	3.36856	3.18111	6.07572	5.34008	5.68825	4.92445	5.57349	6.49485	6.79048	4.54821	7.74958	2.95468	5.68825	5.33536	4.56543	5.75449	6.35556	8.7122	6.72584	4.7122	7.44009	5.03292	6.61261	5.22548	4.17587	6.38195	7.46344	5.90309	7.19179	5.03716	5.10073	7.51856	6.24642	8.02091	5.01368	6.49214	6.10127	4.81531
SUM149PT	Basal	Basal	1	1	1	1	1	1	1	1	7.01011	4.14267	4.1152	5.92812	4.96257	5.64397	5	6.31785	6.50307	7.13077	4.29499	8.00087	4.5544	6.53313	NA	4.82102	5.79588	NA	8.76447	NA	4.73283	6.66354	5.70115	5.57675	5.42022	4.75945	6.39686	7.17198	5.55284	7.64207	4.58336	5.41454	7.96257	5.74958	7.64397	7.42251	6.01502	4.17587	NA
SUM159PT	Claudin-low	Claudin-low	1	0	1	1	1	1	1	1	7.45967	4.67778	4.49349	4.76447	5.11862	4.79048	5.22841	6.65956	7.44009	5.5867	3.82102	8.14026	4.02549	6.59688	5.36653	4.54975	5.40012	6.64589	8.77469	6.77469	4.47756	6.85699	4.93181	6.10846	6.35853	5.00218	6.36653	7.43063	5.77469	7.93181	4.4908	5.47366	7.49214	6.46092	7.62525	6.27572	6.72354	4.47756	4.77728
SUM185PE	Luminal	Luminal	1	0	1	1	1	1	0	1	7.47237	2.53462	NA	3.77728	5.95078	6.14267	NA	4.30103	4.47756	5.45593	NA	8.27327	3.30103	6.67572	4.9914	3.93554	4.02919	4.17587	6.4034	6.50585	4.43297	6.39469	4.17587	5.31158	5.8041	NA	7.25885	5.43297	5.95078	4.90309	NA	5.47886	5.70774	NA	NA	6.2815	7.13312	4.79048	4.77728
SUM229PE	Basal	Basal	1	1	0	0	1	0	0	1	7.56067	4.07831	4.16241	3.77728	4.9393	5.38405	4.17587	7.13371	6.66959	5.94692	4.07935	7.4828	4.32606	6.24185	5.15989	4.2668	5.25727	4.50307	7.9393	6.72125	4.47756	6.61798	4.94692	6.03953	4.75203	4.47756	6.51004	7.41794	6.33348	8.16685	4.84771	6.1986	7.68403	6.8962	8.5867	5.5867	6.26281	5.80134	4.86328
SUM52PE	Luminal	Luminal	1	1	1	1	1	1	0	1	7.78516	4.64782	3.45223	3.77728	5.85387	5.01011	4.68825	5.01189	5.51428	5.46725	4.42251	8.28233	5.45346	6.80688	5.8729	4.7122	5.77989	4.52724	8.67162	7.01368	4.49349	7.42251	4.97881	5.58838	7.73049	4.92812	6.74473	7.6517	6.86012	6.91721	4.17587	5.68403	8.19586	7.59007	8.45842	6.29671	6.81531	4.47756	4.77728
T47D	Luminal	Luminal	1	1	1	1	1	1	1	1	5.96658	NA	3.47756	4.73993	5.77728	6.45842	5.24795	4.30103	6.54821	NA	4.52433	8.01728	5.67366	6.96658	6.31069	4.02457	5.26761	7.011	8.50724	7.36856	4.47756	NA	4.17587	5.98716	5.92082	4.47756	6.34008	7.29073	5.36051	4.77728	5.44855	5.02411	5.55596	7.18977	8.44977	7.3536	6.94692	4.47756	4.78252
T47D_KBluc	Luminal	Luminal	1	1	0	0	0	0	0	1	NA	NA	2.79588	NA	5.31336	NA	4.47756	4.30103	4.47756	5.45223	4.00393	6.52433	NA	6.45842	NA	NA	NA	6.99568	7.93181	NA	4	NA	4.17587	5.79048	5.00436	4.17587	7.31158	NA	NA	NA	4.17587	5.1349	NA	4.83268	7.71444	6.48149	NA	4.17587	4.77728
UACC812	Luminal	ERBB2-amp	1	1	1	1	1	1	1	1	7.95861	4.33724	4.10791	NA	5.44977	NA	4.87943	4.30103	5.6925	8.55129	4.1945	NA	3.46725	6.77989	5.48678	4.76447	5.48413	7.03433	8.38934	7.12494	4.56225	NA	4.91009	NA	7.4908	4.47756	NA	7.93554	5.06905	4.77728	5.06905	5.31426	4.9914	6.75696	8.48545	7.17587	6.62342	4.17587	6.33536
ZR751	Luminal	Luminal	1	1	1	1	1	1	0	1	6.82681	4.52288	5.5544	3.77728	6.13194	4.47756	5.19586	4.75449	5.73755	5.63451	4.38405	7.55284	3.28567	6.82102	5.43533	4.09583	4.9914	NA	7.73518	6.8729	5.22988	6.5986	4.17587	5.68403	7.54668	4.17587	6.451	7.08619	5.0804	4.77728	5.64207	5.16941	5.16304	5.52871	8.08725	8.25885	5.9914	4.17587	4.77728
ZR7530	Luminal	ERBB2-amp	1	1	1	1	0	1	1	1	NA	NA	NA	NA	NA	NA	NA	NA	NA	NA	NA	NA	2.30103	NA	4.13194	4.5544	5.58004	7.04576	8.39903	6.95861	NA	NA	NA	NA	NA	NA	NA	7.67572	NA	4.77728	NA	NA	5.20691	NA	NA	NA	6.81816	NA	NA
ZR75B	Luminal	Luminal	1	1	1	1	1	1	1	1	7.26841	4.95078	5.15739	3.77728	5.93181	5.10073	5.03905	4.30103	6.84771	5.51999	4.36251	7.52578	3.61083	6.37882	5.81531	3.52288	4.06399	NA	8.0278	6.67162	4.56384	6.9393	4.17587	6.05799	NA	4.47756	6.38722	7.17653	5.85078	4.77728	NA	5.00612	7.05899	5.62342	8.30803	NA	6.51145	4.17587	4.77728
21MT1	Basal	ERBB2-amp	1	1	0	0	1	0	0	1	NA	NA	NA	NA	NA	NA	NA	NA	NA	NA	NA	NA	NA	NA	NA	NA	NA	4.17587	NA	NA	NA	NA	NA	NA	NA	NA	NA	NA	NA	NA	NA	NA	NA	NA	NA	5.34775	NA	NA	NA
MCF10F	Normal-like	Normal-like	1	1	1	0	1	0	1	1	7.49894	5.36653	4.33724	6.6925	5.41908	6.8729	4.47756	5.62342	4.47756	7.00789	3.77728	7.59176	3.76195	5.96257	5.18442	4.40671	5.42022	4.17587	8.59346	6.64016	4.09313	6.31785	6.5391	6.12784	6.00261	4.47756	6.58503	6.28988	5.69037	8.05552	4.17587	6.30627	7.10568	7.07366	8.66959	5.451	6.70553	4.59346	4.9431
MDAMB175VII	Luminal	Luminal	1	1	1	1	0	1	0	1	7.39469	3.96257	4.69037	6.0752	5.75203	5.16115	5.29158	5.59176	6.46092	8.34679	3.96257	8.29843	3.20621	6.79317	4.1707	4.4389	5.36957	7.01818	7.79588	6.48149	5.08197	7.04818	5.5157	4.18977	5.10458	4.47756	6.67778	6.75945	5.07417	7.88273	4.60906	5.29499	5.20971	7.49894	8.72584	6.56384	6.32606	4.17587	6.03905
SUM225CWN	Luminal	ERBB2-amp	1	1	1	1	1	1	1	1	NA	NA	3.53165	NA	6.15864	6.18776	5.47366	4.30103	6.68194	8.03152	4.43415	8	NA	5.48545	NA	NA	NA	NA	NA	NA	4.61979	NA	4.88606	4.9914	7.61979	4.49214	7.24795	NA	NA	NA	5.37986	4.8962	NA	7.16304	8.78516	6.88273	NA	NA	6.16115
HBL100	Claudin-low	Claudin-low	0	0	1	1	1	1	1	1	5.96658	4.15058	NA	3.77728	NA	4.47756	NA	NA	NA	NA	NA	7.34775	2.9431	NA	5.50446	4.14752	5.05208	NA	8.74958	7.36957	NA	6.88273	4.17587	5.67162	NA	NA	6.26281	7.32698	7.15181	4.77728	NA	4.75945	8.70115	NA	NA	NA	5.42136	NA	NA
SUM44PE	Luminal	Luminal	1	0	1	1	1	1	0	1	8.84466	NA	NA	NA	NA	NA	NA	NA	NA	NA	NA	NA	NA	NA	NA	NA	NA	NA	NA	NA	NA	NA	NA	NA	NA	NA	NA	NA	NA	6.91009	NA	NA	NA	NA	NA	NA	NA	NA	NA
MDAMB436	Claudin-low	Claudin-low	1	0	1	1	1	1	1	1	5.95861	2.97062	NA	4.0942	NA	NA	NA	NA	NA	NA	NA	NA	3.43415	NA	5.17718	4.28904	5	NA	8.06905	6.28904	NA	5.92445	NA	NA	NA	NA	NA	7.91721	7.18709	4.80967	NA	NA	7.86328	NA	NA	NA	6.09474	NA	NA
MDAMB468	Basal	Basal	1	0	1	1	1	1	1	1	5.64016	3.61798	NA	3.77728	NA	NA	NA	NA	NA	NA	NA	NA	NA	NA	4.48945	4.31515	5.2652	NA	8.64397	6.13018	NA	6.14935	NA	NA	NA	NA	NA	7.61261	7.89279	4.83863	NA	NA	8.40671	NA	NA	NA	6.02919	NA	NA
UACC893	Luminal	ERBB2-amp	1	1	1	0	0	0	1	1	7.767	3.44855	NA	6.38934	NA	NA	NA	NA	NA	NA	NA	NA	3.62709	NA	4.21896	3.03763	3.75945	NA	7.76955	6.13549	NA	6.10846	NA	NA	NA	NA	NA	7.6968	5.06198	5.77469	NA	NA	8.14569	NA	NA	NA	7.24413	NA	NA
21PT	Basal	ERBB2-amp	1	1	0	0	1	0	0	1	NA	NA	NA	NA	NA	NA	NA	NA	NA	NA	NA	NA	NA	NA	NA	NA	NA	NA	NA	NA	NA	NA	NA	NA	NA	NA	NA	NA	NA	NA	NA	NA	NA	NA	NA	5.02826	NA	NA	NA
JIMT1	Basal	ERBB2-amp	1	1	0	0	1	0	0	1	NA	NA	NA	NA	NA	NA	NA	NA	NA	NA	NA	NA	NA	NA	NA	NA	NA	NA	NA	NA	NA	NA	NA	NA	NA	NA	NA	NA	NA	NA	NA	NA	NA	NA	NA	5.73518	NA	NA	NA
S1	Normal-like	Normal-like	0	0	0	0	1	0	0	1	6.88941	3.8962	NA	7.25493	NA	NA	NA	NA	NA	NA	NA	NA	5.45593	NA	4.13194	4.47756	5.45346	NA	8.32514	6.08884	NA	6.4168	NA	NA	NA	NA	NA	6.37059	6.35556	8.30892	NA	NA	7.95078	NA	NA	NA	7.03668	NA	NA
SUM102PT	Basal	Basal	1	0	1	0	1	0	1	1	NA	NA	NA	NA	NA	NA	NA	NA	NA	NA	NA	NA	5.98297	NA	NA	NA	3.30103	NA	NA	6.61261	NA	NA	NA	NA	NA	NA	NA	5.18111	5.52143	NA	NA	NA	5.37986	NA	NA	NA	NA	NA	NA
T4	Unknown#	Unknown#	1	0	0	0	1	0	0	1	NA	NA	NA	NA	NA	NA	NA	NA	NA	NA	NA	NA	4.76195	NA	5.23062	4.07779	5.02319	NA	8.77211	6.90309	NA	NA	NA	NA	NA	NA	NA	7.20204	6.62893	8.99568	NA	NA	7.88273	NA	NA	NA	7.30539	NA	NA
CAL120	Basal*	Basal*	1	0	0	0	1	0	0	1	NA	NA	NA	NA	NA	NA	NA	NA	NA	NA	NA	NA	NA	NA	NA	NA	NA	NA	NA	NA	NA	NA	NA	NA	NA	NA	NA	NA	NA	NA	NA	NA	NA	NA	NA	5.12668	NA	NA	NA
CAL148	Basal*	Basal*	1	0	0	0	1	0	0	1	NA	NA	NA	NA	NA	NA	NA	NA	NA	NA	NA	NA	NA	NA	NA	NA	NA	NA	NA	NA	NA	NA	NA	NA	NA	NA	NA	NA	NA	NA	NA	NA	NA	NA	NA	8.05651	NA	NA	NA
CAL851	Basal*	Basal*	1	0	0	0	1	0	0	1	NA	NA	NA	NA	NA	NA	NA	NA	NA	NA	NA	NA	NA	NA	NA	NA	NA	NA	NA	NA	NA	NA	NA	NA	NA	NA	NA	NA	NA	NA	NA	NA	NA	NA	NA	5.11748	NA	NA	NA
EFM192A	Luminal	ERBB2-amp	1	1	0	0	1	0	0	1	NA	NA	NA	NA	NA	NA	NA	NA	NA	NA	NA	NA	NA	NA	NA	NA	NA	NA	NA	NA	NA	NA	NA	NA	NA	NA	NA	NA	NA	NA	NA	NA	NA	NA	NA	7.52724	NA	NA	NA
EFM192B	Luminal	ERBB2-amp	1	1	0	0	1	0	0	1	NA	NA	NA	NA	NA	NA	NA	NA	NA	NA	NA	NA	NA	NA	NA	NA	NA	NA	NA	NA	NA	NA	NA	NA	NA	NA	NA	NA	NA	NA	NA	NA	NA	NA	NA	6.62893	NA	NA	NA
EFM192C	Luminal	ERBB2-amp	1	1	0	0	1	0	0	1	NA	NA	NA	NA	NA	NA	NA	NA	NA	NA	NA	NA	NA	NA	NA	NA	NA	NA	NA	NA	NA	NA	NA	NA	NA	NA	NA	NA	NA	NA	NA	NA	NA	NA	NA	NA	NA	NA	NA
EFM19	Luminal*	Luminal*	1	0	0	0	1	0	0	1	NA	NA	NA	NA	NA	NA	NA	NA	NA	NA	NA	NA	NA	NA	NA	NA	NA	NA	NA	NA	NA	NA	NA	NA	NA	NA	NA	NA	NA	NA	NA	NA	NA	NA	NA	7.42022	NA	NA	NA
21MT2	Basal	ERBB2Amp	1	1	0	0	1	0	0	0	NA	NA	NA	NA	NA	NA	NA	NA	NA	NA	NA	NA	NA	NA	NA	NA	NA	NA	NA	NA	NA	NA	NA	NA	NA	NA	NA	NA	NA	NA	NA	NA	NA	NA	NA	NA	NA	NA	NA
CAL51	Basal*	Basal*	1	0	0	0	1	0	0	0	NA	NA	NA	NA	NA	NA	NA	NA	NA	NA	NA	NA	NA	NA	NA	NA	NA	NA	NA	NA	NA	NA	NA	NA	NA	NA	NA	NA	NA	NA	NA	NA	NA	NA	NA	NA	NA	NA	NA
COLO824	Basal&	Basal&	0	0	0	0	1	0	0	0	NA	NA	NA	NA	NA	NA	NA	NA	NA	NA	NA	NA	NA	NA	NA	NA	NA	NA	NA	NA	NA	NA	NA	NA	NA	NA	NA	NA	NA	NA	NA	NA	NA	NA	NA	NA	NA	NA	NA
EVSAT	Luminal*	Luminal*	1	0	0	0	1	0	0	0	NA	NA	NA	NA	NA	NA	NA	NA	NA	NA	NA	NA	NA	NA	NA	NA	NA	NA	NA	NA	NA	NA	NA	NA	NA	NA	NA	NA	NA	NA	NA	NA	NA	NA	NA	NA	NA	NA	NA
HCC1008	Unknown#	Unknown#	0	0	0	0	0	0	0	0	NA	NA	NA	NA	NA	NA	NA	NA	NA	NA	NA	NA	NA	NA	NA	NA	NA	NA	NA	NA	NA	NA	NA	NA	NA	NA	NA	NA	NA	NA	NA	NA	NA	NA	NA	NA	NA	NA	NA
HCC1143BL	Matched normal	Matched normal	1	0	0	0	0	0	0	0	NA	NA	NA	NA	NA	NA	NA	NA	NA	NA	NA	NA	NA	NA	NA	NA	NA	NA	NA	NA	NA	NA	NA	NA	NA	NA	NA	NA	NA	NA	NA	NA	NA	NA	NA	NA	NA	NA	NA
HCC1599	Basal	Basal	0	1	1	0	1	1	1	0	NA	NA	NA	NA	NA	NA	NA	NA	NA	NA	NA	NA	NA	NA	NA	NA	NA	NA	NA	NA	NA	NA	NA	NA	NA	NA	NA	NA	NA	NA	NA	NA	NA	NA	NA	NA	NA	NA	NA
HCC2218	Luminal	ERBB2Amp	1	1	1	0	1	0	1	0	NA	NA	NA	NA	NA	NA	NA	NA	NA	NA	NA	NA	NA	NA	NA	NA	NA	NA	NA	NA	NA	NA	NA	NA	NA	NA	NA	NA	NA	NA	NA	NA	NA	NA	NA	NA	NA	NA	NA
HCC38BL	Matched normal	Matched normal	1	0	0	0	0	0	0	0	NA	NA	NA	NA	NA	NA	NA	NA	NA	NA	NA	NA	NA	NA	NA	NA	NA	NA	NA	NA	NA	NA	NA	NA	NA	NA	NA	NA	NA	NA	NA	NA	NA	NA	NA	NA	NA	NA	NA
HDQP1	Basal*	Basal*	1	0	0	0	1	0	0	0	NA	NA	NA	NA	NA	NA	NA	NA	NA	NA	NA	NA	NA	NA	NA	NA	NA	NA	NA	NA	NA	NA	NA	NA	NA	NA	NA	NA	NA	NA	NA	NA	NA	NA	NA	NA	NA	NA	NA
MB157	Basal	Basal	0	1	0	0	0	0	0	0	NA	NA	NA	NA	NA	NA	NA	NA	NA	NA	NA	NA	NA	NA	NA	NA	NA	NA	NA	NA	NA	NA	NA	NA	NA	NA	NA	NA	NA	NA	NA	NA	NA	NA	NA	NA	NA	NA	NA
MFM223	Luminal*	Luminal*	1	0	0	0	1	0	0	0	NA	NA	NA	NA	NA	NA	NA	NA	NA	NA	NA	NA	NA	NA	NA	NA	NA	NA	NA	NA	NA	NA	NA	NA	NA	NA	NA	NA	NA	NA	NA	NA	NA	NA	NA	NA	NA	NA	NA
MT3	Unknown#	Unknown#	1	0	0	0	1	0	0	0	NA	NA	NA	NA	NA	NA	NA	NA	NA	NA	NA	NA	NA	NA	NA	NA	NA	NA	NA	NA	NA	NA	NA	NA	NA	NA	NA	NA	NA	NA	NA	NA	NA	NA	NA	NA	NA	NA	NA
PMC42	Normal-like^	Normal-like^	1	0	0	0	1	0	0	0	NA	NA	NA	NA	NA	NA	NA	NA	NA	NA	NA	NA	NA	NA	NA	NA	NA	NA	NA	NA	NA	NA	NA	NA	NA	NA	NA	NA	NA	NA	NA	NA	NA	NA	NA	NA	NA	NA	NA
For completeness, transcriptional subtype for cell lines for which we did not acquire transcriptional profiling
were obtained from literature where available, based on *Hoeflich et al, Clin Cancer Res 2009;
&Finn et al, Breast Cancer Res 2009; ^Git et al, Breast Cancer Res 2008.
#For three cell lines, subtype could not be determined from expression or literature
In all subtype-associated analyses in this paper, the 69 cell lines with subtype information obtained
through own transcriptional profiling were included, excluding cell lines with literature-derived subtype
[truncated: 51 more columns]
