# Supplementary material for: Modeling precision treatment of breast cancer
Source: Genome Biol. 2013 Oct 31;14(10):R110. doi: 10.1186/gb-2013-14-10-r110 (PMC3937590; doi:10.1186/gb-2013-14-10-r110)
Supplement: Additional file 2: Table S1 — Overview of 84 cell lines with subtype information and available data. GI50 values for 90 therapeutic compounds are provided for 70/84 cell lines included in all analyses. [file gb-2013-14-10-r110-S2.xlsx]

## Sheet: SupplTable2
Supplementary Table 2: Processed Reverse Protein Lysate Array (RPPA) intensity data for 70 (phospho)proteins with fully validated antibodies in 49 cell lines. See Supplementary Methods for data processing details.
	4EBP1	4EBP1p37	AcCoAp	Akt	Aktp308	Aktp473	AMPKp	B.Catenin	Bcl2	Caveolin 1	CCNB1	CCND1	CD31	cJUN	cleaved.caspase.7	Collagen.VI	E.cadherin	EGFR	EGFRp1068	ER	ERK2	Fortilin	GSK3	GSK3p21.9	IGFR1	JNK	JNKp183.5	MAPKp	MEK1	mTor	p110alpha	p21	p38	p38p	p53	p70S6.Kinase	p70S6Kp389	PAI1	PDK1	PDK1p241	PKCalphap657	PKCalpha	PR	PTEN	Rab25	Rb	S6p235.236	S6p240.244	src
184A1	-0.514511	-0.602368	-0.537022	0.514092	-1.0076	0.375858	-0.448718	1.32101	-1.12005	8.21105	-0.664629	0.0231293	-0.360976	0.782828	-0.515511	0.755164	1.68051	1.1077	0.427874	-1.84788	0.585407	0.386409	-0.433986	0.788585	0.385984	-0.73817	-0.690101	-0.345587	1.01906	0.274907	-0.537192	0.264889	-0.589198	-0.15212	-1.4791	-0.117963	0.270375	2.39149	-0.274207	-0.243864	0.626214	0.251407	-1.02826	1.46076	-0.148533	-0.221375	-2.85624	-4.79263	2.28598
184B5	0.865465	0.021478	0.170106	-0.0416643	0.0307327	1.38686	0.014486	0.952219	-0.505632	5.54765	0.695306	-1.09852	-0.0516243	1.86564	-0.198817	0.478437	0.620214	1.06459	0.418557	-1.59453	0.293825	0.0324232	0.141749	0.645086	1.31451	0.87502	-0.277821	-0.533994	1.44539	0.404226	0.47307	0.76164	0.150624	-0.0220874	-0.345703	-0.0955154	-1.81979	2.05039	-0.184243	-0.125977	-1.09133	0.276481	-0.769381	0.611811	-0.677621	0.547058	-2.40588	-3.44159	1.72067
600MPE	0.189235	-0.691073	0.127395	0.648638	-0.994399	-2.06361	-0.567515	1.22219	-0.217056	-4.18266	0.305394	1.15063	0.183689	0.459478	-0.143525	-0.0804554	1.92374	-0.381058	1.56584	2.71774	0.389112	0.83933	0.19746	-0.730799	1.61495	0.645744	0.188024	2.42655	-0.704953	0.218706	0.106901	0.125538	0.26089	0.309757	-1.99114	0.748207	0.155859	-0.769154	0.231455	0.254409	-1.65563	-2.08404	-0.22867	0.898739	0.943156	0.447465	-1.00687	-0.958112	1.33108
AU565	-2.17098	-0.711503	-1.99898	0.675827	0.109369	-0.809141	-0.74185	-3.9169	0.0561369	-3.49109	-1.0988	-0.540841	0.435408	-0.665183	0.630909	-0.797179	-2.06274	-0.450737	0.469875	-1.35633	-0.396695	-0.0483896	-0.602812	-0.647558	-0.529335	-0.479064	0.0586781	1.18831	-1.16964	0.371604	0.15803	-0.733043	-0.588564	-0.522838	-0.447352	-0.633492	0.614302	-1.80608	0.464399	0.171273	0.768124	0.13984	0.00767475	0.732432	0.375085	0.21733	0.484659	0.708646	-1.11792
BT20	-0.174487	0.0503021	-2.26704	-1.7105	1.88132	1.97279	-1.01957	1.18726	-0.187087	1.44969	1.17107	-0.817082	-0.605499	0.220188	0.0315916	-0.101565	0.990431	2.19088	0.659985	-1.05167	-0.0646729	0.362877	0.260239	1.39836	1.09395	0.352396	-0.101937	2.46309	1.73905	0.501928	-0.0654903	0.0845335	0.262172	0.22711	1.46562	-1.47835	-0.13534	-2.0018	0.25843	0.156335	0.0491289	0.161201	-0.151211	-0.54517	-0.262402	0.624571	1.17976	1.1973	1.28338
BT474	-0.601993	-0.727637	3.39315	0.774297	0.19009	1.55921	0.861602	0.564035	1.26682	-4.90718	-1.02284	0.500377	0.612893	-2.13673	0.0216537	-0.155514	1.22742	1.52264	-1.31563	2.81151	-0.0302074	-0.741515	0.460761	0.476393	-0.304826	0.253468	-0.324885	-1.30696	-0.818454	-0.761273	-0.288909	-0.0766658	-0.826207	-1.09849	-0.0879415	2.44921	0.377261	-1.00619	0.477772	0.0734208	-0.539877	-0.253215	3.75239	2.0738	0.189827	-0.153091	0.16125	0.612554	-2.32339
BT483	1.87327	1.86043	-0.275874	0.318281	-0.823498	-2.24786	-0.665981	-0.527566	-1.6471	-3.4855	-0.989826	1.20929	0.0646849	-0.847733	-0.0183694	-0.104968	1.25314	-1.28295	-0.27935	4.54662	0.511849	-0.127632	0.199118	-0.0388133	1.72438	-0.842479	0.599702	-0.159047	-0.741467	0.0216188	-0.251961	0.0315502	1.08286	-0.240971	-1.02106	0.6134	0.236074	-0.854576	1.21092	0.653965	-3.07325	-1.51151	3.33964	1.02733	0.70503	-0.424555	-0.0483517	-0.0966731	0.549644
BT549	1.29187	0.902826	-2.13166	-1.09627	1.37087	1.80468	-0.592573	0.712315	0.988703	3.75352	0.875927	-1.18532	-0.840839	2.75883	0.104365	-0.825687	-3.07642	-0.114655	-0.556265	-1.35137	-0.775129	-0.226389	-0.386125	-0.30719	0.388435	-0.38544	-0.376491	-0.678725	-0.890162	-0.908636	-0.768145	-0.621127	-1.57892	0.269713	2.34354	-1.85984	-0.968455	-1.14099	-0.940337	-1.08589	1.59089	1.57917	-0.261297	-4.29116	-1.5994	-1.85895	0.562221	0.699207	-0.357098
CAMA1	0.821712	1.1847	1.02701	-0.0889882	-0.74885	0.41237	-0.387425	-1.77808	-0.089	-4.37876	-0.257939	0.494546	1.18551	-1.36641	0.467967	-0.253249	0.301519	-0.85646	-0.238312	3.7978	0.250076	0.196302	0.478303	1.44659	-1.49213	0.0384461	0.0569949	-2.20961	0.240933	0.0539973	0.256767	-0.794751	-0.116464	-0.245794	0.907504	-0.00455734	0.273144	-0.907822	0.525508	1.02815	-2.71279	-2.41684	3.12476	0.12467	0.891973	1.02642	0.102227	0.47121	-0.327153
HBL100	-0.470361	0.229994	-2.70208	0.554867	-3.32172	-0.739491	0.354159	-0.0021661	-0.918514	3.66227	1.89827	-2.24912	-0.940679	2.64529	-0.677536	-1.46479	-2.16144	-0.395225	-0.860457	-2.00991	0.205989	-0.100699	0.052666	-0.71648	0.130565	0.429395	-0.328653	-1.11433	0.340717	0.36703	0.163933	0.24618	-0.0510888	-0.115478	7.29528	-0.255857	0.269519	1.79469	-0.125349	-0.556251	2.6931	2.35332	-1.1265	0.518784	-1.23241	-0.690654	0.638693	1.13761	0.424083
HCC1143	-1.10407	-0.517204	-1.58937	1.69021	0.0586268	0.334237	0.640945	0.920455	-0.230466	4.61725	-0.489422	2.49196	-0.672223	1.65124	-0.430041	0.0140453	0.683948	0.0494232	-0.116118	-1.76241	0.651176	0.0654758	-0.248728	0.611766	-0.149291	-0.511047	-0.089402	-1.02892	0.678386	0.0354949	-0.292061	-0.293088	-0.488887	0.493743	6.02394	-1.23482	-0.372884	-1.59875	-1.13473	-1.16433	0.511617	0.231776	-0.883138	1.46637	0.614386	-0.0455447	0.152097	0.131338	0.770135
HCC1395	-0.201784	-0.509339	-1.8404	-0.262137	2.88496	2.97899	0.0319967	0.329068	-0.344023	4.87126	-1.43974	0.672309	-0.724797	1.71034	-0.461654	0.92969	-2.96038	-0.182852	-0.14895	-1.79402	-0.513281	0.478235	-0.242822	-0.132737	-1.20796	0.138099	0.218763	0.217082	-0.152193	0.361242	0.304719	0.162297	-0.448938	-0.424869	0.94806	-1.58198	-0.621507	0.0303512	-0.477187	-0.461192	1.59667	1.22823	-1.0569	-4.17511	-1.1864	0.119677	0.758262	0.94344	0.799563
HCC1419	-0.328239	0.214603	0.0511761	0.408099	0.305677	1.00106	-0.499008	0.126469	-1.03572	-3.41196	-1.46766	1.25675	0.526824	-2.32256	0.4034	-0.437535	0.834998	-0.72896	-1.68701	1.54578	0.0868867	-0.407289	0.806215	0.958364	-0.474586	0.27167	-0.264067	1.35559	-0.555078	0.466258	0.0790641	-0.174789	0.49278	-0.760354	-2.3872	-0.808045	0.17516	-0.674286	0.715409	0.921739	-3.1888	-3.05566	-1.68315	1.15207	-0.540553	-0.138263	0.946452	1.62243	-0.841599
HCC1428	0.256504	0.920617	-0.897763	0.0817906	-1.11043	-3.91046	-0.21685	-0.437722	2.10894	-3.84694	-1.83813	-0.289716	0.366371	-1.87765	-0.348746	0.249042	1.84643	-1.53974	1.36449	5.00307	-0.671273	-0.769857	0.895195	0.582232	0.255328	0.0792635	0.0205021	-2.01395	-0.866322	0.262832	0.402674	0.0601606	1.22099	-0.528416	-3.2245	0.482121	0.484411	-1.5299	0.3215	1.01905	-2.75938	-2.91414	3.81592	1.82534	-0.165969	0.832811	0.258374	0.612463	2.85227
HCC1569	1.00402	1.03583	0.012887	-0.562007	1.23555	1.80843	0.048931	0.357027	-0.120992	-4.25943	1.94807	-2.79488	0.216115	-1.28017	-0.34128	0.219678	1.17977	-0.758615	0.518043	-1.42008	0.0758606	-0.155396	0.0743208	0.309973	1.18787	0.296585	-0.0230002	-1.50579	-1.10321	-0.2658	0.0507667	0.113707	-0.086686	0.475908	-2.0604	-0.773978	0.265782	-1.65032	0.0367088	0.197773	-1.6237	-1.4211	-0.444006	-0.358559	-1.06629	-0.0555827	-1.17298	-0.973855	1.39598
HCC1599	0.177543	-0.0701049	1.60589	-0.543684	-1.85997	-3.82557	0.34818	-0.503784	0.526916	-5.13001	0.605744	0.54922	-0.0114413	-0.40263	-0.489027	0.15437	1.0063	-1.02708	-1.19192	-0.409494	-0.374585	-0.981278	-0.36484	0.575005	1.14577	-0.459	-0.0808914	-1.8903	-0.253787	-1.06602	-0.533414	-0.306127	-0.0318722	-0.174352	-2.80118	-0.298414	-0.975592	-1.66373	-0.878618	-0.369282	-1.22587	-1.30294	-1.74534	-0.195902	2.60482	-0.113533	-3.68967	-5.52846	0.438679
HCC1806	-0.413644	-0.316257	-0.0179993	-0.789058	0.236748	-1.51013	-0.301136	1.34686	-0.833953	5.39502	0.907706	-0.0597184	0.102442	0.0929423	-0.404638	0.596183	1.14059	0.597663	-0.360744	-0.533773	0.432857	0.401009	-0.0404792	0.698717	-0.140374	-0.119166	-0.111655	-0.644462	-0.355149	0.675052	0.339975	0.828454	0.372428	0.645967	-0.87946	0.0400344	-0.687838	-0.505954	-0.112892	0.0925351	0.9857	0.623592	-0.709359	1.55976	0.603752	0.507534	0.569413	0.533985	0.216244
HCC1937	-1.16829	-0.459859	-0.564385	-0.707745	1.0453	1.21546	-0.269306	0.776962	-0.135352	3.97821	0.208176	1.31274	0.984421	1.04625	-0.170484	-0.0348309	2.15395	0.0101032	0.479865	-0.651505	0.307953	0.430189	-0.00712525	1.69464	-0.828049	-0.281912	0.321197	0.737844	0.863593	0.361672	0.0330558	-0.152397	0.0869335	1.20864	-1.86038	-1.34071	0.843033	0.160878	-0.52419	-0.0923781	-0.0671468	-0.0902837	-0.713837	-4.18607	0.660039	-0.390809	1.53884	1.55129	-1.39102
HCC1954	-1.35734	-0.656913	-1.55245	-1.27604	1.50989	2.25132	-0.562244	1.02687	-0.606039	0.275584	1.25636	2.2663	-0.0475421	0.471945	0.00440733	-0.146081	1.70804	0.838819	-0.245947	-1.07397	1.02399	0.141955	-0.0562394	0.240995	-0.194047	0.117254	0.0860959	0.79096	0.912128	0.453049	-0.214902	0.589875	0.403091	0.443048	0.838663	-0.850196	0.555208	1.05671	-0.245036	0.0327939	1.36413	0.740552	-0.0381263	0.681099	-0.0674185	0.247955	1.22011	1.77502	0.910226
HCC202	0.559681	0.976307	1.39212	0.653326	-0.18063	0.73753	1.4041	0.538493	-0.252146	-4.05987	-1.36892	-1.84876	0.713312	-1.45242	0.307113	0.207732	2.16967	0.216841	-0.560297	-0.963328	-0.292524	-0.236408	0.120177	0.50345	-0.94182	-0.644723	0.0556596	-1.00379	-0.401493	0.318004	0.0600263	-0.963589	-0.217582	0.15783	-3.1242	0.0708154	1.16199	-0.07109	0.278718	0.631229	-3.59968	-3.50924	-0.774133	1.78576	0.849482	0.419878	0.502261	0.390157	-1.51402
HCC2185	0.565157	0.887791	-0.0198484	-0.297999	0.792431	1.65278	0.157946	-3.72651	0.0150475	-2.26172	-0.0790071	0.569941	-0.503827	-0.490548	0.195073	-0.498798	-0.516896	-0.299843	0.609898	-0.485078	0.535968	0.222053	1.11265	0.757894	-0.888197	0.36358	0.547201	-0.965373	-0.684036	0.699959	1.33502	-0.58138	0.778116	0.631888	1.48654	-0.60772	0.792347	-1.32245	0.441355	0.770056	0.192405	-0.484873	-0.56915	0.230863	0.30224	1.5746	0.124924	0.539249	-0.218843
HCC2218	-0.173369	-2.01111	2.14292	0.286852	-1.60377	-3.16436	0.984495	-3.48507	-0.581853	-4.81466	-0.954074	0.486875	-0.0748725	-0.704299	-0.257472	-0.311096	-2.31992	-0.331956	-0.426483	-1.89914	-1.16235	-1.25782	-0.848589	-0.903588	-0.630671	-0.509278	-0.565866	1.70457	-0.977041	-0.499343	-1.0946	0.554345	-0.435858	-0.267284	-1.36422	4.38405	-0.8244	-2.02988	0.365744	-0.0893682	0.502577	0.874459	-0.988403	1.30093	0.495951	-1.96343	0.717269	1.02651	-1.11938
HCC3153	-0.963066	-0.023758	-0.33992	-0.865673	3.4065	3.06342	1.18392	0.837081	0.536096	0.180038	-0.565078	-1.17544	0.169907	1.37767	0.0165276	-0.33892	-0.638032	-0.944436	0.322923	-1.42898	0.538137	0.765097	0.608462	0.720365	0.594246	0.360809	0.567476	0.228923	-1.03035	-0.515766	0.153856	0.455188	0.284906	1.06504	-2.17199	-0.339837	0.190444	-0.434946	-0.87644	-0.512575	0.536286	1.0366	-0.626032	-3.66345	0.104664	-0.855872	1.59784	1.3587	-0.493076
HCC38	0.646197	0.383408	1.56771	-0.809794	-0.603576	-0.530418	0.345462	1.51144	0.448108	4.75844	-0.686031	-0.91956	-0.231117	-2.11294	-0.25483	0.679997	-2.8724	-0.207069	-0.339561	-1.70604	0.827556	-0.131202	-0.0588825	-1.33695	0.482699	0.228854	-0.215395	0.696159	-0.586885	-0.0153479	-0.236165	0.423871	-0.546659	-0.125396	4.32345	0.093968	-0.377219	-1.34475	-0.0535907	-0.383549	3.59514	3.43923	-2.01527	-4.08713	-0.905244	-0.123495	-0.967827	-0.610084	0.593923
HCC70	-0.700346	-0.26483	-0.487617	-1.26923	0.872275	1.10784	-0.766053	0.882364	-0.330426	0.17552	0.149182	-0.595546	-0.751839	-0.113311	0.560781	0.308412	1.53098	0.709344	-0.5968	-0.881603	0.660727	-0.0898474	0.107738	0.139241	-0.0962168	0.240883	0.174	-0.921463	1.41057	0.537422	0.344426	-0.0832673	0.52659	-0.0766115	4.45073	-1.19136	-0.552468	-2.22645	0.553102	0.416432	-2.73083	-2.76275	-0.42892	-3.91452	1.35314	0.0727151	-1.46532	-2.12175	0.186664
HS578T	-0.343854	0.0309621	-1.4927	-1.04171	1.20357	1.93562	-0.286147	0.124186	-0.5349	4.80924	-0.611308	-0.178634	0.0872857	3.94788	0.242482	1.40645	-2.23204	-0.185063	-0.474137	-1.45271	-0.257418	-0.35628	-0.104106	-0.126535	-3.29476	-0.701602	0.150311	0.266712	-1.23107	-0.702574	-0.0257688	-0.603787	-0.947335	0.743678	-0.829684	-1.64483	0.299136	6.97673	-0.957447	-1.14276	1.54998	1.68679	-0.71136	0.663015	-1.35787	-0.225888	0.971662	1.09623	-1.80947
LY2	0.503288	-0.173007	0.980336	0.81868	-1.01281	-1.01907	0.442027	0.443345	-0.451015	-1.78247	0.661641	1.1536	0.176935	-1.46571	-0.374274	0.0524454	1.31228	-0.295698	-0.251709	4.00142	-0.389381	0.0401774	0.23944	-0.103796	0.590046	0.345412	0.439196	-0.911204	0.208308	0.192657	0.408783	0.26239	0.264005	-0.462973	-0.76812	4.61018	1.89965	-1.732	0.787233	0.683072	0.404549	0.38548	-0.470002	1.24846	0.749826	0.312166	0.443955	0.948253	-0.956722
MCF10A	0.0993948	-0.121777	-0.124988	0.427778	-1.08862	-1.6973	0.365007	0.558655	0.638857	4.99447	1.23051	-1.15109	-1.28807	0.307252	0.658003	-0.534014	-0.837554	0.114684	1.03045	-1.30822	-0.302918	0.048184	-0.31888	-1.03205	0.933321	0.233099	-0.0670779	1.3166	0.809248	-0.532566	0.432681	0.253516	-0.334742	-0.161831	-1.56743	-0.260039	-0.935788	5.38428	-0.7339	-0.634855	-0.969776	-0.567508	-0.992336	0.366845	-1.06075	1.24077	0.497011	0.677049	0.728271
MCF10F	-0.0324671	-0.61614	-0.920012	-0.535847	-1.26773	0.481198	-1.02135	0.712465	-0.192543	4.96995	1.6349	0.059319	-0.593425	-1.44801	0.568866	-0.459967	0.745556	0.464178	0.576502	-0.958072	0.0245117	0.0416222	-0.419913	-1.40975	0.661559	0.400033	0.242681	1.40913	1.11261	-0.906434	0.110544	0.433273	0.0629491	0.0784257	-1.65065	-0.654803	-0.552281	1.63154	-0.418547	-0.503672	-0.22271	-0.0885381	-0.57144	0.905333	-0.264843	0.0610763	-1.45553	-2.11859	-0.444535
MCF12A	-0.788711	-1.0201	1.01031	-0.296671	-1.02384	-1.19282	0.127139	-0.502736	-0.486946	4.50281	1.60461	0.168553	0.277692	1.323	-0.00592933	-0.00921815	0.311441	0.359371	1.03164	-1.0296	-0.616994	0.859993	-0.276362	-0.0705243	0.266022	-0.18056	0.0215802	1.33958	0.405197	-0.0520692	0.195055	0.460128	-0.163208	-0.180545	-0.409561	0.0515512	-0.549968	3.28796	-0.450459	-0.907036	-0.176125	0.0260918	-0.408252	1.06391	0.0142597	0.314071	1.14088	1.18319	0.278187
MCF7	-0.278509	-0.321489	1.10999	0.717518	-1.38609	-1.31653	0.850932	-0.271043	1.51629	-4.6879	-0.0239728	1.44446	-0.167855	-2.10783	-0.293958	-0.245773	0.854743	-0.939988	-1.0357	5.25651	-0.443869	-0.383941	0.112798	-0.716919	1.18866	0.093255	-0.14039	-2.18449	-0.179314	-0.302815	-0.385891	0.538849	-0.224479	-0.696614	-1.15955	5.20893	1.55768	-1.49892	0.26341	0.101965	-0.868879	-0.326078	-0.197639	1.81831	0.661029	-0.384699	0.930335	1.44781	-1.95806
MDAMB157	0.927416	0.828581	-0.454106	1.90709	-1.21326	-2.05892	1.36086	0.0172515	-0.319555	3.01403	-1.98888	-0.784477	0.189338	1.8166	0.0319017	2.4646	-1.44198	-0.679183	-0.312703	-1.39831	-0.192736	-0.451787	-0.204173	0.469993	-1.4487	-1.06788	0.510079	0.696619	-0.895952	0.911264	-0.0693716	-1.04225	-0.292838	0.24383	-3.32588	1.02911	1.3382	-1.15487	-0.736541	-0.170107	3.53354	3.74807	-0.0496701	0.878619	-0.85637	-0.159284	-0.0138332	0.364949	-2.38747
MDAMB231	0.164191	0.19932	-0.839088	0.308644	-1.24905	-3.12969	-0.373955	-1.12626	-0.327498	5.28759	1.39086	0.839611	-0.0275693	2.53686	-0.371558	-1.1272	-1.51895	0.283572	0.0572127	-2.06253	0.00818283	0.409849	-0.277191	-1.1652	0.096671	0.241808	-0.0468825	3.90676	0.318645	-0.445379	-0.0858788	0.836106	0.54151	0.525942	4.07021	-1.00827	0.692541	2.74686	-0.19654	-0.16276	2.40687	2.27425	-1.23728	0.84728	-1.03598	2.14491	1.82291	2.04146	0.0958085
MDAMB361	-0.0269122	-0.0372133	0.609743	0.995472	-1.27144	-0.940368	0.669426	0.846983	0.193137	-4.05622	-1.34331	0.734445	-0.237235	-2.38986	0.262372	0.0148755	1.8242	0.0651171	-0.240382	3.59288	0.160466	0.131179	0.108178	0.324121	0.852903	0.0372343	0.098862	-2.16443	0.488158	-0.335058	-0.102536	-0.149435	0.457225	-0.237141	-1.72575	1.84298	0.836415	-1.91542	0.666152	0.176145	-0.756733	-1.04648	3.37965	1.78458	-0.285873	-0.0364425	0.554848	0.972427	1.26659
MDAMB415	-0.609072	-0.420126	1.10882	0.470307	0.765142	1.8852	-0.116478	-0.106025	-0.261168	-3.44045	-1.26712	2.48529	0.49714	-1.16171	0.438912	0.00463644	2.67778	-0.408667	-0.0246097	2.69188	0.347721	0.21878	0.129202	-0.0995066	-0.501347	-0.509321	0.180185	-1.39591	-0.0469622	0.179399	0.346183	0.0277019	0.748784	0.225156	-0.112708	-0.80176	0.839695	0.0168564	0.0329154	0.303852	1.07124	0.786677	0.0873192	-1.56937	0.406833	0.244896	0.347915	0.948091	2.21493
MDAMB436	0.447322	-0.200444	0.362346	-1.5527	2.01753	2.83415	0.222821	-1.08907	0.699862	3.05448	0.988203	-1.62308	-0.199141	2.56669	0.192851	0.00424517	-3.32062	-0.400857	-0.351145	-1.66852	-0.445295	0.383735	-0.392042	-0.151537	0.237721	0.309702	0.352962	1.2561	0.564831	-0.101071	-0.833849	-0.309726	-0.597054	0.820281	-1.68721	-0.809418	-0.942745	7.7131	0.0153388	0.148175	0.496501	0.752158	-0.456546	-3.55332	-0.969679	-1.22044	-1.88546	-2.87926	-1.53337
MDAMB453	0.946272	0.791132	-0.02577	1.43415	-0.805321	-0.901061	-0.612515	-3.9073	-0.118219	-4.11323	-0.0257683	1.73399	0.449243	-2.14159	0.0773091	-0.202511	-1.91797	-0.490786	-0.661436	-1.97847	0.0163336	0.93042	0.397726	-1.25229	-1.10593	0.215595	-0.05247	-0.534239	0.321048	-0.36484	0.195905	0.0879248	0.172304	-0.0410736	-1.50761	0.775204	0.68926	-1.54638	0.243499	0.265927	-3.23517	-3.06848	-0.586008	1.39808	-0.0569313	1.34973	0.611843	1.00457	-2.90196
MDAMB468	0.126162	-0.227631	-0.969027	-0.715257	1.41698	1.24453	-0.120477	0.842182	-0.0260307	-1.4505	0.675596	-1.16734	-0.077603	-0.256354	-0.250816	-0.016152	0.420711	3.20893	-1.15368	-1.42927	-0.299701	-0.308329	-0.300603	0.285119	0.389617	0.467998	-0.261008	1.73839	-0.323365	-0.275533	-0.395492	1.38819	0.0503201	0.456716	7.2425	-0.632851	-0.0310805	-1.6487	-0.992612	-1.04935	-2.06488	-1.71784	-1.24016	-4.11596	0.429077	-1.36854	1.15214	1.34308	-0.0476123
SKBR3	-0.433205	-0.00582996	-1.3	0.4429	0.347552	-0.236139	-0.565724	-3.77946	1.02131	-3.1396	-0.489697	0.116028	1.32856	-0.454867	0.588264	0.049122	-1.79393	0.120566	0.835692	-0.719038	0.256044	0.103023	0.154611	-0.652993	2.82449	0.247267	0.38093	-0.581001	-0.891018	0.12926	0.368722	-0.731567	-0.211615	0.0789274	1.14738	-1.18189	0.648544	0.265118	0.462402	0.483964	0.727157	0.511333	0.0281693	0.262287	-0.0543343	0.569063	0.0267705	0.23891	0.612045
SUM102	0.776307	0.546491	0.963053	-1.36086	-0.177761	1.01672	0.580794	1.16015	0.108043	6.25688	-0.949211	-0.461502	-0.0960711	-0.526842	0.167072	-0.00253743	1.06259	0.634005	0.452029	-1.1653	0.299523	0.0683892	0.0276607	0.137458	0.36296	0.215527	-0.0167895	1.12296	2.43359	0.374844	-0.101254	0.87483	0.790653	-0.134977	-1.45779	-0.0298402	-1.18931	1.78726	0.262746	-0.0711439	0.899998	1.75498	-0.372351	0.851623	0.0808342	-0.841919	-2.90192	-3.40467	0.653611
SUM1315MO2	-0.472672	-0.243263	0.720373	-0.060514	-1.11364	-3.3216	-0.474376	0.273269	-0.358107	4.94636	-0.0400804	-1.82671	-0.374385	2.16374	-0.524133	-0.0783342	-2.04259	-1.1109	0.0787036	-1.42876	-0.196225	-0.034256	-1.19805	-0.882199	-2.60629	0.494821	-0.409529	-0.24974	0.571596	-0.00334048	-0.469475	-0.619991	-0.0438984	-0.42335	0.772966	0.462446	-0.924431	-0.505999	-0.785585	-0.635489	3.50711	3.03687	-1.43663	0.417007	-1.31603	0.555101	-1.42809	-1.47874	-0.743353
SUM149PT	-0.615094	-0.380744	-1.50937	-0.225593	1.7105	2.80009	-0.698019	1.46169	-0.708928	5.05735	0.184107	-1.76172	-0.174292	-0.17022	-0.178554	0.66808	2.16126	0.648627	0.579875	-1.26327	0.00763508	0.357374	0.116662	0.685213	-0.649439	0.00268781	0.238541	-0.52672	-0.292132	0.252305	0.00343519	0.315657	0.584067	0.291578	4.248	-0.670238	-0.324725	-1.58747	0.704165	0.824205	-1.74071	-1.96478	-0.425788	-4.16102	-0.0474779	-0.27947	-1.72248	-1.89845	0.666645
SUM159PT	0.331034	0.137825	-0.606905	-1.57242	0.693816	0.641431	-0.289817	0.251566	-0.0842573	4.88931	2.42551	-0.363892	-0.554006	1.87104	-0.0350616	-0.243741	-3.24018	-0.274422	0.197284	-2.07077	-0.293748	-0.495643	-0.364577	-0.515365	-0.699373	0.164553	-0.322205	-0.642885	0.27608	-0.323974	-0.284533	0.217854	-0.364896	0.132971	-0.89169	-0.471185	-0.972796	7.92278	-0.626064	-0.88857	2.68716	2.42008	-0.842308	0.510649	-0.954887	-0.115104	0.821532	0.696084	-0.521049
SUM225CWN	1.0188	0.342864	-0.370121	-0.210855	0.963363	1.48374	-0.628082	2.23515	-0.62902	-3.5076	-1.09089	-0.365034	1.00619	-0.421325	-0.0317468	-0.156358	2.76775	0.847989	-0.0938743	-1.25638	0.0907728	0.31009	0.351493	0.203552	-0.60145	0.417571	0.151105	-0.265346	-0.00418539	0.387054	0.3312	-0.154219	0.00371764	-0.534126	2.59341	-0.964766	-1.80778	-1.02401	0.964427	0.461593	-0.214635	-0.902027	-0.842344	1.86471	1.71846	-0.436068	-0.781519	-1.00242	0.0516317
T47D	-0.130677	-0.173993	0.586402	0.204695	0.173767	0.180169	0.666376	0.430123	-0.281967	-4.34837	-0.822009	-0.748368	0.0222599	0.617896	-0.069915	-0.0880628	1.2916	-1.01812	-0.0623419	4.50079	-0.468368	-0.587096	-0.251132	-0.208979	0.295969	0.306128	-0.175155	-1.08157	-0.865456	-0.0401352	0.339038	0.0462027	-0.662241	-0.333477	1.74604	-0.348785	-0.732005	-1.3283	0.14661	0.185266	-2.26689	-0.873806	7.2917	1.22991	0.221733	-0.0482051	0.506977	0.391247	0.0675743
UACC812	-0.142189	-0.00484534	1.17396	0.360488	-1.72233	-0.925502	0.68574	-0.377789	-1.08967	-4.64321	-0.280048	-0.00859039	-0.876405	-0.907463	-0.663351	-0.679908	0.804392	-0.236636	-0.484748	3.01219	-0.138937	0.10405	-0.173692	-0.767805	1.27376	-0.557482	-0.148109	0.399734	-0.165591	-0.26087	-0.432619	-0.334608	0.468795	-0.340707	-1.44073	0.269858	0.35933	-0.964733	0.539769	0.431774	-0.831324	-0.948878	6.88729	1.38628	0.524934	0.235799	0.706247	0.657002	1.73251
UACC893	0.194802	-0.155797	0.559839	-0.538455	2.6943	2.33335	-0.185578	0.574781	0.321488	-2.45037	-1.07294	0.44518	1.23886	-0.302274	0.870757	0.52459	1.20329	0.541919	0.723551	0.544021	-0.901148	-0.236546	0.286286	1.00353	-0.823317	0.339907	0.151667	0.120925	0.168839	-0.117365	-0.114958	-0.299685	-0.241823	0.607401	-0.831289	0.0510468	-0.138195	-0.834457	-0.163062	-0.118712	0.563344	0.234398	-0.0363374	0.144888	0.549036	-0.14174	0.730749	0.537791	0.135575
ZR7530	-1.21834	-1.6583	2.65675	0.93985	-1.39053	-0.629349	0.300036	-2.75109	0.592588	-3.97616	-2.01594	1.42168	0.41354	-1.93187	0.254201	-0.0211979	-1.78674	3.18068	0.226639	2.11071	0.452238	-0.0142622	0.311008	-0.681942	-1.41184	0.548257	-0.065206	2.59722	-0.449577	0.0465125	0.314161	-0.797465	0.760546	0.154227	-1.65697	0.431514	0.516048	-1.32282	0.488765	0.406528	-0.575976	-0.605166	-0.593435	1.99102	0.438619	-0.721936	-1.83328	-1.74171	-0.581583
ZR75B	0.528268	0.481164	1.32102	1.34655	1.22189	1.76694	0.175388	0.7886	1.91486	-4.45	0.403321	2.47875	-1.16264	-2.29273	0.290415	-0.292473	0.683317	-1.25527	0.203213	4.6047	0.337812	0.141438	0.104462	-0.673052	0.183422	-0.0590788	0.0120549	-3.03293	0.610233	0.0947042	-0.152606	0.908194	-0.709523	-0.53134	-1.84274	1.34404	-0.0589587	-2.98232	0.264423	0.4531	-0.896086	-0.228222	-0.311103	1.66979	0.417355	0.253787	1.19155	0.976954	0.314332
[truncated: 21 more columns]
