# Supplementary material for: Modeling precision treatment of breast cancer
Source: Genome Biol. 2013 Oct 31;14(10):R110. doi: 10.1186/gb-2013-14-10-r110 (PMC3937590; doi:10.1186/gb-2013-14-10-r110)
Supplement: Additional file 4: Table S3 — GI50 dichotomization threshold for each compound, defined as the mean GI50 for the 48 core cell lines. [file gb-2013-14-10-r110-S4.xlsx]

## Sheet: SupplTable3
Supplementary Table 3 – GI50 dichotomization threshold for each drug compound, defined as the mean GI50 for the 48 core cell lines
Drug Compound	Compound synonym	Mean GI50 threshold
17-AAG		7.0354
5-FU		3.972
5-FdUR		3.9707
AG1478		4.5261
AKT1-2 inhibitor	Sigma AKT1-2 inhibitor	5.4601
API-2(Tricir)	Triciribine	5.5936
AS-252424		4.8132
AZD6244		4.7058
BEZ235		5.8113
BIBW2992		6.3968
Baicalein		4.2922
Bortezomib		7.8542
CGC-11047		3.9649
CGC-11144		6.2563
CPT-11(FD)	CPT-11	5.0866
Carboplatin		4.3202
Cisplatin		5.061
Disulfiram		5.7008
Docetaxel		8.2506
Doxorubicin(FD)	Doxorubicin	6.6166
ERKi II (FR180304)	ERKi II	4.4435
Epirubicin		6.5257
Erlotinib		4.6953
Etoposide		5.395
Everolimus		6.4047
FTase inhibitor I		4.4113
Fascaplysin		6.7437
GSK (CENPE)	GSK923295	7.0443
GSK-AUR1	GSK1070916	5.7718
GSK1120212B	GSK1120212	5.815
GSK1059868A	TGX-221	4.8859
GSK1838705A (IGF1R)	GSK1838705	5.2464
GSK461364A	GSK461364	7.0769
GSK2119563A	GSK2119563	6.087
GSK2126458A	GSK2126458	7.9337
GSK2141795c	GSK2141795	6.5842
GSK1059615B	GSK1059615	6.3115
GSK650394A	GSK650394	4.3794
GSK_Tykerb	Lapatinib	5.1641
Geldanamycin		7.5943
Gemcitabine		6.6527
Glycyl H1152	Glycyl-H-1152	4.8949
ICRF-193		4.9651
IKK 16		5.4834
Ibandronate sodium salt		4.2429
Imatinib	Gleevec	4.713
Iressa	Gefitinib	5.1489
Ixabepilone		7.9174
LBH589		6.9487
Lestaurtinib(CEP-701)	Lestaurtinib	6.2261
MG-132		6.7385
MLN4924		6.4145
Mebendazole		6.0647
Methotrexate		4.6681
NSC663284	NSC 663284	5.645
NU6102		4.7433
Nelfinavir		4.9895
Nutlin 3a		4.6874
Olomoucine II		5.294
Oxaliplatin		5.1081
Oxamflatin		6.0536
PD98059(LC Labs)	PD 98059	4.4328
PF-2341066	Crizotinib	5.5436
PF-3084014		4.646
PF-3814735		5.6953
PF-4691502		6.889
Paclitaxel		7.908
Pemetrexed		3.2222
Purvalanol A		4.1281
Rafi IV (L779450)	L-779450	4.7454
Rapamycin		6.6973
SAHA (Vorinostat)	Vorinostat	4.1236
SB-3CT		4.1693
SB-715992	Ispinesib	7.1542
SKI-606(Bosutinib)	Bosutinib	5.6314
Sorafenib		4.2871
Sunitinib Malate		5.2108
TCS PIM-11		4.0904
TCS2312 dihydrochloride		6.2486
TPT(FD)	Topotecan	6.8652
Tamoxifen		4.3879
Temsirolimus(Torisel)	Temsirolimus	6.0136
Trichostatin A		5.0713
Tykerb:IGF1R (1:1)	Lapatinib:IGF1R	6.2097
VX-680		5.4451
Valproic acid		2.7684
Velcade		7.9621
Vinorelbine		7.5498
XRP44X		5.7064
ZM447439		5.1108
