# Supplementary material for: Modeling precision treatment of breast cancer
Source: Genome Biol. 2013 Oct 31;14(10):R110. doi: 10.1186/gb-2013-14-10-r110 (PMC3937590; doi:10.1186/gb-2013-14-10-r110)
Supplement: Additional file 5: Table S5 — Overview of the best LS-SVM/RF model for all 90 therapeutic compounds with comparison to the LS-SVM AUC based on subtype and ERBB2 status. For the subset of 51 therapeutic compounds with test AUC exceeding 0.7, additional information is provided on clinical trial status, comparison of GI50 with TGI, validation results of the cell line signal in the TCGA tumor samples, and most significant non-subtype related KEGG/BioCarta pathways from Additional file 6. [file gb-2013-14-10-r110-S5.xlsx]

## Sheet: SupplTable5
Supplementary Table 5: Overview of the best LS-SVM/RF model for all 90 therapeutic compounds with comparison to the LS-SVM AUC based on subtype and ERBB2 status. For the subset of 51 compounds with test AUC exceeding 0.7, additional information is provided on clinical trial status, comparison of GI50 with TGI, validation results of the cell line signal in the TCGA tumor samples, and most signific…
Drug compound	Target	Clinical information	Best molecular data set	Nb cell lines (molecular)	Molecular AUC	Nb molecular features	Model	Subtype AUC	Difference in AUC	GI50 vs. TGI	TCGA preva-lence	TCGA subtype	Median p-valueᴈ	# non-subtype pathways/GO categories with FDR p-value < 0.05	Sample KEGG/BioCarta pathways in order of increasing FDR p-value (restricted to maximum 10 most significant pathways) (see Supplementary Table 8 for complete results)
Lapatinib	ERBB2, EGFR	Approved BC	RNA-seq (all features)	35	0.973	33	RF	0.896	0.077	80.8	28.3	ERBB2	2.45e-15	19	Phosphatidylinositol signaling system; Phospholipase C-epsilon pathway; Adhesion Molecules on Lymphocyte; √ü-arrestins in GPCR Desensitization; Role of √ü-arrestins in the activation and targeting of MAP kinases; Roles of √ü-arrestin-dependent Recruitment of Src Kinases in GPCR Signaling
Sigma AKT1-2 inhibitor	AKT 1, AKT2	Phase II BC	Exon array (gene level)	41	0.938	37	RF	0.852	0.086	89.8	39.9	L+ ERBB2	3.94e-06	76	Glutathione metabolism; Ghrelin: Regulation of Food Intake and Energy Homeostasis; Cyanoamino acid metabolism; Glycosphingolipid biosynthesis; Platelet Amyloid Precursor Protein Pathway; Taurine and hypotaurine metabolism; O-Glycan biosynthesis
BIBW2992	ERBB2, EGFR	Phase II for HER2+	SNP6	34	0.919	30	LS-SVM	0.811	0.108	88.4	25.1	ERBB2	4.41e-05	0
GSK2126458	PIK3C A/B/D/G	Phase I advanced solid tumors	Exon array (gene level)	41	0.907	20	RF	0.847	0.06	83.7	66.6	L+ERBB2	0.056	115	Ghrelin: Regulation of Food Intake and Energy Homeostasis; Glutathione metabolism; Glycosphingolipid biosynthesis; Dorso-ventral axis formation; Platelet Amyloid Precursor Protein Pathway; Tight junction; ALK in cardiac myocytes
GSK461364A	PLK1	Phase I advanced solid tumor	RNA-seq (gene level) + SNP6	32	0.881	8	RF	0.762	0.119	81.5	72.8	B+CL	3.8e-07	116	Platelet Amyloid Precursor Protein Pathway; Hedgehog signaling pathway; Basal cell carcinoma; Vitamin C in the Brain; Steroid hormone biosynthesis; Apoptosis; Prion diseases; Regulation of hematopoiesis by cytokines; Metabolism of xenobiotics by cytochrome P450
GSK2141795	AKT	Phase I solid + ovarian	RPPA	29	0.871	18	RF	0.778	0.093	94.1	47.4	L+ ERBB2	6.29e-06	80	*
LBH589	HDAC	Phase II mBC	RPPA	34	0.866	18	LS-SVM	0.733	0.133	87.5	48.4	L+ERBB2	7.2e-07	95	*
Everolimus	mTOR	Approved	RNA-seq (gene level) + SNP6	29	0.852	66	RF	0.815	0.037	90.7	44.4	ERBB2	0.000307	102	Platelet Amyloid Precursor Protein Pathway; Regulation of hematopoiesis by cytokines; Apoptosis; NF-kB Signaling Pathway; Alternative Complement Pathway; ALK in cardiac myocytes; Prion diseases; Nerve growth factor pathway (NGF)
Docetaxel	TUBB1, BCL2	Approved BC	Methylation	39	0.832	2532	RF	0.634	0.198	58.5	68.8	B+CL	No spec	152	Olfactory transduction; Endometrial cancer; Gastric acid secretion; Huntington's disease; Wnt signaling pathway; Activation of cAMP-dependent protein kinase, PKA; Glycosphingolipid biosynthesis; SUMOylation as a mechanism to modulate CtBP-dependent gene responses; Selenoamino acid metabolism; Insulin signaling pathway
CGC-11047	Polyamine analog	Phase I advanced solid tumors	RNA-seq (gene level) + meth + SNP6	29	0.824	4348	RF	0.656	0.168	67.9	50.5	B	No spec	259	Olfactory transduction; Hedgehog signaling pathway; Basal cell carcinoma; Wnt signaling pathway; Long-term depression; Gastric acid secretion; Spliceosome; Neuroactive ligand-receptor interaction; Proteasome; Long-term potentiation
GSK2119563	PIK3CA	None	Exon array (gene level)	41	0.821	518	RF	0.735	0.086	75.5	50.8	ERBB2	0.081	49	Ghrelin: Regulation of Food Intake and Energy Homeostasis; Cyanoamino acid metabolism; Metabolic pathways; Taurine and hypotaurine metabolism; Glutathione metabolism; Dorso-ventral axis formation; Sphingolipid metabolism; Nuclear Receptors in Lipid Metabolism and Toxicity
SAHA (Vorinostat)	HDAC	Approved	RNA-seq (all features)	37	0.818	63	RF	0.722	0.096	92	42.1	L+ERBB2	4.51e-08	144	Phagosome; uCalpain and friends in Cell spread; Cystic fibrosis transmembrane conductance regulator (CFTR) and beta 2 adrenergic receptor (b2AR) pathway; Metabolism of xenobiotics by cytochrome P450; Regulation of hematopoiesis by cytokines; Basal cell carcinoma; Platelet Amyloid Precursor Protein Pathway; Hedgehog signaling pathway; Synaptic Proteins at the Synaptic Junction; Prion diseases
Rapamycin	mTOR	Approved	RPPA	38	0.811	9	LS-SVM	0.727	0.084	65.4	55.8	L+ERBB2	0.059	37	*
Triciribine	AKT, ZNF217	None	Methylation + SNP6	36	0.809	477	RF	0.628	0.181	85.4	42.7	L+ERBB2	No spec	38	Neuroactive ligand-receptor interaction; Prion Pathway; Inhibition of Huntington's disease neurodegeneration by histone deacetylase inhibitors; Systemic lupus erythematosus; Glycine, serine and threonine metabolism; Amyotrophic lateral sclerosis (ALS); Melanocyte Development and Pigmentation Pathway
Iressa	PIK3C	Approved	SNP6	42	0.801	59	LS-SVM	0.703	0.098	82.7	40.6	ERBB2	0.005	5	CTCF: First Multivalent Nuclear Factor
Lapatinib:IGF1R	ERBB2, EGFR, IGF1R	Phase II BC	Exon array (gene level) + meth	36	0.793	4114	RF	0.679	0.114	89.1	35.8	L+ERBB2	No spec	200	Olfactory transduction; Wnt signaling pathway; Spliceosome; Ribosome; Long-term potentiation; Endometrial cancer; Hedgehog signaling pathway; Sonic Hedgehog (SHH) Receptor Ptc1 Regulates cell cycle; ALK in cardiac myocytes; TGF beta signaling pathway
TGX-221	PIK3CB	None	RNA-seq (gene level) + meth + SNP6	28	0.785	205	RF	0.602	0.183	68.1	36.6			49	Neuroactive ligand-receptor interaction; Prion diseases; IL-7 Signal Transduction; O-Glycan biosynthesis
NU6102	CDK1/CCNB	None	SNP6	36	0.778	124	RF	0.568	0.21	88.9	39.9	B+CL	0.013	16	Drug metabolism; Metabolism of xenobiotics by cytochrome P450; Starch and sucrose metabolism; CTCF: First Multivalent Nuclear Factor; Ascorbate and aldarate metabolism; Pentose and glucuronate interconversions; Porphyrin and chlorophyll metabolism; Glutathione metabolism; Drug metabolism; Steroid hormone biosynthesis
GSK1059615B	PI3K	Phase I solid tumors	RNA-seq (gene level)	37	0.776	59	LS-SVM	0.732	0.044	90.6	45.3	L+ERBB2	0.001	44	Apoptosis; Regulation of hematopoiesis by cytokines; Phosphorylation of MEK1 by cdk5/p35 down regulates the MAP kinase pathway; Nerve growth factor pathway (NGF); NF-kB Signaling Pathway; Erk1/Erk2 Mapk Signaling pathway
GSK1120212B	MEK	Phase III melanoma	RNA-seq (gene level) + SNP6	33	0.775	74	LS-SVM	0.545	0.23	68.5	38.8			8
Ixabepilone	Microtubule	Approved BC	Exon array (gene level) + meth	39	0.772	2999	RF	0.67	0.102	88				127	Hedgehog signaling pathway; Long-term depression; VEGF, Hypoxia, and Angiogenesis; Colorectal cancer; Wnt signaling pathway; Spliceosome; Multi-step Regulation of Transcription by Pitx2; Endometrial cancer; Long-term potentiation; TGF beta signaling pathway
Etoposide	Topoisomerase II	Approved	Exon array (gene level) + SNP6	40	0.77	155	LS-SVM	0.67	0.1	82	53.5	CL	0.078	17	Ghrelin: Regulation of Food Intake and Energy Homeostasis; Glycosphingolipid biosynthesis; Glycosaminoglycan biosynthesis; O-Glycan biosynthesis
Tamoxifen	ESR1	Approved BC	Exome-seq (7 genes)	43	0.767	7	LS-SVM	0.625	0.142	87.8
5-FU	Pyrimidine analog	Approved	RNA-seq (gene level) + methylation	30	0.766	355	LS-SVM	0.485	0.281	72.5	65.7	L+ERBB2	0.002	15	Asthma; Inactivation of Gsk3 by AKT causes accumulation of b-catenin in Alveolar Macrophages
PF-4691502	PI3K, pan / mTOR	Phase II early BC	Exon array (gene level) + meth	37	0.762	26	LS-SVM	0.678	0.084	84.2	51.7	L+ERBB2	No spec	73	Cystic fibrosis transmembrane conductance regulator (CFTR) and beta 2 adrenergic receptor (b2AR) pathway; ChREBP regulation by carbohydrates and cAMP; Glycine, serine and threonine metabolism; Tight junction; Activation of cAMP-dependent protein kinase, PKA; Catabolic Pathways for Arginine , Histidine, Glutamate, Glutamine, and Proline; Regulation of BAD phosphorylation
AG1478	EGFR	None	SNP6	41	0.753	52	LS-SVM	0.719	0.034	83.7	36	ERBB2	0.0002	1
PF-3814735	AURKA, AURKB	None	RNA-seq (gene level) + meth + SNP6	27	0.753	18	RF	0.722	0.031	64.9				12	Homologous recombination
Fascaplysin	CDK	None	RNA-seq (gene level)	36	0.751	36	LS-SVM	0.661	0.09	94	32.3	L+ERBB2	No spec	1
ICRF-193	PLK1, Topoisomerase II	None	RNA-seq (gene level) + meth	30	0.75	34	RF	0.578	0.172	62.5	35.9			11	O-Glycan biosynthesis
PD98059	MEK	None	Full combination	41	0.748	11377	LS-SVM	0.645	0.103	34.7	25.3			142	Spliceosome; Systemic lupus erythematosus; Ribosome; Nuclear Receptors in Lipid Metabolism and Toxicity; Ghrelin: Regulation of Food Intake and Energy Homeostasis; Actions of Nitric Oxide in the Heart; Transcriptional activation of dbpb from mRNA; Segmentation Clock; IL-7 Signal Transduction
Nutlin 3a	MDM2	None	RNA-seq (gene level)	37	0.745	34	LS-SVM	0.525	0.22	84.3	42.7	L+ERBB2	No spec	3
Cisplatin	DNA cross-linker	Approved	RNA-seq (gene level)	37	0.745	715	RF	0.623	0.122	90.9	73.1	B+CL	1.87e-08	154	Platelet Amyloid Precursor Protein Pathway; Glycosaminoglycan biosynthesis; Basal cell carcinoma; Hedgehog signaling pathway; Vitamin C in the Brain; Regulation of hematopoiesis by cytokines; Gastric acid secretion
IKK 16	IkB	None	RNA-seq (all features)	32	0.745	22	RF	0.474	0.271	86				0
PF-3084014	y-secretase	None	Exon array (gene level)	40	0.745	57	RF	0.43	0.315	79.3				14	Ghrelin: Regulation of Food Intake and Energy Homeostasis; Histidine metabolism; Glutathione metabolism
GSK923295	CENPE	Phase I refractory cancer	U133A + methylation	39	0.742	777	LS-SVM	0.535	0.207	81.1	85.5	ERBB2	No spec	59	Neuroactive ligand-receptor interaction; Pyruvate metabolism; Prion Pathway; Systemic lupus erythematosus
FTase inhibitor I	Farnesyl transferase	Phase II cutaneous melanoma	RNA-seq (all features)	36	0.742	30	RF	0.591	0.151	100				0
AS-252424	PIK3CG	None	Exon array (gene level) + meth	37	0.74	4571	RF	0.393	0.347	50				312	Olfactory transduction; Basal cell carcinoma; Neuroactive ligand-receptor interaction; Hedgehog signaling pathway; Inactivation of Gsk3 by AKT causes accumulation of b-catenin in Alveolar Macrophages; Long-term depression; Wnt signaling pathway; Ribosome; Prion diseases; Spliceosome
Bortezomib	Proteasome, NFkB	Approved	RNA-seq (gene level)	36	0.739	63	RF	0.555	0.184	94	71.8	ERBB2	0.00017	1	Segmentation Clock
Epirubicin	Topoisomerase II	Approved	RNA-seq (gene level) + SNP6	28	0.739	66	RF	0.436	0.303	76.6	52.1			4	Carbohydrate digestion and absorption
TCS PIM-11	PIM-1	None	U133A + methylation	38	0.735	4785	RF	0.492	0.243	73.5	29.2			187	Olfactory transduction; Hedgehog signaling pathway; Endometrial cancer; Spliceosome; Starch and sucrose metabolism; Ribosome; VEGF, Hypoxia, and Angiogenesis; Leloir pathway of galactose metabolism; Inactivation of Gsk3 by AKT causes accumulation of b-catenin in Alveolar Macrophages; Wnt signaling pathway
PF-2341066	Met/ALK	None	RNA-seq (gene level) + meth + SNP6	27	0.733	149	RF	0.5	0.233	87.8				19	Base excision repair; Homologous recombination; Phosphatidylinositol signaling system; FAS signaling pathway ( CD95 ); p38 MAPK Signaling Pathway
Bosutinib	SRC	Phase II BC	U133A + SNP6	34	0.732	77	RF	0.706	0.026	84.8				42	Hypoxia and p53 in the Cardiovascular system; Glycine, serine and threonine metabolism; Steroid hormone biosynthesis; Metabolism of xenobiotics by cytochrome P450; Fructose and mannose metabolism
Valproic acid	HDAC	Approved	RPPA	35	0.731	10	LS-SVM	0.672	0.059	83.7				15	*
Paclitaxel	Microtubule	Approved	U133A + methylation + SNP6	38	0.728	34	RF	0.507	0.221	76.4				5	SNARE interactions in vesicular transport
Glycyl H1152	Rho kinase	None	RNA-seq (gene level) + meth + SNP6	28	0.728	995	RF	0.638	0.09	74.5				20
Doxorubicin	Topoisomerase II	Approved	RNA-seq (gene level) + SNP6	32	0.726	28	RF	0.498	0.228	80.8				0
NSC663284	CDC25	None	RPPA	35	0.723	20	RF	0.531	0.192	91.8				79	*
Tamoxifen	ESR1	Approved BC	U133A	39	0.721	111	LS-SVM	0.625	0.096	87.8	34.5	L+ERBB2	3.1e-17	29	Ghrelin: Regulation of Food Intake and Energy Homeostasis; Glycolysis / Gluconeogenesis; Pyruvate metabolism; mCalpain and friends in Cell motility; Bacterial invasion of epithelial cells; PPAR signaling pathway; Proximal tubule bicarbonate reclamation; Integrin Signaling Pathway; N-Glycan biosynthesis
Vinorelbine	Microtubule	Approved BC	U133A	41	0.71978	6	RF	0.61	0.10978	83.7
Disulfiram	Aldehyde dehydrogenase	Approved	RNA-seq (gene level) + SNP6	31	0.718	17	RF	0.464	0.254	77.1				0
GSK1070916	AUR1	Phase I solid tumors	U133A + methylation	40	0.711	2092	LS-SVM	0.629	0.082	85.2	32.6	B+CL	9.52e-12	142	Hedgehog signaling pathway; SUMOylation as a mechanism to modulate CtBP-dependent gene responses; Role of Parkin in the Ubiquitin-Proteasomal Pathway; Repression of Pain Sensation by the Transcriptional Regulator DREAM; Glycosphingolipid biosynthesis
CGC-11144	Polyamine analog	None	Exome-seq (7 genes)	47	0.704	7	LS-SVM	0.5155	0.189	80
Lestaurtinib	FLT-3, TRKA		RPPA	35	0.7	51	RF	0.51135	0.18865
CPT-11	Topoisomerase I		Exon array (gene level) + SNP6	40	0.69925	24	RF	0.61	0.08925
Imatinib	BCR/ABL fusion		SNP6	42	0.69878	19.83	LSSVM	0.4698	0.22898
Trichostatin A	HDAC		RNA-seq (gene level) + SNP6	34	0.69867	170.47	LSSVM	0.58939	0.10928
TCS2312 dihydrochloride	CHK1		RNA-seq (all features)	36	0.69659	11001	RF	0.61163	0.08496
MLN4924	NAE		Exon array (gene level) +meth	38	0.696	32.37	LSSVM	0.49313	0.20287
Sorafenib	VEGFR		RNA-seq (all features)	34	0.69204	5262	RF	0.49776	0.19428
Erlotinib	EGFR		RPPA	37	0.69139	31.84	LSSVM	0.6799	0.01149
Mebendazole	Anthelmintic		Exon array (gene level) + meth + SNP6	36	0.688	1702	LSSVM	0.46212	0.22588
MG-132	Proteasome		RPPA	34	0.687	3	RF	0.49238	0.19462
GSK1838705	IGF1R		meth + SNP6	38	0.68347	166	RF	0.56073	0.12274
Olomoucine II	CDC2		RNA-seq (gene level)	36	0.68266	25.72	LSSVM	0.53667	0.14599
VX-680	Aurora kinase		meth + SNP6	36	0.67937	4847	RF	0.52288	0.15649
SB-3CT	MMP2, MMP9		RNA-seq (gene level) + meth + SNP6	29	0.67778	16	RF	0.53378	0.144
Purvalanol A	CDK1		RPPA	35	0.67667	3	RF	0.5731	0.10357
Geldanamycin	HSP90		U133A + meth	41	0.675	182.69	LSSVM	0.46357	0.21143
Oxaliplatin	DNA cross-linker		Exon array (gene level) + SNP6	41	0.67157	5	RF	0.52241	0.14916
Baicalein	CYP2C9		Exome-seq (7 genes)	46	0.671	7	LSSVM	0.44878	0.22222
Ibandronate sodium salt	FDPS		Exon array (all features)	40	0.669	75	RF	0.63214	0.03686
XRP44X	RAS-NET (ELK3)		Exome-seq (7 genes)	43	0.66	7	LSSVM	0.58597	0.07403
Rafi IV (L779450)	BRAF		U133A	38	0.65833	10	RF	0.38964	0.26869
5-FdUR	DNA		U133A	38	0.65524	48.51	LSSVM	0.61646	0.03878
17-AAG	HSP90		RNA-seq (all features)	36	0.65333	1055.31	LSSVM	0.65816	-0.00483
SB-715992	KSP		SNP6	41	0.6511	14	RF	0.621	0.0301
BEZ235	PI3K		Exome-seq (7 genes)	45	0.65	7	LSSVM	0.55155	0.09845
AZD6244	MEK		U133A + meth + SNP6	36	0.65	854.36	LSSVM	0.35847	0.29153
Gemcitabine	Pyrimidine animetabolite		RNA-seq (gene level) + SNP6	33	0.63875	45.87	LSSVM	0.38437	0.25438
Nelfinavir	Proteasome		RPPA	36	0.63438	63	RF	0.58696	0.04742
Sunitinib Malate	VEGFR		RNA-seq (all features)	35	0.63306	3469.04	LSSVM	0.52949	0.10357
ERKi II (FR180304)	ERK1/ERK2		Exon array (all features)	38	0.625	375	LSSVM	0.39903	0.22597
Oxamflatin	HDAC		RPPA	35	0.625	24	RF	0.53094	0.09406
Carboplatin	DNA cross-linker		RNA-seq (gene level) + meth + SNP6	29	0.62019	2080	RF	0.53562	0.08457
Methotrexate	DHFR		RNA-seq (gene level) + SNP6	33	0.61536	203.43	LSSVM	0.60322	0.01214
GSK650394	SGK		Exome-seq (7 genes)	44	0.598	7	LSSVM	0.38571	0.21229
Temsirolimus(Torisel)	mTOR		RNA-seq (gene level)	32	0.59608	469	RF	0.50931	0.08677
TPT(FD)	Topoisomerase I		Exon array (gene level) + SNP6	39	0.593	8	RF	0.51677	0.07623
ZM447439	AURKA		RPPA	33	0.581	4	RF	0.52679	0.05421
Pemetrexed	DNA synthesis/ repair		meth + SNP6	37	0.549	987	LSSVM	0.55197	-0.00297
Velcade	Proteasome, NFkB		U133A	39	0.54117	24.92	LSSVM	0.34933	0.19184
NF=optimal number of features included in the classifier; L=luminal; B=basal; CL=claudin-low; ERBB2=ERBB2-amplified
ᴈAfter exclusion of the normal-like TCGA samples, the remaining TCGA samples were grouped according to the subtype specificity
observed in the cell line panel (that is, basal vs. luminal + ERBB2-amplified; luminal + ERBB2-amplified vs. basal; ERBB2-amplified
vs. luminal + basal; or luminal vs. basal + ERBB2-amplified) for drug compounds that showed significant or trending subtype
specificity (Heiser et al, PNAS 2011) with an LS-SVM signature based on expression, copy number and/or methylation with test AUC > 0.7. The
one-sided Fisher’s exact test was used for the comparison of these subtype groups with predicted response with use of probability
threshold 0.5. For these drugs, the median p-value with interquartile range across all predictors with AUC>0.7 are shown.
* For these drugs, pathway analysis was based on RPPA data (=best molecular data set for each of these drugs). This revealed
many cancer-related pathways; however, caused by the bias towards cancer-associated proteins measured on the reverse protein
lysate array. These pathways are therefore not listed in this table; see Supplementary Table 8 for complete results.
Clinical information: approved status obtained from drugbank (http://drugbank.ca); experimental phase obtained from http://clinicaltrials.gov
TCGA prevalence (probability > 0.5), subtype and median p-value are determined using expression, copy number and/or methylation LS-SVM signatures with test AUC > 0.7
AUC values obtained with subtype information were consistently worse for Random Forests than for the LS-SVM,
whilst AUC values obtained on the molecular data sets were comparable between both classification methods.
Because Random Forests might be an inappropriate classifier to use with such a small number of variables,
we opted for reporting the more conservative AUC differences by comparing the AUC values for both Random
Forests and LS-SVM classifiers based on molecular data to subtype results obtained with the LS-SVM.
Concordance between GI50 and TGI calculated as percentage of cell lines assigned to the same group of sensitive or resistant lines with both drug
response measurements, where for TGI the mean threshold per drug was used, calculated similarly as for GI50 based on the set of 48 core cell lines.
