# Supplementary material for: Modeling precision treatment of breast cancer
Source: Genome Biol. 2013 Oct 31;14(10):R110. doi: 10.1186/gb-2013-14-10-r110 (PMC3937590; doi:10.1186/gb-2013-14-10-r110)
Supplement: Additional file 6: Table S7 — List of significant non-subtype specific GO categories and KEGG/BioCarta pathways with FDR P-value <0.05. Per category/pathway information includes FDR P-value and the number of signature genes, percentage of signature genes and list of signature genes that are part of this category/pathway. Significant pathways associated with both drug response and transcriptional subtype were excluded, to capture biology underlying each compound’s mechanism of action. [file gb-2013-14-10-r110-S6.xlsx]

## Sheet: Legend
Supplementary Table 7:
List of significant non-subtype specific GO categories and KEGG/BioCarta pathways
with FDR p-value < 0.05, with per category/pathway the FDR p-value and number,
percentage and list of signature genes that are part of this category/pathway

## Sheet: 5-FU
5-FU
GOID	GOTerm	Nb genes	% associated genes	FDR p-value	Associated genes
GO:0008228	opsonization	3	42.8571	0.011204	[CSRP1, FCN2, LBP]
GO:0009566	fertilization	7	9.0909	0.012194	[ADAM21, APOB, CATSPER1, MUC5B, OR1D2, UBXN8, ZP4]
GO:0007268	synaptic transmission	15	4.0431	0.018158	[APOE, GABRB3, GAD2, GJA10, GRM1, GRM7, GRM8, NAALAD2, NPBWR1, NTF3, PAH, PCDHB2, PDYN, SLC17A6, SLC6A5]
GO:0042396	phosphagen biosynthetic process	2	66.6667	0.019332	[CKM, GAMT]
GO:0021999	neural plate anterior/posterior regionalization	2	40	0.019543	[CELSR2, NOG]
GO:0045651	positive regulation of macrophage differentiation	2	40	0.019543	[CALCA, PF4]
KEGG:05310	Asthma	4	12.9032	0.020979	[CCL11, HLA-DMA, HLA-DOA, HLA-DPB1]
GO:0050804	regulation of synaptic transmission	7	5.8824	0.025644	[APOE, GRM1, GRM7, GRM8, MAP1B, NTF3, SLC24A2]
BioCarta:149	Inactivation of Gsk3 by AKT causes accumulation of b-catenin in Alveolar Macrophages	3	11.5385	0.036927	[LBP, LEF1, MYD88]
GO:0051302	regulation of cell division	4	8.1633	0.036931	[CETN2, FGF1, FGF6, TGFB3]
GO:0032757	positive regulation of interleukin-8 production	2	22.2222	0.037474	[CALCA, LBP]
GO:0030803	negative regulation of cyclic nucleotide biosynthetic process	2	20	0.03884	[GRM7, GRM8]
GO:0034374	low-density lipoprotein particle remodeling	2	20	0.03884	[APOB, APOE]
GO:0031663	lipopolysaccharide-mediated signaling pathway	2	18.1818	0.044087	[IRAK2, LBP]
GO:0034377	plasma lipoprotein particle assembly	2	18.1818	0.044087	[APOB, APOE]

## Sheet: AKT1-2 inhibitor
AKT1-2 inhibitor
GOID	GOTerm	Nb genes	% associated genes	FDR p-value	Associated genes
KEGG:00480	Glutathione metabolism	11	22	0.00019436	[ANPEP, GCLM, GGT1, GGT5, GGT6, GPX1, GPX2, GSTP1, GSTT1, IDH2, ODC1]
BioCarta:143	Ghrelin: Regulation of Food Intake and Energy Homeostasis	5	38.4615	0.0015026	[IGFBP2, IGFBP3, IGFBP5, IGFBP6, RAPGEF5]
GO:0032963	collagen metabolic process	7	25	0.0016998	[ADAMTS2, COL1A1, COL5A1, KLK6, MMP2, SERPINH1, TRAM2]
GO:0007173	epidermal growth factor receptor signaling pathway	11	15.942	0.0024344	[EGFR, EREG, GRB7, HBEGF, PLCE1, REPS2, RPS6KA5, SH3KBP1, SPRY1, SPRY2, TGFB1]
GO:0048861	leukemia inhibitory factor signaling pathway	3	75	0.0024854	[IL6ST, LIF, LIFR]
GO:0010953	regulation of protein maturation by peptide bond cleavage	4	44.4444	0.0029601	[C3, SERPINE1, SERPINE2, THBS1]
GO:0010811	positive regulation of cell-substrate adhesion	7	22.5806	0.0029758	[CDH13, CDK6, CSF1, EDIL3, PLEKHA2, SFRP1, THBS1]
GO:0001954	positive regulation of cell-matrix adhesion	5	31.25	0.0036386	[CDH13, CDK6, CSF1, PLEKHA2, SFRP1]
GO:0043407	negative regulation of MAP kinase activity	8	18.6046	0.0043749	[CAV1, DUSP7, PDCD4, PRKCA, SFRP1, SPRY1, SPRY2, UCHL1]
GO:0001547	antral ovarian follicle growth	3	60	0.0049048	[CCNE1, EREG, ESR1]
GO:0009101	glycoprotein biosynthetic process	18	10.4651	0.0078028	[ALG12, B3GNT5, B3GNT7, DSE, EXT1, GALNT10, GALNT6, GALNT7, GLT8D4, LARGE, MGAT4A, PHLDA1, ST3GAL1, ST3GAL2, ST6GAL1, ST6GALNAC2, ST6GALNAC5, ST8SIA6]
GO:0051056	regulation of small GTPase mediated signal transduction	28	8.805	0.0084223	[ARHGAP29, ARHGDIB, ARRB1, CDH2, CHN1, CSF1, DNMBP, ERBB2, NCOA3, PLCE1, PREX1, RAC2, RAP1GAP, RAPGEF5, RASA3, RGNEF, RHOB, RHOD, RHOV, SESTD1, SFRP1, SHOC2, SPRY1, SPRY2, SYDE1, SYDE2, TBC1D30, TBC1D9]
GO:0022601	menstrual cycle phase	3	50	0.0084808	[SFRP1, TGFB2, TGFB3]
GO:0009609	response to symbiotic bacterium	2	100	0.009412	[GPX1, GPX2]
GO:0042637	catagen	2	100	0.009412	[BARX2, TGFB2]
GO:0042701	progesterone secretion	2	100	0.009412	[FZD4, INHBA]
GO:0060364	frontal suture morphogenesis	2	100	0.009412	[TGFB1, TGFB3]
GO:0071392	cellular response to estradiol stimulus	2	100	0.009412	[MSX2, SFRP1]
GO:0006518	peptide metabolic process	9	14.7541	0.0096874	[GCLM, GGT1, GGT5, GGT6, GPX1, GSTP1, GSTT1, PAM, PRNP]
GO:0030514	negative regulation of BMP signaling pathway	5	23.8095	0.010475	[CAV1, FBN1, FSTL3, HTRA1, SFRP1]
GO:0009247	glycolipid biosynthetic process	4	30.7692	0.010489	[B3GNT5, B4GALNT1, LARGE, ST8SIA6]
GO:0022408	negative regulation of cell-cell adhesion	4	30.7692	0.010489	[CDH1, FXYD5, SERPINE2, TGFB1]
GO:0070085	glycosylation	16	10.8108	0.010519	[ALG12, B3GNT5, B3GNT7, B4GALNT1, GALNT10, GALNT6, GALNT7, GLT8D4, LARGE, MGAT4A, ST3GAL1, ST3GAL2, ST6GAL1, ST6GALNAC2, ST6GALNAC5, ST8SIA6]
GO:0001573	ganglioside metabolic process	3	42.8571	0.012633	[B4GALNT1, GM2A, ITGB8]
KEGG:00460	Cyanoamino acid metabolism	3	42.8571	0.012633	[GGT1, GGT5, GGT6]
GO:0009206	purine ribonucleoside triphosphate biosynthetic process	11	12.0879	0.014848	[ATP10D, ATP2A3, ATP2C2, ATP6V0A4, ATP6V1B1, ATP7B, ATP8B1, ATP8B2, ATP9A, KIAA0195, TGFB1]
GO:0046034	ATP metabolic process	11	12.0879	0.014848	[ATP10D, ATP2A3, ATP2C2, ATP6V0A4, ATP6V1B1, ATP7B, ATP8B1, ATP8B2, ATP9A, KIAA0195, TGFB1]
GO:0043281	regulation of caspase activity	12	11.5385	0.014866	[CDH1, CTGF, F2R, F3, FAS, GPX1, HERPUD1, NR4A1, PPARG, PYCARD, THBS1, TNFSF10]
GO:0006687	glycosphingolipid metabolic process	5	21.7391	0.014932	[B4GALNT1, GBA2, GM2A, ITGB8, LARGE]
GO:0046579	positive regulation of Ras protein signal transduction	4	26.6667	0.016594	[ARRB1, CSF1, ERBB2, SHOC2]
KEGG:00604	Glycosphingolipid biosynthesis	4	26.6667	0.016594	[B4GALNT1, ST3GAL1, ST3GAL2, ST6GALNAC5]
GO:0006493	protein O-linked glycosylation	5	20.8333	0.017403	[GALNT10, GALNT6, GALNT7, GLT8D4, ST8SIA6]
GO:0009100	glycoprotein metabolic process	20	9.3897	0.017515	[ALG12, B3GNT5, B3GNT7, BGN, DSE, EXT1, GALNT10, GALNT6, GALNT7, GLT8D4, KLK6, LARGE, MGAT4A, PHLDA1, ST3GAL1, ST3GAL2, ST6GAL1, ST6GALNAC2, ST6GALNAC5, ST8SIA6]
GO:0006486	protein glycosylation	15	10.274	0.017612	[ALG12, B3GNT5, B3GNT7, GALNT10, GALNT6, GALNT7, GLT8D4, LARGE, MGAT4A, ST3GAL1, ST3GAL2, ST6GAL1, ST6GALNAC2, ST6GALNAC5, ST8SIA6]
GO:0046467	membrane lipid biosynthetic process	6	17.1429	0.019579	[B3GNT5, B4GALNT1, C3orf57, DEGS2, LARGE, ST8SIA6]
GO:0050877	neurological system process	39	3.2125	0.019613	[ABAT, ACSL4, ALDH2, APBA2, ARRB1, ARRDC4, ATP6V0A4, ATP6V1B1, CACNG4, CAV2, CHRNB1, COL1A1, CTNND2, ERBB2, FOSL1, FYN, FZD4, GLS, GM2A, GNG12, GPR176, GPX1, HOXC10, ITGA5, KLK6, MIPEP, NCOA3, PLAT, PRKCA, SCNN1A, SLC12A2, SLC1A3, SLC1A4, SPRY2, STS, TACSTD2, TGFB1, TGFBI, TH]
GO:0044272	sulfur compound biosynthetic process	7	15.2174	0.019614	[DSE, EXT1, GCLM, GGT1, GGT5, GGT6, PRNP]
GO:0018149	peptide cross-linking	5	20	0.019651	[ANXA1, BGN, FN1, TGM2, THBS1]
GO:0048741	skeletal muscle fiber development	5	20	0.019651	[CAV2, ERBB2, F2R, GPX1, TNC]
GO:0014068	positive regulation of phosphatidylinositol 3-kinase cascade	4	25	0.019701	[ERBB2, ERBB3, F2R, TGFB2]
GO:0000103	sulfate assimilation	2	66.6667	0.021484	[PAPSS2, SULT2B1]
GO:0010842	retina layer formation	2	66.6667	0.021484	[PTPRM, TSPAN12]
GO:0030579	ubiquitin-dependent SMAD protein catabolic process	2	66.6667	0.021484	[SMURF2, TGFB1I1]
GO:0042977	activation of JAK2 kinase activity	2	66.6667	0.021484	[GHR, PRLR]
GO:0071480	cellular response to gamma radiation	2	66.6667	0.021484	[ANTXR1, TSPYL5]
BioCarta:235	Platelet Amyloid Precursor Protein Pathway	3	33.3333	0.02359	[PLAT, PLAU, SERPINE1]
GO:0035313	wound healing, spreading of epidermal cells	3	33.3333	0.02359	[COL5A1, HBEGF, ITGA5]
GO:0014902	myotube differentiation	4	23.5294	0.023817	[BARX2, CACNA1H, GPX1, SORT1]
GO:0043393	regulation of protein binding	7	14.5833	0.023855	[ADD2, ANTXR1, BAMBI, CALD1, CAV1, DAB2, NRG1]
GO:0044262	cellular carbohydrate metabolic process	31	7.9082	0.02414	[ALG12, B3GNT5, B3GNT7, CPT1A, EXT1, FBP1, GALNT10, GALNT6, GALNT7, GBA2, GBE1, GDPD3, GK5, GLT8D4, GPD1L, IDH2, IL6ST, IMPA1, LARGE, LDHB, MGAT4A, PDK2, PGM1, PGM2L1, PYGL, ST3GAL1, ST3GAL2, ST6GAL1, ST6GALNAC2, ST6GALNAC5, ST8SIA6]
GO:0046425	regulation of JAK-STAT cascade	6	16.2162	0.024203	[CAV1, F2R, GHR, IL6ST, LIF, LYN]
GO:0032269	negative regulation of cellular protein metabolic process	19	8.8785	0.027259	[ARRB1, BDKRB2, CAV1, CNKSR3, ENPP1, ERRFI1, IGF2BP3, IGFBP3, IGFBP5, INPP5J, PLAT, PRKCA, PSMB9, SERPINE1, SERPINE2, SFRP1, TGFB1, THBS1, TIMP1]
GO:0042058	regulation of epidermal growth factor receptor signaling pathway	7	14	0.028075	[CDH13, EGFR, EREG, ERRFI1, SH3KBP1, SPRY1, SPRY2]
GO:0006469	negative regulation of protein kinase activity	11	10.7843	0.028806	[CAV1, DEPDC6, DUSP7, ERRFI1, GADD45A, PDCD4, PRKCA, SFRP1, SPRY1, SPRY2, UCHL1]
GO:0007159	leukocyte cell-cell adhesion	5	17.8571	0.029115	[ICAM1, ITGA5, MSN, SEPP1, SYK]
GO:0005975	carbohydrate metabolic process	39	7.2089	0.029852	[AKR1B1, ALDH2, ALG12, B3GNT5, B3GNT7, B4GALNT1, BGN, CPT1A, DSE, EXT1, FBP1, GALNT10, GALNT6, GALNT7, GBA2, GBE1, GDPD3, GK5, GLT8D4, GM2A, GPD1L, IDH2, IL6ST, IMPA1, KIAA1161, LARGE, LDHB, MGAT4A, PDK2, PGM1, PGM2L1, PYGL, ST3GAL1, ST3GAL2, ST6GAL1, ST6GALNAC2, ST6GALNAC5, ST8SIA6, TFF1]
GO:0014074	response to purine-containing compound	3	30	0.0299	[CCNE1, PPARG, SDC2]
KEGG:00430	Taurine and hypotaurine metabolism	3	30	0.0299	[GGT1, GGT5, GGT6]
GO:0043279	response to alkaloid	7	13.7255	0.030503	[ABAT, ALDH2, CHRNB1, DPYSL2, GHR, PPARG, SDC2]
GO:0007519	skeletal muscle tissue development	8	12.5	0.032244	[CAV1, CAV2, ERBB2, ERBB3, F2R, GPX1, IGFBP5, TNC]
GO:0046849	bone remodeling	4	21.0526	0.032763	[ENPP1, RAC2, TGFB1, TGFB3]
GO:0080010	regulation of oxygen and reactive oxygen species metabolic process	4	21.0526	0.032763	[GADD45A, RAC2, TGFBR2, THBS1]
GO:0009141	nucleoside triphosphate metabolic process	12	10.4348	0.035259	[ATP10D, ATP2A3, ATP2C2, ATP6V0A4, ATP6V1B1, ATP7B, ATP8B1, ATP8B2, ATP9A, ENPP1, KIAA0195, TGFB1]
GO:0045017	glycerolipid biosynthetic process	10	10.8696	0.035515	[ACSL1, ACSL4, AGPAT9, AGPS, ALG12, IMPA1, LPCAT2, PERLD1, PIGS, PLCE1]
GO:0009448	gamma-aminobutyric acid metabolic process	2	50	0.036135	[ABAT, SLC1A3]
GO:0033148	positive regulation of estrogen receptor signaling pathway	2	50	0.036135	[FOXA1, NCOA3]
GO:0060662	salivary gland cavitation	2	50	0.036135	[CDH1, TGM2]
KEGG:00512	O-Glycan biosynthesis	5	16.6667	0.036545	[GALNT10, GALNT6, GALNT7, ST3GAL1, ST3GAL2]
GO:0002861	regulation of inflammatory response to antigenic stimulus	3	27.2727	0.037529	[C3, GPX1, GPX2]
GO:0030003	cellular cation homeostasis	22	8.1784	0.037589	[ADM, ATP6V0A4, ATP6V1B1, ATP7B, BDKRB2, CAV1, F2R, F2RL1, HERPUD1, IL6ST, MFI2, MTL5, PGM1, PLCE1, PRKCA, PRNP, S1PR3, SLC24A3, SLC40A1, TGFB1, TGM2, TMPRSS3]
GO:0009260	ribonucleotide biosynthetic process	12	10.084	0.039607	[ATP10D, ATP2A3, ATP2C2, ATP6V0A4, ATP6V1B1, ATP7B, ATP8B1, ATP8B2, ATP9A, DPYD, KIAA0195, TGFB1]
GO:0045861	negative regulation of proteolysis	5	16.129	0.040857	[PLAT, SERPINE1, SERPINE2, THBS1, TIMP1]
GO:0001541	ovarian follicle development	6	13.9535	0.042953	[CCNE1, EREG, ERMP1, ESR1, INHBA, MMP14]
GO:0048145	regulation of fibroblast proliferation	6	13.9535	0.042953	[CDK6, EREG, ESR1, GAS6, PDGFC, SFRP1]
GO:0006662	glycerol ether metabolic process	9	10.9756	0.044131	[ACSL1, ACSL4, AGPAT9, AGPS, CAV1, CPT1A, GPX1, IL6ST, PLCE1]
GO:0046486	glycerolipid metabolic process	15	8.982	0.045135	[ACSL1, ACSL4, AGPAT9, AGPS, ALG12, CAV1, CPT1A, GPX1, IL6ST, IMPA1, LPCAT2, NT5E, PERLD1, PIGS, PLCE1]

## Sheet: AG1478
AG1478
GOID	GOTerm	Nb genes	% associated genes	FDR p-value	Associated genes
GO:0031424	keratinization	2	5.1282	0.0016176	[LCE3B, LCE3C]

## Sheet: AS-252424
AS-252424
GOID	GOTerm	Nb genes	% associated genes	FDR p-value	Associated genes
KEGG:04740	Olfactory transduction	12	3.0928	2.7315e-22	[ADRBK2, ARRB2, CALM3, CAMK2B, CLCA2, GNAL, OR10H2, OR10J1, OR1E2, PRKACA, PRKG1, PRKX]
GO:2000145	regulation of cell motility	89	39.7321	2.3026e-09	[ACVRL1, ADA, ADRA2A, AGXT, AMOT, APC, APOE, BBS4, BCL2, BDKRB1, BMP4, CD63, CDH13, CLIC4, CTSH, CXCL16, DRD1, EDN1, EDN2, EDN3, EGFR, ERBB4, F2R, F7, FAM110A, FGF10, FLT1, FOXC2, FOXF1, FURIN, HBEGF, HDAC5, HDAC9, ICAM1, IGF1R, IGFBP3, IGFBP5, IL6, IL6R, IL6ST, IRS1, ITGA2, JAG1, JAG2, JUB, KDR, KIT, LAMA5, LAMB1, LBP, MADCAM1, MAP2K1, MCC, NF2, NKX2-1, NOD2, ONECUT1, ONECUT2, P2RY2, PDGFB, PODX…
GO:0060740	prostate gland epithelium morphogenesis	18	72	7.4379e-07	[AREG, CD44, ESR1, ESR2, FEM1B, FGFR2, FOXA1, FRS2, HOXA13, IGF1R, NKX3-1, NOG, NOTCH1, SFRP1, SHH, SOX9, STAT5B, TNC]
GO:0010941	regulation of cell death	127	27.8339	3.2943e-06	[ADA, ADRB2, AGAP2, AGXT, AIFM2, ALDH1A3, ALG1, ALX4, AMIGO2, APC, APOE, ARHGEF2, ARHGEF3, ARHGEF7, ARHGEF9, ATG5, BAX, BCL2, BCL2L1, BDKRB2, BEX2, BID, BIK, BIRC3, BMP2, BMP4, BNIP3, BOK, BRCA1, BTG1, CADM1, CAMK1D, CAT, CCNG1, CD44, CD70, CDH1, CDH13, CDKN2A, CFDP1, CHD8, CIDEB, COL4A3, CST3, CSTB, CTSH, CUL2, CUL5, DAPK1, DAPK2, DAPK3, DCUN1D3, DDAH1, DFFA, DHCR24, DLG5, DUSP1, EGFR, ENDOG, EP…
GO:0051147	regulation of muscle cell differentiation	30	50	5.2804e-06	[BCL2, BMP4, BTG1, CDH2, EDN1, FGFR2, FOXF1, FOXO4, HDAC1, HDAC3, HDAC5, HDAC9, IGFBP3, MAP2K6, MAPK11, MAPK12, MEF2C, MORF4L2, MYOCD, NKX2-5, NOTCH1, NRG1, PROX1, SHH, SOX9, TBX3, TCF7L1, THRA, ZEB1, ZFHX3]
GO:0051153	regulation of striated muscle cell differentiation	19	63.3333	5.6544e-06	[BCL2, BMP4, BTG1, EDN1, HDAC1, HDAC3, HDAC5, HDAC9, IGFBP3, MORF4L2, NKX2-5, NOTCH1, NRG1, PROX1, SHH, SOX9, TBX3, THRA, ZFHX3]
GO:0007268	synaptic transmission	117	31.5364	9.8373e-06	[ABAT, ACHE, ADCY1, ADCY2, ADCY6, ALDH2, ALDH5A1, AMPH, AP2B1, APBA1, APBA2, APOE, ARHGEF9, ATXN1, BAIAP3, CACNB2, CACNB4, CACNG4, CAMK2B, CAMK4, CAV2, CHRM1, CHRNB1, CHRNB2, DFNB31, DLG3, DLGAP5, DMPK, DRD1, DTNA, FRMPD4, GABBR2, GABRA1, GABRA2, GABRA3, GABRA4, GABRA6, GABRB1, GABRB2, GABRB3, GABRG1, GABRG2, GAD1, GAD2, GCHFR, GJA10, GLRB, GLS2, GLUL, GNAI1, GNAI2, GNAL, GNG8, GRIA2, GRIK1, GRIN…
GO:0051347	positive regulation of transferase activity	91	33.4559	1.041e-05	[ADCY1, ADCY2, ADCY6, ADRA2A, ADRB2, AGK, AXIN1, BDKRB1, BMP4, CALCA, CCND1, CCND2, CERK, CHRM1, DAB1, DGKI, EDN1, EDN2, EDN3, EGFR, ERBB2, ERCC6, F2R, FCER1A, FGF10, FLT1, FRS2, FXN, GADD45G, GNAI2, GRM1, GRM4, IRAK1, IRAK2, IRS1, ITGA1, KIAA1804, KISS1R, KIT, KITLG, LRP1, MADD, MALT1, MAP2K1, MAP2K6, MAP3K7IP1, MAP3K7IP2, MAPK11, NGF, NOD2, NRG1, P2RX7, PARD3, PDGFB, PDPK1, PFKFB2, PLA2G6, PLCE…
KEGG:05217	Basal cell carcinoma	27	49.0909	2.337e-05	[APC, AXIN1, BMP2, BMP4, FZD1, FZD3, FZD4, FZD6, FZD7, FZD8, GLI3, HHIP, PTCH2, SHH, SMO, STK36, TCF7, TCF7L1, TP53, WNT10A, WNT3, WNT3A, WNT4, WNT5A, WNT6, WNT7A, WNT7B]
GO:0043549	regulation of kinase activity	123	30.4455	3.0419e-05	[ADCY1, ADCY2, ADCY6, ADRA2A, ADRB2, AGK, APC, APOE, AXIN1, BDKRB1, BMP4, C13orf15, CALCA, CAMKK2, CAV1, CCND1, CCND2, CCNG1, CDK5R2, CDK5RAP3, CDKN1C, CDKN2A, CDKN2B, CERK, CHRM1, DAB1, DGKI, DIRAS3, DRD1, DUSP22, EDN1, EDN2, EDN3, EGFR, ERBB2, ERCC6, ERRFI1, F2R, FCER1A, FGF10, FLT1, FRS2, GADD45A, GADD45G, GNAI2, GRM1, GRM4, HERC5, IRAK1, IRAK2, IRS1, ITGA1, KIAA1804, KISS1R, KIT, KITLG, LRP1,…
GO:0072073	kidney epithelium development	13	72.2222	3.2161e-05	[BASP1, BMP4, CALB1, FOXC2, GDNF, GPC3, PAX2, POU3F3, SIX2, WNT4, WNT6, WNT7B, WT1]
GO:0045934	negative regulation of nucleobase, nucleoside, nucleotide and nucleic acid metabolic process	127	28.6432	3.2693e-05	[ADRA2A, AES, ALG1, ANTXR1, APLP1, ATN1, ATP8B1, ATXN1, AXIN1, BARX2, BASP1, BMP2, BMP4, BRCA1, CALCA, CAV1, CCDC85B, CD5L, CDA, CDKN1C, CEBPA, CIITA, CITED1, CUX2, DAB2, DKK3, DNMT3A, DRAP1, EAPP, EDN1, EDNRB, EGR1, ELK3, ENG, ERCC1, EVI1, FGFR2, FOXA1, FOXA3, FOXC1, FOXC2, FOXD1, FOXD3, FOXF1, FOXJ2, FOXM1, FOXN3, FOXN4, FOXO4, FUSIP1, FZD1, GFI1B, GLI3, GRM7, GZF1, HDAC1, HDAC2, HDAC3, HDAC5, …
GO:0051253	negative regulation of RNA metabolic process	127	29.6053	5.4762e-05	[AES, ATN1, AXIN1, BARX2, BASP1, BMP2, BMP4, CAV1, CD5L, CDKN1C, CEBPA, CIITA, CUX2, DAB2, DNMT3A, DRAP1, EAPP, EDNRB, EGR1, ENG, EVI1, FGFR2, FOXA1, FOXA3, FOXC1, FOXC2, FOXD1, FOXD3, FOXF1, FOXJ2, FOXM1, FOXN3, FOXN4, FOXO4, FUSIP1, GFI1B, GLI3, GZF1, HDAC1, HDAC2, HDAC3, HDAC5, HDAC9, HEY1, HIC2, HIVEP1, HMBOX1, HOXB4, HOXC8, ID1, ID3, ILF3, IRF8, KLF10, KLF11, KLF4, LMCD1, MECP2, MEF2C, MOSPD…
GO:0000122	negative regulation of transcription from RNA polymerase II promoter	106	30.814	7.5737e-05	[AES, ATN1, BARX2, BMP2, BMP4, CAV1, CD5L, CDKN1C, CEBPA, CIITA, DNMT3A, DRAP1, EDNRB, EGR1, ENG, FGFR2, FOXA1, FOXA3, FOXC1, FOXC2, FOXD1, FOXD3, FOXF1, FOXJ2, FOXM1, FOXN3, FOXN4, FOXO4, GFI1B, GLI3, GZF1, HDAC1, HDAC2, HDAC3, HDAC5, HDAC9, HEY1, HIVEP1, HOXB4, HOXC8, ID1, ID3, IRF8, KLF10, KLF11, LMCD1, MECP2, MEF2C, MOSPD1, MSX1, MTA2, NFIC, NKX2-1, NKX2-5, NR1H2, NR2F1, NSD1, OVOL1, PAWR, PA…
GO:0048742	regulation of skeletal muscle fiber development	14	63.6364	0.00010931	[BCL2, BMP4, BTG1, HDAC1, HDAC3, HDAC5, HDAC9, IGFBP3, NKX2-5, NOTCH1, SOX9, TBX3, THRA, ZFHX3]
GO:2000113	negative regulation of cellular macromolecule biosynthetic process	127	27.9869	0.0001158	[AES, ALG1, ANTXR1, ATN1, ATP8B1, ATXN1, AXIN1, BACE2, BARX2, BASP1, BMP2, BMP4, BRCA1, CALCA, CAV1, CCDC85B, CD5L, CDKN1C, CEBPA, CIITA, CITED1, CUX2, DAB2, DKK3, DNMT3A, DRAP1, EAPP, EDNRB, EGR1, EIF4EBP3, ELK3, ENG, EVI1, FGFR2, FOXA1, FOXA3, FOXC1, FOXC2, FOXD1, FOXD3, FOXF1, FOXJ2, FOXM1, FOXN3, FOXN4, FOXO4, FZD1, GFI1B, GLI3, GRB10, GZF1, HBEGF, HDAC1, HDAC2, HDAC3, HDAC5, HDAC9, HEY1, HIC…
GO:0003382	epithelial cell morphogenesis	11	73.3333	0.00012226	[BMP4, CITED1, FZD7, GDNF, HOXA13, ID1, INTS3, PAX2, SIX2, WNT4, WT1]
GO:0060441	epithelial tube branching involved in lung morphogenesis	11	73.3333	0.00012226	[BMP4, CTSH, FGF10, FGFR2, FOXA1, FOXF1, HOXA5, NKX2-1, RDH10, SHH, SOX2]
GO:0050804	regulation of synaptic transmission	45	37.8151	0.00013048	[ACHE, AGXT, APOE, CALB1, CCKBR, CHRNB2, CNTN4, CTNND2, DBN1, DRD1, EDN1, EDN3, EGFR, EGR1, EPHB2, ERBB4, FAM58A, GDNF, GNAI2, GRIK1, GRIN2A, GRIN2B, GRM1, GRM7, KISS1R, KIT, MAP1B, MEF2C, NETO1, NGF, NMU, NPTN, NPY5R, NTF3, OXTR, PRKACA, PRKCZ, PSEN1, PTGS2, SLC1A3, SLC30A1, SNCG, SPHK1, SYP, TACR1]
GO:0060231	mesenchymal to epithelial transition	8	88.8889	0.00016165	[BMP4, CITED1, FZD7, GDNF, PAX2, SIX2, WNT4, WT1]
GO:0001759	organ induction	12	66.6667	0.0002062	[BMP2, BMP4, FGF1, FGF10, FGFR1, FRS2, GDNF, HOXC11, HOXD11, INTS2, SIX1, SPRY1]
GO:0045987	positive regulation of smooth muscle contraction	12	66.6667	0.0002062	[ADA, EDN1, EDN2, F2R, ITGA2, MYOCD, NMU, OXTR, PTGS1, PTGS2, SPHK1, TACR1]
GO:0006355	regulation of transcription, DNA-dependent	127	24.5604	0.00021982	[ADRB2, AES, AGXT, ALG1, ALX4, AREG, ARHGEF2, ARID1A, ARPC2, ARRB2, ASH2L, ATN1, ATOH1, ATXN1, AXIN1, BACH2, BARHL2, BARX2, BASP1, BATF, BATF3, BHLHB3, BMP2, BMP4, BMP6, BRCA1, C2orf3, CALCOCO1, CAT, CAV1, CD5L, CDKN1C, CDKN2A, CEBPA, CEBPD, CELSR2, CHD8, CIITA, CITED1, CNOT8, CRABP2, CREB3L4, CREG1, CRX, CUX2, DAB2, DEK, DLX3, DLX4, DLX5, DMRT3, DMRTA1, DNMT3A, DRAP1, DYRK1B, E2F5, E2F7, EAPP, E…
GO:0045786	negative regulation of cell cycle	66	33.3333	0.00024481	[ALX4, ANAPC10, APC, BCL2, BMP2, BMP4, BTG3, C11orf82, CAB39L, CDKN1C, CDKN2A, CDKN2B, CGREF1, CUL2, CUL5, DCUN1D3, DHCR24, DLGAP5, DST, EGFR, FAM5B, FAM5C, FOXC1, FOXO4, GADD45A, GAS2L1, HDAC1, HDAC2, HDAC3, IL12A, IL12B, INHA, INHBA, IRF6, MAP2K1, MAP2K6, MAPK12, MLF1, NGF, NGFR, PAK3, PLA2G16, PML, PRKACA, PRKAG2, PRNP, RASSF1, RBM38, RHEB, RHOB, RPRM, RUNX3, SCARA3, SCRIB, SESN3, SGSM3, SOX2,…
GO:0051252	regulation of RNA metabolic process	127	24.4373	0.00032231	[ADRB2, AES, AFF2, AGXT, ALG1, ALX4, AREG, ARHGEF2, ARID1A, ARPC2, ARRB2, ASH2L, ATN1, ATOH1, ATXN1, AXIN1, BACH2, BARHL2, BARX2, BASP1, BATF, BATF3, BHLHB3, BMP2, BMP4, BMP6, BRCA1, BRUNOL6, C2orf3, CALCOCO1, CAT, CAV1, CCNB1, CD5L, CDKN1C, CDKN2A, CEBPA, CEBPD, CELSR2, CHD8, CIITA, CITED1, CNOT8, CRABP2, CREB3L4, CREG1, CRX, CUX2, DAB2, DEK, DLX3, DLX4, DLX5, DMRT3, DMRTA1, DNMT3A, DRAP1, DYRK1…
GO:0007050	cell cycle arrest	42	37.1681	0.00033624	[APC, C11orf82, CAB39L, CDKN1C, CDKN2A, CDKN2B, CGREF1, CUL2, CUL5, DHCR24, DST, FOXO4, GADD45A, GAS2L1, IL12A, IL12B, INHA, INHBA, IRF6, MAP2K1, MAP2K6, MAPK12, MLF1, PAK3, PML, PRKAG2, PRNP, RASSF1, RBM38, RHEB, RPRM, SESN3, SGSM3, SOX2, STK11, STRADA, TGFB1, TGFB2, THBS1, TP53, TP73, VASH1]
GO:0003158	endothelium development	14	58.3333	0.00035812	[AGXT, BMP4, ENG, GPX1, GSTM3, HOXA13, ID1, INTS3, JAG1, KDR, LAMA5, PROX1, WNT7A, WNT7B]
GO:0072009	nephron epithelium development	10	71.4286	0.00036083	[BMP4, CALB1, GDNF, GPC3, PAX2, POU3F3, SIX2, WNT4, WNT6, WNT7B]
GO:0007214	gamma-aminobutyric acid signaling pathway	12	63.1579	0.0004059	[CACNB4, GABBR2, GABRA1, GABRA2, GABRA3, GABRA4, GABRA6, GABRB2, GABRE, GABRG1, GABRG2, GNAI2]
KEGG:04080	Neuroactive ligand-receptor interaction	84	30.8824	0.00043147	[ADRA1D, ADRA2A, ADRB1, ADRB2, AVPR1B, BDKRB1, BDKRB2, BRS3, CCKBR, CHRM1, CHRNA7, CHRNB1, CHRNB2, CRHR1, CRHR2, CTSG, DRD1, EDNRB, F2R, FSHR, GABBR2, GABRA1, GABRA2, GABRA3, GABRA4, GABRA6, GABRB1, GABRB2, GABRB3, GABRE, GABRG1, GABRG2, GIPR, GLP1R, GLRB, GRIA2, GRID2, GRIK1, GRIK3, GRIN2A, GRIN2B, GRIN2C, GRIN3A, GRM1, GRM4, GRM7, HCRTR2, HTR1E, HTR5A, HTR6, KISS1R, LHB, LPAR1, MC1R, MC3R, MC5R…
KEGG:04340	Hedgehog signaling pathway	25	44.6429	0.00043905	[BMP2, BMP4, BMP6, BMP8A, CSNK1E, CSNK1G3, DHH, GLI3, HHIP, LRP2, PRKACA, PRKX, PTCH2, SHH, SMO, STK36, WNT10A, WNT3, WNT3A, WNT4, WNT5A, WNT6, WNT7A, WNT7B, ZIC2]
GO:0007611	learning or memory	39	37.5	0.00044683	[ACSL4, ADCY1, AFF2, AMPH, ATXN1, CALB1, CHRNB2, CHST10, CTNND2, DRD1, EGR1, EPHB2, ESR2, FYN, GRIN2A, GRIN2B, GRM4, ITGA5, ITGA8, JUN, KIT, MAN2B1, MEF2C, NETO1, NGF, OXTR, PAFAH1B1, PRKAR2B, PRKCA, PRKCZ, PSEN1, PTEN, PTGS2, RPS6KB1, SLC11A2, STS, TACR1, THRA, VLDLR]
GO:0010712	regulation of collagen metabolic process	11	64.7059	0.00056266	[BMP4, CIITA, CST3, F2R, HDAC2, IL6, IL6R, ITGA2, TGFB1, TGFB3, WNT4]
GO:0051971	positive regulation of transmission of nerve impulse	15	53.5714	0.00067754	[CCKBR, CHRNB2, DRD1, EGFR, ERBB4, GNAI2, ITGA2, KISS1R, NMU, NPTN, OXTR, PRKCZ, PTGS2, SLC1A3, TACR1]
GO:0021871	forebrain regionalization	10	66.6667	0.00078474	[AXIN1, BMP2, BMP4, EMX1, GLI3, GSX2, NKX2-1, SHH, SIX3, WNT7B]
GO:0060993	kidney morphogenesis	10	66.6667	0.00078474	[BMP4, CALB1, FGF10, GDNF, GPC3, PAX2, SIX2, WNT4, WNT7B, WT1]
BioCarta:149	Inactivation of Gsk3 by AKT causes accumulation of b-catenin in Alveolar Macrophages	14	53.8462	0.0010011	[APC, AXIN1, CCND1, CD14, EIF2AK2, FZD1, GNAI1, IRAK1, LBP, MYD88, PDPK1, PPP2CA, TLR4, TOLLIP]
GO:0048103	somatic stem cell division	9	69.2308	0.00108	[CDKN2A, FGFR2, FZD7, HOXB4, KIT, NOTCH1, TGFB2, WNT3A, WNT7A]
GO:0051148	negative regulation of muscle cell differentiation	11	61.1111	0.0010863	[BMP4, FOXO4, HDAC1, HDAC3, HDAC5, NKX2-5, NOTCH1, SHH, SOX9, TBX3, ZFHX3]
GO:0043009	chordate embryonic development	102	29.0598	0.0010924	[ACVRL1, ADA, ADM, ALX4, AMOT, APBA1, APBA2, APOB, AREG, AXIN1, BBS4, BCL2L1, BMP2, BMP4, CCNB1, CDH1, CEBPA, CELSR1, CHD8, DAB2, DLL3, DSCAML1, EDN1, EGFR, ENDOG, ERCC2, ETNK2, EYA1, FGFR1, FGFR2, FOXC1, FOXC2, FOXD3, FOXF1, FZD6, GATA4, GBX2, GJB3, GLI3, GNA12, GNAS, GRB2, GRIN2B, HAND2, HOXA5, HOXB3, HOXB4, HOXB7, HOXB9, HOXC5, HOXC6, JAG2, KRT19, L1CAM, LIF, LMX1B, MAP2K1, MAP3K7IP1, MNX1, MS…
GO:0034470	ncRNA processing	18	10.2273	0.0011177	[ALKBH8, CDKN2A, DUS2L, FTSJ1, INTS2, INTS3, KRR1, LCMT2, MTO1, NPM3, PIN4, POP4, RPP25, RPS24, TARBP2, TRMT12, TYW3, UTP14A]
GO:0001570	vasculogenesis	20	45.4545	0.001133	[AMOT, CAV1, ENG, FOXC1, FOXC2, FOXF1, FOXM1, FZD4, HOXA13, KDR, MYO1E, NKX2-5, SHH, SMO, TGFBR2, TIPARP, WNT7A, WNT7B, WT1, ZFP36L1]
GO:0048663	neuron fate commitment	20	45.4545	0.001133	[ATOH1, AXIN1, BMP4, FOXA1, FOXA3, FOXN4, GLI3, GSX2, HOXC10, JAG2, LBX1, MNX1, NKX2-1, NKX2-2, NOTCH1, PAX6, SHH, SMAD4, SMO, SOX2]
KEGG:04730	Long-term depression	28	40	0.001315	[CACNA1A, CRHR1, GNA11, GNA12, GNAI1, GNAI2, GNAO1, GNAS, GNAZ, GRIA2, GRID2, GRM1, GUCY1A2, GUCY1A3, GUCY1B3, HRAS, IGF1R, ITPR2, ITPR3, LYN, MAP2K1, NOS1, PLA2G4E, PLA2G6, PLCB1, PPP2CA, PRKCA, PRKG1]
GO:0021953	central nervous system neuron differentiation	30	38.961	0.0014701	[AXIN1, C1orf187, CHRNB2, DRD1, EPHB2, FGFR2, GLI3, GSX2, HOXA1, HOXC10, LBX1, LHX4, LHX5, LMX1B, MNX1, NEUROG2, NKX2-1, NKX2-2, PAFAH1B1, PEX5, PRKCA, PSEN1, RORA, SHH, SLIT2, SMO, SOX2, SOX5, WNT3A, WNT7A]
GO:0048169	regulation of long-term neuronal synaptic plasticity	10	62.5	0.0015641	[AGXT, DRD1, EGR1, EPHB2, GRIN2A, GRIN2B, KIT, NETO1, NPTN, SYP]
KEGG:04310	Wnt signaling pathway	50	33.1126	0.0017013	[APC, AXIN1, CAMK2B, CCND1, CCND2, CHD8, CSNK1E, DAAM2, DKK2, FRAT2, FZD1, FZD3, FZD4, FZD6, FZD7, FZD8, JUN, MYC, NFATC1, NFATC4, NKD1, NKD2, PLCB1, PPP2CA, PPP3CC, PRICKLE1, PRKACA, PRKCA, PRKX, PSEN1, RAC2, SFRP1, SFRP2, SFRP4, SFRP5, SIAH1, SMAD4, TBL1X, TCF7, TCF7L1, TP53, WIF1, WNT10A, WNT3, WNT3A, WNT4, WNT5A, WNT6, WNT7A, WNT7B]
GO:0060685	regulation of prostatic bud formation	5	100	0.0017206	[AREG, BMP4, FGF10, SHH, WNT5A]
GO:0061005	cell differentiation involved in kidney development	7	77.7778	0.0017811	[BASP1, BMP4, FOXC2, PAX2, POU3F3, WNT4, WT1]
GO:0008380	RNA splicing	31	12.2047	0.0018136	[ASCC3L1, CCAR1, CPSF1, DDX1, DDX23, DGCR14, DHX15, DHX35, FUSIP1, GEMIN5, GEMIN6, GEMIN8, HNRNPC, HNRNPH1, HNRNPL, HNRNPU, LSM1, PDCD7, POLR2D, POLR2E, PPIE, PPP2CA, SFRS7, SNW1, SRPX, THOC6, U2AF1, WT1, ZCRB1, ZNF638, ZNHIT2]
GO:0048844	artery morphogenesis	11	57.8947	0.0019141	[APOB, APOE, BMP4, ENG, FOXC1, FOXC2, HOXA13, MYLK, PROX1, PRRX1, SMAD7]
GO:0001708	cell fate specification	18	46.1538	0.0019287	[ATOH1, EYA2, FOXA1, FOXA3, GLI3, GSX2, HOXA13, HOXC10, LBX1, MNX1, NKX2-2, NOTCH1, PSEN1, SHH, SMO, SOX2, SOX9, TBX6]
GO:0006414	translational elongation	6	6.8182	0.0021474	[RPL10A, RPL12, RPS20, RPS24, RPS3A, RPS4X]
GO:0007223	Wnt receptor signaling pathway, calcium modulating pathway	12	54.5455	0.0021542	[FZD1, FZD4, FZD7, RORA, WNT10A, WNT3, WNT3A, WNT4, WNT5A, WNT6, WNT7A, WNT7B]
GO:0022029	telencephalon cell migration	12	54.5455	0.0021542	[DAB1, DRD1, EGFR, NKX2-1, PAFAH1B1, PEX5, POU3F2, POU3F3, PSEN1, ROBO1, SLIT2, SLIT3]
GO:0007498	mesoderm development	29	38.1579	0.0022407	[AXIN1, BMP4, DLL3, EXT1, EXT2, EYA2, FGFR1, FOXC1, FOXC2, FOXF1, INHBA, KLF4, MATK, MEST, NF2, OVOL1, PPP2CA, PRKACA, PRKAR1A, SECTM1, SHH, SMAD4, SNAI2, TBX3, TBX6, TCF7L1, TWSG1, WNT3, WNT3A]
GO:0006939	smooth muscle contraction	13	52	0.0022911	[AGXT, BDKRB2, CHRNB2, CNN3, DRD1, EDN1, EDN2, EDN3, EDNRB, GDNF, MYH11, SSTR2, TACR1]
GO:0048286	lung alveolus development	14	50	0.0023506	[ADA, BMP4, ERRFI1, FGF10, FGFR2, FOXF1, FZD1, HOXA5, KDR, LIF, NKX2-1, SFTPD, SOX2, TGFB3]
GO:0007613	memory	18	45	0.0024132	[ADCY1, CHRNB2, CHST10, DRD1, GRIN2A, GRIN2B, ITGA5, ITGA8, NETO1, NGF, OXTR, PRKCZ, PSEN1, PTEN, PTGS2, RPS6KB1, TACR1, VLDLR]
GO:0001889	liver development	24	40	0.002681	[AACS, ADA, ALDH2, CADM1, CCND1, CCND2, CEBPA, CYP1A1, ERBB2, FOXM1, HDAC3, HLX, ITGA2, LSR, NOTCH1, ONECUT1, ONECUT2, PROX1, RXRA, SP1, STAT5B, TGFBR3, THRA, WNT4]
GO:0006940	regulation of smooth muscle contraction	17	45.9459	0.0028145	[ADA, ADRB2, CAV1, EDN1, EDN2, F2R, FLT1, ITGA2, MAP2K1, MYOCD, NMU, OXTR, PLCE1, PTGS1, PTGS2, SPHK1, TACR1]
GO:0006464	protein modification process	127	24.2485	0.0028858	[ACVRL1, ADRA2A, ADRBK2, AKT3, ALG1, ALG12, ALG13, ALK, ALX4, ANAPC10, ANTXR1, ARHGEF7, ARRB2, ART5, ASH2L, ASPHD1, ASPHD2, ATG5, AURKA, AXIN1, AXL, B3GALNT1, B3GALT2, B3GNT5, B3GNT6, B3GNT7, B4GALNT2, BAP1, BCL11A, BCL2, BGN, BMP2, BMP4, BMPR1B, BRCA1, BTG1, C17orf79, C4orf31, CAMK1D, CAMK2B, CAMK4, CAMKK2, CCNF, CCRK, CDC14B, CDC25B, CDC2L6, CDK10, CDKN2A, CHFR, CHRM1, CHST4, CSF1R, CSNK1E, CSN…
GO:0090257	regulation of muscle system process	30	37.5	0.0028885	[ADA, ADRB2, AGXT, ANXA6, CAV1, DMPK, EDN1, EDN2, F2R, FLT1, IL6ST, ITGA2, LMCD1, MAP2K1, MYOCD, NKX2-5, NMU, NOS1, OXTR, PLCE1, PRKCA, PTGS1, PTGS2, RPS6KB1, SDC4, SMAD7, SPHK1, SSTR2, TACR1, TNNT1]
GO:0060428	lung epithelium development	8	66.6667	0.0029929	[BMP4, ERRFI1, FGF10, FOXA1, HOXA5, NKX2-1, SHH, WNT7B]
GO:0060742	epithelial cell differentiation involved in prostate gland development	8	66.6667	0.0029929	[AREG, ESR2, FEM1B, FGFR2, FOXA1, NOTCH1, RXRA, STAT5B]
GO:0043392	negative regulation of DNA binding	26	38.2353	0.003346	[ALG1, ARRB2, CAT, CDKN2A, FZD6, HDAC2, HR, ID1, ID3, IRAK1, IRAK2, JUN, NOD2, PBX1, PRDX2, PROX1, PSMD10, RSF1, SETD6, SFRP4, SIVA1, SMAD7, SMO, THRA, TNKS, TRIB1]
GO:0030323	respiratory tube development	36	34.9515	0.0033532	[ADA, ADAMTS2, BMP4, CEBPA, CTSH, DHCR7, ERRFI1, FGF1, FGF10, FGFR1, FGFR2, FOXA1, FOXF1, FZD1, GLI3, HOXA5, ID1, KDR, LAMA5, LIF, MAP3K7IP1, MGP, MMP14, NKX2-1, NOTCH1, PCSK5, PROX1, RDH10, SFTPD, SHH, SOX2, SP1, TGFB3, THRA, WNT5A, WNT7B]
GO:0001505	regulation of neurotransmitter levels	30	36.5854	0.0035076	[ABAT, ACHE, ALDH2, ALDH5A1, BAIAP3, GABRA2, GAD1, GAD2, GCHFR, GLS2, GLUL, GRM4, NAALAD2, NOS1, P2RX7, PAH, PRIMA1, PSEN1, SEPT5, SLC17A6, SLC17A7, SLC18A2, SLC1A3, SLC25A4, SLC32A1, SLC38A1, SNPH, SYN2, SYT4, WNT7A]
GO:0060193	positive regulation of lipase activity	36	34.6154	0.0036861	[ADCY1, ADCY2, ADCY6, ADRA2A, AGXT, AVPR1B, CALCA, CAMK4, CCKBR, CHRM1, DRD1, EDN1, EDNRB, EGFR, F2R, FRS2, GNG13, HCRTR2, ITPR2, ITPR3, MC3R, NGF, NPR3, NR1H2, NTSR2, P2RY1, P2RY2, PLA2G6, PLCE1, PRKACA, PRKAR1A, PRKAR2B, PRKCA, PRKCZ, TACR1, TGM2]
GO:0019222	regulation of metabolic process	127	22.6847	0.0038292	[ACADL, ACLY, ACSL1, ACVRL1, ADCY1, ADCY2, ADCY6, ADRA2A, ADRB1, ADRB2, AES, AFF2, AFF3, AGAP1, AGAP2, AGK, AGXT, ALG1, ALKBH3, ALX4, AMPH, ANAPC10, ANP32A, ANTXR1, APBA1, APBA2, APC, APLP1, APOB, APOE, ARAP2, AREG, ARFGAP1, ARHGAP22, ARHGEF2, ARID1A, ARPC2, ARPP-19, ARRB2, ASAH3, ASH2L, ATG5, ATN1, ATOH1, ATP6AP2, ATP8B1, ATXN1, AURKA, AVPR1B, AXIN1, BACE2, BACH2, BANP, BARHL2, BARX2, BASP1, BAT…
GO:0060541	respiratory system development	39	34.2105	0.0038296	[ADA, ADAMTS2, ALDH1A3, AXIN1, BMP4, CEBPA, CTSH, DHCR7, EDA, ERRFI1, FGF1, FGF10, FGFR1, FGFR2, FOXA1, FOXF1, FZD1, GLI3, HOXA5, ID1, KDR, LAMA5, LIF, MAP3K7IP1, MGP, MMP14, MNX1, NKX2-1, NOTCH1, PROX1, RDH10, SFTPD, SHH, SOX2, SP1, TGFB3, THRA, WNT5A, WNT7B]
KEGG:03010	Ribosome	7	7.6923	0.0038626	[RPL10A, RPL12, RPL36AL, RPS20, RPS24, RPS3A, RPS4X]
GO:0003279	cardiac septum development	9	60	0.003921	[BMP4, CRELD1, FGFR2, FRS2, GATA4, HOXA13, NKX2-5, PROX1, SMAD7]
GO:0030511	positive regulation of transforming growth factor beta receptor signaling pathway	9	60	0.003921	[CDKN1C, CDKN2B, CITED1, FURIN, ITGA8, SMAD4, STK11, TGFB1I1, THBS1]
GO:0009101	glycoprotein biosynthetic process	54	31.3954	0.0043716	[ALG12, ALG13, B3GALNT1, B3GALT2, B3GNT5, B3GNT6, B3GNT7, B4GALNT2, CHST13, CHST3, CHST7, CHST8, CSGALNACT1, DDOST, DSE, ENTPD5, EXT1, EXT2, FUT10, FUT11, FUT3, FUT4, GALNT7, GCNT1, GFPT2, GLT8D4, HS3ST3B1, LARGE, LRP2, MAN1A1, MAN1C1, OGT, PMM1, POMGNT1, POMT1, PSEN1, SDF2, SEC24B, SLPI, ST3GAL1, ST3GAL2, ST3GAL4, ST3GAL5, ST3GAL6, ST6GAL1, ST6GAL2, ST6GALNAC2, ST6GALNAC4, ST6GALNAC5, ST6GALNAC6…
GO:0045767	regulation of anti-apoptosis	17	43.5897	0.0044241	[ADM, BCL2L1, CAV1, DUSP1, ERBB4, FAM58A, IGF1R, IL6, IL6R, IL6ST, LIFR, LRP1, NPY5R, PAK3, PAX4, SIVA1, SMAD7]
GO:0021795	cerebral cortex cell migration	10	55.5556	0.0045221	[DAB1, EGFR, NKX2-1, PAFAH1B1, PEX5, POU3F2, POU3F3, PSEN1, ROBO1, SLIT2]
GO:0048665	neuron fate specification	10	55.5556	0.0045221	[ATOH1, FOXA1, FOXA3, GLI3, GSX2, HOXC10, LBX1, MNX1, NKX2-2, SHH]
GO:0044262	cellular carbohydrate metabolic process	108	27.551	0.0045268	[ACLY, AGL, ALDH5A1, ALDOC, ALG12, ALG13, B3GALNT1, B3GALT2, B3GNT5, B3GNT6, B3GNT7, B4GALNT2, BPGM, BRS3, CERCAM, CHST4, CHST7, CSGALNACT1, DDOST, DGAT2, ENO2, ENTPD5, EXT1, EXT2, FBP1, FUT10, FUT11, FUT3, FUT4, GALE, GALK1, GALNT7, GAPDHS, GBA2, GBE1, GCNT1, GDPD5, GFPT2, GK, GK5, GLT8D4, GMDS, GNMT, GPD1L, GYG2, HOOK1, IDH2, IDUA, IGF2, IL6ST, ISYNA1, ITPKA, LARGE, LDHA, LDHB, LRP2, LRSAM1, MA…
GO:0007200	activation of phospholipase C activity by G-protein coupled receptor protein signaling pathway coupled to IP3 second messenger	19	42.2222	0.0045443	[ADRA2A, AGXT, CALCA, CCKBR, CHRM1, DRD1, EDN1, EDNRB, F2R, GNG13, HCRTR2, MC3R, NPR3, NTSR2, P2RY1, P2RY2, PLCE1, TACR1, TGM2]
GO:0051302	regulation of cell division	20	40.8163	0.0046013	[APC, BBS4, CAT, CETN2, FGF1, FGF5, FGF8, FGFR2, IGF1R, IGF2, INTS2, PDGFB, PDGFC, PDGFD, PGF, TGFA, TGFB1, TGFB2, TGFB3, VEGFC]
GO:0001569	patterning of blood vessels	11	52.3809	0.0048333	[EDN1, ENG, FLT1, FOXC2, GBX2, INTS3, NRP1, PLXND1, SEMA5A, SHH, TGFBR2]
GO:0048566	embryonic digestive tract development	11	52.3809	0.0048333	[ADA, FGF10, FGFR2, FOXF1, GATA4, GLI3, HLX, OVOL2, PCSK5, SHH, SMO]
GO:0043271	negative regulation of ion transport	13	48.1481	0.0049305	[ADRA2A, ADRB2, BCL2, CALCA, FREQ, GNAI2, GNAO1, NOS1, OPRD1, PTGS2, SFRP4, SLC30A1, TGFB1]
GO:0050886	endocrine process	13	48.1481	0.0049305	[AGXT, ATP6AP2, AVPR1B, CHGA, EDN1, EDN2, EDN3, FZD4, HSD11B2, INHBA, NKX2-1, PCSK5, TBX3]
KEGG:05020	Prion diseases	16	44.4444	0.0049554	[BAX, C1QB, C1QC, EGR1, ELK1, FYN, IL6, LAMC1, MAP2K1, NCAM1, NCAM2, NOTCH1, PRKACA, PRKX, PRNP, STIP1]
GO:0010670	positive regulation of oxygen and reactive oxygen species metabolic process	6	75	0.005331	[GADD45A, GRB2, PAK3, TGFBR2, THBS1, TP53]
GO:0045667	regulation of osteoblast differentiation	19	41.3043	0.00539	[APC, BMP2, BMP4, BMP6, BMPR1B, CITED1, DLX5, FZD1, GNAS, IL6, IL6R, IL6ST, NELL1, NOTCH1, SFRP1, SOX2, TWSG1, WNT4, WNT7B]
GO:0014821	phasic smooth muscle contraction	8	61.5385	0.0056478	[AGXT, DRD1, EDN1, EDN2, EDN3, EDNRB, GDNF, SSTR2]
GO:0048333	mesodermal cell differentiation	8	61.5385	0.0056478	[BMP4, EYA2, FOXC1, FOXC2, FOXF1, INHBA, KLF4, WNT3A]
GO:0048557	embryonic digestive tract morphogenesis	8	61.5385	0.0056478	[FGF10, FGFR2, GATA4, GLI3, HLX, OVOL2, SHH, SMO]
GO:0009448	gamma-aminobutyric acid metabolic process	4	100	0.0063607	[ABAT, ALDH5A1, PHGDH, SLC1A3]
GO:0010523	negative regulation of calcium ion transport into cytosol	4	100	0.0063607	[BCL2, CALCA, NOS1, TGFB1]
GO:0014826	vein smooth muscle contraction	4	100	0.0063607	[EDN1, EDN2, EDN3, EDNRB]
GO:0042984	regulation of amyloid precursor protein biosynthetic process	4	100	0.0063607	[BACE2, NECAB3, PAWR, SOAT1]
GO:0060662	salivary gland cavitation	4	100	0.0063607	[CDH1, EDA, SHH, TGM2]
GO:0060737	prostate gland morphogenetic growth	4	100	0.0063607	[ESR1, FGFR2, SHH, SOX9]
GO:0072112	glomerular visceral epithelial cell differentiation	4	100	0.0063607	[BASP1, BMP4, FOXC2, WT1]
GO:0090192	regulation of glomerulus development	4	100	0.0063607	[BMP4, EGR1, NOG, WT1]
GO:0006937	regulation of muscle contraction	26	36.6197	0.0065081	[ADA, ADRB2, ANXA6, CAV1, DMPK, EDN1, EDN2, F2R, FLT1, ITGA2, MAP2K1, MYOCD, NKX2-5, NMU, NOS1, OXTR, PLCE1, PRKCA, PTGS1, PTGS2, SDC4, SMAD7, SPHK1, SSTR2, TACR1, TNNT1]
GO:0010799	regulation of peptidyl-threonine phosphorylation	5	83.3333	0.0065235	[AXIN1, PRKAG2, SMAD7, TGFB1, WNT5A]
GO:0022601	menstrual cycle phase	5	83.3333	0.0065235	[NKX2-1, SFRP1, SFRP4, TGFB2, TGFB3]
GO:0060664	epithelial cell proliferation involved in salivary gland morphogenesis	5	83.3333	0.0065235	[FGF10, FGFR2, NKX3-1, PDGFB, SHH]
GO:0060684	epithelial-mesenchymal cell signaling	5	83.3333	0.0065235	[BMP4, FOXA1, SHH, SMO, WNT6]
GO:0090049	regulation of cell migration involved in sprouting angiogenesis	5	83.3333	0.0065235	[FOXC2, HDAC5, HDAC9, PTGS2, SRPX2]
GO:0048332	mesoderm morphogenesis	18	41.8605	0.0065458	[AXIN1, BMP4, EXT2, EYA2, FOXC1, FOXC2, FOXF1, INHBA, KLF4, NF2, PRKACA, PRKAR1A, TBX3, TBX6, TCF7L1, TWSG1, WNT3, WNT3A]
GO:0048193	Golgi vesicle transport	13	10.2362	0.0066453	[ARCN1, ARFGAP1, COPE, COPG2, DOPEY2, GOLGA3, GOLGA5, RAB6A, SEC24B, SH3GL2, SORT1, STEAP2, TRAPPC1]
GO:0030878	thyroid gland development	9	56.25	0.0066496	[CHGA, FGF10, HOXA5, HOXB3, NKX2-1, NKX2-5, SHH, SIX1, THRA]
KEGG:03040	Spliceosome	13	10.1562	0.0067055	[ASCC3L1, DDX23, DHX15, FUSIP1, HNRNPC, HNRNPU, HSPA2, PPIE, PQBP1, SFRS7, SNRPF, SNW1, U2AF1]
GO:0080010	regulation of oxygen and reactive oxygen species metabolic process	10	52.6316	0.0071043	[FOXM1, GADD45A, GRB2, HPR, PAK3, PRDX2, RAC2, TGFBR2, THBS1, TP53]
GO:0008217	regulation of blood pressure	33	34.375	0.0071502	[ABAT, ACSM3, ACVRL1, ADRB1, ADRB2, AGXT, AQP3, ATP6AP2, AVPR1B, BDKRB1, BDKRB2, BRS3, CALCA, CHGA, CYBA, EDN1, EDN2, EDN3, EDNRB, ENG, EPHX2, HSD11B2, MYH6, NKX2-1, NPPB, NPR3, OXTR, PCSK5, PPARG, PTGS1, PTGS2, TACR1, VEGFC]
GO:0030010	establishment of cell polarity	12	48	0.0071614	[C19orf46, CENPA, FERMT1, FOXF1, IGF1R, MYH9, NDE1, PAFAH1B1, PARD3, SCRIB, SHH, WNT7A]
BioCarta:42	ALK in cardiac myocytes	15	44.1176	0.0071689	[APC, AXIN1, BMP2, BMP4, FZD1, GATA4, GDNF, MEF2C, NKX2-5, NOG, NPPB, SMAD4, TGFB1, TGFBR2, TGFBR3]
GO:0042133	neurotransmitter metabolic process	11	50	0.0071933	[ABAT, ACHE, ALDH2, ALDH5A1, GAD1, GAD2, GCHFR, NAALAD2, NOS1, PAH, PRIMA1]
GO:0030802	regulation of cyclic nucleotide biosynthetic process	37	33.0357	0.0072914	[ADCY1, ADCY2, ADCY6, ADRA2A, ADRB1, ADRB2, APLP1, APOE, CALCA, CRHR1, DRD1, EDN1, EDNRB, FSHR, GABBR2, GIPR, GLP1R, GNAI1, GNAI2, GNAL, GNAS, GNAZ, GPR78, GRM4, GRM7, HEATR6, MC1R, MC3R, MC5R, MRAP2, NPR3, NPY2R, NTRK2, OPRD1, OPRK1, S1PR3, SSTR2]
GO:0046519	sphingoid metabolic process	20	40	0.0075581	[AGK, ALDH5A1, ASAH2, ASAH3, B4GALNT1, CERK, DEGS2, GBA2, ITGB8, KDSR, NSMAF, ORMDL3, P2RX7, PPP2CA, SGMS1, SGPP1, SGPP2, SPHK1, SPTLC3, ST3GAL5]
KEGG:04623	Cytosolic DNA-sensing pathway	3	5.3571	0.0079046	[AIM2, IKBKE, IL6]
GO:0001823	mesonephros development	7	63.6364	0.0079424	[BMP4, FGF10, FGF8, GPC3, WNT4, WT1, ZBTB16]
GO:0003281	ventricular septum development	7	63.6364	0.0079424	[FGFR2, FRS2, GATA4, HOXA13, NKX2-5, PROX1, SMAD7]
GO:0072028	nephron morphogenesis	7	63.6364	0.0079424	[BMP4, GDNF, GPC3, PAX2, SIX2, WNT4, WT1]
GO:0006364	rRNA processing	8	8.6957	0.0085934	[CDKN2A, FTSJ1, KRR1, NPM3, PIN4, POP4, RPS24, UTP14A]
GO:0009100	glycoprotein metabolic process	63	29.5775	0.0086278	[ACHE, ADAMTS9, ALG12, ALG13, B3GALNT1, B3GALT2, B3GNT5, B3GNT6, B3GNT7, B4GALNT2, BGN, C4orf31, CHST13, CHST14, CHST3, CHST7, CHST8, CSGALNACT1, DDOST, DHCR24, DSE, EGFLAM, ENTPD5, EXT1, EXT2, FUT10, FUT11, FUT3, FUT4, GALNT7, GCNT1, GFPT2, GLT8D4, HS3ST3B1, KLK6, LARGE, LRP2, MAN1A1, MAN1C1, MAN2B1, OGT, PMM1, POMGNT1, POMT1, PSEN1, SDF2, SEC24B, SLPI, ST3GAL1, ST3GAL2, ST3GAL4, ST3GAL5, ST3GAL…
GO:0019083	viral transcription	6	7.7922	0.0088552	[RPL10A, RPL12, RPS20, RPS24, RPS3A, RPS4X]
GO:0051603	proteolysis involved in cellular protein catabolic process	39	13.879	0.00902	[ANAPC10, ARRB2, AURKA, BAP1, BAX, CCNB1, CCNF, CHFR, CUL2, CUL4B, CUL5, DDB1, ERCC8, ERLIN2, FBXL4, FBXL7, FBXO21, PSMA1, PSMB1, PSMD10, PSMD11, PSMD6, PSME1, RNF4, SCARA3, SIAH1, SMURF2, TGFB1I1, TMEM67, TOM1L1, TRPC4AP, TTC3, UBA7, UBB, UBE2G1, UCHL1, USP25, USP29, USP4]
GO:0005975	carbohydrate metabolic process	127	26.0628	0.0090272	[ACLY, AGL, AKR1B1, ALDH1B1, ALDH2, ALDH5A1, ALDOC, ALG12, ALG13, B3GALNT1, B3GALT2, B3GAT2, B3GNT5, B3GNT6, B3GNT7, B4GALNT1, B4GALNT2, BGN, BPGM, BRS3, C4orf31, CERCAM, CHI3L2, CHST10, CHST13, CHST14, CHST3, CHST4, CHST7, CHST8, CSGALNACT1, DDOST, DGAT2, DSE, EGFLAM, ENO2, ENTPD5, EXT1, EXT2, FBP1, FOXC1, FUT10, FUT11, FUT3, FUT4, GALE, GALK1, GALNT4, GALNT7, GAPDHS, GBA, GBA2, GBE1, GCNT1, GDP…
GO:0042254	ribosome biogenesis	12	10.084	0.009041	[BMS1, CDKN2A, FTSJ1, GNL3L, KRR1, NPM3, PIN4, POP4, RPS24, TSR1, UTP14A, ZNHIT6]
GO:0001764	neuron migration	20	38.4615	0.0099095	[ATOH1, BARHL2, DAB1, DISC1, ESR2, LMX1B, MNX1, NAV1, NDE1, NEUROD4, NEUROG2, NKX2-1, NR2F1, PAFAH1B1, PEX5, PEX7, PSEN1, TUBB2B, TWIST1, VAX1]
KEGG:05213	Endometrial cancer	20	38.4615	0.0099095	[AKT3, APC, AXIN1, CCND1, CDH1, EGFR, ELK1, ERBB2, GRB2, HRAS, MAP2K1, MLH1, MYC, PDPK1, PIK3CD, PTEN, SOS2, TCF7, TCF7L1, TP53]
GO:0043433	negative regulation of transcription factor activity	22	37.2881	0.010358	[ALG1, ARRB2, CAT, CDKN2A, FZD6, HDAC2, HR, ID1, ID3, IRAK1, IRAK2, NOD2, PBX1, PRDX2, PROX1, PSMD10, SETD6, SFRP4, SIVA1, SMAD7, THRA, TRIB1]
GO:0051149	positive regulation of muscle cell differentiation	14	43.75	0.010383	[BCL2, BTG1, CDH2, IGFBP3, MAP2K6, MAPK11, MAPK12, MEF2C, MORF4L2, NRG1, SHH, TCF7L1, THRA, ZFHX3]
GO:0006000	fructose metabolic process	9	52.9412	0.0104	[ALDOC, FBP1, GFPT2, LRSAM1, PFKFB2, PFKFB3, PFKL, PFKP, SORD]
GO:0050654	chondroitin sulfate proteoglycan metabolic process	9	52.9412	0.0104	[BGN, C4orf31, CHST13, CHST14, CHST3, CHST7, CSGALNACT1, DSE, EGFLAM]
GO:0006023	aminoglycan biosynthetic process	11	47.8261	0.010446	[B3GNT6, CHST13, CHST3, CHST7, CSGALNACT1, DSE, EXT1, EXT2, HAS1, XYLT1, XYLT2]
GO:2000242	negative regulation of reproductive process	11	47.8261	0.010446	[ADA, APC, BMP4, HDAC1, JUN, NKX3-1, POU2F3, PROX1, STK11, WNT4, WNT5A]
GO:0032963	collagen metabolic process	13	46.4286	0.010533	[ADAM15, ADAMTS14, ADAMTS2, ADAMTS3, COL5A1, ID1, KLK6, MMP16, MMP2, P2RX7, PLEKHG2, SERPINH1, TRAM2]
GO:0051966	regulation of synaptic transmission, glutamatergic	10	50	0.010549	[CCKBR, DRD1, EGFR, GRIK1, GRM1, GRM7, OXTR, PRKACA, PSEN1, PTGS2]
GO:0043393	regulation of protein binding	19	39.5833	0.010558	[ADRB2, AES, ANTXR1, ARRB2, BAX, BCL2, CALD1, CAV1, DAB2, EPB41, HDAC5, ITGA2, NKX3-1, NOG, NRG1, PRMT8, PSEN1, SMARCD3, WNT3A]
KEGG:00500	Starch and sucrose metabolism	3	5.5556	0.010794	[AGL, GBE1, PGM1]
GO:0055085	transmembrane transport	127	25.3644	0.011029	[ABCA7, ABCC11, ABCC2, ABCC6, ABCD3, ADCY1, ADCY2, ADCY6, AGXT, AQP3, AQP5, AQP6, ARHGEF9, ATP10A, ATP12A, ATP1A3, ATP1B2, ATP2A3, ATP4A, ATP5D, ATP5I, ATP5O, ATP6V1C2, ATP8B1, ATP8B2, BAX, CACNA1D, CATSPER1, CLCN4, CLCN6, CNGA2, CYBRD1, EIF5A2, GABRA1, GABRA2, GABRA3, GABRA4, GABRA6, GABRB1, GABRB2, GABRB3, GABRG2, GLRB, GNAS, HCN2, HOOK1, HTR3A, ITPR2, ITPR3, KCNAB2, KCNC3, KCNF1, KCNG1, KCNG3,…
GO:0031116	positive regulation of microtubule polymerization	6	66.6667	0.011136	[APC, CAV1, CLIP1, MAP1B, MAPT, TERF1]
GO:0035313	wound healing, spreading of epidermal cells	6	66.6667	0.011136	[ACVRL1, COL5A1, HBEGF, ITGA5, JUB, SCNN1G]
GO:0043304	regulation of mast cell degranulation	6	66.6667	0.011136	[FCER1A, FOXF1, GAB2, STXBP2, SYK, UNC13D]
GO:0060438	trachea development	6	66.6667	0.011136	[BMP4, EDA, FOXF1, HOXA5, SHH, WNT7B]
GO:0022613	ribonucleoprotein complex biogenesis	22	12.3596	0.011264	[ASCC3L1, BMS1, CDKN2A, DDX1, DDX23, DYNC1H1, FTSJ1, FUSIP1, GEMIN5, GEMIN6, GEMIN8, GNL3L, KRR1, NPM3, PIH1D1, PIN4, POP4, RPS24, TARBP2, TSR1, UTP14A, ZNHIT6]
GO:0009889	regulation of biosynthetic process	127	22.801	0.011325	[ACADL, ACVRL1, ADCY1, ADCY2, ADCY6, ADRA2A, ADRB1, ADRB2, AES, AFF3, AGXT, ALG1, ALX4, ANP32A, ANTXR1, APLP1, APOB, APOE, AREG, ARHGAP22, ARHGEF2, ARID1A, ARPC2, ARPP-19, ARRB2, ASH2L, ATN1, ATOH1, ATP8B1, ATXN1, AXIN1, BACE2, BACH2, BANP, BARHL2, BARX2, BASP1, BATF, BATF3, BCL11A, BCL2, BHLHB3, BMP2, BMP4, BMP6, BNC1, BRCA1, BTG1, BZW1, C11orf30, C17orf79, C17orf81, C20orf20, C2orf3, CALCA, CAL…
GO:0006643	membrane lipid metabolic process	31	34.0659	0.011401	[A4GALT, AGK, ALDH5A1, ASAH2, ASAH3, B3GNT5, B4GALNT1, CERK, DEGS2, GBA, GBA2, ITGB8, KDSR, KIT, LARGE, LASS6, NSMAF, ORMDL3, P2RX7, PPP2CA, SGMS1, SGPP1, SGPP2, SMPD3, SMPDL3B, SPHK1, SPTLC3, ST3GAL5, ST3GAL6, ST6GALNAC4, ST6GALNAC6]
GO:0007194	negative regulation of adenylate cyclase activity	19	38.7755	0.011729	[ADCY1, ADCY2, ADCY6, ADRA2A, APLP1, EDNRB, GABBR2, GNAI1, GNAI2, GNAL, GNAZ, GRM4, GRM7, NPR3, NPY2R, OPRD1, OPRK1, S1PR3, SSTR2]
GO:0043412	macromolecule modification	127	23.6675	0.011751	[ACVRL1, ADRA2A, ADRBK2, AKT3, ALG1, ALG12, ALG13, ALK, ALKBH3, ALKBH8, ALX4, ANAPC10, ANTXR1, ARHGEF7, ARRB2, ART5, ASH2L, ASPHD1, ASPHD2, ATG5, AURKA, AXIN1, AXL, B3GALNT1, B3GALT2, B3GNT5, B3GNT6, B3GNT7, B4GALNT2, BAP1, BCL11A, BCL2, BGN, BMP2, BMP4, BMPR1B, BRCA1, BTG1, C17orf79, C4orf31, CAMK1D, CAMK2B, CAMK4, CAMKK2, CCNF, CCNO, CCRK, CD5L, CDC14B, CDC25B, CDC2L6, CDK10, CDKN2A, CHFR, CHRM…
GO:0003208	cardiac ventricle morphogenesis	13	44.8276	0.012179	[FGFR2, FOXC1, FOXC2, GATA4, MYH6, NKX2-5, NPY2R, NPY5R, PROX1, RXRA, SEMA3C, SMAD7, TGFBR3]
GO:0048168	regulation of neuronal synaptic plasticity	13	44.8276	0.012179	[AGXT, APOE, DBN1, DRD1, EGR1, EPHB2, FAM58A, GRIN2A, GRIN2B, KIT, NETO1, NPTN, SYP]
GO:0019233	sensory perception of pain	14	42.4242	0.012866	[BDKRB1, CHRNB2, FAM134B, GRIN2B, IL12B, ITGA2, LXN, NGF, NMU, P2RX7, P2RY1, P2RY2, TACR1, TRPA1]
GO:0032660	regulation of interleukin-17 production	7	58.3333	0.014016	[IL12A, IL12B, MYD88, NOD2, TGFB1, TLR2, TLR4]
GO:0032835	glomerulus development	7	58.3333	0.014016	[BASP1, BCL2, BMP4, COL4A3, FOXC2, PLCE1, WT1]
GO:0045661	regulation of myoblast differentiation	7	58.3333	0.014016	[BMP4, BTG1, IGFBP3, NOTCH1, SOX9, TBX3, ZFHX3]
GO:0050829	defense response to Gram-negative bacterium	7	58.3333	0.014016	[IL12B, IL6, IL6R, LBP, S100A7, SEPP1, TLR4]
GO:0090046	regulation of transcription regulator activity	62	28.8372	0.014277	[AGXT, ALG1, ARHGEF2, ARRB2, CAT, CDKN2A, EDA, FOXA1, FOXA3, FOXC1, FOXC2, FOXD1, FOXD3, FOXF1, FOXJ2, FOXM1, FOXN3, FOXN4, FOXO4, FZD1, FZD4, FZD6, HDAC2, HDAC5, HR, ICAM1, ID1, ID3, IL6, IL6R, IRAK1, IRAK2, JUN, MALT1, MAP3K7IP1, MAP3K7IP2, MAPK11, NOD2, PBX1, PLA2G6, PPARG, PRDX2, PROX1, PSMD10, PTEN, SETD6, SFRP4, SHH, SIVA1, SMAD7, SPHK1, STK36, TGFB1, THRA, TLR2, TLR4, TRAF5, TRIB1, UBB, UB…
GO:0051101	regulation of DNA binding	66	28.5714	0.014819	[AGXT, ALG1, ARHGEF2, ARRB2, CAT, CDKN2A, EDA, ERCC2, FOXA1, FOXA3, FOXC1, FOXC2, FOXD1, FOXD3, FOXF1, FOXJ2, FOXM1, FOXN3, FOXN4, FOXO4, FZD1, FZD4, FZD6, HDAC2, HDAC5, HR, ICAM1, ID1, ID3, IL6, IL6R, IRAK1, IRAK2, ITGA2, JUN, MALT1, MAP3K7IP1, MAP3K7IP2, MAPK11, NOD2, PBX1, PLA2G6, PPARG, PRDX2, PROX1, PSMD10, PTEN, RSF1, SETD6, SFRP4, SHH, SIVA1, SMAD7, SMO, SPHK1, STK36, TGFB1, THRA, TLR2, TL…
GO:0070838	divalent metal ion transport	44	30.5556	0.014821	[ACCN2, ANXA6, ATP2A3, CACHD1, CACNA1D, CACNA2D1, CACNB2, CACNB4, CACNG4, CACNG5, CAMK2B, CATSPER1, CAV1, CHRNB2, FYN, GRIN2A, GRIN2B, GRIN3A, ITPR2, ITPR3, JPH1, JPH2, P2RX7, PGR, PSEN1, SLC11A2, SLC24A3, SLC24A4, SLC30A1, SLC30A2, SLC30A3, SLC30A9, SLC39A11, SLC39A5, SLC3A2, SLC8A3, TPCN2, TRPA1, TRPC1, TRPC4, TRPC6, TRPM2, TRPV6, VDR]
GO:0001707	mesoderm formation	16	40	0.0152	[AXIN1, BMP4, EXT2, EYA2, FOXC1, FOXC2, FOXF1, INHBA, KLF4, NF2, PRKACA, PRKAR1A, TBX6, TWSG1, WNT3, WNT3A]
GO:0007187	G-protein signaling, coupled to cyclic nucleotide second messenger	37	31.8966	0.015254	[ADCY1, ADCY2, ADCY6, ADRA2A, ADRB1, ADRB2, AGXT, APLP1, AVPR1B, CCR1, CRHR1, DRD1, FSHR, FZD1, FZD6, FZD7, GIPR, GNAI1, GNAI2, GNAL, GNAS, GNAZ, GPR78, GRM4, HTR1E, HTR6, MC1R, MC3R, MC5R, MTNR1A, NPR3, NPY2R, OPRD1, OPRK1, S1PR3, SSTR2, TSHR]
GO:0015807	L-amino acid transport	8	53.3333	0.015296	[APBA1, CACNB4, SLC1A1, SLC1A2, SLC1A3, SLC1A4, SLC25A4, SLC38A3]
GO:0051925	regulation of calcium ion transport via voltage-gated calcium channel activity	8	53.3333	0.015296	[ADRA2A, ADRB2, CACNB4, FREQ, GNAI2, NKX2-5, OPRD1, SESTD1]
GO:0060420	regulation of heart growth	8	53.3333	0.015296	[CCNB1, CXADR, FGFR1, FGFR2, GATA4, NOG, NRG1, PROX1]
KEGG:00604	Glycosphingolipid biosynthesis	8	53.3333	0.015296	[B4GALNT1, HEXA, ST3GAL1, ST3GAL2, ST3GAL5, ST6GALNAC4, ST6GALNAC5, ST6GALNAC6]
BioCarta:200	Role of Mitochondria in Apoptotic Signaling	10	47.6191	0.01531	[BAX, BCL2, BCL2L1, BID, BIK, BIRC3, DFFA, DFFB, ENDOG, XIAP]
GO:0030514	negative regulation of BMP signaling pathway	10	47.6191	0.01531	[CAV1, FSTL3, FZD1, HTRA1, NOG, NOTCH1, SFRP1, SMAD7, TWSG1, WNT5A]
KEGG:00450	Selenoamino acid metabolism	12	46.1538	0.015516	[AHCYL2, CBS, CTH, GGT5, GGT6, GGT7, HEMK1, LCMT2, MAT1A, METTL2B, PAPSS2, SCLY]
GO:0006002	fructose 6-phosphate metabolic process	5	71.4286	0.015528	[FBP1, GFPT2, LRSAM1, PFKL, PFKP]
GO:0010771	negative regulation of cell morphogenesis involved in differentiation	5	71.4286	0.015528	[NKX2-1, PPP2CA, SFRP1, SMAD7, TTC3]
GO:0010830	regulation of myotube differentiation	5	71.4286	0.015528	[HDAC1, HDAC3, HDAC5, NKX2-5, THRA]
GO:0032784	regulation of transcription elongation, DNA-dependent	5	71.4286	0.015528	[AXIN1, EAPP, ERCC6, MAP2K1, SHH]
GO:0051155	positive regulation of striated muscle cell differentiation	5	71.4286	0.015528	[BCL2, MORF4L2, NRG1, SHH, THRA]
GO:0051968	positive regulation of synaptic transmission, glutamatergic	5	71.4286	0.015528	[CCKBR, DRD1, EGFR, OXTR, PTGS2]
GO:0060405	regulation of penile erection	5	71.4286	0.015528	[ADA, OXTR, P2RY1, P2RY2, SHH]
GO:0048167	regulation of synaptic plasticity	20	37.7358	0.015728	[AGXT, APOE, CALB1, CNTN4, CTNND2, DBN1, DRD1, EGR1, EPHB2, FAM58A, GNAI2, GRIN2A, GRIN2B, KIT, MAP1B, NETO1, NPTN, PSEN1, PTGS2, SYP]
GO:0070085	glycosylation	45	30.4054	0.015862	[ALG12, ALG13, B3GALNT1, B3GALT2, B3GNT5, B3GNT6, B3GNT7, B4GALNT1, B4GALNT2, DDOST, ENTPD5, FUT10, FUT11, FUT3, FUT4, GALNT7, GCNT1, GFPT2, GLT8D4, LARGE, LRP2, MAN1A1, MAN1C1, OGT, PMM1, POMGNT1, POMT1, PSEN1, SDF2, SEC24B, SLPI, ST3GAL1, ST3GAL2, ST3GAL4, ST3GAL5, ST3GAL6, ST6GAL1, ST6GAL2, ST6GALNAC2, ST6GALNAC4, ST6GALNAC5, ST6GALNAC6, ST8SIA4, TUSC3, UGCGL2]
GO:0045732	positive regulation of protein catabolic process	18	38.2979	0.016511	[ADRA2A, APC, APOE, AXIN1, CSNK1E, DAB2, EGLN2, FURIN, GPC3, NDFIP1, PSMD10, SGSM3, SMAD7, SUMO2, TAF1, TRIB1, TRIB2, WNT5A]
GO:0031326	regulation of cellular biosynthetic process	127	22.713	0.016701	[ACADL, ACVRL1, ADCY1, ADCY2, ADCY6, ADRA2A, ADRB1, ADRB2, AES, AFF3, AGXT, ALG1, ALX4, ANP32A, ANTXR1, APLP1, APOE, AREG, ARHGAP22, ARHGEF2, ARID1A, ARPC2, ARPP-19, ARRB2, ASH2L, ATN1, ATOH1, ATP8B1, ATXN1, AXIN1, BACE2, BACH2, BANP, BARHL2, BARX2, BASP1, BATF, BATF3, BCL11A, BCL2, BHLHB3, BMP2, BMP4, BMP6, BNC1, BRCA1, BTG1, BZW1, C11orf30, C17orf79, C17orf81, C20orf20, C2orf3, CALCA, CALCOCO1,…
GO:0006665	sphingolipid metabolic process	28	33.7349	0.016875	[A4GALT, AGK, ALDH5A1, ASAH2, ASAH3, B4GALNT1, CERK, DEGS2, GBA, GBA2, ITGB8, KDSR, KIT, LARGE, LASS6, NSMAF, ORMDL3, P2RX7, PPP2CA, SGMS1, SGPP1, SGPP2, SMPD3, SMPDL3B, SPHK1, SPTLC3, ST3GAL5, ST6GALNAC6]
GO:0043010	camera-type eye development	40	31.0078	0.016884	[ALDH1A3, APC, AQP5, BMP4, BMPR1B, COL8A2, CYP1A1, EPHB2, FGF10, FOXC1, FOXC2, FRS2, FZD4, GLI3, INHBA, LMX1B, NEUROD4, NF2, PAX4, PITX3, PROX1, PTPRM, RAX, RDH10, RING1, SHH, SIX3, SMO, SOX2, SP1, TGFB1, TSPAN12, TWSG1, VAX1, WNT5A, WNT6, WNT7A, WNT7B, WT1, ZEB1]
KEGG:05014	Amyotrophic lateral sclerosis (ALS)	20	37.037	0.017165	[BAX, BCL2, BCL2L1, BID, CAT, GPX1, GRIA2, GRIN2A, GRIN2B, GRIN2C, MAP2K6, MAPK11, MAPK12, MAPK13, NEFL, NOS1, PPP3CC, SLC1A2, TOMM40L, TP53]
GO:0042306	regulation of protein import into nucleus	26	34.2105	0.017777	[AXIN1, BMP4, CDH1, EDA, EGFR, FZD1, FZD7, GLI3, IL12B, PKIA, PKIG, PRDX1, PRKCQ, PSMD10, RBPMS, SHH, SMAD4, SMO, SPHK1, TGFB1, TGFB3, THRA, TLR2, TLR4, TRIP6, WNT3A]
BioCarta:208	NFAT and Hypertrophy of the heart (Transcription in the broken heart)	15	40.5405	0.018364	[AGXT, CAMK4, EDN1, GATA4, HAND1, HAND2, HBEGF, HRAS, LIF, MAP2K1, MEF2C, MYH2, NFATC1, NKX2-5, RPS6KB1]
GO:0006836	neurotransmitter transport	31	32.9787	0.018376	[ABAT, ALDH5A1, BAIAP3, CPLX2, GABRA2, GAD1, GAD2, GLS2, GLUL, GRM4, ICA1, P2RX7, PSEN1, SEPT5, SLC17A6, SLC17A7, SLC18A1, SLC18A2, SLC1A3, SLC25A4, SLC32A1, SLC38A1, SLC6A15, SLC6A2, SLC6A20, SLC6A5, SNPH, SV2B, SYN2, SYT4, WNT7A]
GO:0051339	regulation of lyase activity	31	32.9787	0.018376	[ADCY1, ADCY2, ADCY6, ADRA2A, ADRB1, ADRB2, APLP1, CALCA, CRHR1, DRD1, EDNRB, FSHR, FXN, GABBR2, GIPR, GLP1R, GNAI1, GNAI2, GNAL, GNAS, GNAZ, GPR78, GRM4, GRM7, NPR3, NPY2R, NTRK2, OPRD1, OPRK1, S1PR3, SSTR2]
GO:0043624	cellular protein complex disassembly	8	9.3023	0.018942	[NRG1, RPL10A, RPL12, RPS20, RPS24, RPS3A, RPS4X, TFAP2C]
GO:0009411	response to UV	22	35.4839	0.018994	[ANTXR1, BCL2, CAT, CCND1, DCUN1D3, DDB2, EGFR, ERCC2, ERCC6, ERCC8, GPX1, IL12A, IL12B, MC1R, PAK3, PML, POLD1, SCARA3, TIPIN, TP53, TP73, XPA]
GO:0000216	M/G1 transition of mitotic cell cycle	7	8.9744	0.01965	[PSMA1, PSMB1, PSMD10, PSMD11, PSMD6, PSME1, UBB]
GO:0006486	protein glycosylation	44	30.137	0.019767	[ALG12, ALG13, B3GALNT1, B3GALT2, B3GNT5, B3GNT6, B3GNT7, B4GALNT2, DDOST, ENTPD5, FUT10, FUT11, FUT3, FUT4, GALNT7, GCNT1, GFPT2, GLT8D4, LARGE, LRP2, MAN1A1, MAN1C1, OGT, PMM1, POMGNT1, POMT1, PSEN1, SDF2, SEC24B, SLPI, ST3GAL1, ST3GAL2, ST3GAL4, ST3GAL5, ST3GAL6, ST6GAL1, ST6GAL2, ST6GALNAC2, ST6GALNAC4, ST6GALNAC5, ST6GALNAC6, ST8SIA4, TUSC3, UGCGL2]
GO:0072088	nephron epithelium morphogenesis	6	60	0.020564	[BMP4, GDNF, GPC3, PAX2, SIX2, WNT4]
KEGG:00430	Taurine and hypotaurine metabolism	6	60	0.020564	[CSAD, GAD1, GAD2, GGT5, GGT6, GGT7]
GO:0021510	spinal cord development	17	38.6364	0.020581	[C1orf187, DPYSL2, ERCC2, GLI3, GSX2, HOXC10, LBX1, LHX4, MNX1, NKX2-2, PHGDH, PROX1, ROBO1, SHH, SLIT3, SMO, WNT3A]
GO:0003197	endocardial cushion development	4	80	0.020604	[BMP2, BMP4, CRELD1, GATA4]
GO:0003337	mesenchymal to epithelial transition involved in metanephros morphogenesis	4	80	0.020604	[BMP4, GDNF, PAX2, SIX2]
GO:0021978	telencephalon regionalization	4	80	0.020604	[BMP2, BMP4, EMX1, SHH]
GO:0021999	neural plate anterior/posterior regionalization	4	80	0.020604	[AXIN1, CELSR2, FOXA3, NOG]
GO:0032700	negative regulation of interleukin-17 production	4	80	0.020604	[IL12A, IL12B, TLR2, TLR4]
GO:0033084	regulation of immature T cell proliferation in thymus	4	80	0.020604	[BMP4, CDKN2A, ERBB2, SHH]
GO:0033688	regulation of osteoblast proliferation	4	80	0.020604	[BCL2, EIF2AK2, NPR3, SFRP1]
GO:0042532	negative regulation of tyrosine phosphorylation of STAT protein	4	80	0.020604	[CAV1, NF2, PPP2CA, SOCS1]
GO:0060065	uterus development	4	80	0.020604	[ESR1, ESR2, WNT5A, WNT7A]
GO:0060363	cranial suture morphogenesis	4	80	0.020604	[BMP4, TGFB1, TGFB3, TWIST1]
GO:0060439	trachea morphogenesis	4	80	0.020604	[BMP4, HOXA5, SHH, WNT7B]
GO:0060463	lung lobe morphogenesis	4	80	0.020604	[FGFR2, FOXF1, LIF, SHH]
GO:0060872	semicircular canal development	4	80	0.020604	[FGF10, GLI3, INTS2, SMO]
GO:0060900	embryonic camera-type eye formation	4	80	0.020604	[ALDH1A3, FRS2, PROX1, WNT5A]
GO:0060907	positive regulation of macrophage cytokine production	4	80	0.020604	[SEMA7A, TLR2, TLR4, WNT5A]
GO:0060986	endocrine hormone secretion	4	80	0.020604	[CHGA, FZD4, INHBA, TBX3]
GO:0061036	positive regulation of cartilage development	4	80	0.020604	[BMP1, BMP2, BMP4, WNT5A]
GO:0072215	regulation of metanephros development	4	80	0.020604	[BMP4, EGR1, LIF, WT1]
GO:0090162	establishment of epithelial cell polarity	4	80	0.020604	[C19orf46, FERMT1, FOXF1, PARD3]
GO:0003206	cardiac chamber morphogenesis	15	39.4737	0.021497	[ADAMTS1, FGFR2, FOXC1, FOXC2, GATA4, MYH6, NKX2-5, NPY2R, NPY5R, OVOL2, PROX1, RXRA, SEMA3C, SMAD7, TGFBR3]
GO:0003014	renal system process	12	42.8571	0.021787	[AGXT, AQP3, BCL2, BMP4, CHRNB2, EDN1, HSD11B2, NPPB, NPR3, PCSK5, TACR1, WFS1]
GO:0035108	limb morphogenesis	32	32.3232	0.022058	[ALX4, BMP4, BMPR1B, CRABP2, DLX5, FGF10, FGFR1, FGFR2, GDF5, GLI3, GNA12, GNAS, HOXA13, HOXC10, HOXC11, HOXD11, MSX1, NOG, NOTCH1, PBX1, PCSK5, PRRX1, PSEN1, RDH10, SEMA3C, SHH, TBX3, TWIST1, WNT3, WNT5A, WNT7A, ZBTB16]
GO:0006811	ion transport	127	24.7606	0.022456	[ACCN2, ANXA6, ARHGEF9, ATP10A, ATP12A, ATP1A3, ATP1B2, ATP2A3, ATP4A, ATP5D, ATP5I, ATP5O, ATP6V1C2, ATP8B1, ATP8B2, BAX, CACHD1, CACNA1D, CACNA2D1, CACNB2, CACNB4, CACNG4, CACNG5, CAMK2B, CATSPER1, CAV1, CHRNB1, CHRNB2, CLCA2, CLCN4, CLCN6, CLIC3, CLIC4, CLIC5, CNGA2, CNNM4, FTHL17, FXN, FXYD5, FYN, GABRA1, GABRA2, GABRA3, GABRA4, GABRA6, GABRB1, GABRB2, GABRB3, GABRE, GABRG1, GABRG2, GLRB, GRI…
GO:0010632	regulation of epithelial cell migration	7	53.8462	0.022715	[CD63, CTSH, FGF10, ITGA2, MCC, TACR1, TGFB2]
GO:0022408	negative regulation of cell-cell adhesion	7	53.8462	0.022715	[B4GALNT2, CDH1, FXYD5, MAP2K1, NF2, SERPINE2, TGFB1]
GO:0042573	retinoic acid metabolic process	7	53.8462	0.022715	[ALDH1A3, CRABP2, CYP1A1, CYP26A1, RBP1, RDH10, SCPEP1]
GO:0045921	positive regulation of exocytosis	7	53.8462	0.022715	[CAPS2, FCER1A, FREQ, GAB2, PRKCA, SYK, UNC13D]
GO:0051150	regulation of smooth muscle cell differentiation	7	53.8462	0.022715	[BMP4, FGFR2, FOXF1, FOXO4, MYOCD, SHH, ZEB1]
GO:0000271	polysaccharide biosynthetic process	17	37.7778	0.022988	[AGL, B3GNT6, CERCAM, CHST13, CHST3, CHST7, CSGALNACT1, DSE, EXT1, EXT2, GBE1, GYG2, HAS1, PGM1, PHKG1, XYLT1, XYLT2]
GO:0001743	optic placode formation	3	100	0.023102	[AXIN1, FRS2, PROX1]
GO:0018125	peptidyl-cysteine methylation	3	100	0.023102	[RAB3B, RAB3D, RAB6A]
GO:0019371	cyclooxygenase pathway	3	100	0.023102	[PTGS1, PTGS2, SPHK1]
GO:0021798	forebrain dorsal/ventral pattern formation	3	100	0.023102	[GLI3, GSX2, NKX2-1]
GO:0021869	forebrain ventricular zone progenitor cell division	3	100	0.023102	[FGFR2, POU3F2, POU3F3]
GO:0032808	lacrimal gland development	3	100	0.023102	[FGF10, FGFR2, FOXC1]
GO:0048170	positive regulation of long-term neuronal synaptic plasticity	3	100	0.023102	[EPHB2, KIT, NPTN]
GO:0060449	bud elongation involved in lung branching	3	100	0.023102	[BMP4, FGFR2, RDH10]
GO:0060594	mammary gland specification	3	100	0.023102	[FGF10, FGFR2, GLI3]
GO:0060748	tertiary branching involved in mammary gland duct morphogenesis	3	100	0.023102	[AREG, PGR, WNT4]
GO:0070779	D-aspartate import	3	100	0.023102	[SLC1A1, SLC1A2, SLC1A3]
GO:0043409	negative regulation of MAPKKK cascade	14	41.1765	0.023222	[APC, CAV1, CNKSR3, EVI1, FOXM1, HDAC3, IGF1R, LIF, NF2, P2RX7, PSMD10, SFRP4, SPRY1, TLR4]
KEGG:04971	Gastric acid secretion	25	33.7838	0.023428	[ADCY1, ADCY2, ADCY6, ATP1A1, ATP1A3, ATP1B2, ATP4A, CA2, CALM3, CAMK2B, CCKBR, GNAI1, GNAI2, GNAS, ITPR2, ITPR3, KCNJ2, KCNQ1, MYLK, PLCB1, PRKACA, PRKCA, PRKX, SLC4A2, SSTR2]
GO:0032270	positive regulation of cellular protein metabolic process	85	26.8987	0.023793	[ADRA2A, AGXT, ANAPC10, APOE, AXIN1, BARHL2, BCL2, BMP2, BMP4, BMP6, BRCA1, CAV1, CCNB1, CCND1, CCND2, CD44, CD5L, CDC14B, CSNK1E, DAB2, EIF5A2, ENG, FCER1A, FGF1, FGF10, FURIN, FZD1, FZD8, HDAC2, IL11, IL12A, IL12B, IL6, IL6R, IL6ST, ITGA2, ITGA5, KITLG, LIF, LYN, NDFIP1, NOD2, NPTN, NR1H2, P2RX7, PML, PPP2R4, PRKAG2, PRKCA, PSEN1, PSMA1, PSMB1, PSMD10, PSMD11, PSMD6, PSME1, RAD50, RASD2, RASSF1…
GO:0051899	membrane depolarization	14	40	0.026294	[ATXN1, CACNB4, CACNG4, CAV1, CHRNB2, DMPK, EDN1, GRIN2A, GRIN2B, GRIN2C, JUN, KCNQ1, P2RX7, PRKCZ]
GO:0044272	sulfur compound biosynthetic process	17	36.9565	0.026396	[ADI1, CBS, CHST13, CHST2, CHST3, CHST7, CSGALNACT1, DSE, EXT1, EXT2, GCLM, GGT5, GGT6, GGT7, HS3ST3B1, PRNP, TPK1]
GO:0048872	homeostasis of number of cells	28	32.5581	0.02695	[BCL2, BMP4, BPGM, DNASE2, ERCC2, F2R, IL6, IL7, INHA, INHBA, LYN, MB, P2RX7, PRDX1, PRDX2, RPS24, SIVA1, SLC11A2, SLC22A5, SLC25A38, SP1, STAT5B, TGFB1, TGFBR3, THRA, TIMP1, VPS54, YWHAB]
GO:0048011	nerve growth factor receptor signaling pathway	57	28.3582	0.027154	[ADCY1, ADCY2, ADCY6, ALX4, AP2B1, ARHGEF1, ARHGEF2, ARHGEF3, ARHGEF7, ARHGEF9, CAMK4, DUSP4, FOXO4, FRS2, FURIN, GRB2, HDAC1, HDAC2, HDAC3, IRAK1, IRS1, ITPR2, ITPR3, ITSN1, MAP2K1, MAPK11, MAPK12, MAPK13, MCF2L, MEF2C, MYD88, NET1, NGF, NGFR, NGFRAP1, NTRK2, PCSK5, PDPK1, PHLPP, PLEKHG2, PRKACA, PRKAR1A, PRKAR2B, PRKCA, PSEN1, PTEN, RALGDS, RPS6KA2, RPS6KA3, SH3GL2, SORT1, SOS2, THEM4, TIAM1, T…
GO:0006968	cellular defense response	5	8.1967	0.02763	[CD5L, LBP, LILRB2, NCR1, TCIRG1]
GO:2000241	regulation of reproductive process	31	31.9588	0.028139	[ADA, APC, AREG, BCL2, BMP4, ERCC2, ESR1, FGF10, FGFR2, HDAC1, INHBA, JUN, NKX3-1, NOTCH1, OXTR, P2RY1, P2RY2, POLR2D, POLR2E, POU2F3, PROX1, RSF1, RXRA, SFRP1, SHH, SP1, STK11, TARBP2, TCEB2, WNT4, WNT5A]
GO:0006892	post-Golgi vesicle-mediated transport	4	7.2727	0.028284	[DOPEY2, SH3GL2, SORT1, STEAP2]
GO:0021761	limbic system development	16	38.0952	0.028598	[ALDH1A3, BBS4, CNTNAP2, DRD1, FGFR2, HDAC2, LHX5, NKX2-1, PAFAH1B1, POU3F2, RAX, TBX3, TP73, WNT3A, WNT7A, ZEB2]
GO:0019229	regulation of vasoconstriction	14	38.8889	0.030509	[ADM, AGXT, ALOX5, BDKRB2, CAV1, EDN1, EDN2, EDN3, F2R, MAP2K1, PRKCQ, PTGS1, PTGS2, TACR1]
GO:0003254	regulation of membrane depolarization	5	62.5	0.030511	[BCL2, GCLM, IFI6, P2RX7, SMAD7]
GO:0009650	UV protection	5	62.5	0.030511	[CAT, ERCC2, GPX1, MC1R, SCARA3]
GO:0042135	neurotransmitter catabolic process	5	62.5	0.030511	[ABAT, ACHE, ALDH5A1, NAALAD2, PRIMA1]
GO:0045662	negative regulation of myoblast differentiation	5	62.5	0.030511	[BMP4, NOTCH1, SOX9, TBX3, ZFHX3]
GO:0060391	positive regulation of SMAD protein import into nucleus	5	62.5	0.030511	[BMP4, RBPMS, SMAD4, TGFB1, TGFB3]
GO:0060484	lung-associated mesenchyme development	5	62.5	0.030511	[FGFR1, FGFR2, HOXA5, SHH, WNT7B]
GO:0060669	embryonic placenta morphogenesis	5	62.5	0.030511	[ADM, FGFR2, GRB2, L1CAM, WNT7B]
GO:0060768	regulation of epithelial cell proliferation involved in prostate gland development	5	62.5	0.030511	[APC, NKX3-1, NOTCH1, SHH, STK11]
GO:2000021	regulation of ion homeostasis	22	34.375	0.03067	[AGXT, AVPR1B, BCL2, BDKRB1, CA2, CALCA, CAV1, CDH2, DRD1, F2R, GCLM, IFI6, NOS1, P2RX5, P2RX7, PLA2G6, SLC30A2, SLC30A3, SMAD7, TACR1, TGFB1, TRPC1]
GO:0042176	regulation of protein catabolic process	29	32.2222	0.030718	[ADRA2A, AGAP2, APC, APOE, AXIN1, CSNK1E, DAB2, EGLN2, FURIN, GPC3, GPX1, GRIN2A, GRIN2C, HSP90AB1, NDFIP1, PSMD10, RAD23B, SERPINB12, SGSM3, SHH, SMAD4, SMAD7, SUMO2, TAF1, TIMP1, TIMP3, TRIB1, TRIB2, WNT5A]
GO:0019933	cAMP-mediated signaling	29	31.8681	0.032193	[ADCY1, ADCY2, ADCY6, ADM, ADRA2A, ADRB1, ADRB2, APLP1, AVPR1B, CRHR1, DRD1, FSHR, GIPR, GLP1R, GNAI1, GNAI2, GNAL, GNAS, GNAZ, GPR78, GRM4, HTR5A, MC3R, NPR3, NPY2R, OPRD1, OPRK1, S1PR3, SSTR2]
GO:0031323	regulation of cellular metabolic process	127	22.3127	0.032421	[ACADL, ACLY, ACSL1, ACVRL1, ADCY1, ADCY2, ADCY6, ADRA2A, ADRB1, ADRB2, AES, AFF2, AFF3, AGAP1, AGAP2, AGK, AGXT, ALG1, ALX4, AMPH, ANAPC10, ANP32A, ANTXR1, APC, APLP1, APOE, ARAP2, AREG, ARFGAP1, ARHGAP22, ARHGEF2, ARID1A, ARPC2, ARPP-19, ARRB2, ASH2L, ATG5, ATN1, ATOH1, ATP8B1, ATXN1, AXIN1, BACE2, BACH2, BANP, BARHL2, BARX2, BASP1, BATF, BATF3, BCL11A, BCL2, BDKRB1, BDKRB2, BHLHB3, BMP2, BMP4,…
GO:0010243	response to organic nitrogen	27	32.5301	0.033169	[AACS, ALDOC, APLP1, C11orf59, CCND1, CCNG1, CTSH, DPYSL2, DRD1, GNAI2, GNAO1, GRIN2A, ITGA2, OXTR, PAK3, PRNP, PTGS1, PTGS2, RPS6KB1, RRAGA, RRAGD, SHH, SLC18A2, SLC1A2, SPHK1, TIMP3, UROS]
BioCarta:295	TGF beta signaling pathway	8	47.0588	0.033393	[APC, CDH1, MAP2K1, MAP3K7IP1, SMAD4, SMAD7, TGFB1, TGFBR2]
GO:0014902	myotube differentiation	8	47.0588	0.033393	[BARX2, DYRK1B, GPX1, KCNH1, MYH9, NOS1, SHH, SORT1]
GO:0035019	somatic stem cell maintenance	8	47.0588	0.033393	[APC, FGF10, FZD7, KIT, NOG, SFRP1, SOX2, WNT7A]
KEGG:00532	Glycosaminoglycan biosynthesis	10	45.4545	0.033512	[B3GAT2, CHST13, CHST14, CHST3, CHST7, CHSY1, CSGALNACT1, DSE, XYLT1, XYLT2]
GO:0001710	mesodermal cell fate commitment	6	54.5455	0.033817	[BMP4, EYA2, FOXC1, FOXC2, KLF4, WNT3A]
GO:0006929	substrate-dependent cell migration	6	54.5455	0.033817	[ITGA11, OPHN1, PDGFB, ROBO1, SLIT2, VEGFC]
GO:0010559	regulation of glycoprotein biosynthetic process	6	54.5455	0.033817	[BACE2, BCL2, HBEGF, NECAB3, PAWR, SOAT1]
GO:0030520	estrogen receptor signaling pathway	6	54.5455	0.033817	[ARID1A, EGLN2, ESR1, ESR2, RARA, TAF7]
GO:0047496	vesicle transport along microtubule	6	54.5455	0.033817	[HAP1, KIF3B, MAP2K1, NDE1, PAFAH1B1, PRKCZ]
GO:0048070	regulation of developmental pigmentation	6	54.5455	0.033817	[ADAMTS9, BCL2, EDN3, KIT, KITLG, VPS33A]
GO:0048820	hair follicle maturation	6	54.5455	0.033817	[BARX2, ERCC2, NOTCH1, PSEN1, PTGS2, TGFB2]
GO:0032760	positive regulation of tumor necrosis factor production	7	50	0.034399	[CD14, IL12B, LBP, NOD2, PF4, TLR2, TLR4]
GO:0033003	regulation of mast cell activation	7	50	0.034399	[FCER1A, FOXF1, GAB2, PTPRE, STXBP2, SYK, UNC13D]
GO:0045620	negative regulation of lymphocyte differentiation	7	50	0.034399	[GLI3, HLX, INHA, INHBA, PRDX2, SFRP1, SHH]
GO:0042391	regulation of membrane potential	38	30.1587	0.034767	[ATXN1, BAX, BCL2, BCL2L1, BNIP3, CACNB4, CACNG4, CAV1, CD9, CHRNB1, CHRNB2, CLDN1, DHH, DMPK, DRD1, EDN1, ERBB2, ERCC2, GLRB, GRIN2A, GRIN2B, GRIN2C, GRM7, HCN2, JUN, KCNQ1, KLK6, NAB1, NAB2, NTF3, NTSR2, P2RX7, PEX5L, POU3F2, PRKCZ, PSEN1, TACR1, TGFB1]
GO:0006888	ER to Golgi vesicle-mediated transport	2	5.1282	0.03674	[SEC24B, TRAPPC1]
GO:0060255	regulation of macromolecule metabolic process	127	22.3741	0.037253	[ACVRL1, ADRA2A, ADRB2, AES, AFF2, AFF3, AGAP2, AGXT, ALG1, ALKBH3, ALX4, ANAPC10, ANP32A, ANTXR1, APBA1, APBA2, APC, APOE, AREG, ARHGAP22, ARHGEF2, ARID1A, ARPC2, ARRB2, ASH2L, ATG5, ATN1, ATOH1, ATP6AP2, ATP8B1, ATXN1, AURKA, AXIN1, BACE2, BACH2, BANP, BARHL2, BARX2, BASP1, BATF, BATF3, BAX, BCL11A, BCL2, BCL2L1, BDKRB1, BDKRB2, BHLHB3, BMP2, BMP4, BMP6, BNC1, BNIP3, BRCA1, BRUNOL6, BTG1, BZW1,…
GO:0006776	vitamin A metabolic process	10	43.4783	0.038299	[ALDH1A3, CRABP2, CYP1A1, CYP26A1, DHRS3, RBP1, RDH10, RDH8, RDHE2, SCPEP1]
GO:0030166	proteoglycan biosynthetic process	10	43.4783	0.038299	[CHST13, CHST3, CHST7, CHST8, CSGALNACT1, DSE, EXT1, EXT2, HS3ST3B1, XYLT1]
GO:0035136	forelimb morphogenesis	11	40.7407	0.038498	[ALX4, CRABP2, GDF5, HOXA13, RDH10, SHH, TBX3, TWIST1, WNT3, WNT7A, ZBTB16]
GO:0033157	regulation of intracellular protein transport	28	31.8182	0.038941	[AXIN1, BMP4, CDH1, CDKN2A, EDA, EGFR, FZD1, FZD7, GLI3, IL12B, PKIA, PKIG, PRDX1, PRKACA, PRKCQ, PSMD10, RBPMS, SHH, SMAD4, SMO, SPHK1, TGFB1, TGFB3, THRA, TLR2, TLR4, TRIP6, WNT3A]
KEGG:00600	Sphingolipid metabolism	15	37.5	0.039374	[ASAH2, ASAH3, CERK, DEGS2, GBA, GLA, KDSR, PHCA, SGMS1, SGPP1, SGPP2, SMPD3, SPHK1, SPTLC3, UGT8]
GO:0000086	G2/M transition of mitotic cell cycle	30	30.9278	0.039404	[ANAPC10, CCNB1, CCNG1, CDC25B, CDKN2B, CEP250, CETN2, CSNK1E, DCTN3, DDX11, DYNC1H1, FOXO4, GADD45A, JMJD5, NDE1, NUMA1, PAFAH1B1, PAK3, PPM1D, PRKACA, PRKAR2B, TAF1, TAF2, TERF1, TPD52L1, TUBA1A, TUBA4A, TUBGCP5, USH1C, WEE1]
GO:0034101	erythrocyte homeostasis	17	36.1702	0.040057	[BMP4, BPGM, DNASE2, ERCC2, INHA, INHBA, LYN, MB, PRDX1, RPS24, SLC11A2, SLC25A38, SP1, TGFBR3, THRA, TIMP1, YWHAB]
KEGG:05210	Colorectal cancer	21	33.871	0.040124	[AKT3, APC, AXIN1, BAX, BCL2, CCND1, JUN, MAP2K1, MLH1, MYC, PIK3CD, RAC2, RALGDS, SMAD4, TCF7, TCF7L1, TGFB1, TGFB2, TGFB3, TGFBR2, TP53]
KEGG:03320	PPAR signaling pathway	23	32.8571	0.040366	[ACADL, ACSL1, ACSL4, ACSL6, ANGPTL4, CYP8B1, DBI, FABP5, FADS2, GK, HMGCS2, ME1, PCK1, PDPK1, PLTP, PPARG, RXRA, RXRG, SCD5, SCP2, SLC27A2, SLC27A6, SORBS1]
GO:0046822	regulation of nucleocytoplasmic transport	28	31.4607	0.040758	[AXIN1, BMP4, CDH1, CDKN2A, EDA, EGFR, FZD1, FZD7, GLI3, IL12B, PKIA, PKIG, PRDX1, PRKACA, PRKCQ, PSMD10, RBPMS, SHH, SMAD4, SMO, SPHK1, TGFB1, TGFB3, THRA, TLR2, TLR4, TRIP6, WNT3A]
GO:0007369	gastrulation	26	32.0988	0.042459	[AMOT, AXIN1, BBS4, BMP4, EXT1, EXT2, EYA2, FGF8, FOXC1, FOXC2, FOXF1, FRS2, GATA4, INHBA, KLF4, NF2, NSD1, PRKACA, PRKAR1A, SMAD4, TBX6, TP53, TWSG1, WNT3, WNT3A, WNT5A]
GO:0030001	metal ion transport	110	25.463	0.042565	[ACCN2, ANXA6, ATP12A, ATP1A3, ATP1B2, ATP2A3, ATP4A, ATP6V1C2, CACHD1, CACNA1D, CACNA2D1, CACNB2, CACNB4, CACNG4, CACNG5, CAMK2B, CATSPER1, CAV1, CHRNB2, FTHL17, FXN, FYN, GRIN2A, GRIN2B, GRIN3A, HCN2, ITPR2, ITPR3, JPH1, JPH2, KCNAB2, KCNC3, KCNF1, KCNG1, KCNG3, KCNH1, KCNIP4, KCNJ2, KCNJ6, KCNJ8, KCNK1, KCNK12, KCNK13, KCNK5, KCNK6, KCNK9, KCNN2, KCNQ1, KCNQ2, KCNQ3, KCNS3, KCNT2, KCNV1, KCTD1…
GO:0043543	protein acylation	7	9.8592	0.04282	[CSRP2BP, DSCC1, MYST4, NARG1L, PHF16, TAF10, WNT4]
BioCarta:121	g-Secretase mediated ErbB4 Signaling Pathway	4	66.6667	0.044043	[ERBB4, NRG2, PRKCA, PSEN1]
BioCarta:148	Activation of cAMP-dependent protein kinase, PKA	4	66.6667	0.044043	[ADCY1, GNAS, PRKAR1A, PRKCA]
GO:0002067	glandular epithelial cell differentiation	4	66.6667	0.044043	[FGFR2, FOXA1, NOTCH1, RXRA]
GO:0002360	T cell lineage commitment	4	66.6667	0.044043	[BCL2, IL7, SHH, TP53]
GO:0007184	SMAD protein import into nucleus	4	66.6667	0.044043	[JUN, PML, TGFB1, TGFB2]
GO:0008347	glial cell migration	4	66.6667	0.044043	[ARHGEF7, MMP14, TGFB2, VCAN]
GO:0010269	response to selenium ion	4	66.6667	0.044043	[APOB, GNAI2, GPX1, RXRA]
GO:0046543	development of secondary female sexual characteristics	4	66.6667	0.044043	[NKX2-1, STAT5B, TGFB1, WNT5A]
GO:0060216	definitive hemopoiesis	4	66.6667	0.044043	[HOXB3, HOXB4, SP1, TGFBR3]
GO:0071223	cellular response to lipoteichoic acid	4	66.6667	0.044043	[CD14, LBP, TLR2, TLR4]
GO:0090190	positive regulation of branching involved in ureteric bud morphogenesis	4	66.6667	0.044043	[BMP4, GDNF, NOG, TGFB1]
GO:0000375	RNA splicing, via transesterification reactions	20	13.3333	0.044896	[ASCC3L1, CCAR1, CPSF1, DDX1, DDX23, FUSIP1, GEMIN5, GEMIN6, GEMIN8, HNRNPC, HNRNPH1, HNRNPL, HNRNPU, LSM1, POLR2D, POLR2E, SFRS7, SNW1, U2AF1, ZNHIT2]
GO:0046649	lymphocyte activation	51	28.022	0.046926	[ADA, APC, BCL11A, BCL2, BLNK, BST2, CADM1, CD1D, CD48, CHRNB2, DDOST, EGR1, FZD7, FZD8, GLI3, HDAC5, HDAC9, ICAM1, IL11, IL12B, IL7, JAG2, KIF13B, KLF6, L1CAM, MALT1, MEF2C, MICA, MLH1, MYH9, NCK1, NCR1, NHEJ1, ONECUT1, P2RX7, PATZ1, PRDX2, PRLR, PSEN1, RELB, SHH, SKAP2, STAT5B, SWAP70, SYK, TCF7L1, TGFB1, TP53, ULBP2, UNC13D, WNT4]
GO:0016049	cell growth	22	33.3333	0.047004	[AREG, C11orf59, CCNG1, EMP3, ENTPD5, FGFR1, FGFR2, FGFR3, FOXD1, FOXD3, FOXN4, NDRG4, NUPR1, PDGFB, SGMS1, SLC3A2, SLIT2, SLIT3, SMO, TGFB3, TGFBR3, WHSC1L1]
GO:0016051	carbohydrate biosynthetic process	41	28.8732	0.048365	[AGL, ALDOC, ALG12, ALG13, B3GALNT1, B3GALT2, B3GAT2, B3GNT6, CERCAM, CHST10, CHST13, CHST14, CHST3, CHST7, CHST8, CSGALNACT1, DSE, ENO2, EXT1, EXT2, FBP1, GAPDHS, GBE1, GFPT2, GMDS, GYG2, HAS1, ISYNA1, LRSAM1, PCK1, PGM1, PHKG1, PMM1, PRKACA, PTAFR, SLC25A1, SLC25A11, SLPI, SORD, XYLT1, XYLT2]
GO:0030539	male genitalia development	9	45	0.049013	[AREG, BMP6, DHCR24, FGF10, HOXA13, SHH, SOX2, TBX3, WT1]
GO:0090183	regulation of kidney development	9	45	0.049013	[BMP4, EGR1, FOXD1, GDNF, LIF, NOG, TGFB1, WNT4, WT1]
GO:0021904	dorsal/ventral neural tube patterning	7	46.6667	0.04919	[BMP4, GLI3, MNX1, PSEN1, SHH, SMO, WNT3A]
GO:0042269	regulation of natural killer cell mediated cytotoxicity	7	46.6667	0.04919	[ARRB2, CADM1, IL12A, IL12B, NCR1, PVR, STAT5B]
GO:0048854	brain morphogenesis	7	46.6667	0.04919	[BBS4, GSX2, PAFAH1B1, PSEN1, SLIT3, SOX2, WNT5A]
GO:0051496	positive regulation of stress fiber assembly	7	46.6667	0.04919	[AMOT, KISS1R, NF2, PRKCQ, SDC4, SFRP1, TACR1]
GO:0051930	regulation of sensory perception of pain	7	46.6667	0.04919	[ADRB2, CCKBR, F2R, GRIN2A, GRM1, MGLL, OPRD1]
GO:0060395	SMAD protein signal transduction	7	46.6667	0.04919	[BMP2, BMP4, BMP6, CITED1, GATA4, JUN, SMAD4]
GO:0030218	erythrocyte differentiation	15	35.7143	0.049228	[BMP4, BPGM, DNASE2, ERCC2, INHA, INHBA, LYN, MB, SLC11A2, SLC25A38, SP1, TGFBR3, THRA, TIMP1, YWHAB]
KEGG:00860	Porphyrin and chlorophyll metabolism	3	6.9767	0.049906	[FECH, HMOX2, UROS]

## Sheet: Bortezomib
Bortezomib
GOID	GOTerm	Nb genes	% associated genes	FDR p-value	Associated genes
BioCarta:154	Segmentation Clock	2	14.2857	0.00098746	[HES7, HEY2]

## Sheet: Bosutinib
Bosutinib
GOID	GOTerm	Nb genes	% associated genes	FDR p-value	Associated genes
GO:0006564	L-serine biosynthetic process	3	100	6.0032e-05	[PHGDH, PSAT1, PSPH]
GO:0009069	serine family amino acid metabolic process	5	20	9.7964e-05	[GCLC, GCLM, PHGDH, PSAT1, PSPH]
GO:0014028	notochord formation	2	100	0.0011759	[EFNA1, EPHA2]
GO:0044272	sulfur compound biosynthetic process	5	10.8696	0.0014576	[ADI1, EXT1, GCLC, GCLM, PRNP]
GO:0006520	cellular amino acid metabolic process	10	3.2573	0.0024094	[ADI1, GCLC, GCLM, PHGDH, PRNP, PSAT1, PSPH, SARS, SLC7A5, SOD2]
GO:0006805	xenobiotic metabolic process	6	5.042	0.0034404	[AKR1C1, GCLC, GCLM, NNMT, NQO1, PRNP]
GO:0000096	sulfur amino acid metabolic process	3	15.7895	0.0035045	[ADI1, GCLC, GCLM]
GO:0032269	negative regulation of cellular protein metabolic process	8	3.7383	0.0036583	[DKK1, DUSP6, GCLC, PSMB8, PSMB9, SERPINE2, SFRP1, TIMP1]
GO:0030514	negative regulation of BMP signaling pathway	3	14.2857	0.004191	[DKK1, HTRA1, SFRP1]
BioCarta:226	Hypoxia and p53 in the Cardiovascular system	3	13.6364	0.0043147	[FHL2, GADD45A, NQO1]
GO:0060740	prostate gland epithelium morphogenesis	3	12	0.0052236	[CD44, SFRP1, TNC]
GO:0031400	negative regulation of protein modification process	6	4.1379	0.0061517	[DKK1, DUSP6, GCLC, PSMB8, PSMB9, SFRP1]
GO:0010670	positive regulation of oxygen and reactive oxygen species metabolic process	2	25	0.0065838	[GADD45A, TGFBR2]
KEGG:00260	Glycine, serine and threonine metabolism	3	9.375	0.007748	[PHGDH, PSAT1, PSPH]
GO:0035162	embryonic hemopoiesis	2	22.2222	0.007874	[PBX1, TGFBR2]
GO:0050930	induction of positive chemotaxis	2	16.6667	0.012221	[IL8, VEGFC]
GO:0051259	protein oligomerization	6	3.2258	0.012558	[AKR1C1, ALDOC, CAV2, PRNP, SOD2, STOM]
GO:0043407	negative regulation of MAP kinase activity	3	6.9767	0.012796	[DUSP6, PDCD4, SFRP1]
GO:0048145	regulation of fibroblast proliferation	3	6.9767	0.012796	[SFRP1, SOD2, SPHK1]
GO:0060323	head morphogenesis	2	14.2857	0.013039	[ASPH, DKK1]
GO:0046134	pyrimidine nucleoside biosynthetic process	2	13.3333	0.013764	[DCTD, UPP1]
GO:0046942	carboxylic acid transport	5	3.5971	0.013856	[AKR1C1, ANXA1, SLC16A1, SLC7A11, SLC7A5]
GO:0009064	glutamine family amino acid metabolic process	3	5.8824	0.016506	[GCLC, GCLM, PHGDH]
GO:0006521	regulation of cellular amino acid metabolic process	3	5.6604	0.017115	[NQO1, PSMB8, PSMB9]
GO:0035108	limb morphogenesis	4	4.0404	0.017197	[ASPH, CRABP2, DKK1, PBX1]
GO:0006469	negative regulation of protein kinase activity	4	3.9216	0.018412	[DUSP6, GADD45A, PDCD4, SFRP1]
KEGG:00140	Steroid hormone biosynthesis	3	5.3571	0.018931	[AKR1C1, AKR1C2, AKR1C3]
GO:0034599	cellular response to oxidative stress	3	5.2632	0.019549	[ETV5, SOD2, SPHK1]
GO:0042770	signal transduction in response to DNA damage	4	3.7736	0.019676	[GADD45A, IFI16, PSMB8, PSMB9]
GO:0042364	water-soluble vitamin biosynthetic process	2	9.5238	0.020162	[NAMPT, PSAT1]
GO:0006206	pyrimidine base metabolic process	2	7.6923	0.028606	[DCTD, UPP1]
KEGG:00980	Metabolism of xenobiotics by cytochrome P450	3	4.2254	0.031122	[AKR1C1, AKR1C2, AKR1C3]
GO:0051289	protein homotetramerization	2	7.1429	0.031549	[ALDOC, SOD2]
GO:0031396	regulation of protein ubiquitination	4	3.125	0.031723	[GCLC, PSMB8, PSMB9, SPHK1]
GO:0009066	aspartate family amino acid metabolic process	2	6.8966	0.032367	[ADI1, PHGDH]
GO:0030521	androgen receptor signaling pathway	2	6.25	0.037408	[FHL2, FKBP4]
GO:0051351	positive regulation of ligase activity	3	3.7975	0.037833	[GCLM, PSMB8, PSMB9]
GO:0046328	regulation of JNK cascade	3	3.75	0.038089	[MAP4K4, PDCD4, SFRP1]
GO:0010243	response to organic nitrogen	3	3.6145	0.041301	[ALDOC, PRNP, SPHK1]
KEGG:00051	Fructose and mannose metabolism	2	5.7143	0.042517	[AKR1B1, ALDOC]
GO:0006220	pyrimidine nucleotide metabolic process	2	5.4054	0.046497	[DCTD, UPP1]
GO:0001843	neural tube closure	2	5.2632	0.04766	[ADM, SFRP1]

## Sheet: CGC-11047
CGC-11047
GOID	GOTerm	Nb genes	% associated genes	FDR p-value	Associated genes
GO:0007606	sensory perception of chemical stimulus	14	3.1818	4.1718e-22	[GNAS, GNG13, GRM7, GRM8, ITPR3, LEF1, OR10A5, OR10H2, OR10J1, OR1A2, OR1G1, OR2C3, OR3A3, SCNN1G]
KEGG:04740	Olfactory transduction	16	4.1237	6.031e-17	[ADRBK2, CALM2, CAMK2B, CAMK2D, GNAL, OR10A5, OR10H2, OR10J1, OR1A2, OR1G1, OR2C3, OR3A3, PDE1C, PRKACA, PRKACB, PRKG1]
GO:0010941	regulation of cell death	127	28.7318	5.016e-10	[ABR, ACAA2, ACVR1C, ADA, ADORA1, ADRB2, AGAP2, AIFM1, AIFM2, ALG1, AMIGO2, APC, APOE, ARHGAP4, ARHGEF2, ARHGEF3, ARHGEF9, ASCL1, BAX, BCL2, BCL2L1, BDKRB2, BEX2, BIK, BIRC3, BMP2, BNIP3, BNIPL, BOK, BRCA1, BTG1, BTG2, CADM1, CARD10, CARD16, CARD9, CASP1, CASP8, CAT, CCL2, CCNG1, CD24, CD44, CD70, CDH1, CDH13, CDKN2A, CHD8, CLIP3, CLN8, COL2A1, CREB1, CRYAB, CSDA, CST3, CTGF, CTSH, DAB2IP, DAPK1,…
GO:0007268	synaptic transmission	121	32.6146	5.7355e-08	[ABAT, ACHE, ADCY1, ADCY2, ADCY5, ADCY6, ADORA1, ALDH5A1, AMPH, AP2B1, APBA1, APOE, ARHGEF9, ATXN1, CACNB2, CACNG2, CACNG3, CAMK2B, CAMK2D, CHRM1, CHRNA2, CHRNB2, CLN8, CREB1, CTNNA2, DFNB31, DLG3, DMPK, DOC2A, DRD1, DRD3, DTNA, EGR3, EPB41L1, FGF2, GABBR2, GABRA1, GABRA3, GABRA4, GABRA5, GABRA6, GABRB1, GABRB3, GABRG1, GABRG2, GCHFR, GLRA1, GLRA3, GLRB, GLS2, GLUL, GNAI2, GNAL, GNG8, GRIA2, GRIK…
GO:0007611	learning or memory	42	40.3846	1.4254e-05	[ADCY1, AFF2, AMPH, ATXN1, CALB1, CASP1, CHRNB2, CHST10, CLN8, CTNND2, DRD1, DRD3, EGR1, EPHB2, FZD9, GABRA5, GRIN2B, GRM4, GRPR, HRH3, IL1B, ITGA8, JUN, MAN2B1, MAPK8IP2, MEF2C, NETO1, NF1, NTF4, OXTR, PAFAH1B1, PDE5A, PRKCA, PRKCZ, PTEN, PTGS2, RIC8A, SLC11A2, SNAP25, TH, TMOD2, VLDLR]
GO:0021953	central nervous system neuron differentiation	33	42.8571	3.7568e-05	[ASCL1, AXIN1, C1orf187, CHRNB2, CLN8, DLX1, DRD1, EPHB2, FGFR2, GLI3, GSX2, HOXC10, ISL2, LBX1, LHX1, LHX5, LMX1B, MDGA1, MNX1, NKX2-1, NKX2-2, NKX6-1, PAFAH1B1, PLXNA3, POU4F1, PRKCA, PRTFDC1, RORA, SHH, SMO, SOX2, WNT3A, WNT7A]
GO:0043068	positive regulation of programmed cell death	127	28.6353	3.8356e-05	[ABR, ADORA1, ADRB2, AIFM1, AIFM2, ALG1, APC, APOE, ARHGAP4, ARHGEF2, ARHGEF3, ARHGEF9, ASCL1, BAX, BCL2, BCL2L1, BIK, BMP2, BNIP3, BNIPL, BOK, BRCA1, CADM1, CASP1, CASP8, CD24, CD44, CD70, CDKN2A, CLIP3, DAB2IP, DAPK1, DAPK2, DAPK3, DDX19B, DLC1, DUSP1, DUSP6, EPHA7, FAF1, FLI1, GPX1, GZMB, HOXA13, HOXA5, IFI16, IFI27, IGFBP3, IKBKE, IL12A, IL12B, IL18, IL1B, INHA, INHBA, ITGA1, ITM2C, JUN, LEF1…
GO:0002675	positive regulation of acute inflammatory response	12	70.5882	6.9519e-05	[C3, CCL5, FCER1A, IL1B, IL6, NPY5R, OSMR, PLA2G4A, PTGER3, PTGS2, TNFRSF11A, TNFSF11]
GO:0000122	negative regulation of transcription from RNA polymerase II promoter	101	29.3605	0.00011311	[AES, ASCL2, BARX2, BMP2, CAV1, CDKN1C, CEBPA, CIITA, CSDA, DAB2IP, DLX1, DNMT3A, DRAP1, DRD3, EDNRB, EGR1, ENG, FGFR2, FOXA3, FOXC1, FOXC2, FOXD1, FOXF1, FOXF2, FOXJ1, FOXJ2, FOXK2, FOXN2, FOXN3, FOXN4, FOXO1, FOXO4, FOXQ1, FST, GFI1B, GLI3, GLIS3, GSC, GZF1, HDAC3, HDAC8, HIVEP1, HOXB4, HOXC8, IRF7, JAZF1, KCNIP3, KLF10, KLF11, KLF12, LEF1, LMCD1, MEF2C, MOSPD1, MPP1, MSX1, MYB, NFIC, NKX2-1, N…
GO:0048663	neuron fate commitment	21	47.7273	0.00019286	[ASCL1, ATOH1, AXIN1, DLX1, FOXA3, FOXN4, GLI3, GSX2, HOXC10, IHH, ISL2, JAG2, LBX1, MNX1, NKX2-1, NKX2-2, NKX6-1, SHH, SMAD4, SMO, SOX2]
GO:0051253	negative regulation of RNA metabolic process	125	27.4123	0.00031536	[AES, ASCL1, ASCL2, AXIN1, BARX2, BMP2, CAV1, CDKN1C, CEBPA, CIITA, CSDA, DAB2, DAB2IP, DLX1, DNMT3A, DRAP1, DRD3, EAPP, EDNRB, EGR1, ENG, EVI1, FGF2, FGFR2, FOXA3, FOXC1, FOXC2, FOXD1, FOXF1, FOXF2, FOXJ1, FOXJ2, FOXK2, FOXN2, FOXN3, FOXN4, FOXO1, FOXO4, FOXQ1, FST, FUSIP1, GFI1B, GLI3, GLIS3, GSC, GZF1, HDAC3, HDAC8, HIC2, HIVEP1, HMBOX1, HOXB4, HOXC8, ILF3, IRF7, JAZF1, KCNIP3, KLF10, KLF11, K…
GO:0007613	memory	19	47.5	0.00043889	[ADCY1, CASP1, CHRNB2, CHST10, DRD1, GRIN2B, HRH3, IL1B, ITGA8, NETO1, NTF4, OXTR, PDE5A, PRKCZ, PTEN, PTGS2, SNAP25, TH, VLDLR]
KEGG:04340	Hedgehog signaling pathway	24	42.8571	0.00043968	[BMP2, BMP6, BMP7, BMP8B, CSNK1D, CSNK1E, GAS1, GLI3, IHH, LRP2, PRKACA, PRKACB, PTCH2, SHH, SMO, STK36, WNT11, WNT3, WNT3A, WNT5A, WNT5B, WNT7A, WNT7B, ZIC2]
GO:0007194	negative regulation of adenylate cyclase activity	22	44.898	0.00049136	[ADCY1, ADCY2, ADCY5, ADCY6, ADORA1, ADRA2A, DRD3, EDNRB, FLNA, GABBR2, GNAI2, GNAL, GNAZ, GRM4, GRM7, GRM8, HRH3, NPR3, NPY2R, OPRL1, PALM, SSTR2]
GO:0000216	M/G1 transition of mitotic cell cycle	3	3.8462	0.00055385	[CDC6, PSMA1, PSMD11]
GO:0021871	forebrain regionalization	10	66.6667	0.00062345	[AXIN1, BMP2, EMX2, GLI3, GSX2, LHX1, NKX2-1, SHH, SIX3, WNT7B]
GO:0048806	genitalia development	15	51.7241	0.00071471	[BMP6, DHCR24, FGF10, FOXF2, GJB2, HOXA13, HOXD13, LHCGR, RORA, SHH, SOX2, TBX3, TP63, WNT5A, WT1]
GO:0048665	neuron fate specification	11	61.1111	0.00081958	[ASCL1, ATOH1, FOXA3, GLI3, GSX2, HOXC10, LBX1, MNX1, NKX2-2, NKX6-1, SHH]
GO:0021515	cell differentiation in spinal cord	14	51.8519	0.0010869	[ASCL1, C1orf187, CLN8, GLI3, GSX2, HOXC10, ISL2, LBX1, MDGA1, MNX1, NKX2-2, NKX6-1, SHH, WNT3A]
KEGG:05217	Basal cell carcinoma	23	41.8182	0.0012499	[APC, AXIN1, BMP2, FZD1, FZD3, FZD4, FZD6, FZD8, FZD9, GLI3, LEF1, PTCH2, SHH, SMO, STK36, TCF7, WNT11, WNT3, WNT3A, WNT5A, WNT5B, WNT7A, WNT7B]
GO:0050804	regulation of synaptic transmission	40	33.6134	0.0015182	[ACHE, ADORA1, APOE, CALB1, CCKBR, CCL2, CHRNB2, CNTN4, CTNND2, DBN1, DRD1, DRD3, EGR1, EPHB2, FAM58A, GNAI2, GRIK1, GRIN2B, GRM1, GRM7, GRM8, KISS1R, MAP1B, MAPK8IP2, MEF2C, NETO1, NMU, NPY5R, NTF3, OXTR, PLAT, PRKACA, PRKCZ, PTGS2, SLC30A1, SNCA, SNCG, SPHK1, SYP, VGF]
GO:0051172	negative regulation of nitrogen compound metabolic process	127	25.5814	0.0015205	[ADRA2A, AES, ALG1, ASCL1, ASCL2, ATXN1, AXIN1, BARX2, BMP2, BRCA1, CAV1, CCDC85B, CDA, CDC6, CDKN1C, CEBPA, CIITA, CSDA, DAB2, DAB2IP, DLX1, DNMT3A, DRAP1, DRD3, EAPP, EDNRB, EGR1, ENG, EREG, EVI1, FGF2, FGFR2, FOXA3, FOXC1, FOXC2, FOXD1, FOXF1, FOXF2, FOXJ1, FOXJ2, FOXK2, FOXN2, FOXN3, FOXN4, FOXO1, FOXO4, FOXQ1, FST, FUSIP1, FZD1, GCLC, GFI1B, GIMAP5, GLI3, GLIS3, GRM7, GRM8, GSC, GZF1, HDAC3,…
GO:0090162	establishment of epithelial cell polarity	5	100	0.0015385	[C19orf46, FERMT1, FOXF1, LAMA1, PARD3]
GO:0007270	nerve-nerve synaptic transmission	13	52	0.0015712	[DRD1, DRD3, GABRA6, GABRB3, GLRA1, GLRB, GRIN2D, GRM8, PLAT, SLC1A4, SNCA, TH, TMOD2]
GO:0030010	establishment of cell polarity	13	52	0.0015712	[C19orf46, CENPA, FERMT1, FOXF1, FOXJ1, IGF1R, LAMA1, MYH9, NDE1, PAFAH1B1, PARD3, SHH, WNT7A]
GO:0007164	establishment of tissue polarity	6	85.7143	0.0017103	[CELSR1, FOXF2, FZD6, FZD9, TP63, WNT5A]
GO:0006813	potassium ion transport	47	31.9728	0.0017569	[ABCC8, ATP12A, ATP1A3, ATP1B2, ERG, HCN2, KCNA4, KCNA5, KCNAB2, KCNB1, KCNC4, KCND2, KCND3, KCNF1, KCNG1, KCNH1, KCNH7, KCNH8, KCNIP3, KCNIP4, KCNJ11, KCNJ4, KCNJ8, KCNJ9, KCNK1, KCNK10, KCNK15, KCNK18, KCNK2, KCNK5, KCNK6, KCNN2, KCNQ1, KCNQ2, KCNQ3, KCNS3, KCNT2, KCTD12, KCTD14, KCTD17, KCTD8, SLC12A6, SLC12A7, SLC24A3, SLC24A4, SLC9A7, TMEM38A]
GO:0001505	regulation of neurotransmitter levels	30	36.5854	0.001894	[ABAT, ACHE, ALDH5A1, CLN8, DOC2A, GCHFR, GLS2, GLUL, GRM4, HRH3, LIN7A, LIN7B, NAALAD2, NOS1, P2RX7, PAH, PRIMA1, SEPT5, SLC17A6, SLC17A7, SLC25A4, SLC38A1, SLC38A2, SLC6A4, SNAP25, SYN2, SYT1, SYT4, TH, WNT7A]
GO:2000113	negative regulation of cellular macromolecule biosynthetic process	127	25.3682	0.001931	[AES, ALG1, ASCL1, ASCL2, ATXN1, AXIN1, BARX2, BMP2, BRCA1, CAPRIN2, CAV1, CCDC85B, CDC6, CDKN1C, CEBPA, CIITA, CSDA, DAB2, DAB2IP, DLX1, DNMT3A, DRAP1, DRD3, EAPP, EDNRB, EGR1, EIF4EBP1, EIF4EBP3, ENG, EREG, EVI1, FGF2, FGFR2, FMR1, FOXA3, FOXC1, FOXC2, FOXD1, FOXF1, FOXF2, FOXJ1, FOXJ2, FOXK2, FOXN2, FOXN3, FOXN4, FOXO1, FOXO4, FOXQ1, FST, FZD1, GCLC, GFI1B, GLI3, GLIS3, GRB10, GSC, GZF1, HDAC3…
GO:0007498	mesoderm development	28	36.8421	0.0020693	[AXIN1, DLL3, EPHA2, EXT2, FGFR1, FOXC1, FOXC2, FOXF1, HCK, INHBA, LEF1, MACF1, MATK, MEST, NF2, OVOL1, POU4F1, PRKACA, SHH, SMAD4, SNAI1, SNAI2, TBX3, TBX6, TP63, TWSG1, WNT3, WNT3A]
GO:0051320	S phase	8	7.2727	0.0020828	[CCND1, CDC6, DDX11, POLD1, POLD4, PSMA1, PSMD11, SLBP]
GO:0030802	regulation of cyclic nucleotide biosynthetic process	38	33.9286	0.0021478	[ADCY1, ADCY2, ADCY5, ADCY6, ADORA1, ADORA2B, ADRA2A, ADRB2, AKAP12, APOE, CRHR1, DRD1, DRD3, EDNRB, FLNA, GABBR2, GIPR, GNAI2, GNAL, GNAS, GNAZ, GPR78, GRM4, GRM7, GRM8, HRH3, LHCGR, MC1R, MC3R, MRAP2, NF1, NPR3, NPY2R, NTRK2, OPRL1, PALM, PTHLH, SSTR2]
GO:0030539	male genitalia development	11	55	0.0022571	[BMP6, DHCR24, FGF10, GJB2, HOXA13, HOXD13, LHCGR, SHH, SOX2, TBX3, WT1]
GO:0043010	camera-type eye development	42	32.5581	0.0022852	[APC, AQP5, BMPR1B, CLN8, COL8A2, CRYAB, CYP1A1, EPHB2, FGF10, FOXC1, FOXC2, FZD4, GAS1, GLI3, IHH, INHBA, LMX1B, NES, NEUROD4, NF1, NF2, PAX4, PITX3, PTPRM, PVRL3, RAX, SHH, SIX3, SIX5, SMO, SOX2, TGFB1, TH, TSPAN12, TWSG1, VAX2, WNT5A, WNT5B, WNT7A, WNT7B, WT1, ZEB1]
GO:0050829	defense response to Gram-negative bacterium	8	66.6667	0.0023678	[CAMP, IL12B, IL6, IL6R, LBP, S100A7, SEPP1, SERPINE1]
GO:0001764	neuron migration	21	40.3846	0.0027997	[ASCL1, ATOH1, BARHL2, DAB1, DCDC2, DISC1, LMX1B, MDGA1, MNX1, NAV1, NDE1, NEUROD4, NKX2-1, NR2F1, NR2F2, NRCAM, NTN1, PAFAH1B1, RELN, TUBB2B, TWIST1]
KEGG:04310	Wnt signaling pathway	47	31.1258	0.002899	[APC, AXIN1, CAMK2B, CAMK2D, CCND1, CCND2, CHD8, CSNK1E, CXXC4, DKK2, FRAT2, FZD1, FZD3, FZD4, FZD6, FZD8, FZD9, JUN, LEF1, NFATC1, NFATC2, NKD2, PLCB1, PORCN, PPP2CB, PPP2R1B, PPP2R5A, PPP3CC, PRICKLE1, PRKACA, PRKACB, PRKCA, RAC3, SFRP1, SFRP2, SFRP4, SFRP5, SMAD4, TBL1X, TCF7, WNT11, WNT3, WNT3A, WNT5A, WNT5B, WNT7A, WNT7B]
GO:0060420	regulation of heart growth	9	60	0.0030281	[CCNB1, CXADR, DUSP6, FGF2, FGFR1, FGFR2, GATA4, NOG, NRG1]
GO:0060441	epithelial tube branching involved in lung morphogenesis	9	60	0.0030281	[CTSH, FGF10, FGFR2, FOXF1, HOXA5, LAMA1, NKX2-1, SHH, SOX2]
KEGG:04730	Long-term depression	26	37.1429	0.0031051	[ARAF, CRHR1, GNA11, GNAI2, GNAO1, GNAS, GNAZ, GRIA2, GRM1, GUCY1A2, HRAS, IGF1R, ITPR1, ITPR2, ITPR3, LYN, MAPK1, NOS1, NRAS, PLA2G4A, PLA2G6, PLCB1, PPP2CB, PPP2R1B, PRKCA, PRKG1]
GO:0060193	positive regulation of lipase activity	35	33.6538	0.0031321	[ADCY1, ADCY2, ADCY5, ADCY6, ADRA2A, AGTR1, ARHGAP6, CCKBR, CHRM1, CREB1, DLC1, DRD1, EDNRB, F2R, FGF2, GNA15, GNG13, ITPR1, ITPR2, ITPR3, LHCGR, MC3R, NMBR, NPR3, NR1H2, NTSR2, PDE1C, PLA2G6, PRKACA, PRKACB, PRKAR2A, PRKCA, PRKCE, PRKCZ, TGM2]
GO:0006112	energy reserve metabolic process	42	32.0611	0.0034783	[ABCC8, ACACB, ADCY1, ADCY2, ADCY5, ADCY6, ADRA2A, AGL, CACNA1C, CACNA1D, EPM2A, GBE1, GNAI2, GNAS, GNB4, GNG11, GNG13, GNG8, GNMT, GYG2, ITPR1, ITPR2, ITPR3, KCNB1, KCNJ11, KCNS3, MARCKS, PGM1, PGM5, PHKA2, PHKG1, PPP1R1A, PPP1R3B, PRKACA, PRKACB, PRKAG2, PRKAR2A, PRKCA, SLC25A4, SNAP25, STK11, SYT5]
GO:0048566	embryonic digestive tract development	11	52.3809	0.0035175	[ADA, FGF10, FGFR2, FOXF1, FOXF2, GATA4, GLI3, HLX, IHH, SHH, SMO]
GO:0001570	vasculogenesis	18	40.9091	0.0042512	[CAV1, ENG, EPHA2, FOXC1, FOXC2, FOXF1, FZD4, HOXA13, MYO1E, NKX2-5, SHH, SMO, TGFBR2, TIPARP, TNNI3, WNT7A, WNT7B, WT1]
GO:0034470	ncRNA processing	18	10.2273	0.0044781	[CDKN2A, COLEC12, DUS2L, HSD17B10, INTS3, KRR1, LCMT2, NOC4L, NOLC1, NPM3, NSUN5, PIN4, RPP25, RPP38, TARBP2, TRMT12, TRMT2B, UTP14A]
GO:0001964	startle response	8	61.5385	0.0044955	[CTNNA2, DRD1, DRD3, GLRA1, GLRB, GRIN2B, GRIN2D, GRIN3A]
GO:0010632	regulation of epithelial cell migration	8	61.5385	0.0044955	[CD63, CTSH, DAB2IP, FGF10, HIF1A, ITGA2, SEMA3A, TGFB2]
GO:0048557	embryonic digestive tract morphogenesis	8	61.5385	0.0044955	[FGF10, FGFR2, GATA4, GLI3, HLX, IHH, SHH, SMO]
GO:0060484	lung-associated mesenchyme development	6	75	0.0045182	[FGFR1, FGFR2, HOXA5, SHH, WNT11, WNT7B]
GO:0010243	response to organic nitrogen	29	34.9398	0.0047597	[ALDOC, BTG2, C11orf59, CCL2, CCND1, CCNG1, CTGF, CTSH, DRD1, DRD3, GNAI2, GNAO1, IL1B, ITGA2, OXTR, PLA2G4A, PRNP, PRTFDC1, PTGS1, PTGS2, RRAGA, RRAGB, RRAGC, RRAGD, SHH, SLC1A2, SPHK1, TIMP3, UROS]
GO:0043543	protein acylation	4	5.6338	0.0055262	[CLIP3, CSRP2BP, DSCC1, LEF1]
GO:0014050	negative regulation of glutamate secretion	5	83.3333	0.0056542	[ADORA1, GRM7, HRH3, IL1B, NPY5R]
GO:0022601	menstrual cycle phase	5	83.3333	0.0056542	[NKX2-1, SFRP1, SFRP4, TGFB2, TGFB3]
GO:0060664	epithelial cell proliferation involved in salivary gland morphogenesis	5	83.3333	0.0056542	[FGF10, FGFR2, NKX3-1, PDGFB, SHH]
GO:0030859	polarized epithelial cell differentiation	4	100	0.0057316	[C19orf46, FOXF1, LAMA1, TP63]
GO:0060662	salivary gland cavitation	4	100	0.0057316	[CDH1, EDA, SHH, TGM2]
GO:0090039	regulation of gene-specific transcription elongation from RNA polymerase II promoter	4	100	0.0057316	[AXIN1, BRD4, EAPP, SHH]
GO:0043409	negative regulation of MAPKKK cascade	15	44.1176	0.0060572	[AMBP, APC, CAV1, CNKSR3, DUSP6, EVI1, FOXO1, HDAC3, IGF1R, LIF, NF1, NF2, P2RX7, SFRP4, SPRY1]
GO:0021761	limbic system development	17	40.4762	0.0061291	[DLX1, DRD1, EMX2, FGFR2, FZD9, LEF1, LHX5, NKX2-1, PAFAH1B1, PLXNA3, POU3F2, RAX, TBX3, TP73, WNT3A, WNT7A, ZEB2]
GO:0022613	ribonucleoprotein complex biogenesis	19	10.6742	0.0062901	[ABCF1, CDKN2A, COLEC12, DDX23, DYNC1H1, FUSIP1, GEMIN5, KRR1, LSM14A, NOC4L, NOLC1, NPM3, NSUN5, PIH1D1, PIN4, TARBP2, TSR1, UTP14A, ZNHIT6]
GO:0001504	neurotransmitter uptake	7	63.6364	0.0065348	[CLN8, GLUL, SLC17A6, SLC25A4, SLC38A1, SLC6A4, SNAP25]
GO:0045672	positive regulation of osteoclast differentiation	7	63.6364	0.0065348	[CA2, CCL5, CSF1, GNAS, IL12B, KLF10, TNFSF11]
GO:0001708	cell fate specification	16	41.0256	0.0070385	[ASCL1, ATOH1, FOXA3, GLI3, GSX2, HOXA13, HOXC10, IHH, LBX1, MNX1, NKX2-2, NKX6-1, SHH, SMO, SOX2, TBX6]
GO:0045786	negative regulation of cell cycle	57	28.7879	0.0073772	[ANAPC1, ANAPC10, APC, BCL2, BMP2, CAB39L, CDK6, CDKN1C, CDKN2A, CDKN2B, CGREF1, DGKE, DHCR24, FAM5B, FAM5C, FLI1, FOXC1, FOXO4, GAS1, GAS2L1, GAS7, HDAC3, HPGD, IL12A, IL12B, IL8, INHA, INHBA, IRF6, MACF1, MAP2K6, MAPK12, MXI1, NGFR, NME6, NOTCH2, NR2F2, PDCD4, PLA2G16, PRKACA, PRKAG2, PRNP, RBM38, RHEB, RPRM, RUNX3, SCARA3, SESN3, SIPA1, SOX2, STK11, TGFB1, TGFB2, TP73, TSPYL2, UBE2D1, WDR6]
GO:0033003	regulation of mast cell activation	8	57.1429	0.0075148	[ADORA2B, FCER1A, FOXF1, GAB2, PTPRE, STXBP2, SYK, UNC13D]
GO:0007188	G-protein signaling, coupled to cAMP nucleotide second messenger	28	33.7349	0.007616	[ADCY1, ADCY2, ADCY5, ADCY6, ADORA1, ADORA2B, ADRA2A, ADRB2, CRHR1, DRD1, DRD3, FLNA, GIPR, GNAI2, GNAL, GNAS, GNAZ, GPR78, GRK5, GRM4, LHCGR, MC3R, NPR3, NPY2R, OPRL1, PRKACB, PTHLH, SSTR2]
GO:0006811	ion transport	127	24.0766	0.0077323	[ABCB6, ABCC4, ABCC8, ACACB, ACCN2, ADD2, ANXA6, ARHGEF9, ATOX1, ATP10A, ATP11B, ATP12A, ATP1A3, ATP1B2, ATP2A3, ATP5D, ATP5I, ATP6AP1, ATP6V1B2, ATP6V1C2, ATP8A1, ATP8B2, BAX, CACHD1, CACNA1C, CACNA1D, CACNA2D1, CACNB2, CACNG2, CACNG3, CAMK2B, CATSPER1, CAV1, CHRNA2, CHRNB2, CLCN4, CLCN6, CLIC3, CLIC5, CLN8, CNNM4, CTGF, ERG, FKBP1B, FXYD3, FXYD5, GABRA1, GABRA3, GABRA4, GABRA5, GABRA6, GABRB1, …
GO:0007612	learning	19	38	0.0077596	[AMPH, ATXN1, CHRNB2, CHST10, CLN8, CTNND2, DRD1, DRD3, EPHB2, GABRA5, GRIN2B, GRM4, HRH3, JUN, MAPK8IP2, NETO1, NF1, RIC8A, TH]
GO:0042391	regulation of membrane potential	39	30.9524	0.0077771	[ADORA1, ATXN1, BAX, BCL2, BCL2L1, BNIP3, CACNG2, CAV1, CD9, CHRNB2, CLDN1, DMPK, DRD1, ERBB2, ERG, GAL3ST1, GIMAP5, GLRA1, GLRB, GRIN2B, GRM7, HCN2, JUN, KCNA5, KCND2, KCNJ11, KCNQ1, KLK6, MAPK8IP2, NF1, NFASC, NTF3, NTSR2, P2RX7, PEX5L, POU3F2, PRKCZ, SNCA, TGFB1]
GO:0007398	ectoderm development	10	50	0.0078053	[EDA, ELF5, GRHL3, KRT6A, KRT6B, LHX1, NF2, SHH, STX2, VAX2]
GO:0051966	regulation of synaptic transmission, glutamatergic	10	50	0.0078053	[ADORA1, CCKBR, DRD1, GRIK1, GRM1, GRM7, MAPK8IP2, OXTR, PRKACA, PTGS2]
GO:0043506	regulation of JUN kinase activity	18	39.1304	0.0079297	[AXIN1, DAB2IP, FCER1A, IL1B, KIAA1804, MAP3K11, MAP3K5, MAP4K5, PDCD4, PKN1, SFRP1, SYK, TNFRSF11A, TP73, WNT5A, WNT7A, WNT7B, ZEB2]
GO:0008380	RNA splicing	31	12.2047	0.0081575	[CCAR1, COLEC12, DDX23, DHX15, DHX35, FUSIP1, GEMIN5, GTF2F1, HNRNPH1, HNRNPL, HNRNPU, LSM1, NONO, NOVA1, POLR2D, POLR2J, PPIG, PUF60, RBM9, RRAGC, SF3B14, SFRS7, SNRPN, SNW1, SRPX, U2AF1, UPF3B, WT1, ZCRB1, ZNF638, ZNHIT2]
GO:0030001	metal ion transport	110	25.463	0.0086634	[ABCB6, ABCC8, ACCN2, ANXA6, ATOX1, ATP12A, ATP1A3, ATP1B2, ATP2A3, ATP6V1B2, ATP6V1C2, CACHD1, CACNA1C, CACNA1D, CACNA2D1, CACNB2, CACNG2, CACNG3, CAMK2B, CATSPER1, CAV1, CHRNB2, CTGF, ERG, FKBP1B, GRIN2B, GRIN3A, HCN2, ITPR1, ITPR2, ITPR3, JPH1, JPH2, KCNA4, KCNA5, KCNAB2, KCNB1, KCNC4, KCND2, KCND3, KCNF1, KCNG1, KCNH1, KCNH7, KCNH8, KCNIP3, KCNIP4, KCNJ11, KCNJ4, KCNJ8, KCNJ9, KCNK1, KCNK10, …
GO:0006012	galactose metabolic process	6	66.6667	0.0094293	[CHST1, GALE, GALK1, PGM1, PGM5, SLC35A2]
GO:0060438	trachea development	6	66.6667	0.0094293	[EDA, FOXF1, HOXA5, RARG, SHH, WNT7B]
GO:0000082	G1/S transition of mitotic cell cycle	13	9.7744	0.0097182	[BCAT1, BCL2, CAMK2B, CCNB1, CCND1, CDC6, CDKN2A, EIF4EBP1, FGF10, INHBA, PHF8, PSMA1, PSMD11]
GO:0071843	cellular component biogenesis at cellular level	21	11.2299	0.0097204	[ABCF1, CDKN2A, CLIP3, COLEC12, DDX23, DYNC1H1, FUSIP1, GEMIN5, KRR1, LSM14A, NOC4L, NOLC1, NPM3, NSUN5, PEX11A, PIH1D1, PIN4, TARBP2, TSR1, UTP14A, ZNHIT6]
GO:0012502	induction of programmed cell death	85	26.3158	0.0097422	[ABR, ADORA1, AIFM1, AIFM2, ALG1, APOE, ARHGAP4, ARHGEF2, ARHGEF3, ARHGEF9, BAX, BCL2, BCL2L1, BIK, BNIP3, BNIPL, BOK, BRCA1, CADM1, CASP1, CASP8, CD24, CD70, CDKN2A, DAPK1, DAPK2, DAPK3, DDX19B, DLC1, FLI1, GPX1, GZMB, IFI16, IFI27, IKBKE, INHA, INHBA, ITM2C, LEF1, LYST, MAP3K5, MAPK1, MCF2L, MLH1, MX1, NDUFS3, NELL1, NGFR, NGFRAP1, NME3, NOTCH2, NUPR1, PCSK9, PERP, PLEKHF1, PLEKHG2, PMAIP1, PPP…
GO:0007257	activation of JUN kinase activity	12	44.4444	0.0097622	[AXIN1, DAB2IP, FCER1A, KIAA1804, MAP3K11, MAP3K5, MAP4K5, PKN1, SYK, WNT5A, WNT7A, WNT7B]
GO:0048332	mesoderm morphogenesis	17	39.5349	0.0099502	[AXIN1, EPHA2, EXT2, FOXC1, FOXC2, FOXF1, INHBA, LEF1, MACF1, NF2, PRKACA, SNAI1, TBX3, TBX6, TWSG1, WNT3, WNT3A]
GO:0034220	ion transmembrane transport	32	32.3232	0.010375	[ABCB6, ARHGEF9, ATP10A, ATP11B, ATP12A, ATP1A3, ATP1B2, ATP2A3, ATP5D, ATP5I, ATP6AP1, ATP6V1B2, ATP6V1C2, ATP8A1, ATP8B2, BAX, GABRA1, GABRA3, GABRA4, GABRA5, GABRA6, GABRB1, GABRB3, GABRG2, GLRA1, GLRA3, GLRB, KCNJ11, KCNJ8, SLC11A2, SLC30A1, TRPC4]
GO:0035108	limb morphogenesis	32	32.3232	0.010375	[BMPR1B, COL2A1, CRABP2, FBN2, FGF10, FGFR1, FGFR2, GAS1, GDF5, GJA5, GLI3, GNAS, HOXA13, HOXA9, HOXC10, HOXC11, HOXD13, LEF1, MSX1, NOG, NOTCH2, PITX1, PRRX1, RARG, SHH, TBX3, TP63, TWIST1, WNT3, WNT5A, WNT7A, ZBTB16]
GO:0032946	positive regulation of mononuclear cell proliferation	24	34.7826	0.010956	[ADA, BCL2, CD24, CHRNB2, CSF1, EBI3, EFNB1, FGF10, IL12A, IL12B, IL13RA1, IL15, IL18, IL1B, IL6, IL7, L1CAM, NCK1, NFATC2, PDCD1LG2, PRKCQ, SHH, SYK, TNFRSF13C]
GO:0010741	negative regulation of intracellular protein kinase cascade	20	36.3636	0.011063	[AMBP, APC, CAV1, CNKSR3, DAB2IP, DRD3, DUSP6, EVI1, FOXO1, HDAC3, IGF1R, LIF, NF1, NF2, P2RX7, PTEN, SFRP4, SOCS1, SPRY1, TNFAIP3]
GO:0042254	ribosome biogenesis	11	9.2437	0.011212	[ABCF1, CDKN2A, KRR1, NOC4L, NOLC1, NPM3, NSUN5, PIN4, TSR1, UTP14A, ZNHIT6]
GO:0021510	spinal cord development	17	38.6364	0.011254	[ASCL1, C1orf187, CLN8, GLI3, GSX2, HOXC10, ISL2, LBX1, MDGA1, MNX1, NF1, NKX2-2, NKX6-1, RELN, SHH, SMO, WNT3A]
GO:0060428	lung epithelium development	7	58.3333	0.011257	[ASCL1, ERRFI1, FGF10, HOXA5, NKX2-1, SHH, WNT7B]
GO:0010524	positive regulation of calcium ion transport into cytosol	10	47.6191	0.01126	[CAV1, DRD1, F2R, GIMAP5, LHCGR, P2RX2, P2RX7, PLA2G6, SNCA, TRPC1]
GO:0021575	hindbrain morphogenesis	10	47.6191	0.01126	[DAB1, DLC1, GAS1, GSX2, LHX1, LHX5, LMX1B, RORA, SMO, WNT7A]
GO:0006461	protein complex assembly	104	25.4902	0.011286	[ADRB2, ALDH5A1, ALDOC, APBA1, APC, ARHGAP6, ATL2, AXIN1, BAX, BIRC3, C3orf60, CAPG, CARD10, CASP8, CAT, CAV1, CCNB1, CCT6B, CDA, CDH1, CDH2, CENPA, CHAF1B, COLEC12, CRYAB, CYBA, DARS, DECR1, ERG, FLNA, FMOD, GABRA6, GAS7, GCHFR, GEMIN5, GLRB, GLUL, GNMT, GRB2, HBA2, HR, HSD17B10, HSPA4, IGF1R, IRAK1, IRS1, ITPR3, KCNA5, KCND2, KCNH7, LIN7A, MAP3K11, MAPK8IP2, MLH1, MSTO1, NACC2, NCK1, NRG1, OCLN…
GO:0051926	negative regulation of calcium ion transport	9	50	0.011734	[ADRA2A, ADRB2, BCL2, GNAI2, GNAO1, NOS1, PTGS2, SLC30A1, TGFB1]
GO:0014048	regulation of glutamate secretion	8	53.3333	0.011812	[ADORA1, GRIN2B, GRM7, HRH3, IL1B, NPY5R, P2RX7, SNCA]
GO:0051259	protein oligomerization	53	28.4946	0.011877	[ALDH5A1, ALDOC, ATL2, AXIN1, BAX, BIRC3, CASP8, CAT, CAV1, CDA, CDH1, CDH2, COLEC12, CRYAB, DECR1, ERG, GABRA6, GCHFR, GLRB, GNMT, GRB2, HBA2, HR, HSD17B10, IGF1R, IRAK1, IRS1, ITPR3, KCNA5, KCND2, KCNH7, MAP3K11, NACC2, OLFM1, P2RX2, P2RX7, PFKL, PRKAR2A, PRKCZ, PRND, PRNP, SCUBE3, SEPT9, SLC6A4, SMARCAD1, STOM, SYT1, TGM2, TNFSF11, TP63, TRIM21, TRIM4, UPK1A]
GO:0048635	negative regulation of muscle organ development	5	71.4286	0.013247	[CSDA, LEF1, NGFR, SIRT2, TWIST1]
GO:0071230	cellular response to amino acid stimulus	5	71.4286	0.013247	[C11orf59, RRAGA, RRAGB, RRAGC, RRAGD]
GO:0006414	translational elongation	7	7.9545	0.01325	[RPL10A, RPL36A, RPL39, RPS2, RPS20, RPS3A, RPS4X]
GO:0018205	peptidyl-lysine modification	5	6.9444	0.013354	[CSRP2BP, EIF5A2, HIF1A, LEF1, TGM2]
KEGG:04971	Gastric acid secretion	25	33.7838	0.014269	[ADCY1, ADCY2, ADCY5, ADCY6, ATP1A3, ATP1B2, CA2, CALM2, CAMK2B, CAMK2D, CCKBR, GNAI2, GNAS, ITPR1, ITPR2, ITPR3, KCNK10, KCNK2, KCNQ1, PLCB1, PRKACA, PRKACB, PRKCA, SLC4A2, SSTR2]
KEGG:03040	Spliceosome	13	10.1562	0.015135	[DDX23, DHX15, FUSIP1, HNRNPU, HSPA1A, HSPA1L, HSPA2, PUF60, SF3B14, SFRS7, SNW1, U2AF1, ZMAT2]
GO:0045580	regulation of T cell differentiation	19	35.8491	0.015342	[ADA, AP3B1, CD83, CDKN2A, ERBB2, FOXJ1, GIMAP5, GLI3, HLA-DOA, HLX, IL12B, IL15, IL7, IL7R, RARA, SHH, SYK, TGFBR2, ZEB1]
GO:0048167	regulation of synaptic plasticity	19	35.8491	0.015342	[ADORA1, APOE, CALB1, CNTN4, CTNND2, DBN1, DRD1, EGR1, EPHB2, FAM58A, GNAI2, GRIN2B, MAP1B, NETO1, PLAT, PTGS2, SNCA, SYP, VGF]
GO:0051252	regulation of RNA metabolic process	127	22.0257	0.015658	[ABLIM3, ADRB2, AES, AFF2, ALG1, ARHGEF2, ARID1A, ASCL1, ASCL2, ATOH1, ATXN1, AXIN1, BACH2, BARHL2, BARX2, BATF, BATF2, BATF3, BCL11B, BMP2, BMP6, BRCA1, BRD4, BRF1, BRUNOL6, BTG2, C2orf3, CAMTA2, CASK, CAT, CAV1, CBFA2T3, CCDC88A, CCNB1, CDC6, CDKN1C, CDKN2A, CEBPA, CELSR2, CHD8, CIITA, CRABP2, CREB1, CREG1, CREM, CSDA, DAB2, DAB2IP, DLX1, DLX3, DLX4, DMRT3, DMRTA1, DNMT3A, DRAP1, DRD3, DYRK1B, …
GO:0007223	Wnt receptor signaling pathway, calcium modulating pathway	10	45.4545	0.015788	[FZD1, FZD4, RORA, WNT11, WNT3, WNT3A, WNT5A, WNT5B, WNT7A, WNT7B]
GO:0043094	cellular metabolic compound salvage	10	45.4545	0.015788	[ADA, ADI1, AMPD2, CDA, DGKE, GMPR, PRTFDC1, S1PR1, UCK1, UPP1]
KEGG:04080	Neuroactive ligand-receptor interaction	72	26.4706	0.015961	[ADORA1, ADORA2B, ADRA2A, ADRB2, AGTR1, BDKRB2, BRS3, CCKBR, CHRM1, CHRNA2, CHRNB2, CRHR1, DRD1, DRD3, EDNRB, F2R, GABBR2, GABRA1, GABRA3, GABRA4, GABRA5, GABRA6, GABRB1, GABRB3, GABRG1, GABRG2, GIPR, GLRA1, GLRA3, GLRB, GRIA2, GRIK1, GRIK3, GRIN2B, GRIN2D, GRIN3A, GRM1, GRM4, GRM7, GRM8, GRPR, HRH3, HTR1E, HTR6, KISS1R, LHB, LHCGR, MC1R, MC3R, NMBR, NPY2R, NPY5R, NTSR1, NTSR2, OPRL1, OXTR, P2RX2…
GO:0006364	rRNA processing	8	8.6957	0.016236	[CDKN2A, KRR1, NOC4L, NOLC1, NPM3, NSUN5, PIN4, UTP14A]
GO:0042306	regulation of protein import into nucleus	25	32.8947	0.016397	[AXIN1, CDH1, DAB2IP, EDA, EMD, FAF1, FLNA, FZD1, GLI3, IL12B, IL1B, MXI1, NF1, OGG1, PKIG, PRDX1, PRKCQ, SHH, SMAD4, SMO, SPHK1, TGFB1, TGFB3, TRIP6, WNT3A]
GO:0006725	cellular aromatic compound metabolic process	50	28.0899	0.01679	[AADAT, ADA, ADSSL1, AMPD2, ANPEP, ATIC, CAD, CAT, CDA, CHGA, CYP1A1, CYP1B1, DCTD, DGKE, DRD1, DRD3, EPHX2, FAH, GDA, GMPR, GPHN, GPX1, HPDL, ICMT, IMPDH2, KCNH2, MAPK1, MOCS2, MTHFD2, MTHFS, NTF4, PAH, PNMT, PRPS1, PRTFDC1, QDPR, S1PR1, SLC19A2, SLC19A3, SNCA, SNCB, SULT1A1, SULT1A3, TAT, TGFB2, TH, TPK1, UCK1, UPP1, UROS]
GO:0007567	parturition	6	60	0.016805	[CCL2, CRHR1, CYP1A1, HPGD, OXTR, PTGFR]
GO:0007214	gamma-aminobutyric acid signaling pathway	9	47.3684	0.016922	[GABBR2, GABRA1, GABRA3, GABRA4, GABRA5, GABRA6, GABRG1, GABRG2, GNAI2]
GO:0032091	negative regulation of protein binding	9	47.3684	0.016922	[ADRB2, AES, CAV1, DAB2, IFIT1, IFIT2, LEF1, NKX3-1, NOG]
GO:0048844	artery morphogenesis	9	47.3684	0.016922	[APOB, APOE, ENG, FOXC1, FOXC2, HOXA13, NF1, PRRX1, WNT11]
GO:0007405	neuroblast proliferation	8	50	0.017825	[ASCL1, FGFR2, FZD9, NDE1, NEUROD4, PAFAH1B1, SHH, WNT3A]
GO:0021517	ventral spinal cord development	8	50	0.017825	[CLN8, GLI3, HOXC10, ISL2, MNX1, NKX2-2, NKX6-1, SHH]
GO:0032872	regulation of stress-activated MAPK cascade	8	50	0.017825	[CARD9, FOXO1, IL1B, MAPK8IP2, MID1, PRDX1, SEMA4C, TGFB2]
GO:0006949	syncytium formation	7	53.8462	0.017962	[CASP1, CCNG1, CD44, DYRK1B, KCNH1, MYH9, NOS1]
GO:0009247	glycolipid biosynthetic process	7	53.8462	0.017962	[A4GALT, B3GNT5, B4GALNT1, GAL3ST1, LARGE, ST6GALNAC6, ST8SIA1]
GO:0022408	negative regulation of cell-cell adhesion	7	53.8462	0.017962	[B4GALNT2, CDH1, FXYD5, LEF1, NF2, SERPINE2, TGFB1]
GO:0033628	regulation of cell adhesion mediated by integrin	7	53.8462	0.017962	[ADA, FOXC2, PLAU, PODXL, SERPINE1, TESC, TGFB2]
GO:0045921	positive regulation of exocytosis	7	53.8462	0.017962	[ADORA2B, CAPS2, FCER1A, GAB2, PRKCA, SYK, UNC13D]
GO:0046580	negative regulation of Ras protein signal transduction	7	53.8462	0.017962	[ARAP3, DAB2IP, DGKE, DLC1, PPP2CB, SPRY1, STMN3]
GO:0048873	homeostasis of number of cells within a tissue	7	53.8462	0.017962	[BCL2, CSF1, F2R, IL7, LDLR, P2RX7, VPS54]
GO:0000239	pachytene	4	80	0.017976	[DMC1, MLH1, OVOL1, TRIP13]
GO:0002634	regulation of germinal center formation	4	80	0.017976	[ADA, FOXJ1, MEF2C, TNFRSF13C]
GO:0019388	galactose catabolic process	4	80	0.017976	[GALE, GALK1, PGM1, PGM5]
GO:0021999	neural plate anterior/posterior regionalization	4	80	0.017976	[AXIN1, CELSR2, FOXA3, NOG]
GO:0042159	lipoprotein catabolic process	4	80	0.017976	[APOB, APOE, LDLR, PPT1]
GO:0060463	lung lobe morphogenesis	4	80	0.017976	[FGFR2, FOXF1, LIF, SHH]
GO:0060666	dichotomous subdivision of terminal units involved in salivary gland branching	4	80	0.017976	[NRP1, PLXND1, RPL10, SEMA3A]
GO:0060986	endocrine hormone secretion	4	80	0.017976	[CHGA, FZD4, INHBA, TBX3]
GO:0051971	positive regulation of transmission of nerve impulse	12	42.8571	0.018241	[CCKBR, CCL2, CHRNB2, DRD1, GNAI2, ITGA2, KISS1R, NMU, OXTR, PRKCZ, PTGS2, SNCA]
GO:0009112	nucleobase metabolic process	20	35.0877	0.018553	[ADA, ADSSL1, AMPD2, ATIC, CAD, CAT, CDA, DCTD, DGKE, GDA, GMPR, GPX1, IMPDH2, MAPK1, NTF4, PRPS1, PRTFDC1, S1PR1, UCK1, UPP1]
GO:0019941	modification-dependent protein catabolic process	36	13.2353	0.019103	[ANAPC1, ANAPC10, AURKA, BAP1, CCNB1, CCNF, CHFR, EDEM1, ERLIN1, FAF1, FBXL4, FBXO21, MXI1, PPP2CB, PSMA1, PSMD11, RNF4, SCARA3, SIAH2, SMURF2, TGFB1I1, TMEM67, TOM1L1, TRIM13, TRIM9, TRPC4AP, TTC3, UBA7, UBD, UBE2D1, UBE2L6, UBE2S, UCHL1, USP11, USP18, USP25]
GO:0045767	regulation of anti-apoptosis	15	38.4615	0.019693	[BCL2L1, BTG2, CAV1, CCDC88A, DUSP1, FAM58A, IGF1R, IL6, IL6R, LRP1, MAPK8IP2, NPY5R, PAX4, SIVA1, TNFAIP8]
GO:0006355	regulation of transcription, DNA-dependent	127	21.978	0.019704	[ABLIM3, ADRB2, AES, ALG1, ARHGEF2, ARID1A, ASCL1, ASCL2, ATOH1, ATXN1, AXIN1, BACH2, BARHL2, BARX2, BATF, BATF2, BATF3, BCL11B, BMP2, BMP6, BRCA1, BRD4, BRF1, C2orf3, CAMTA2, CASK, CAT, CAV1, CBFA2T3, CDC6, CDKN1C, CDKN2A, CEBPA, CELSR2, CHD8, CIITA, CRABP2, CREB1, CREG1, CREM, CSDA, DAB2, DAB2IP, DLX1, DLX3, DLX4, DMRT3, DMRTA1, DNMT3A, DRAP1, DRD3, DYRK1B, E2F7, EAPP, EDA, EDNRB, EGR1, ELF4, E…
GO:0046822	regulation of nucleocytoplasmic transport	28	31.4607	0.019814	[AXIN1, CDH1, CDKN2A, DAB2IP, EDA, EMD, FAF1, FLNA, FZD1, GLI3, IL12B, IL1B, MXI1, NF1, OGG1, PKIG, PRDX1, PRKACA, PRKCQ, SHH, SMAD4, SMO, SPHK1, TGFB1, TGFB3, TRIP6, WNT3A, ZC3H3]
GO:0051291	protein heterooligomerization	20	34.4828	0.02035	[ALDOC, BIRC3, CASP8, CDH2, ERG, GABRA6, GCHFR, GLRB, GRB2, HBA2, HR, IGF1R, IRS1, ITPR3, KCND2, KCNH7, PRKAR2A, PRKCZ, SCUBE3, SEPT9]
KEGG:03050	Proteasome	2	4.4444	0.020392	[PSMA1, PSMD11]
GO:0021769	orbitofrontal cortex development	3	100	0.020895	[FGFR2, FZD9, WNT7A]
GO:0021798	forebrain dorsal/ventral pattern formation	3	100	0.020895	[GLI3, GSX2, NKX2-1]
GO:0032808	lacrimal gland development	3	100	0.020895	[FGF10, FGFR2, FOXC1]
GO:0035583	negative regulation of transforming growth factor beta receptor signaling pathway by extracellular sequestering of TGFbeta	3	100	0.020895	[FBN1, FBN2, LTBP1]
GO:0050689	negative regulation of defense response to virus by host	3	100	0.020895	[IFIT1, MICB, TARBP2]
GO:0060137	maternal process involved in parturition	3	100	0.020895	[CCL2, CYP1A1, OXTR]
GO:0060523	prostate epithelial cord elongation	3	100	0.020895	[ESR1, FGFR2, SHH]
GO:0060534	trachea cartilage development	3	100	0.020895	[HOXA5, RARG, WNT7B]
GO:0060594	mammary gland specification	3	100	0.020895	[FGF10, FGFR2, GLI3]
GO:0001709	cell fate determination	12	41.3793	0.021039	[ASCL1, ATOH1, BARHL2, DSCAML1, INTS3, LBX1, NKX2-2, NOTCH2, NTF3, NTF4, POU6F2, TBX2]
GO:0003208	cardiac ventricle morphogenesis	12	41.3793	0.021039	[CPE, FGFR2, FOXC1, FOXC2, GATA4, MYH7, NKX2-5, NPY2R, NPY5R, TNNC1, TNNI3, TPM1]
GO:0071377	cellular response to glucagon stimulus	12	41.3793	0.021039	[ADCY1, ADCY2, ADCY5, ADCY6, GNAS, GNB4, GNG11, GNG13, GNG8, PRKACA, PRKACB, PRKAR2A]
GO:0045933	positive regulation of muscle contraction	10	43.4783	0.021281	[ADA, CTGF, EDN2, F2R, ITGA2, NMU, OXTR, PTGS1, PTGS2, SPHK1]
GO:0043507	positive regulation of JUN kinase activity	15	37.5	0.022485	[AXIN1, DAB2IP, FCER1A, IL1B, KIAA1804, MAP3K11, MAP3K5, MAP4K5, PKN1, SYK, TNFRSF11A, WNT5A, WNT7A, WNT7B, ZEB2]
GO:0006521	regulation of cellular amino acid metabolic process	3	5.6604	0.022515	[PSMA1, PSMD11, SLC25A21]
GO:0031098	stress-activated protein kinase signaling cascade	31	30.3922	0.022715	[ADORA2B, AXIN1, CREB1, CRYAB, DAB2IP, DUSP4, DUSP6, FCER1A, FGF12, IRAK1, IRAK2, JUN, KIAA1804, MAP2K6, MAP3K11, MAP3K13, MAP3K5, MAP3K7IP2, MAP4K5, MAPK1, MAPK11, MEF2C, PKN1, RORA, RPS6KA3, SH2D3A, SYK, TNFRSF19, WNT5A, WNT7A, WNT7B]
GO:0006977	DNA damage response, signal transduction by p53 class mediator resulting in cell cycle arrest	4	6.6667	0.022896	[GML, PSMA1, PSMD11, RBM38]
GO:0001704	formation of primary germ layer	17	36.1702	0.023233	[AXIN1, EPHA2, EXT2, FOXC1, FOXC2, FOXF1, INHBA, LEF1, LHX1, MACF1, NF2, PRKACA, SNAI1, TBX6, TWSG1, WNT3, WNT3A]
GO:0021872	forebrain generation of neurons	9	45	0.023528	[ASCL1, AXIN1, DLX1, FGFR2, LHX5, NKX2-1, PLXNA3, SOX2, WNT3A]
GO:0042752	regulation of circadian rhythm	9	45	0.023528	[ADA, CASP1, CHRNB2, CREB1, CREM, CSNK1D, DRD1, DRD3, NR2F6]
GO:0019725	cellular homeostasis	115	24.4161	0.024921	[ABCB6, ABCB7, ABCG2, ADORA1, ADRA2A, AGTR1, AIFM1, APC, APOE, ATOX1, ATP6V1B2, ATP6V1C2, ATXN1, BAX, BCL2, BCL2L1, BDKRB2, BNIP3, C17orf37, CACNA1C, CACNG2, CALCB, CAV1, CCDC88A, CCKBR, CCL2, CCL5, CCR1, CD24, CD9, CHRNB2, CKB, CLCN6, CLDN1, CXCL12, CYBRD1, DMPK, DRD1, DRD3, EDN2, EGLN2, EPHX2, EPOR, ERBB2, ERG, F2R, FKBP1B, FOXA3, GAL3ST1, GCLC, GIMAP5, GIPR, GLRA1, GLRB, GLRX, GLRX5, GNA15, GP…
GO:0006066	alcohol metabolic process	106	24.7086	0.025017	[ACAA2, ACHE, AGL, ALDH5A1, ALDOC, APOB, APOE, B4GALNT2, BRS3, CAT, CH25H, CHDH, CHGA, CHST1, CHST6, CLN8, CREM, CRYAB, CSGALNACT1, DEGS2, DHCR24, DHCR7, DLAT, DOLPP1, DRD1, DRD3, ENO3, ENTPD5, EPM2A, FBP1, FUCA1, FUT10, FUT9, GALE, GALK1, GALM, GBE1, GDPD3, GK2, GNMT, GYG2, HMGCS2, HSD17B7, IGF2, IMPA1, INSIG1, ISYNA1, ITPKA, KCNH2, KCNJ11, LARGE, LDHA, LDHB, LDLR, LPCAT2, MAN2A2, MAN2B1, MATK, …
KEGG:04720	Long-term potentiation	23	32.8571	0.025094	[ADCY1, ARAF, CACNA1C, CALM2, CAMK2B, CAMK2D, GRIA2, GRIN2B, GRIN2D, GRM1, HRAS, ITPR1, ITPR2, ITPR3, MAPK1, NRAS, PLCB1, PPP1R1A, PPP3CC, PRKACA, PRKACB, PRKCA, RPS6KA3]
GO:0002052	positive regulation of neuroblast proliferation	5	62.5	0.025464	[DISC1, SHH, SMO, SOX2, VEGFC]
GO:0042135	neurotransmitter catabolic process	5	62.5	0.025464	[ABAT, ACHE, ALDH5A1, NAALAD2, PRIMA1]
GO:0046634	regulation of alpha-beta T cell activation	14	38.8889	0.02552	[ADA, AP3B1, CD83, EBI3, GIMAP5, GLI3, HLX, IL12A, IL12B, IL18, RARA, SHH, SYK, TGFBR2]
GO:0014902	myotube differentiation	8	47.0588	0.02568	[BARX2, CASP1, DYRK1B, GPX1, KCNH1, MYH9, NOS1, SHH]
GO:0080135	regulation of cellular response to stress	40	28.5714	0.026315	[AMBP, AXIN1, BRCA1, CARD9, CCDC88A, CD44, CDKN2A, DAB2IP, EVI1, EYA1, FCER1A, FGF10, FOXO1, H2AFX, HDAC3, IL1B, KIAA1804, LYN, MAP3K11, MAP3K5, MAP4K5, MAPK8IP2, MID1, NTRK3, PDCD4, PKN1, PRDX1, SEMA4C, SFRP1, SFRP4, SYK, TGFB2, TNFRSF11A, TP73, UBE2N, WNT5A, WNT7A, WNT7B, XYLT1, ZEB2]
GO:0006810	transport	127	21.4949	0.026433	[ABAT, ABCA3, ABCA7, ABCB6, ABCB7, ABCC4, ABCC6, ABCC8, ABCD1, ABCG2, ACACB, ACBD5, ACCN2, ADCY1, ADCY2, ADCY5, ADCY6, ADD2, ADHFE1, ADORA1, ADORA2B, ADRB2, AGAP1, AGAP2, AGR2, AIP, AKAP12, AKR1B10, ALDH5A1, AMPH, ANK1, ANP32A, ANXA2, ANXA6, AP1G2, AP1S2, AP2B1, AP3B1, AP3B2, AP3S2, APBA1, APOB, APOE, APOL6, AQP3, AQP5, AQP6, ARAP3, ARFIP1, ARHGEF2, ARHGEF9, ARL4C, ARL6IP1, ATL2, ATOX1, ATP10A, A…
GO:0002209	behavioral defense response	7	50	0.027126	[BCL2, CCKBR, DRD1, GABRA5, GRIN2B, GRM7, MAPK8IP2]
GO:0014014	negative regulation of gliogenesis	7	50	0.027126	[ASCL2, DLL3, DLX1, DRD3, NF1, NKX6-1, NOG]
GO:0045620	negative regulation of lymphocyte differentiation	7	50	0.027126	[FOXJ1, GLI3, HLX, INHA, INHBA, SFRP1, SHH]
GO:0050691	regulation of defense response to virus by host	7	50	0.027126	[DDX58, IFIT1, IL12B, IL15, IL28RA, MICB, TARBP2]
GO:0022410	circadian sleep/wake cycle process	6	54.5455	0.027501	[ADA, CASP1, CHRNB2, CST3, DRD1, DRD3]
GO:0030520	estrogen receptor signaling pathway	6	54.5455	0.027501	[ARID1A, EGLN2, ESR1, RARA, RBM9, TAF7]
GO:0031112	positive regulation of microtubule polymerization or depolymerization	6	54.5455	0.027501	[APC, CAV1, CLIP1, KATNB1, MAP1B, MAPT]
GO:0006812	cation transport	119	24.2363	0.027988	[ABCB6, ABCC8, ACACB, ACCN2, ANXA6, ATOX1, ATP12A, ATP1A3, ATP1B2, ATP2A3, ATP5D, ATP5I, ATP6AP1, ATP6V1B2, ATP6V1C2, CACHD1, CACNA1C, CACNA1D, CACNA2D1, CACNB2, CACNG2, CACNG3, CAMK2B, CATSPER1, CAV1, CHRNB2, CTGF, ERG, FKBP1B, GRIN2B, GRIN3A, HCN2, ITPR1, ITPR2, ITPR3, JPH1, JPH2, KCNA4, KCNA5, KCNAB2, KCNB1, KCNC4, KCND2, KCND3, KCNF1, KCNG1, KCNH1, KCNH7, KCNH8, KCNIP3, KCNIP4, KCNJ11, KCNJ4,…
GO:0046649	lymphocyte activation	50	27.4725	0.028054	[ADA, APC, BCL11A, BCL2, BLNK, BST2, CADM1, CD48, CHRNB2, DDOST, EGR1, ELF4, FKBP1B, FZD8, FZD9, GIMAP5, GLI3, ICAM1, IL11, IL12B, IL15, IL7, IL7R, IMPDH2, JAG2, L1CAM, LAT2, LEF1, MEF2C, MICA, MICB, MLH1, MYH9, NCK1, NCR1, NHEJ1, ONECUT1, P2RX7, PATZ1, PRLR, PRTFDC1, RELB, SATB1, SHH, SKAP2, SWAP70, SYK, TGFB1, ULBP2, UNC13D]
GO:0006643	membrane lipid metabolic process	28	30.7692	0.028809	[A4GALT, AGK, ALDH5A1, ASAH2, ASAH3, B3GNT5, B4GALNT1, C3orf57, CERK, CLN8, CREM, DEGS2, FA2H, GAL3ST1, GBA, ITGB8, LARGE, LASS4, NAGA, P2RX7, PPT1, SGPP1, SMPD3, SPHK1, ST3GAL6, ST6GALNAC4, ST6GALNAC6, ST8SIA1]
GO:0009119	ribonucleoside metabolic process	17	34.6939	0.029166	[ADA, CDA, DGKE, FHIT, GNMT, ICMT, MAT2B, NME3, NME5, NME6, NME7, NTF4, OCLN, PANK4, PRTFDC1, TXNDC6, UPP1]
GO:0042102	positive regulation of T cell proliferation	16	36.3636	0.029663	[CD24, EBI3, EFNB1, IL12A, IL12B, IL15, IL18, IL1B, IL6, L1CAM, NCK1, PDCD1LG2, PRKCQ, SHH, SYK, TNFRSF13C]
GO:0007626	locomotory behavior	28	30.4348	0.030363	[ABAT, ADCY5, APBA1, ATXN1, C1QL1, CALB1, CHRNB2, CLN8, DRD1, DRD3, FZD4, GLRA1, GLRB, GNAO1, GRIN2D, GRM1, MCOLN3, NKX2-1, NOVA1, NPY2R, NTF4, PAFAH1B1, PITX3, RASD2, SNCA, SNCG, STRN, TH]
GO:0023061	signal release	31	30.0971	0.030369	[ABAT, ALDH5A1, APBA1, CHGA, DOC2A, FCER1A, FKBP1B, FZD4, GLS2, GRM4, HRH3, IL6, INHBA, LGALS1, LIN7A, LIN7B, LRP2, P2RX7, SEPT5, SLC17A7, SLC38A2, SMPD3, SNAP25, SYK, SYN2, SYT1, SYT4, TBX3, TH, VGF, WNT7A]
GO:0007416	synapse assembly	11	40.7407	0.030635	[ACHE, CDH1, CDH2, DNM3, DRD1, MAP1B, NRCAM, PCDHB13, PCDHB14, PCDHB2, POU4F1]
GO:0021766	hippocampus development	11	40.7407	0.030635	[DLX1, DRD1, EMX2, LEF1, LHX5, NKX2-1, PAFAH1B1, PLXNA3, TP73, WNT3A, ZEB2]
GO:0043271	negative regulation of ion transport	11	40.7407	0.030635	[ADRA2A, ADRB2, BCL2, GNAI2, GNAO1, KCNA5, NOS1, PTGS2, SFRP4, SLC30A1, TGFB1]
GO:0051493	regulation of cytoskeleton organization	42	28.1879	0.030979	[ADD2, APC, ARHGAP6, ARHGEF19, ARHGEF2, BRCA1, CAPG, CAV1, CCDC88A, CCNB1, CCNF, CLIP1, CLIP3, CXCL12, DLC1, EPB49, GRHL3, KANK1, KATNB1, KISS1R, MAP1B, MAPT, MID1, NCK1, NES, NF2, P2RX7, PFN2, PRKCQ, RDX, RHOQ, RNF4, SCIN, SFRP1, SNCA, SPTB, STMN3, SYNPO, TMEM67, TPM1, VILL, WNT11]
GO:0007050	cell cycle arrest	33	29.2035	0.031269	[APC, CAB39L, CDKN1C, CDKN2A, CDKN2B, CGREF1, DHCR24, FOXO4, GAS1, GAS2L1, GAS7, IL12A, IL12B, IL8, INHA, INHBA, IRF6, MACF1, MAP2K6, MAPK12, NOTCH2, PRKAG2, PRNP, RBM38, RHEB, RPRM, SESN3, SOX2, STK11, TGFB1, TGFB2, TP73, WDR6]
GO:0003206	cardiac chamber morphogenesis	14	36.8421	0.031438	[ADAMTS1, CPE, FGFR2, FOXC1, FOXC2, GATA4, MYH7, NKX2-5, NPY2R, NPY5R, TNNC1, TNNI3, TPM1, WNT11]
GO:0043242	negative regulation of protein complex disassembly	14	36.8421	0.031438	[ADD2, APC, ARHGEF2, CAPG, CCNB1, EPB49, KATNB1, MAP1B, MAPT, MID1, RDX, SCIN, SPTB, VILL]
GO:0032386	regulation of intracellular transport	31	29.8077	0.031476	[AXIN1, CDH1, CDKN2A, CRYAB, DAB2IP, EDA, EMD, FAF1, FKBP1B, FLNA, FZD1, GLI3, IL12B, IL1B, MXI1, NF1, OGG1, PKIG, PRDX1, PRKACA, PRKCQ, SHH, SMAD4, SMO, SPHK1, TGFB1, TGFB3, TNNC1, TRIP6, WNT3A, ZC3H3]
GO:0050803	regulation of synapse structure and activity	9	42.8571	0.031524	[CHRNB2, CTNNA2, MEF2C, OXTR, PPT1, PRKCA, SNAP25, WNT5A, WNT7A]
GO:0051492	regulation of stress fiber assembly	9	42.8571	0.031524	[ARHGAP6, DLC1, KISS1R, NF2, PRKCQ, SFRP1, SYNPO, TPM1, WNT11]
GO:0000271	polysaccharide biosynthetic process	16	35.5556	0.031889	[AGL, CERCAM, CHST13, CHST3, CHST6, CSGALNACT1, EXT2, GBE1, GYG2, HAS1, MAT2B, PGM1, PGM5, PHKG1, XYLT1, XYLT2]
GO:0032944	regulation of mononuclear cell proliferation	29	30.5263	0.032151	[ADA, BCL2, CD24, CDKN2A, CHRNB2, CSF1, EBI3, EFNB1, ERBB2, FGF10, FOXJ1, IL12A, IL12B, IL13RA1, IL15, IL18, IL1B, IL6, IL7, L1CAM, LGALS1, NCK1, NFATC2, PDCD1LG2, PRKCQ, SHH, SYK, TGFB1, TNFRSF13C]
GO:0051147	regulation of muscle cell differentiation	20	33.3333	0.032725	[BCL2, BTG1, CDH2, CTNNA2, EREG, FGFR2, FOXF1, FOXO4, HDAC3, IGFBP3, MAP2K6, MAPK11, MAPK12, MEF2C, MORF4L2, NKX2-5, NRG1, SHH, TBX3, ZEB1]
GO:0033157	regulation of intracellular protein transport	27	30.6818	0.035314	[AXIN1, CDH1, CDKN2A, DAB2IP, EDA, EMD, FAF1, FLNA, FZD1, GLI3, IL12B, IL1B, MXI1, NF1, OGG1, PKIG, PRDX1, PRKACA, PRKCQ, SHH, SMAD4, SMO, SPHK1, TGFB1, TGFB3, TRIP6, WNT3A]
GO:0021587	cerebellum morphogenesis	8	44.4444	0.03533	[DAB1, GAS1, LHX1, LHX5, LMX1B, RORA, SMO, WNT7A]
GO:0046631	alpha-beta T cell activation	8	44.4444	0.03533	[BCL2, ELF4, IL12B, IL15, LEF1, RELB, SATB1, SYK]
GO:0045667	regulation of osteoblast differentiation	16	34.7826	0.035504	[APC, BMP2, BMP6, BMPR1B, CDK6, ESRRA, FBN2, FZD1, GNAS, IL6, IL6R, NELL1, SFRP1, SOX2, TWSG1, WNT7B]
GO:0000236	mitotic prometaphase	7	8.9744	0.03561	[CCNB1, CENPA, CENPH, CLIP1, MXI1, NDE1, PAFAH1B1]
BioCarta:42	ALK in cardiac myocytes	13	38.2353	0.03562	[APC, AXIN1, BMP2, BMP7, FZD1, GATA4, MEF2C, NKX2-5, NOG, NPPB, SMAD4, TGFB1, TGFBR2]
GO:0051603	proteolysis involved in cellular protein catabolic process	39	13.879	0.036032	[ANAPC1, ANAPC10, AURKA, BAP1, BAX, CASP8, CCNB1, CCNF, CHFR, EDEM1, ERLIN1, FAF1, FBXL4, FBXO21, GZMB, MXI1, PPP2CB, PSMA1, PSMD11, RNF4, SCARA3, SIAH2, SMURF2, TGFB1I1, TMEM67, TOM1L1, TRIM13, TRIM9, TRPC4AP, TTC3, UBA7, UBD, UBE2D1, UBE2L6, UBE2S, UCHL1, USP11, USP18, USP25]
GO:0032963	collagen metabolic process	11	39.2857	0.036281	[ADAM15, ADAMTS3, COL5A1, HIF1A, KLK6, MMP16, MMP2, MMP26, MMP9, P2RX7, PLEKHG2]
GO:0048286	lung alveolus development	11	39.2857	0.036281	[ADA, ERRFI1, FGF10, FGFR2, FOXF1, FZD1, HOXA5, LIF, NKX2-1, SOX2, TGFB3]
GO:0048483	autonomic nervous system development	11	39.2857	0.036281	[ASCL1, EDNRB, ERBB2, FOXD1, HLX, HOXB2, NF1, NTF3, RET, SMO, TP63]
GO:0006898	receptor-mediated endocytosis	18	33.3333	0.037514	[ADRB2, APOB, APOE, CAV1, CLTCL1, CXCL16, DRD3, GRB2, LDLR, LRP1, LRP2, LRP3, PPT1, RAMP2, RAMP3, SNCA, SNX17, SORL1]
KEGG:00330	Arginine and proline metabolism	18	33.3333	0.037514	[ACY1, ADC, AGMAT, ALDH1B1, ALDH7A1, ASS1, CKB, CKM, GAMT, GLS2, GLUL, MAOB, NOS1, OAT, ODC1, P4HA2, PYCR1, SAT2]
GO:0007184	SMAD protein import into nucleus	4	66.6667	0.037923	[JUN, TGFB1, TGFB2, ZFYVE9]
GO:0007191	activation of adenylate cyclase activity by dopamine receptor signaling pathway	4	66.6667	0.037923	[ADCY5, DRD1, DRD3, GNAS]
GO:0010269	response to selenium ion	4	66.6667	0.037923	[APOB, GNAI2, GPX1, MAOB]
GO:0010799	regulation of peptidyl-threonine phosphorylation	4	66.6667	0.037923	[AXIN1, PRKAG2, TGFB1, WNT5A]
GO:0032816	positive regulation of natural killer cell activation	4	66.6667	0.037923	[BLOC1S3, IL12A, IL12B, IL18]
GO:0035089	establishment of apical/basal cell polarity	4	66.6667	0.037923	[C19orf46, FOXF1, FOXJ1, LAMA1]
GO:0043306	positive regulation of mast cell degranulation	4	66.6667	0.037923	[ADORA2B, FCER1A, GAB2, SYK]
GO:0043367	CD4-positive, alpha beta T cell differentiation	4	66.6667	0.037923	[IL12B, LEF1, RELB, SATB1]
GO:0045652	regulation of megakaryocyte differentiation	4	66.6667	0.037923	[MEF2C, PF4, SCIN, TESC]
GO:0042129	regulation of T cell proliferation	20	32.2581	0.038167	[CD24, CDKN2A, EBI3, EFNB1, ERBB2, FOXJ1, IL12A, IL12B, IL15, IL18, IL1B, IL6, L1CAM, NCK1, PDCD1LG2, PRKCQ, SHH, SYK, TGFB1, TNFRSF13C]
GO:0050796	regulation of insulin secretion	30	29.703	0.038297	[ABCC8, ACVR1C, ADRA2A, CACNA1C, CACNA1D, GIPR, GNAI2, GNAS, IL1B, IRS1, ITPR1, ITPR2, ITPR3, KCNB1, KCNJ11, KCNQ1, KCNS3, MARCKS, NKX6-1, PRKACA, PRKACB, PRKAR2A, PRKCA, RFX6, SFRP1, SLC25A4, SNAP25, SYT5, SYT7, SYT9]
GO:0007172	signal complex assembly	7	46.6667	0.038574	[FLNA, MAPK8IP2, NCK1, PICK1, PTK2, PXDN, SMO]
GO:0021904	dorsal/ventral neural tube patterning	7	46.6667	0.038574	[GAS1, GLI3, GSC, MNX1, SHH, SMO, WNT3A]
GO:0030511	positive regulation of transforming growth factor beta receptor signaling pathway	7	46.6667	0.038574	[CDKN1C, CDKN2B, FURIN, ITGA8, SMAD4, STK11, TGFB1I1]
KEGG:00604	Glycosphingolipid biosynthesis	7	46.6667	0.038574	[B4GALNT1, HEXA, ST6GALNAC3, ST6GALNAC4, ST6GALNAC5, ST6GALNAC6, ST8SIA1]
GO:0001101	response to acid	13	37.1429	0.039242	[ASCL1, BCL2, C11orf59, CCL2, CTGF, GNAI2, PRNP, RRAGA, RRAGB, RRAGC, RRAGD, SLC1A2, TIMP3]
GO:0046467	membrane lipid biosynthetic process	13	37.1429	0.039242	[A4GALT, AGK, B3GNT5, B4GALNT1, C3orf57, CLN8, DEGS2, GAL3ST1, LARGE, LASS4, P2RX7, ST6GALNAC6, ST8SIA1]
GO:0051899	membrane depolarization	13	37.1429	0.039242	[ADORA1, ATXN1, CACNG2, CAV1, CHRNB2, DMPK, GRIN2B, JUN, KCNQ1, MAPK8IP2, P2RX7, PRKCZ, SNCA]
GO:0072528	pyrimidine-containing compound biosynthetic process	13	37.1429	0.039242	[AK5, CAD, CDA, DCTD, NME3, NME5, NME6, NME7, PRPS1, S1PR1, TXNDC6, UCK1, UPP1]
KEGG:03010	Ribosome	9	9.8901	0.039615	[RPL10, RPL10A, RPL36A, RPL36AL, RPL39, RPS2, RPS20, RPS3A, RPS4X]
GO:0014075	response to amine stimulus	19	33.3333	0.041574	[C11orf59, CCL2, CTGF, CTSH, DRD1, DRD3, GNAI2, ITGA2, OXTR, PRNP, PRTFDC1, RRAGA, RRAGB, RRAGC, RRAGD, SLC1A2, SPHK1, TIMP3, UROS]
GO:0005978	glycogen biosynthetic process	6	50	0.041585	[AGL, GBE1, GYG2, PGM1, PGM5, PHKG1]
GO:0032660	regulation of interleukin-17 production	6	50	0.041585	[IL12A, IL12B, IL15, IL18, MYD88, TGFB1]
GO:0046697	decidualization	6	50	0.041585	[CTSL2, EPOR, LIF, PLA2G4A, PTGS2, SFRP4]
GO:0002011	morphogenesis of an epithelial sheet	5	55.5556	0.042249	[HOXB2, HOXB4, LAMA1, NOTCH2, WNT5A]
GO:0007413	axonal fasciculation	5	55.5556	0.042249	[CELSR3, CNTN4, NRCAM, NRP1, SEMA3A]
GO:0010634	positive regulation of epithelial cell migration	5	55.5556	0.042249	[CTSH, FGF10, HIF1A, ITGA2, TGFB2]
GO:0021940	positive regulation of cerebellar granule cell precursor proliferation	5	55.5556	0.042249	[FGF2, LHX1, LHX5, SHH, SMO]
GO:0046902	regulation of mitochondrial membrane permeability	5	55.5556	0.042249	[BCL2, BCL2L1, BNIP3, GIMAP5, PPIF]
GO:0006836	neurotransmitter transport	28	29.7872	0.042579	[ABAT, ALDH5A1, CLN8, DOC2A, GLS2, GLUL, GRM4, HRH3, LIN7A, LIN7B, P2RX7, RIMS4, SEPT5, SERPINB7, SLC17A6, SLC17A7, SLC25A4, SLC38A1, SLC38A2, SLC6A2, SLC6A4, SLC6A5, SNAP25, SYN2, SYT1, SYT4, TH, WNT7A]
GO:0030330	DNA damage response, signal transduction by p53 class mediator	8	9.5238	0.042941	[BRCA1, GML, IFI16, PSMA1, PSMD11, RBM38, TP63, TP73]
GO:0043244	regulation of protein complex disassembly	17	34	0.043133	[ADD2, APC, ARHGEF2, CAPG, CCNB1, EIF5A2, EPB49, KATNB1, MAP1B, MAPT, MID1, NES, RDX, SCIN, SPTB, TFAP2C, VILL]
GO:0055086	nucleobase, nucleoside and nucleotide metabolic process	80	24.9221	0.043602	[ADA, ADCY1, ADCY2, ADSSL1, AK3, AK5, AMPD2, ATIC, ATP10A, ATP11B, ATP12A, ATP1A3, ATP1B2, ATP2A3, ATP5D, ATP5I, ATP6AP1, ATP6V1B2, ATP6V1C2, ATP8A1, ATP8B2, C9orf95, CAD, CAT, CCNO, CDA, DCTD, DGKE, ENTPD2, ENTPD5, FHIT, FIGNL1, GDA, GLRX, GMPR, GNMT, GPX1, ICMT, IDH3G, IMPDH2, LDHB, MAPK1, MAT2B, MDH2, MPG, MTAP, MUTYH, MYH7, NME3, NME5, NME6, NME7, NMNAT2, NMNAT3, NPPB, NT5C3L, NTF4, OCLN, OGG…
GO:0031110	regulation of microtubule polymerization or depolymerization	11	37.931	0.043704	[APC, ARHGEF2, CAV1, CCNB1, CLIP1, CLIP3, KATNB1, MAP1B, MAPT, MID1, SNCA]
GO:0032480	negative regulation of type I interferon production	11	37.931	0.043704	[ATG12, DDX58, HERC5, IFIH1, IKBKE, NLRX1, OTUD5, RNF125, TNFAIP3, UBA7, UBE2L6]
GO:0043200	response to amino acid stimulus	11	37.931	0.043704	[C11orf59, CCL2, CTGF, GNAI2, PRNP, RRAGA, RRAGB, RRAGC, RRAGD, SLC1A2, TIMP3]
GO:0048168	regulation of neuronal synaptic plasticity	11	37.931	0.043704	[APOE, DBN1, DRD1, EGR1, EPHB2, FAM58A, GRIN2B, NETO1, SNCA, SYP, VGF]
GO:0005976	polysaccharide metabolic process	31	29.2453	0.043731	[AGL, BGN, CERCAM, CHST1, CHST13, CHST3, CHST6, CSGALNACT1, EGFLAM, EPM2A, EXT2, FOXC1, FUCA1, GBE1, GNMT, GNS, GYG2, HAS1, HYAL1, MAT2B, MUC5B, PGLYRP2, PGM1, PGM5, PHKA2, PHKG1, PPP1R1A, PPP1R3B, PRKAG2, XYLT1, XYLT2]
GO:0048145	regulation of fibroblast proliferation	15	34.8837	0.044021	[CDK6, DAB2IP, EMD, EREG, ESR1, FGF10, IFI30, NGFR, PDGFB, PDGFC, PLA2G6, S100A6, SFRP1, SPHK1, WNT5A]
GO:0006144	purine base metabolic process	13	36.1111	0.044341	[ADA, ADSSL1, AMPD2, ATIC, CAT, DGKE, GDA, GMPR, GPX1, IMPDH2, NTF4, PRPS1, PRTFDC1]
KEGG:05020	Prion diseases	13	36.1111	0.044341	[BAX, CCL5, EGR1, HSPA1A, IL1B, IL6, LAMC1, MAPK1, NCAM1, PRKACA, PRKACB, PRNP, STIP1]
GO:0009163	nucleoside biosynthetic process	10	40	0.044474	[ADA, CAD, CDA, DCTD, MAT2B, NTF4, PRTFDC1, S1PR1, UCK1, UPP1]
GO:0044243	multicellular organismal catabolic process	10	40	0.044474	[ADAM15, ADAMTS3, KLK6, MMP16, MMP2, MMP26, MMP9, P2RX7, PLA2G6, PLEKHG2]
GO:0046637	regulation of alpha-beta T cell differentiation	10	40	0.044474	[ADA, AP3B1, CD83, GIMAP5, GLI3, HLX, RARA, SHH, SYK, TGFBR2]
GO:0009116	nucleoside metabolic process	23	30.6667	0.044933	[ADA, CAD, CDA, DCTD, DGKE, FHIT, GNMT, ICMT, MAT2B, MTAP, NME3, NME5, NME6, NME7, NTF4, OCLN, PANK4, PRPS1, PRTFDC1, S1PR1, TXNDC6, UCK1, UPP1]
GO:0019222	regulation of metabolic process	127	20.8897	0.045872	[A2ML1, ABCF1, ABL2, ABLIM3, ACACB, ACADL, ACAP2, ACN9, ADCY1, ADCY2, ADCY5, ADCY6, ADORA1, ADORA2B, ADRA2A, ADRB2, AES, AFF2, AGAP1, AGAP2, AGK, AGTR1, AIFM1, AKAP12, ALG1, ALKBH3, AMPH, ANAPC1, ANAPC10, ANP32A, APBA1, APC, APOB, APOE, ARAP2, ARAP3, ARHGAP22, ARHGAP6, ARHGEF2, ARID1A, ASAH3, ASCL1, ASCL2, ATOH1, ATXN1, AURKA, AXIN1, BACH2, BANP, BARHL2, BARX2, BATF, BATF2, BATF3, BAX, BCL11A, BC…
GO:0050905	neuromuscular process	17	33.3333	0.045909	[ADCY5, CLIC5, CLN8, CTNNA2, DRD1, DRD3, GLRA1, GLRB, GRIN2B, GRIN2D, GRIN3A, HOXC10, PAFAH1B1, PCDH15, POU4F1, SOX2, USH1C]
GO:0005996	monosaccharide metabolic process	57	26.0274	0.045962	[AGL, ALDH5A1, ALDOC, B4GALNT2, BRS3, CHST1, CHST6, CREM, CRYAB, CSGALNACT1, DLAT, ENO3, ENTPD5, EPM2A, FBP1, FUCA1, FUT10, FUT9, GALE, GALK1, GALM, GBE1, GNMT, GYG2, IGF2, KCNJ11, LARGE, LDHA, LDHB, MAN2A2, MAN2B1, MDH2, NANP, ONECUT1, PDK3, PDK4, PFKFB3, PFKL, PGM1, PGM5, PHKA2, PHKG1, PMM1, PPP1R1A, PPP1R3B, PRKACA, PRKACB, PRKAG2, PRPS1, SCYE1, SERPINA12, SLC25A1, SLC25A11, SLC35A2, SLPI, SOR…
GO:0019083	viral transcription	7	9.0909	0.04597	[RPL10A, RPL36A, RPL39, RPS2, RPS20, RPS3A, RPS4X]
GO:0002791	regulation of peptide secretion	31	28.7037	0.046782	[ABCC8, ACVR1C, ADORA1, ADRA2A, CACNA1C, CACNA1D, GIPR, GNAI2, GNAS, IL1B, IRS1, ITPR1, ITPR2, ITPR3, KCNB1, KCNJ11, KCNQ1, KCNS3, MARCKS, NKX6-1, PRKACA, PRKACB, PRKAR2A, PRKCA, RFX6, SFRP1, SLC25A4, SNAP25, SYT5, SYT7, SYT9]
BioCarta:277	Aspirin Blocks Signaling Pathway Involved in Platelet Activation	8	42.1053	0.046899	[HRAS, MAPK1, PLA2G4A, PLCB1, PRKCA, PTGS1, PTK2, SYK]
GO:0030574	collagen catabolic process	8	42.1053	0.046899	[ADAM15, ADAMTS3, KLK6, MMP16, MMP2, MMP26, MMP9, PLEKHG2]

## Sheet: Cisplatin
Cisplatin
GOID	GOTerm	Nb genes	% associated genes	FDR p-value	Associated genes
GO:0060420	regulation of heart growth	6	40	0.00010031	[DUSP6, FGF2, FGFR1, FGFR2, GATA4, NOG]
GO:0018149	peptide cross-linking	7	28	0.00023131	[BGN, CSTA, FN1, SPRR1A, SPRR1B, TGM1, TGM2]
GO:0003206	cardiac chamber morphogenesis	8	21.0526	0.00047886	[ADAMTS1, FGFR2, FOXC1, FOXC2, GATA4, TNNC1, TNNI3, WNT11]
GO:0007626	locomotory behavior	12	13.0435	0.00099184	[ADCY5, ADRA1B, C1QL1, CALB1, CXCR4, GNAO1, GRIN2D, NGF, NTF4, RASD2, SOD2, TH]
GO:0045683	negative regulation of epidermis development	3	75	0.0011106	[HOXA7, NGFR, TP63]
BioCarta:235	Platelet Amyloid Precursor Protein Pathway	4	44.4444	0.0011658	[COL4A6, PLAT, PLAU, SERPINE1]
GO:0030195	negative regulation of blood coagulation	6	23.0769	0.0016985	[APOE, PLAT, PLAU, SERPINE1, SERPINE2, THBD]
GO:0035108	limb morphogenesis	12	12.1212	0.0017626	[EN1, FBN2, FGFR1, FGFR2, GAS1, GJA5, NOG, SALL4, TP63, TWIST1, WNT5A, WNT7A]
GO:0043010	camera-type eye development	14	10.8527	0.0018815	[ALDH1A3, CRYAB, FOXC1, FOXC2, GAS1, INHBA, PROM1, PVRL3, SOX2, TH, VAX2, WNT5A, WNT5B, WNT7A]
GO:0043009	chordate embryonic development	27	7.6923	0.0024091	[ASCL2, BMP2, COL1A1, DLC1, EN1, FGFR1, FGFR2, FOXC1, FOXC2, FZD9, GAS1, GATA4, HOXA7, HOXB2, HOXB4, HOXB5, HOXB9, L1CAM, NKX3-1, NOG, RGMA, SALL4, SIX2, TBX18, TWIST1, WNT11, WNT5A]
GO:0007613	memory	7	17.5	0.0029153	[CASP1, IL1B, ITGA5, NGF, NTF4, OXTR, TH]
GO:0055008	cardiac muscle tissue morphogenesis	6	20	0.0032783	[BMP2, FGFR2, FOXC1, FOXC2, TNNC1, TNNI3]
GO:0048592	eye morphogenesis	10	12.6582	0.0032947	[ALDH1A3, COL5A1, COL5A2, GAS1, PROM1, PVRL3, SOX2, TH, VAX2, WNT5A]
GO:0000122	negative regulation of transcription from RNA polymerase II promoter	26	7.5581	0.0034852	[ASCL2, BARX2, BMP2, CDKN1C, FGFR2, FOXC1, FOXC2, FOXJ1, FST, GFI1, GLIS3, HOXA7, HOXB4, NR2F1, S100A1, SALL4, SATB1, SOX2, TBX2, TP63, TWIST1, VAX2, WNT11, WNT5A, WNT5B, WNT7A]
GO:0003073	regulation of systemic arterial blood pressure	7	16.6667	0.0037161	[ADORA1, ADRA1B, ADRB2, AQP1, AQP3, SOD2, TNNI3]
GO:0010243	response to organic nitrogen	10	12.0482	0.0043435	[ADRA1B, CCL2, CCND1, CTGF, GNAO1, IL1B, OXTR, PLA2G4A, PTGS1, TIMP3]
GO:0060541	respiratory system development	12	10.5263	0.004812	[ALDH1A3, CTGF, FGF2, FGFR1, FGFR2, FOXJ1, MGP, MMP14, SOX2, WNT11, WNT5A, WNT5B]
GO:0022600	digestive system process	6	18.1818	0.0048776	[AKR1C1, AQP1, OXTR, SERPINA3, SLC5A1, TFF1]
GO:0034059	response to anoxia	2	100	0.0050942	[CTGF, OXTR]
GO:0051963	regulation of synaptogenesis	4	28.5714	0.0053584	[OXTR, SLIT3, WNT5A, WNT7A]
GO:0048843	negative regulation of axon extension involved in axon guidance	3	42.8571	0.0058906	[SEMA3A, SLIT3, WNT5A]
GO:0060572	morphogenesis of an epithelial bud	3	42.8571	0.0058906	[FGFR2, NOG, TP63]
GO:0050771	negative regulation of axonogenesis	5	20.8333	0.0062428	[NGFR, SEMA3A, SLIT3, WNT5A, XYLT1]
GO:0071222	cellular response to lipopolysaccharide	5	20.8333	0.0062428	[CAMP, CD14, IRAK2, SERPINE1, WNT5A]
KEGG:00533	Glycosaminoglycan biosynthesis	4	26.6667	0.0068178	[B3GNT7, CHST1, CHST2, CHST6]
GO:0007611	learning or memory	11	10.5769	0.006842	[ADRA1B, CALB1, CASP1, FZD9, GRM4, IL1B, ITGA5, NGF, NTF4, OXTR, TH]
GO:0002088	lens development in camera-type eye	6	16.2162	0.0081907	[CRYAB, PVRL3, SOX2, WNT5A, WNT5B, WNT7A]
GO:0060324	face development	4	25	0.0083917	[ALDH1A3, COL1A1, MMP2, WNT5A]
GO:0042487	regulation of odontogenesis of dentine-containing tooth	3	37.5	0.0084596	[BMP2, CSF1, NGFR]
GO:0060484	lung-associated mesenchyme development	3	37.5	0.0084596	[FGFR1, FGFR2, WNT11]
GO:0031214	biomineral tissue development	6	15.7895	0.0090136	[BMP2, COL1A1, ECM1, FGFR2, SRGN, WNT11]
GO:0002675	positive regulation of acute inflammatory response	4	23.5294	0.010039	[C3, CCL5, IL1B, PLA2G4A]
GO:0035019	somatic stem cell maintenance	4	23.5294	0.010039	[ASCL2, NOG, SOX2, WNT7A]
GO:0048048	embryonic eye morphogenesis	4	23.5294	0.010039	[ALDH1A3, TH, VAX2, WNT5A]
GO:0008217	regulation of blood pressure	10	10.4167	0.01055	[ADORA1, ADRA1B, ADRB2, AQP1, AQP3, CXCR4, OXTR, PTGS1, SOD2, TNNI3]
GO:0032963	collagen metabolic process	5	17.8571	0.011026	[COL1A1, COL5A1, MMP2, MMP7, MMP9]
GO:0001976	neurological system process involved in regulation of systemic arterial blood pressure	3	33.3333	0.011288	[ADRA1B, SOD2, TNNI3]
GO:0001977	renal system process involved in regulation of blood volume	3	33.3333	0.011288	[ADORA1, AQP1, AQP3]
GO:0002011	morphogenesis of an epithelial sheet	3	33.3333	0.011288	[HOXB2, HOXB4, WNT5A]
GO:0009435	NAD biosynthetic process	3	33.3333	0.011288	[KYNU, NMNAT2, NMNAT3]
GO:0010953	regulation of protein maturation by peptide bond cleavage	3	33.3333	0.011288	[C3, SERPINE1, SERPINE2]
GO:0031638	zymogen activation	3	33.3333	0.011288	[MMP14, PRSS12, PRSS3]
GO:0035313	wound healing, spreading of epidermal cells	3	33.3333	0.011288	[COL5A1, ITGA5, SCNN1G]
GO:0045616	regulation of keratinocyte differentiation	3	33.3333	0.011288	[AQP3, HOXA7, TP63]
GO:0006026	aminoglycan catabolic process	4	22.2222	0.011889	[CHI3L1, CHI3L2, HYAL1, MUC5B]
GO:0072073	kidney epithelium development	4	22.2222	0.011889	[CALB1, FOXC2, SIX2, WNT11]
GO:0002072	optic cup morphogenesis involved in camera-type eye development	2	66.6667	0.012002	[ALDH1A3, WNT5A]
GO:0032808	lacrimal gland development	2	66.6667	0.012002	[FGFR2, FOXC1]
GO:0035054	embryonic heart tube anterior/posterior pattern formation	2	66.6667	0.012002	[BMP2, GATA4]
GO:0051964	negative regulation of synaptogenesis	2	66.6667	0.012002	[SLIT3, WNT5A]
GO:0060137	maternal process involved in parturition	2	66.6667	0.012002	[CCL2, OXTR]
GO:0060157	urinary bladder development	2	66.6667	0.012002	[TP63, WNT5A]
GO:0060197	cloacal septation	2	66.6667	0.012002	[TP63, WNT11]
GO:0061043	regulation of vascular wound healing	2	66.6667	0.012002	[FOXC2, SERPINE1]
GO:0070255	regulation of mucus secretion	2	66.6667	0.012002	[ADORA1, SYTL2]
GO:0072201	negative regulation of mesenchymal cell proliferation	2	66.6667	0.012002	[WNT11, WNT5A]
GO:0007188	G-protein signaling, coupled to cAMP nucleotide second messenger	9	10.8434	0.01213	[ADCY5, ADORA1, ADRA1B, ADRB2, CXCR4, GNAL, GRM4, OPRL1, PTHLH]
GO:0032480	negative regulation of type I interferon production	5	17.2414	0.012316	[DDX58, HERC5, IFIH1, ISG15, TNFAIP3]
KEGG:05217	Basal cell carcinoma	7	12.7273	0.013046	[BMP2, FZD9, TCF7, WNT11, WNT5A, WNT5B, WNT7A]
GO:0030324	lung development	10	10	0.013303	[CTGF, FGF2, FGFR1, FGFR2, FOXJ1, MGP, MMP14, SOX2, WNT11, WNT5A]
GO:0048844	artery morphogenesis	4	21.0526	0.013813	[APOE, FOXC1, FOXC2, WNT11]
KEGG:04340	Hedgehog signaling pathway	7	12.5	0.013846	[BMP2, BMP7, GAS1, WNT11, WNT5A, WNT5B, WNT7A]
GO:0060411	cardiac septum morphogenesis	3	30	0.014305	[FGFR2, GATA4, WNT11]
GO:0048145	regulation of fibroblast proliferation	6	13.9535	0.014418	[AQP1, CD74, EREG, NGFR, SOD2, WNT5A]
GO:0007268	synaptic transmission	25	6.7385	0.014453	[ADCY5, ADORA1, APOE, CAMK2B, CHRNB1, FGF2, GABRB3, GJD3, GNAL, GRIN2D, GRM4, KCNJ12, LIN7A, MAOA, NCALD, OXTR, PCDHB13, PLAT, SLIT3, SNPH, SYT1, SYT5, TH, WNT5A, WNT7A]
GO:0045861	negative regulation of proteolysis	5	16.129	0.015205	[PLAT, SERPINA5, SERPINE1, SERPINE2, TIMP3]
GO:0007398	ectoderm development	4	20	0.015733	[ELF5, KRT6A, KRT6B, VAX2]
GO:0030901	midbrain development	4	20	0.015733	[EN1, FGFR1, FGFR2, FZD9]
GO:0051702	interaction with symbiont	4	20	0.015733	[AQP1, CAMP, GPX2, ICAM1]
GO:0005976	polysaccharide metabolic process	10	9.434	0.017813	[BGN, CHI3L1, CHI3L2, CHST1, CHST6, FOXC1, HYAL1, MUC5B, PGM5, XYLT1]
GO:0003281	ventricular septum development	3	27.2727	0.017858	[FGFR2, GATA4, WNT11]
GO:0042730	fibrinolysis	3	27.2727	0.017858	[PLAT, PLAU, SERPINE1]
GO:0045672	positive regulation of osteoclast differentiation	3	27.2727	0.017858	[CA2, CCL5, CSF1]
GO:0030902	hindbrain development	7	11.6667	0.018491	[DLC1, EN1, FZD9, GAS1, HOXB2, NOG, WNT7A]
GO:0016264	gap junction assembly	2	50	0.019829	[GJB2, GJD3]
GO:0042541	hemoglobin biosynthetic process	2	50	0.019829	[INHA, INHBA]
GO:0048343	paraxial mesodermal cell fate commitment	2	50	0.019829	[FOXC1, FOXC2]
GO:0051797	regulation of hair follicle development	2	50	0.019829	[FST, NGFR]
GO:0061037	negative regulation of cartilage development	2	50	0.019829	[NOG, WNT11]
GO:0090026	positive regulation of monocyte chemotaxis	2	50	0.019829	[CXCL12, SERPINE1]
GO:0090037	positive regulation of protein kinase C signaling cascade	2	50	0.019829	[WNT11, WNT5A]
GO:0007223	Wnt receptor signaling pathway, calcium modulating pathway	4	18.1818	0.02108	[WNT11, WNT5A, WNT5B, WNT7A]
GO:0001516	prostaglandin biosynthetic process	3	25	0.022103	[CD74, PTGIS, PTGS1]
GO:0060742	epithelial cell differentiation involved in prostate gland development	3	25	0.022103	[FGFR2, HOXB13, TP63]
GO:0030203	glycosaminoglycan metabolic process	6	12.5	0.022223	[BGN, CHST1, CHST6, FOXC1, HYAL1, XYLT1]
GO:0043393	regulation of protein binding	6	12.5	0.022223	[ADD2, ADRB2, IFIT1, IFIT2, NKX3-1, NOG]
GO:0051591	response to cAMP	6	12.5	0.022223	[AQP1, C1S, COL1A1, DUOX1, PLAT, THBD]
GO:2000242	negative regulation of reproductive process	4	17.3913	0.024107	[CCL5, IFIT1, NKX3-1, WNT5A]
GO:0051260	protein homooligomerization	9	9.375	0.025011	[AKR1C1, CDA, CRYAB, P2RX2, SCUBE3, SOD2, SYT1, TGM2, TP63]
GO:0051604	protein maturation	8	10	0.025287	[CASP1, FKBP1B, MMP14, NGF, PCSK9, PRSS12, PRSS3, SRGN]
GO:2000241	regulation of reproductive process	9	9.2784	0.02614	[CCL5, FGFR2, IFIT1, IL8, INHBA, NKX3-1, OXTR, RSF1, WNT5A]
GO:0001542	ovulation from ovarian follicle	3	23.0769	0.026351	[ADAMTS1, PGR, PLA2G4A]
GO:0033628	regulation of cell adhesion mediated by integrin	3	23.0769	0.026351	[FOXC2, PLAU, SERPINE1]
GO:0046135	pyrimidine nucleoside catabolic process	3	23.0769	0.026351	[CDA, NTF4, S1PR1]
GO:0048103	somatic stem cell division	3	23.0769	0.026351	[FGFR2, HOXB4, WNT7A]
GO:0048333	mesodermal cell differentiation	3	23.0769	0.026351	[FOXC1, FOXC2, INHBA]
GO:0007292	female gamete generation	7	10.6061	0.027773	[ADAMTS1, EREG, IL1B, IL1R1, PGR, PLA2G4A, TRIP13]
GO:0016049	cell growth	7	10.6061	0.027773	[ADRA1B, EMP3, FGFR1, FGFR2, FHL1, IL7R, SLIT3]
BioCarta:311	Vitamin C in the Brain	2	40	0.029352	[COL4A6, SLC2A3]
GO:0001946	lymphangiogenesis	2	40	0.029352	[FOXC1, FOXC2]
GO:0003197	endocardial cushion development	2	40	0.029352	[BMP2, GATA4]
GO:0005981	regulation of glycogen catabolic process	2	40	0.029352	[ADRA1B, PPP1R3C]
GO:0014034	neural crest cell fate commitment	2	40	0.029352	[FOXC1, FOXC2]
GO:0015793	glycerol transport	2	40	0.029352	[AQP1, AQP3]
GO:0018101	peptidyl-citrulline biosynthetic process from peptidyl-arginine	2	40	0.029352	[PADI1, PADI3]
GO:0030277	maintenance of gastrointestinal epithelium	2	40	0.029352	[SERPINA3, TFF1]
GO:0048247	lymphocyte chemotaxis	2	40	0.029352	[CCL2, CCL5]
GO:0051965	positive regulation of synaptogenesis	2	40	0.029352	[OXTR, WNT7A]
GO:0060065	uterus development	2	40	0.029352	[WNT5A, WNT7A]
GO:0061036	positive regulation of cartilage development	2	40	0.029352	[BMP2, WNT5A]
GO:0070498	interleukin-1-mediated signaling pathway	2	40	0.029352	[IL1R1, IRAK2]
GO:0007270	nerve-nerve synaptic transmission	4	16	0.030378	[GABRB3, GRIN2D, PLAT, TH]
GO:0001843	neural tube closure	5	13.1579	0.030462	[DLC1, FZD9, RGMA, TWIST1, WNT5A]
GO:0043242	negative regulation of protein complex disassembly	5	13.1579	0.030462	[ADD2, CAPG, MAP1B, MAP6D1, VILL]
GO:0010453	regulation of cell fate commitment	3	21.4286	0.031532	[FGF2, FGFR1, FGFR2]
GO:0042474	middle ear morphogenesis	3	21.4286	0.031532	[GAS1, NOG, SIX2]
GO:0045620	negative regulation of lymphocyte differentiation	3	21.4286	0.031532	[FOXJ1, INHA, INHBA]
GO:0048339	paraxial mesoderm development	3	21.4286	0.031532	[FGFR1, FOXC1, FOXC2]
GO:0051480	cytosolic calcium ion homeostasis	10	8.4746	0.03169	[CCL28, CXCR4, FKBP1B, GNA15, IL1B, ITPR1, JPH2, OPRL1, OXTR, TGM2]
GO:0048167	regulation of synaptic plasticity	6	11.3208	0.03219	[ADORA1, APOE, CALB1, MAP1B, PLAT, SYP]
GO:0071216	cellular response to biotic stimulus	6	11.3208	0.03219	[CAMP, CCND1, CD14, IRAK2, SERPINE1, WNT5A]
GO:0023061	signal release	9	8.7379	0.035133	[FKBP1B, GRM4, INHBA, LIN7A, MAOA, SNPH, SYT1, TH, WNT7A]
GO:0006875	cellular metal ion homeostasis	17	6.8826	0.036583	[APOE, CCL2, CCL28, CCL5, CXCL12, CXCR4, FKBP1B, GNA15, IL1B, ITPR1, JPH2, OPRL1, OXTR, PGM5, SLC40A1, TGM2, TNNI3]
GO:0009798	axis specification	6	10.9091	0.036658	[TBX18, VAX2, WNT11, WNT5A, WNT5B, WNT7A]
GO:0051592	response to calcium ion	6	10.9091	0.036658	[AQP3, CCND1, MGP, PLA2G4A, SYT1, WNT5A]
BioCarta:282	Regulation of hematopoiesis by cytokines	3	20	0.036808	[CSF1, IL11, IL8]
GO:0006937	regulation of muscle contraction	7	9.8592	0.03742	[ADRB2, CTGF, FKBP1B, OXTR, PTGS1, TNNC1, TNNI3]
GO:0042035	regulation of cytokine biosynthetic process	7	9.8592	0.03742	[CARD9, EREG, FOXJ1, IL1B, INHA, INHBA, WNT5A]
GO:0007416	synapse assembly	4	14.8148	0.037429	[CDH2, MAP1B, NRCAM, PCDHB13]
GO:0002686	negative regulation of leukocyte migration	2	33.3333	0.039518	[ADORA1, HOXA7]
GO:0003085	negative regulation of systemic arterial blood pressure	2	33.3333	0.039518	[ADRB2, SOD2]
GO:0008347	glial cell migration	2	33.3333	0.039518	[MMP14, VCAN]
GO:0014050	negative regulation of glutamate secretion	2	33.3333	0.039518	[ADORA1, IL1B]
GO:0034698	response to gonadotropin stimulus	2	33.3333	0.039518	[CTSL2, GATA4]
GO:0045655	regulation of monocyte differentiation	2	33.3333	0.039518	[CSF1, HOXA7]
GO:0060664	epithelial cell proliferation involved in salivary gland morphogenesis	2	33.3333	0.039518	[FGFR2, NKX3-1]
GO:0070307	lens fiber cell development	2	33.3333	0.039518	[WNT5B, WNT7A]
GO:0050777	negative regulation of immune response	4	14.2857	0.04131	[AMBP, FOXJ1, GPX2, IL7R]
GO:0034599	cellular response to oxidative stress	6	10.5263	0.04166	[AQP1, DHRS2, DUOX1, KLF2, SOD2, SOD3]
GO:0045934	negative regulation of nucleobase, nucleoside, nucleotide and nucleic acid metabolic process	34	5.6951	0.041664	[ASCL2, BARX2, BMP2, CDA, CDKN1C, EREG, FGF2, FGFR2, FOXC1, FOXC2, FOXJ1, FST, GFI1, GLIS3, HOXA7, HOXB4, NKX3-1, NR2F1, PGR, RARA, RSF1, S100A1, SALL4, SATB1, SOX2, TBX2, TBX20, TP63, TWIST1, VAX2, WNT11, WNT5A, WNT5B, WNT7A]
GO:0007405	neuroblast proliferation	3	18.75	0.042054	[ACSL5, FGFR2, FZD9]
GO:0009950	dorsal/ventral axis specification	3	18.75	0.042054	[VAX2, WNT5A, WNT5B]
GO:0043278	response to morphine	3	18.75	0.042054	[ADRA1B, GNAO1, IL1B]
KEGG:04971	Gastric acid secretion	7	9.4595	0.043813	[ADCY5, ATP1A3, CA2, CALML5, CAMK2B, ITPR1, KCNK2]
GO:0001541	ovarian follicle development	5	11.6279	0.044868	[EREG, FOXC1, INHA, INHBA, MMP14]
GO:0001756	somitogenesis	5	11.6279	0.044868	[FOXC1, FOXC2, NKX3-1, TBX18, WNT5A]
GO:0030801	positive regulation of cyclic nucleotide metabolic process	4	13.7931	0.045141	[AKAP12, APOE, PTHLH, WNT5A]
GO:0048806	genitalia development	4	13.7931	0.045141	[GJB2, SOX2, TP63, WNT5A]
GO:0045786	negative regulation of cell cycle	14	7.0707	0.045429	[ALOX15B, BMP2, CDKN1C, FAM5C, FOXC1, GAS1, GAS7, IL8, INHA, INHBA, NGF, NGFR, SESN3, SOX2]
GO:0031323	regulation of cellular metabolic process	114	3.1996	0.047868	[ACACB, ACSL5, ADCY5, ADORA1, ADRA1B, ADRB2, AFF3, AKAP12, APOE, ASCL2, BARX1, BARX2, BMP2, BNC1, C13orf15, C3, CAMP, CARD9, CBFA2T3, CCND1, CD74, CDA, CDKN1C, CLIP3, COL1A1, CSF1, CTGF, CXCR4, DEPDC6, DLC1, DUSP6, EGF, ELF5, ELP2, EN1, EREG, FGF2, FGFR2, FKBP1B, FOXC1, FOXC2, FOXJ1, FST, FZD9, GATA4, GFI1, GLIS3, GNAL, GNAO1, GRM4, HERC5, HOXA7, HOXB13, HOXB2, HOXB4, HOXB5, HOXB9, ICAM1, IFI16, …
GO:0042036	negative regulation of cytokine biosynthetic process	3	17.6471	0.047965	[FOXJ1, INHA, INHBA]
GO:0001570	vasculogenesis	5	11.3636	0.048136	[FOXC1, FOXC2, GJD3, TNNI3, WNT7A]
GO:0007498	mesoderm development	7	9.2105	0.048706	[FGFR1, FOXC1, FOXC2, INHBA, MATK, MEST, TP63]
GO:0035303	regulation of dephosphorylation	4	13.3333	0.049465	[ADORA1, BMP2, DLC1, FKBP1B]

## Sheet: Docetaxel
Docetaxel
GOID	GOTerm	Nb genes	% associated genes	FDR p-value	Associated genes
KEGG:04740	Olfactory transduction	15	3.866	6.9076e-07	[ADRBK2, ARRB2, CALM2, CAMK2B, GNAL, OR10A5, OR10H2, OR10H3, OR10J1, OR1A2, OR1D2, OR1E1, OR1E2, PRKACA, PRKX]
GO:0007268	synaptic transmission	73	19.6765	0.00047291	[ABAT, ACHE, ADCY1, ADCY2, ADCY5, APBA1, ARHGEF9, ATXN1, BAIAP3, CACNB2, CACNG3, CAMK2B, CHRNA2, CHRNB2, CLN8, CTNNA2, DMPK, DOC2A, DTNA, EGR3, EPB41L1, GABRA4, GABRA5, GABRA6, GABRB3, GAD2, GJA10, GLRA3, GLS2, GLUL, GNAI3, GNAL, GRIA2, GRIK1, GRIN2C, HCRTR2, HRH3, HTR1E, HTR3A, KCND2, KCNIP1, KCNQ3, MEF2C, NAALAD2, NLGN1, NOS1, NOVA1, NPBWR1, NPPC, NPY5R, NTF3, P2RX7, PAFAH1B1, PANX2, PDPK1, PDY…
GO:0031112	positive regulation of microtubule polymerization or depolymerization	7	63.6364	0.0011239	[APC, CAV1, CLIP1, KATNB1, MAP1B, MAPT, TERF1]
KEGG:05213	Endometrial cancer	17	32.6923	0.0011402	[APC, ARAF, AXIN1, BAD, CCND1, CDH1, CTNNA1, CTNNA2, ERBB2, GRB2, HRAS, KRAS, LEF1, MLH1, PDPK1, PIK3CD, PTEN]
GO:0046467	membrane lipid biosynthetic process	13	37.1429	0.0016164	[A4GALT, AGK, B3GNT5, B4GALNT1, C3orf57, CLN8, DEGS2, GAL3ST1, LASS4, P2RX7, SGMS1, SPTLC3, ST8SIA1]
GO:0034470	ncRNA processing	7	3.9773	0.0027077	[CDKN2A, DUS2L, INTS3, LCMT2, NOC4L, NSUN5, TRMT12]
GO:0009154	purine ribonucleotide catabolic process	7	53.8462	0.0031707	[ATP5D, ENTPD2, MYH7, NTF4, NUDT9, RHOQ, VPS4B]
GO:0046649	lymphocyte activation	39	21.4286	0.0031873	[APC, BCL11A, BCL2, BLNK, BST2, CADM1, CD48, CHRNB2, DDOST, EGR1, FLT3, FZD8, GIMAP5, GLI3, HDAC9, HHEX, IL7, IL7R, L1CAM, LAT2, LAX1, LEF1, MEF2C, MICB, MLH1, NCK1, NCR1, ONECUT1, P2RX7, PATZ1, PRLR, PRTFDC1, PSEN1, SHB, SHH, SKAP2, SWAP70, SYK, ULBP2]
GO:0048806	genitalia development	11	37.931	0.0032001	[BMP6, DHCR24, FGF10, HOXA13, HOXD13, LHCGR, RORA, SHH, SOX2, TBX3, WT1]
GO:0010941	regulation of cell death	127	16.0494	0.0033086	[ACAA2, ADRB2, AGXT, ALG1, ALX4, AMIGO2, APC, ARHGEF9, BAD, BCL2, BDKRB2, BOK, BRCA1, BTG1, CADM1, CD44, CDH1, CDH13, CDKN2A, CHD8, CLN8, COL2A1, COL4A3, CRYAB, CTGF, CUL1, DAB2IP, DAPK1, DAPK2, DDX19B, DFFA, DHCR24, DLX1, DUSP1, EPHA7, ERBB2, ESR1, ESR2, EVI1, EYA1, F3, F7, FAF1, FAS, FGF10, FLI1, FOXA1, FOXO1, FXN, GAS1, GDNF, GIMAP5, GLI3, GPX1, GSTP1, GZMB, HOXA13, IGF1R, IGFBP3, IL12A, IL7, …
GO:0032944	regulation of mononuclear cell proliferation	24	25.2632	0.0034349	[BCL2, CDKN2A, CHRNB2, CSF1, EBI3, EFNB1, ERBB2, FGF10, IL12A, IL7, IRS2, L1CAM, LGALS1, NCK1, NDFIP1, NFATC2, PAK3, PDCD1LG2, SFTPD, SHH, SYK, TLR4, TNFRSF13C, VAV3]
GO:0043409	negative regulation of MAPKKK cascade	12	35.2941	0.0036422	[AMBP, APC, CAV1, EVI1, FOXO1, IGF1R, NF1, NF2, P2RX7, SFRP4, SPRY1, TLR4]
GO:0003338	metanephros morphogenesis	6	60	0.0037199	[CALB1, FGF10, GDNF, SIX2, WNT7B, WT1]
GO:0001708	cell fate specification	13	33.3333	0.0038644	[ATOH1, FOXA1, FOXA3, GLI3, GSX2, HOXA13, HOXC10, NKX2-2, PSEN1, SHH, SMO, SOX2, TBX6]
GO:0048663	neuron fate commitment	14	31.8182	0.0040209	[ATOH1, AXIN1, DLX1, FOXA1, FOXA3, FOXN4, GLI3, GSX2, HOXC10, NKX2-2, SHH, SMAD4, SMO, SOX2]
GO:0032946	positive regulation of mononuclear cell proliferation	19	27.5362	0.0044487	[BCL2, CHRNB2, CSF1, EBI3, EFNB1, FGF10, IL12A, IL7, IRS2, L1CAM, NCK1, NFATC2, PAK3, PDCD1LG2, SHH, SYK, TLR4, TNFRSF13C, VAV3]
GO:0042474	middle ear morphogenesis	7	50	0.0047442	[EDN1, EYA1, GAS1, GSC, NOG, PRRX2, SIX2]
GO:0048665	neuron fate specification	8	44.4444	0.0049898	[ATOH1, FOXA1, FOXA3, GLI3, GSX2, HOXC10, NKX2-2, SHH]
GO:0021953	central nervous system neuron differentiation	20	25.974	0.0053077	[AXIN1, C1orf187, CHRNB2, CLN8, DLX1, GLI3, GSX2, HOXC10, LHX5, LMX1B, NKX2-2, PAFAH1B1, PRKCA, PRTFDC1, PSEN1, RORA, SHH, SLIT2, SMO, SOX2]
GO:0051349	positive regulation of lyase activity	16	28.5714	0.0054176	[ADCY1, ADCY2, ADCY5, ADCYAP1R1, ADRB1, ADRB2, CALCA, CRHR1, FXN, GLP1R, GNAL, GNAS, GPR78, LHCGR, NF1, PRSS8]
GO:0001505	regulation of neurotransmitter levels	21	25.6098	0.0061004	[ABAT, ACHE, BAIAP3, CLN8, DOC2A, GAD2, GLS2, GLUL, HRH3, NAALAD2, NLGN1, NOS1, P2RX7, PSEN1, SLC18A3, SLC1A3, SLC25A4, SLC38A2, SNPH, SYN2, SYT4]
GO:0034220	ion transmembrane transport	24	24.2424	0.0061173	[ABCB6, ARHGEF9, ATP10A, ATP11B, ATP12A, ATP1B2, ATP2A2, ATP2A3, ATP4A, ATP5D, ATP5I, ATP6V1C2, ATP8A1, GABRA4, GABRA5, GABRA6, GABRB3, GLRA3, HTR3A, KCNJ11, KCNJ8, SLC11A2, SLC30A1, TRPC4]
GO:0035108	limb morphogenesis	24	24.2424	0.0061173	[ALX4, COL2A1, DLX5, ECE1, FGF10, GAS1, GLI3, GNAS, HOXA13, HOXC10, HOXC11, HOXD13, LEF1, MSX1, NOG, PBX2, PITX1, PRRX2, PSEN1, SHH, TBX3, TWIST1, WNT3, ZBTB16]
GO:0019388	galactose catabolic process	4	80	0.0065061	[GALE, GALT, PGM1, PGM5]
GO:0021999	neural plate anterior/posterior regionalization	4	80	0.0065061	[AXIN1, CELSR2, FOXA3, NOG]
GO:0071681	cellular response to indole-3-methanol	4	80	0.0065061	[BRCA1, CDH1, CTNNA1, JUP]
GO:0015807	L-amino acid transport	7	46.6667	0.0066904	[APBA1, CLN8, SLC1A2, SLC1A3, SLC1A4, SLC25A4, SLC38A3]
KEGG:04971	Gastric acid secretion	19	25.6757	0.0073008	[ADCY1, ADCY2, ADCY5, ATP1B2, ATP4A, CA2, CALM2, CAMK2B, GNAI3, GNAS, ITPR3, KCNK10, KCNQ1, MYLK, PLCB1, PRKACA, PRKCA, PRKX, SLC4A2]
GO:0043549	regulation of kinase activity	71	17.5743	0.0073107	[ADCY1, ADCY2, ADCY5, ADRA2C, ADRB2, AGK, APC, AXIN1, BCCIP, CALCA, CAV1, CCND1, CCND2, CDC6, CDKN1C, CDKN2A, CDKN2B, CERK, CSF1, CXCR4, DAB1, DAB2IP, DGKH, DIRAS3, DUSP22, EDN1, ERBB2, EREG, FGF10, GADD45G, IRS1, IRS2, KIAA1804, KISS1R, KRAS, LAX1, MAP3K5, MBIP, NF1, NF2, P2RX7, PAK3, PDPK1, PKN1, PRKACA, PRKAR1A, PRKCA, PRKCZ, PRLR, PSEN1, PTEN, RAD50, RAP2C, RB1, RELN, SDC4, SFN, SPHK1, SPRY1,…
KEGG:05016	Huntington's disease	9	4.918	0.0083151	[ATP5D, DNAH3, GPX1, NDUFA11, NDUFA12, NDUFB10, PLCB1, POLR2J, SLC25A4]
GO:0046520	sphingoid biosynthetic process	8	40	0.0094446	[AGK, CLN8, DEGS2, GAL3ST1, LASS4, P2RX7, SGMS1, SPTLC3]
KEGG:04310	Wnt signaling pathway	32	21.1921	0.0094464	[APC, AXIN1, CAMK2B, CCND1, CCND2, CHD8, CSNK1E, CUL1, CXXC4, DKK2, FZD3, FZD8, LEF1, MAP3K7, NFATC1, NFATC2, NFATC4, PLCB1, PPP2R5A, PPP2R5E, PRKACA, PRKCA, PRKX, PSEN1, SFRP2, SFRP4, SFRP5, SMAD4, TBL1X, WNT10A, WNT3, WNT7B]
GO:0051291	protein heterooligomerization	16	27.5862	0.0099253	[ALDOC, CDH2, ERG, GABRA6, GRB2, HR, IGF1R, IRS1, ITPR3, JUP, KCND2, KCNH7, NLGN1, PARVA, PRKCZ, SEPT9]
GO:0051252	regulation of RNA metabolic process	127	14.3623	0.011353	[ADRB2, AES, AFF2, AGXT, ALG1, ALX4, ARID5A, ARRB2, ATN1, ATOH1, ATXN1, AXIN1, BARHL2, BATF2, BCL9L, BHLHB3, BMP6, BRCA1, BRUNOL6, CALCOCO1, CAV1, CD5L, CDC6, CDKN1C, CDKN2A, CDX2, CEBPA, CELSR2, CHD8, CIITA, CRX, DAB2IP, DLX1, DLX3, DLX4, DLX5, DMRT1, DMRTA1, DRAP1, DYRK1B, EAPP, EDNRB, EGR1, EHF, ELF5, ELL3, ENG, ERG, ESR1, ESR2, ETS2, ETV6, EVI1, FEV, FGF1, FGF10, FLI1, FOXA1, FOXA3, FOXD1, FO…
GO:0006355	regulation of transcription, DNA-dependent	127	14.3407	0.012488	[ADRB2, AES, AGXT, ALG1, ALX4, ARID5A, ARRB2, ATN1, ATOH1, ATXN1, AXIN1, BARHL2, BATF2, BCL9L, BHLHB3, BMP6, BRCA1, CALCOCO1, CAV1, CD5L, CDC6, CDKN1C, CDKN2A, CDX2, CEBPA, CELSR2, CHD8, CIITA, CRX, DAB2IP, DLX1, DLX3, DLX4, DLX5, DMRT1, DMRTA1, DRAP1, DYRK1B, EAPP, EDNRB, EGR1, EHF, ELF5, ELL3, ENG, ERG, ESR1, ESR2, ETS2, ETV6, EVI1, FEV, FGF1, FGF10, FLI1, FOXA1, FOXA3, FOXD1, FOXF1, FOXJ2, FOX…
GO:0048193	Golgi vesicle transport	5	3.937	0.012713	[AP1S2, DOPEY2, KRT18, SEC24B, VAMP8]
GO:0000122	negative regulation of transcription from RNA polymerase II promoter	61	17.7326	0.012953	[AES, ATN1, CAV1, CD5L, CDKN1C, CDX2, CEBPA, CIITA, DAB2IP, DLX1, DRAP1, EDNRB, EGR1, ENG, FOXA1, FOXA3, FOXD1, FOXF1, FOXJ2, FOXN4, FOXO1, FST, GFI1B, GLI3, GSC, GZF1, HDAC9, HHEX, HOXB4, IRF7, IRF8, JAZF1, KLF10, LEF1, LMCD1, MEF2C, MSX1, MTA2, MYB, OVOL1, PRDM1, RB1, RFX5, RYBP, SHH, SMO, SNAI1, SOX2, SP100, TAAR5, TAF7, TP73, TRPS1, TWIST1, TXNIP, VAX2, WNT10A, WNT3, WNT7B, WT1, ZEB1]
GO:0010632	regulation of epithelial cell migration	6	46.1538	0.013188	[DAB2IP, FGF10, HIF1A, ITGA2, SEMA3A, TGFB2]
GO:0015813	L-glutamate transport	6	46.1538	0.013188	[CLN8, PSEN1, SLC1A2, SLC1A3, SLC25A13, SLC25A4]
GO:0010741	negative regulation of intracellular protein kinase cascade	15	27.2727	0.013415	[AMBP, APC, CAV1, DAB2IP, EVI1, FOXO1, IGF1R, NF1, NF2, P2RX7, PHLDA3, PTEN, SFRP4, SPRY1, TLR4]
BioCarta:148	Activation of cAMP-dependent protein kinase, PKA	4	66.6667	0.013607	[ADCY1, GNAS, PRKAR1A, PRKCA]
GO:0051938	L-glutamate import	4	66.6667	0.013607	[CLN8, SLC1A2, SLC1A3, SLC25A4]
GO:0042733	embryonic digit morphogenesis	10	32.2581	0.013763	[ALX4, ECE1, GAS1, GLI3, HOXC11, HOXD13, NOG, SHH, TBX3, ZBTB16]
GO:0050864	regulation of B cell activation	15	26.7857	0.014414	[BAD, BCL2, CDKN2A, CHRNB2, FLT3, IL7, INHA, IRS2, NDFIP1, NFATC2, PAK3, SYK, TLR4, TNFRSF13C, VAV3]
GO:0034332	adherens junction organization	11	29.7297	0.016772	[ACTG1, CADM1, CDH1, CDH13, CDH2, CTNNA1, JUP, PVRL1, PVRL3, PVRL4, TBCD]
GO:2000113	negative regulation of cellular macromolecule biosynthetic process	98	16.0393	0.016825	[AES, ALG1, ARID5A, ATN1, ATXN1, AXIN1, BACE2, BRCA1, BTAF1, CALCA, CAV1, CCDC85B, CD5L, CDC6, CDKN1C, CDX2, CEBPA, CIITA, DAB2IP, DLX1, DRAP1, EAPP, EDNRB, EGR1, EIF2B3, ENG, EREG, EVI1, FOXA1, FOXA3, FOXD1, FOXF1, FOXJ2, FOXN4, FOXO1, FST, GFI1B, GLI3, GRB10, GSC, GZF1, HBEGF, HDAC9, HHEX, HMBOX1, HOXB4, IGF2BP3, IGFBP5, IRF7, IRF8, JAZF1, KLF10, LEF1, LMCD1, MEF2C, MSX1, MTA2, MYB, NF2, NKX3-1…
KEGG:00603	Glycosphingolipid biosynthesis	6	42.8571	0.018769	[A4GALT, B3GALNT1, FUT2, FUT9, GLA, ST8SIA1]
GO:0043010	camera-type eye development	27	20.9302	0.018926	[APC, AQP5, CLN8, COL8A2, CRYAB, FGF10, GAS1, GLI3, LMX1B, MFN2, NEUROD4, NF1, NF2, PITX3, PVRL1, PVRL3, RAX, SHH, SIX3, SMO, SOX2, TAAR5, TSPAN12, VAX2, WNT7B, WT1, ZEB1]
GO:0032886	regulation of microtubule-based process	14	26.9231	0.018987	[APC, BRCA1, CAV1, CEP250, CLIP1, KATNB1, MAP1B, MAPT, MID1, RNF4, TACC3, TBCD, TERF1, TMEM67]
GO:0006811	ion transport	114	15.5951	0.019326	[ABCB6, ANXA6, ARHGEF9, ATP10A, ATP11B, ATP12A, ATP1B2, ATP2A2, ATP2A3, ATP4A, ATP5D, ATP5I, ATP6V1C2, ATP8A1, CACHD1, CACNA1C, CACNA1D, CACNA1H, CACNA2D1, CACNB2, CACNG3, CACNG5, CAMK2B, CATSPER1, CAV1, CHRNA2, CHRNB2, CLCN4, CLIC5, CLN8, CNGA2, CNNM4, CTGF, ERG, FTHL17, FXN, FXYD3, FXYD5, GABRA4, GABRA5, GABRA6, GABRB3, GLRA3, GRIA2, GRIK1, GRIN2C, HCN1, HTR3A, ITPR3, JPH2, KCNA4, KCNA5, KCND2,…
GO:0051253	negative regulation of RNA metabolic process	76	16.6667	0.019393	[AES, ARID5A, ATN1, AXIN1, CAV1, CD5L, CDKN1C, CDX2, CEBPA, CIITA, DAB2IP, DLX1, DRAP1, EAPP, EDNRB, EGR1, ENG, EVI1, FOXA1, FOXA3, FOXD1, FOXF1, FOXJ2, FOXN4, FOXO1, FST, FUSIP1, GFI1B, GLI3, GSC, GZF1, HDAC9, HHEX, HMBOX1, HOXB4, IRF7, IRF8, JAZF1, KLF10, LEF1, LMCD1, MEF2C, MSX1, MTA2, MYB, NKX3-1, OVOL1, OVOL2, PRDM1, RB1, RFX5, RYBP, SHH, SIRT2, SIRT6, SIX3, SMAD4, SMO, SNAI1, SOX2, SP100, T…
GO:0005996	monosaccharide metabolic process	41	18.7215	0.020376	[AGL, ALDOC, BAD, BRS3, CHST4, CRYAB, CXCR4, DLAT, ENTPD5, FBP1, FUCA1, FUT10, FUT2, FUT9, GALE, GALM, GALT, GAPDHS, GMDS, GNMT, IRS2, KCNJ11, LDHB, MAN2A2, MDH2, ONECUT1, PCK1, PDK4, PDPK1, PGM1, PGM5, PHKA2, PHKG1, PRKACA, SCYE1, SERPINA12, SLC25A1, SLC25A11, SLC25A13, SLC2A8, SLPI]
GO:0046483	heterocycle metabolic process	70	16.7464	0.021093	[AADAT, ABCB6, ABCG2, ADCY1, ADCY2, ADM, ALDH1L1, AMBP, AMPD2, ATP10A, ATP11B, ATP12A, ATP1B2, ATP2A2, ATP2A3, ATP4A, ATP5D, ATP5I, ATP6V1C2, ATP8A1, ATP9A, CAD, CDA, ENTPD2, ENTPD5, FECH, FHIT, FXN, GMPR, GNMT, GPHN, GPX1, GUK1, LDHB, LRRC16A, MAT2B, MBD4, MDH2, MTAP, MTHFD2, MTHFS, MYH7, NME3, NME5, NME7, NMNAT2, NMNAT3, NPPB, NTF4, NUDT9, PANK4, PDE3B, PDE4B, PRTFDC1, PSAT1, QDPR, RHOQ, RORA, …
GO:0051172	negative regulation of nitrogen compound metabolic process	96	15.9468	0.021431	[AES, ALG1, ARID5A, ATN1, ATXN1, AXIN1, BRCA1, BTAF1, CALCA, CAV1, CCDC85B, CD5L, CDA, CDC6, CDKN1C, CDX2, CEBPA, CIITA, DAB2IP, DLX1, DRAP1, EAPP, EDN1, EDNRB, EGR1, ENG, EREG, EVI1, FOXA1, FOXA3, FOXD1, FOXF1, FOXJ2, FOXN4, FOXO1, FST, FUSIP1, GFI1B, GIMAP5, GLI3, GSC, GZF1, HDAC9, HHEX, HMBOX1, HOXB4, IRF7, IRF8, JAZF1, KLF10, LEF1, LMCD1, MEF2C, MLH1, MSX1, MTA2, MYB, NDFIP1, NF2, NKX3-1, OVO…
GO:0051147	regulation of muscle cell differentiation	15	25	0.021447	[BCL2, BTG1, CDH2, CTNNA1, CTNNA2, EDN1, EREG, FOXF1, HDAC9, IGFBP3, MAPK12, MEF2C, SHH, TBX3, ZEB1]
GO:0032091	negative regulation of protein binding	7	36.8421	0.022242	[ADRB2, AES, ARRB2, CAV1, LEF1, NKX3-1, NOG]
GO:0050871	positive regulation of B cell activation	11	28.2051	0.022992	[BAD, BCL2, CHRNB2, IL7, IRS2, NFATC2, PAK3, SYK, TLR4, TNFRSF13C, VAV3]
BioCarta:94	SUMOylation as a mechanism to modulate CtBP-dependent gene responses	4	57.1429	0.023611	[CDH1, NOS1, SAE1, ZEB1]
GO:0045576	mast cell activation	4	57.1429	0.023611	[CD48, CPLX2, LAT2, NDRG1]
GO:0006364	rRNA processing	3	3.2609	0.024029	[CDKN2A, NOC4L, NSUN5]
GO:0031110	regulation of microtubule polymerization or depolymerization	9	31.0345	0.024241	[APC, CAV1, CLIP1, KATNB1, MAP1B, MAPT, MID1, TBCD, TERF1]
GO:0043393	regulation of protein binding	13	27.0833	0.024272	[ADRB2, AES, ARRB2, BCL2, CALD1, CAV1, EPB41, ITGA2, LEF1, NKX3-1, NOG, PRMT8, PSEN1]
GO:0042113	B cell activation	17	23.6111	0.024284	[BCL11A, BCL2, BLNK, BST2, CHRNB2, HDAC9, HHEX, IL7R, L1CAM, LAT2, LAX1, MEF2C, MLH1, ONECUT1, SHB, SKAP2, SWAP70]
GO:0021871	forebrain regionalization	6	40	0.024785	[AXIN1, GLI3, GSX2, SHH, SIX3, WNT7B]
GO:0048854	brain morphogenesis	6	40	0.024785	[CTNNA2, GSX2, NF1, PAFAH1B1, PSEN1, SOX2]
GO:0051339	regulation of lyase activity	21	22.3404	0.024994	[ADCY1, ADCY2, ADCY5, ADCYAP1R1, ADRB1, ADRB2, CALCA, CRHR1, CXCR4, EDNRB, FXN, GLP1R, GNAI3, GNAL, GNAS, GPR78, HRH3, LHCGR, NF1, NPR3, PRSS8]
GO:0009150	purine ribonucleotide metabolic process	26	20.4724	0.025031	[AMPD2, ATP10A, ATP11B, ATP12A, ATP1B2, ATP2A2, ATP2A3, ATP4A, ATP5D, ATP5I, ATP6V1C2, ATP8A1, ATP9A, ENTPD2, ENTPD5, MYH7, NME3, NME5, NME7, NTF4, NUDT9, PRTFDC1, RHOQ, RP2, SLC25A13, VPS4B]
GO:0019222	regulation of metabolic process	127	13.3715	0.025093	[ABCF1, ABHD5, ABL2, ACADL, ACAP2, ACO1, ADCY1, ADCY2, ADCY5, ADCYAP1R1, ADRA2C, ADRB1, ADRB2, AES, AFF2, AGAP1, AGK, AGXT, ALG1, ALKBH3, ALX4, ANAPC1, ANAPC10, APBA1, APC, ARAP2, ARHGAP6, ARID5A, ARRB2, ATN1, ATOH1, ATXN1, AURKA, AVPR1B, AXIN1, BACE2, BAD, BARHL2, BATF2, BCCIP, BCL11A, BCL2, BCL9L, BCORL1, BDKRB2, BHLHB3, BMP6, BNC1, BRCA1, BRUNOL6, BTAF1, BTG1, BZW1, C17orf79, C20orf20, CALCA, …
GO:0009070	serine family amino acid biosynthetic process	5	45.4545	0.0259	[AGXT, CBS, DHFRL1, PHGDH, PSAT1]
GO:0009448	gamma-aminobutyric acid metabolic process	3	75	0.026058	[ABAT, PHGDH, SLC1A3]
GO:0010523	negative regulation of calcium ion transport into cytosol	3	75	0.026058	[BCL2, CALCA, NOS1]
GO:0046886	positive regulation of hormone biosynthetic process	3	75	0.026058	[BMP6, HIF1A, LHCGR]
GO:0048859	formation of anatomical boundary	3	75	0.026058	[NTF4, SHH, SMAD4]
GO:0051769	regulation of nitric-oxide synthase biosynthetic process	3	75	0.026058	[EDN1, TLR2, TLR4]
GO:0070574	cadmium ion transmembrane transport	3	75	0.026058	[ABCB6, SLC11A2, SLC30A1]
GO:0090039	regulation of gene-specific transcription elongation from RNA polymerase II promoter	3	75	0.026058	[AXIN1, EAPP, SHH]
GO:0090192	regulation of glomerulus development	3	75	0.026058	[EGR1, NOG, WT1]
GO:0008217	regulation of blood pressure	21	21.875	0.02707	[ABAT, ACSM3, ADRB1, ADRB2, AGXT, AVPR1B, BDKRB2, BRS3, CALCA, CHGA, CXCR4, ECE1, EDN1, EDNRB, ENG, EPHX2, HRH3, MYH6, NPPB, NPR3, PTGS1]
GO:0046519	sphingoid metabolic process	13	26	0.027668	[AGK, ASAH2, B4GALNT1, CERK, CLN8, DEGS2, GAL3ST1, ITGB8, LASS4, P2RX7, SGMS1, SPHK1, SPTLC3]
GO:0055086	nucleobase, nucleoside and nucleotide metabolic process	55	17.134	0.028035	[ADCY1, ADCY2, ADM, AMPD2, ATP10A, ATP11B, ATP12A, ATP1B2, ATP2A2, ATP2A3, ATP4A, ATP5D, ATP5I, ATP6V1C2, ATP8A1, ATP9A, CAD, CDA, DHFRL1, ENTPD2, ENTPD5, FHIT, GLRX, GMPR, GNMT, GPX1, GUK1, ITPA, LDHB, MAT2B, MBD4, MDH2, MTAP, MYH7, NME3, NME5, NME7, NMNAT2, NMNAT3, NPPB, NPPC, NTF4, NUDT9, PANK4, PDE3B, PDE4B, PRTFDC1, RHOQ, RORA, RP2, SLC25A13, SULT1A1, SULT1A3, TP53I3, VPS4B]
GO:0006939	smooth muscle contraction	8	32	0.028514	[AGXT, BDKRB2, CHRNB2, CNN3, EDN1, EDNRB, GDNF, LGALS1]
GO:0072511	divalent inorganic cation transport	29	19.5946	0.028987	[ABCB6, ANXA6, ATP2A2, ATP2A3, CACHD1, CACNA1C, CACNA1D, CACNA1H, CACNA2D1, CACNB2, CACNG3, CACNG5, CAMK2B, CATSPER1, CAV1, CHRNB2, CTGF, ITPR3, JPH2, P2RX7, PSEN1, SLC11A2, SLC24A2, SLC24A3, SLC30A1, SLC30A2, SLC8A3, TRPC4, TRPM2]
GO:0007269	neurotransmitter secretion	14	24.5614	0.029014	[ABAT, BAIAP3, DOC2A, GAD2, GLS2, HRH3, NLGN1, P2RX7, PSEN1, SLC18A3, SLC38A2, SNPH, SYN2, SYT4]
GO:0009117	nucleotide metabolic process	50	17.4825	0.029014	[ADCY1, ADCY2, ADM, AMPD2, ATP10A, ATP11B, ATP12A, ATP1B2, ATP2A2, ATP2A3, ATP4A, ATP5D, ATP5I, ATP6V1C2, ATP8A1, ATP9A, CAD, DHFRL1, ENTPD2, ENTPD5, FHIT, GMPR, GPX1, GUK1, ITPA, LDHB, MBD4, MDH2, MYH7, NME3, NME5, NME7, NMNAT2, NMNAT3, NPPB, NPPC, NTF4, NUDT9, PANK4, PDE3B, PDE4B, PRTFDC1, RHOQ, RORA, RP2, SLC25A13, SULT1A1, SULT1A3, TP53I3, VPS4B]
GO:0006875	cellular metal ion homeostasis	44	17.8138	0.029427	[ABCB6, ABCB7, ABCG2, ACO1, ADM, AGXT, ATP2A2, ATP6V1C2, AVPR1B, BCL2, BDKRB2, CACNA1C, CALCA, CAV1, CCL1, CCR1, CCR10, CXCR4, CYBRD1, EDN1, EPHX2, FTHL17, FXN, GLP1R, GPR12, GPR6, HRH3, ITPR3, JPH2, KCNA5, MFI2, NDFIP1, P2RX7, PGM1, PGM5, PRKCA, PSEN1, RIC3, RXFP3, SLC11A2, SLC24A2, SLC24A3, SLC30A1, SLC40A1]
GO:0006006	glucose metabolic process	30	19.7368	0.030087	[AGL, ALDOC, BAD, BRS3, CRYAB, CXCR4, DLAT, ENTPD5, FBP1, GAPDHS, GNMT, IRS2, KCNJ11, LDHB, MDH2, ONECUT1, PCK1, PDK4, PDPK1, PGM1, PGM5, PHKA2, PHKG1, PRKACA, SCYE1, SERPINA12, SLC25A1, SLC25A11, SLC25A13, SLC2A8]
GO:0051347	positive regulation of transferase activity	48	17.6471	0.030785	[ADCY1, ADCY2, ADCY5, ADRA2C, ADRB2, AGK, AXIN1, CALCA, CCND1, CCND2, CERK, CSF1, CXCR4, DAB1, DAB2IP, DGKH, EDN1, ERBB2, EREG, FGF10, FXN, GADD45G, IRS1, KIAA1804, KISS1R, KRAS, MAP3K5, P2RX7, PDPK1, PKN1, PRKACA, PRKAR1A, PRKCZ, PRLR, PSEN1, RAD50, RELN, SDC4, SPHK1, STRADA, SYK, TGFA, TGFB2, TLR4, TNFRSF10A, TNFRSF10B, VAV3, WNT7B]
GO:0031323	regulation of cellular metabolic process	127	13.3876	0.031592	[ABCF1, ABHD5, ACADL, ACAP2, ACO1, ADCY1, ADCY2, ADCY5, ADCYAP1R1, ADRA2C, ADRB1, ADRB2, AES, AFF2, AGAP1, AGK, AGXT, ALG1, ALX4, ANAPC1, ANAPC10, APC, ARAP2, ARHGAP6, ARID5A, ARRB2, ATN1, ATOH1, ATXN1, AXIN1, BACE2, BARHL2, BATF2, BCCIP, BCL11A, BCL2, BCL9L, BCORL1, BDKRB2, BHLHB3, BMP6, BNC1, BRCA1, BRUNOL6, BTAF1, BTG1, BZW1, C17orf79, C20orf20, CALCA, CALCOCO1, CAV1, CCAR1, CCDC85B, CCND1, CC…
GO:0032872	regulation of stress-activated MAPK cascade	6	37.5	0.031679	[FOXO1, MID1, PRDX1, SEMA4C, TGFB2, TLR4]
GO:0006643	membrane lipid metabolic process	20	21.978	0.031868	[A4GALT, AGK, ASAH2, B3GNT5, B4GALNT1, C3orf57, CERK, CLN8, DEGS2, FA2H, GAL3ST1, ITGB8, LASS4, LASS6, P2RX7, PPT1, SGMS1, SPHK1, SPTLC3, ST8SIA1]
GO:0030888	regulation of B cell proliferation	10	27.7778	0.031959	[BCL2, CDKN2A, CHRNB2, IL7, IRS2, NFATC2, PAK3, TLR4, TNFRSF13C, VAV3]
GO:0019725	cellular homeostasis	76	16.1359	0.033733	[ABCB6, ABCB7, ABCG2, ACO1, ADM, AGXT, APC, ATP2A2, ATP6V1C2, ATXN1, AVPR1B, BCL2, BDKRB2, C17orf37, CACNA1C, CALCA, CAV1, CCL1, CCR1, CCR10, CHRNB2, CKB, CXCR4, CYBRD1, DMPK, EDN1, EPHX2, ERBB2, ERG, FOXA3, FTHL17, FXN, GAL3ST1, GIMAP5, GLP1R, GLRX, GPR12, GPR6, GPX1, GRIN2C, HRH3, ITPR3, JPH2, KCNA5, KCND2, KCNJ11, KCNQ1, KLK6, LGALS1, MAT2B, MFI2, NAB1, NDFIP1, NF1, NFASC, NTF3, P2RX7, PDILT, …
GO:0021575	hindbrain morphogenesis	7	33.3333	0.033793	[DAB1, GAS1, GSX2, LHX5, LMX1B, RORA, SMO]
GO:0048566	embryonic digestive tract development	7	33.3333	0.033793	[FGF10, FOXF1, GATA4, GLI3, OVOL2, SHH, SMO]
KEGG:00450	Selenoamino acid metabolism	8	30.7692	0.033952	[AHCYL2, CBS, GGT1, GGT7, LCMT2, MAT1A, MAT2B, METTL2B]
GO:0030817	regulation of cAMP biosynthetic process	22	20.9524	0.034505	[ADCY1, ADCY2, ADCY5, ADCYAP1R1, ADRB1, ADRB2, CALCA, CRHR1, CXCR4, EDN1, EDNRB, GLP1R, GNAI3, GNAL, GNAS, GPR78, HRH3, LHCGR, MC5R, NF1, NPR3, PRSS8]
GO:0016540	protein autoprocessing	4	50	0.035113	[FXN, KLK6, PCSK2, PCSK9]
GO:0060669	embryonic placenta morphogenesis	4	50	0.035113	[ADM, GRB2, L1CAM, WNT7B]
GO:0006836	neurotransmitter transport	20	21.2766	0.036382	[ABAT, BAIAP3, CLN8, CPLX2, DOC2A, GAD2, GLS2, GLUL, HRH3, NLGN1, P2RX7, PSEN1, SLC18A3, SLC1A3, SLC25A4, SLC38A2, SLC6A20, SNPH, SYN2, SYT4]
GO:0050804	regulation of synaptic transmission	24	20.1681	0.036735	[ACHE, AGXT, CALB1, CHRNB2, CNTN4, EDN1, EGR1, GDNF, GNAI3, GRIK1, KISS1R, MAP1B, MEF2C, NLGN1, NPY5R, NTF3, PRKACA, PRKCZ, PSEN1, SLC1A3, SLC24A2, SLC30A1, SPHK1, VGF]
GO:0030001	metal ion transport	70	16.2037	0.03682	[ABCB6, ANXA6, ATP12A, ATP1B2, ATP2A2, ATP2A3, ATP4A, ATP6V1C2, CACHD1, CACNA1C, CACNA1D, CACNA1H, CACNA2D1, CACNB2, CACNG3, CACNG5, CAMK2B, CATSPER1, CAV1, CHRNB2, CTGF, ERG, FTHL17, FXN, HCN1, ITPR3, JPH2, KCNA4, KCNA5, KCND2, KCND3, KCNF1, KCNH7, KCNIP1, KCNJ11, KCNJ8, KCNK1, KCNK10, KCNK18, KCNQ1, KCNQ3, KCNS3, KCNV1, KCTD15, KCTD8, MFI2, P2RX7, PSEN1, SCNN1G, SFXN1, SFXN3, SFXN5, SLC11A2, SL…
GO:0015837	amine transport	22	20.5607	0.037522	[AGXT, APBA1, CLN8, PSEN1, SLC18A3, SLC1A2, SLC1A3, SLC1A4, SLC22A3, SLC25A13, SLC25A20, SLC25A4, SLC38A10, SLC38A2, SLC38A3, SLC6A20, SLC7A11, SLC7A3, SLC7A6, SLC7A8, SYK, TAF7]
GO:0008380	RNA splicing	18	7.0866	0.038183	[CCAR1, CSTF2, DDX23, DGCR14, DHX35, FUSIP1, HNRNPF, NOVA1, POLR2J, PPIE, PPIG, PRMT5, RBM5, RBM9, SF3B14, SNW1, THOC6, WT1]
GO:0051149	positive regulation of muscle cell differentiation	9	28.125	0.038903	[BCL2, BTG1, CDH2, CTNNA1, CTNNA2, IGFBP3, MAPK12, MEF2C, SHH]
KEGG:04910	Insulin signaling pathway	27	19.5652	0.039623	[ARAF, BAD, CALM2, CBLC, EXOC7, FBP1, FOXO1, GRB2, HRAS, IRS1, IRS2, IRS4, KRAS, PCK1, PDE3B, PDPK1, PHKA2, PHKG1, PIK3CD, PPP1R3C, PRKAA2, PRKACA, PRKAR1A, PRKCZ, PRKX, RHOQ, SHC3]
GO:0071843	cellular component biogenesis at cellular level	12	6.4171	0.041532	[ABCF1, CDKN2A, DDX23, FUSIP1, MINA, NOC4L, NSUN5, PEX11A, PIH1D1, PRMT5, RBM5, TSR1]
GO:0006066	alcohol metabolic process	69	16.0839	0.042134	[ACAA2, ACHE, AGL, ALDOC, BAD, BRS3, CH25H, CHGA, CHST4, CLN8, CRYAB, CXCR4, DEGS2, DHCR24, DLAT, ENTPD5, FBP1, FUCA1, FUT10, FUT2, FUT9, GALE, GALM, GALT, GAPDHS, GMDS, GNMT, IMPA1, INSIG1, IRS2, ISYNA1, KCNH2, KCNJ11, LBR, LDHB, LDLR, LPCAT2, MAN2A2, MDH2, MVD, NT5E, ONECUT1, PAFAH1B1, PCK1, PCSK9, PCTP, PDK4, PDPK1, PGM1, PGM5, PHKA2, PHKG1, PRKACA, PTEN, SCYE1, SERPINA12, SLC25A1, SLC25A11, S…
GO:0060255	regulation of macromolecule metabolic process	127	13.3934	0.042974	[ABCF1, ACO1, ADRB2, AES, AFF2, AGXT, ALG1, ALKBH3, ALX4, ANAPC1, ANAPC10, APBA1, APC, ARID5A, ARRB2, ATN1, ATOH1, ATXN1, AURKA, AXIN1, BACE2, BARHL2, BATF2, BCL11A, BCL2, BCL9L, BCORL1, BDKRB2, BHLHB3, BMP6, BNC1, BRCA1, BRUNOL6, BTAF1, BTG1, BZW1, C17orf79, C20orf20, CALCA, CALCOCO1, CAV1, CCAR1, CCDC85B, CCND1, CCND2, CD44, CD5L, CDC14B, CDC6, CDCA7, CDH13, CDK9, CDKN1C, CDKN2A, CDX2, CEBPA, C…
GO:0051495	positive regulation of cytoskeleton organization	14	23.7288	0.044292	[APC, CAV1, CLIP1, EDN1, KATNB1, KISS1R, MAP1B, MAPT, NCK1, NF2, P2RX7, SDC4, SYNPO, TERF1]
GO:0046039	GTP metabolic process	5	38.4615	0.045656	[NME3, NME5, NME7, RHOQ, RP2]
GO:0048813	dendrite morphogenesis	5	38.4615	0.045656	[CELSR2, CTNNA2, KLF7, PRTFDC1, SLC11A2]
GO:0048873	homeostasis of number of cells within a tissue	5	38.4615	0.045656	[BCL2, CSF1, IL7, LDLR, P2RX7]
GO:0032700	negative regulation of interleukin-17 production	3	60	0.045955	[IL12A, TLR2, TLR4]
GO:0032713	negative regulation of interleukin-4 production	3	60	0.045955	[CD83, LEF1, NDFIP1]
GO:0032847	regulation of cellular pH reduction	3	60	0.045955	[AVPR1B, BCL2, CA2]
GO:0033084	regulation of immature T cell proliferation in thymus	3	60	0.045955	[CDKN2A, ERBB2, SHH]
GO:0045651	positive regulation of macrophage differentiation	3	60	0.045955	[CALCA, CSF1, RB1]
GO:0060272	embryonic skeletal joint morphogenesis	3	60	0.045955	[AXIN1, COL2A1, NOG]
GO:0060872	semicircular canal development	3	60	0.045955	[FGF10, GLI3, SMO]
GO:0023061	signal release	21	20.3883	0.046002	[ABAT, APBA1, BAIAP3, CHGA, DOC2A, EDN1, GAD2, GLS2, HRH3, LGALS1, NLGN1, P2RX7, PSEN1, SLC18A3, SLC38A2, SNPH, SYK, SYN2, SYT4, TBX3, VGF]
GO:0002025	vasodilation by norepinephrine-epinephrine involved in regulation of systemic arterial blood pressure	2	100	0.046069	[ADRB1, ADRB2]
GO:0008065	establishment of blood-nerve barrier	2	100	0.046069	[AGXT, GSTM3]
GO:0014041	regulation of neuron maturation	2	100	0.046069	[BCL2, EDNRB]
GO:0015808	L-alanine transport	2	100	0.046069	[SLC1A4, SLC38A3]
GO:0021942	radial glia guided migration of Purkinje cell	2	100	0.046069	[CTNNA2, DAB1]
GO:0030070	insulin processing	2	100	0.046069	[CPE, PCSK2]
GO:0032275	luteinizing hormone secretion	2	100	0.046069	[CHGA, TBX3]
GO:0032510	endosome to lysosome transport via multivesicular body sorting pathway	2	100	0.046069	[LYST, VPS4B]
GO:0043985	histone H4-R3 methylation	2	100	0.046069	[C17orf79, PRMT5]
GO:0046534	positive regulation of photoreceptor cell differentiation	2	100	0.046069	[CRX, SHH]
GO:0046884	follicle-stimulating hormone secretion	2	100	0.046069	[CHGA, TBX3]
GO:0048554	positive regulation of metalloenzyme activity	2	100	0.046069	[CAV1, FXN]
GO:0051932	synaptic transmission, GABAergic	2	100	0.046069	[GABRA6, GABRB3]
GO:0051935	glutamate uptake involved in synaptic transmission	2	100	0.046069	[CLN8, SLC25A4]
GO:0060447	bud outgrowth involved in lung branching	2	100	0.046069	[FGF10, SHH]
GO:0060458	right lung development	2	100	0.046069	[FOXF1, SHH]
GO:0071899	negative regulation of estrogen receptor binding	2	100	0.046069	[LEF1, NKX3-1]
GO:0072301	regulation of metanephric glomerular mesangial cell proliferation	2	100	0.046069	[EGR1, WT1]
GO:0007187	G-protein signaling, coupled to cyclic nucleotide second messenger	23	19.8276	0.046075	[ADCY1, ADCY2, ADCY5, ADRB1, ADRB2, AGXT, AVPR1B, CCR1, CRHR1, CXCR4, GNAI3, GNAL, GNAS, GPR78, HRH3, HTR1E, HTR4, LHCGR, MC5R, MTNR1A, NPR3, PTGER2, VIPR1]
GO:0006813	potassium ion transport	28	19.0476	0.046259	[ATP12A, ATP1B2, ATP4A, ERG, HCN1, KCNA4, KCNA5, KCND2, KCND3, KCNF1, KCNH7, KCNIP1, KCNJ11, KCNJ8, KCNK1, KCNK10, KCNK18, KCNQ1, KCNQ3, KCNS3, KCNV1, KCTD15, KCTD8, SLC12A7, SLC24A2, SLC24A3, TMEM38A, VPS4B]
GO:0042254	ribosome biogenesis	6	5.042	0.047483	[ABCF1, CDKN2A, MINA, NOC4L, NSUN5, TSR1]
GO:0006415	translational termination	3	3.75	0.047501	[RPL12, RPL36A, TFAP2C]
GO:0009205	purine ribonucleoside triphosphate metabolic process	21	20.1923	0.047658	[ATP10A, ATP11B, ATP12A, ATP1B2, ATP2A2, ATP2A3, ATP4A, ATP5D, ATP5I, ATP6V1C2, ATP8A1, ATP9A, ENTPD5, MYH7, NME3, NME5, NME7, RHOQ, RP2, SLC25A13, VPS4B]
GO:0021532	neural tube patterning	7	30.4348	0.048439	[GAS1, GLI3, GSC, PSEN1, SHH, SMO, WNT3]
BioCarta:162	Multiple antiapoptotic pathways from IGF-1R signaling lead to BAD phosphorylation	6	33.3333	0.048452	[ADCY1, BAD, GRB2, HRAS, IGF1R, IRS1]
BioCarta:291	Telomeres, Telomerase, Cellular Aging, and Immortality	6	33.3333	0.048452	[BCL2, IGF1R, KRAS, PRKCA, RB1, TERF1]
GO:0051493	regulation of cytoskeleton organization	28	18.7919	0.048635	[APC, ARHGAP6, ARHGEF19, BRCA1, CAV1, CEP250, CLIP1, EDN1, GRHL3, KATNB1, KISS1R, MAP1B, MAPT, MID1, NCK1, NEBL, NF2, P2RX7, RDX, RHOQ, RNF4, SDC4, SLIT2, SYNPO, TBCD, TERF1, TMEM67, TRIOBP]
GO:0009207	purine ribonucleoside triphosphate catabolic process	4	44.4444	0.049041	[ATP5D, MYH7, RHOQ, VPS4B]
GO:0010634	positive regulation of epithelial cell migration	4	44.4444	0.049041	[FGF10, HIF1A, ITGA2, TGFB2]
GO:0030858	positive regulation of epithelial cell differentiation	4	44.4444	0.049041	[APC, BTG1, CDKN2B, SOX2]
GO:0032757	positive regulation of interleukin-8 production	4	44.4444	0.049041	[CALCA, LBP, TLR2, TLR4]
GO:0033673	negative regulation of kinase activity	22	20.3704	0.049064	[APC, CAV1, CDKN1C, CDKN2A, DAB2IP, DUSP22, GADD45G, IRS2, LAX1, MBIP, NF1, NF2, PAK3, PDPK1, PRKCA, PSEN1, RB1, SFN, SPRY1, TAF7, TP73, TRIB2]

[truncated: 35 more sheets: Epirubicin, Etoposide, Everolimus, Fascaplysin, Gefitinib, Glycyl H1152, GSK923295, GSK1120212, GSK1070916, GSK461364A, GSK1059615B, GSK2119563, GSK2126458, GSK2141795, ICRF-193, Ixabepilone, Lapatinib, LBH589, NSC663284, NU6102 …]
