# Supplementary material for: Modeling precision treatment of breast cancer
Source: Genome Biol. 2013 Oct 31;14(10):R110. doi: 10.1186/gb-2013-14-10-r110 (PMC3937590; doi:10.1186/gb-2013-14-10-r110)
Supplement: Additional file 7: Table S11 — Compound response signatures for the 22 compounds featured in Figure 5 with model AUC >0.7 and at least one patient from the TCGA set of 306 tumor samples with expression, copy number and methylation data available with probability of response >0.65. [file gb-2013-14-10-r110-S7.xlsx]

## Sheet: Legend
Supplementary Table 11:
Compound response signatures for the 22 compounds featured in Fig. 4
with model AUC > 0.7 and at least one patient from the TCGA set of 306
tumor samples with expression, copy number and methylation data
available with probability of response > 0.65.
For the LS-SVM models, the cell line panel was randomly split into 2/3rd training
and 1/3rd test, with the split stratified to outcome. The training set was used for
the optimization of the regularization parameter of the LS-SVM and the number
of features included in each classifier. Five-fold cross-validation (CV) was applied
to the training set in combination with a grid search approach to determine the
optimal parameter combination among 40 possible values for the regularization
parameter and number of features, both on a logarithmic scale. The model, rebuilt
on the training set with the optimal parameter setting, was subsequently validated
on the left-out test samples, with performance reported as AUC. This randomization
strategy was repeated 100 times.
Reported is the average ranking of each molecular feature across all 100
randomizations, the standard deviation on the ranking, the average p-value for
the association of molecular feature with drug response within the training set,
and the standard deviation on the p-values across the 100 randomizations.
For the RF models, Random Forests classification was performed using the R 'randomForest' library
with response as the target (as determined by mean GI50). Forests were created with at least 10,001
trees (odd number ensures fully deterministic model) and otherwise default settings.
To compensate for unequal class sizes, random down-sampling of the larger class to the size
of the smaller class was performed for each tree in the forest. The optimal number of predictor
variables was estimated using the ‘rfcv’ function in the randomForest library. A total of 50
replicates were performed with five-fold CV and step of 0.9 on a log scale. The number of predictors
with minimum mean CV error across the replicates was chosen as optimal predictor number.
Random Forests models were saved for both the complete set of predictors and the optimal set.
Performance was assessed by ROC AUC reported values for Random Forests internal out-of-bag (OOB)
testing. The OOB testing is based on the fact that each tree in the forest is built on a random 2/3
subset of patients and the remaining 1/3 used as test set for that tree. For classifiers built on
the combined dataset (all molecular data types) missing values were imputed with ‘rfImpute’ using subtype as the target.
Reported is the variable importance (mean decrease Gini value) and the standard deviation of variable importance
as reported for each Random Forest model

## Sheet: 5-FU
5-FU (LS-SVM - Methylation+RNAseq)
Molecular feature	Data type	Average ranking	Standard deviation on ranking	Average p-value	Standard deviation on p-value
cg03109316__ZNF80	Methylation	6.57	7.6861	0.0019038	0.0014716
cg20444256__CKM	Methylation	8.17	9.1762	0.0017156	0.0011626
cg21660392__ABCA8	Methylation	19.4	17.9404	0.0028497	0.0017006
cg05337441__APOB	Methylation	25.63	26.984	0.0046448	0.0041258
cg03020597__SLITRK2	Methylation	27.98	23.7963	0.0049476	0.0038816
cg10883352__	Methylation	35.83	42.931	0.0052886	0.005403
cg06952310__CSPG3	Methylation	40.07	39.8133	0.0064121	0.0055141
cg10999429__ACVRL1	Methylation	44.43	50.6894	0.0067533	0.0062739
cg06276653__C8ORFK32	Methylation	44.69	43.6037	0.0071672	0.0063226
cg02121427__LRRC15	Methylation	85.46	117.601	0.011339	0.0142
cg04384208__FCGR3A	Methylation	86.19	129.859	0.012715	0.019405
cg18133966__PLA2G1B	Methylation	86.81	97.6184	0.0096662	0.0093912
ADD2	RNAseq	103.8	116.48	0.014839	0.01473
cg02417264__RAMP3	Methylation	128.16	115.854	0.018812	0.016185
cg13676215__AHR	Methylation	130.27	139.276	0.015498	0.014527
cg21602160__AOC3	Methylation	139.75	143.119	0.016426	0.01641
cg16547341__USP29	Methylation	142.38	117.629	0.018393	0.016907
KCTD14	RNAseq	142.46	154.723	0.018809	0.019865
cg19937039__SERPINA10	Methylation	144.83	171.425	0.015005	0.015494
cg03641225__DIRAS3	Methylation	155.65	176.641	0.021079	0.022228
cg11015241__ATP10A	Methylation	160.15	175.952	0.018763	0.01925
cg05508558__CR2	Methylation	166.98	180.301	0.021949	0.024043
cg01731341__FGF6	Methylation	169.19	198.114	0.021403	0.021096
cg12348970__SLC24A2	Methylation	169.9	205.975	0.020359	0.023274
cg02992596__MGC27016	Methylation	170.15	196.111	0.021099	0.020716
cg07780118__AR	Methylation	170.68	205.458	0.021299	0.023023
cg18660898__MLLT11	Methylation	181.45	196.523	0.020424	0.019823
cg21500966__NAALAD2	Methylation	182.21	203.855	0.018133	0.01852
cg07841014__REG1B	Methylation	182.34	171.892	0.023465	0.020852
cg13397379__OR2C3	Methylation	184.12	166.448	0.02293	0.02113
cg01103730__IL20	Methylation	184.75	211.033	0.023867	0.024884
cg08947964__CX62	Methylation	192.83	205.844	0.023241	0.02458
cg04297329__NAP1L2	Methylation	202.23	233.826	0.027456	0.032006
cg03343942__SLC39A5	Methylation	204.4	269.105	0.02637	0.029279
cg13722123__GRM1	Methylation	225.51	226.623	0.025093	0.024557
cg09837943__ZIM2	Methylation	225.7	225.256	0.027571	0.027172
cg26390526__FLG	Methylation	225.77	309.074	0.022538	0.03172
cg20291222__CAPS2	Methylation	229.77	234.401	0.023686	0.026204
cg03764585__FMOD	Methylation	232.3	233.207	0.030931	0.032648
cg08886154__PAX4	Methylation	239.92	344.666	0.027523	0.036171
cg26116400__FUNDC2	Methylation	241.43	280.603	0.024089	0.026099
cg00401678__EMR3	Methylation	243.51	326.459	0.033161	0.042615
cg06123346__ATP4A	Methylation	245.32	321.875	0.032819	0.044998
HERC5	RNAseq	249.8	273.712	0.035855	0.039523
IRAK2	RNAseq	256.55	268.358	0.033644	0.031887
cg08162780__GDF15	Methylation	256.73	246.182	0.033956	0.035637
cg11879577__ARL6IP	Methylation	257.99	304.413	0.030446	0.03264
cg15942481__CAPS2	Methylation	266.8	296.101	0.029679	0.029959
cg26616347__IRF5	Methylation	267.12	314.522	0.027168	0.030873
cg20648827__MAGEE2	Methylation	271.21	314.318	0.028912	0.035807
cg24272559__LOC116123	Methylation	279.42	298.562	0.029509	0.034683
VIM	RNAseq	285.66	268.619	0.040524	0.035543
cg08896053__SNTG1	Methylation	286.25	298.717	0.034261	0.033236
cg03041841__C9orf75	Methylation	289.29	308.396	0.039273	0.042917
cg27584469__SLITRK2	Methylation	290.05	290.925	0.029245	0.028869
cg10127415__MAGEB6	Methylation	291.05	393.553	0.035485	0.046444
SPARC	RNAseq	293.58	257.321	0.039797	0.031622
cg21789545__COL9A1	Methylation	293.61	309.751	0.032194	0.032732
cg15320474__UBD	Methylation	295.78	334.666	0.034068	0.035872
ST6GALNAC5	RNAseq	306.72	307.241	0.043998	0.048151
cg24870391__CCL11	Methylation	308.61	414.186	0.032904	0.044253
cg07623294__ELAVL2	Methylation	314.57	342.234	0.034793	0.036449
cg10084993__SLC9A3R2	Methylation	318.44	363.078	0.039887	0.0448
NFASC	RNAseq	320.31	363.586	0.039855	0.042953
cg27600794__PNLIPRP1	Methylation	324.99	360.235	0.034416	0.037851
cg04662594__EPB49	Methylation	325.79	492.743	0.040094	0.058234
NOG	RNAseq	337.98	298.717	0.043473	0.039725
cg02423618__SPATA8	Methylation	339.33	386.659	0.041602	0.042343
cg04420907__WDRPUH	Methylation	339.78	344.62	0.040996	0.035385
cg01172484__MAGEH1	Methylation	340.47	351.675	0.043665	0.047798
cg19921353__HLA-DPB1	Methylation	344.73	384.425	0.038124	0.043524
cg22190114__NALP8	Methylation	349.4	395.964	0.036024	0.039246
cg20555507__TRPM3	Methylation	360.21	321.652	0.040234	0.036073
cg05997860__ADAM21	Methylation	360.55	494.935	0.042329	0.053245
cg20695587__TMPRSS11F	Methylation	363.56	406.317	0.038797	0.040682
cg05767404__C1orf150	Methylation	370.4	342.324	0.04427	0.037135
cg03547797__GAS2	Methylation	371.11	401.016	0.047502	0.047354
cg23706211__CELSR2	Methylation	377.42	347.508	0.037444	0.033833
cg14894216__CATSPER1	Methylation	381.62	372.012	0.040217	0.040886
cg10301990__UBXD6	Methylation	394.68	397.964	0.04767	0.048844
cg13904968__PCK1	Methylation	394.91	474.177	0.047027	0.056551
cg16122592__MAGEB6	Methylation	395.04	467.859	0.045803	0.05651
cg07879977__OR1F1	Methylation	396.32	422.129	0.050756	0.05545
cg01655355__SLC5A5	Methylation	397.46	366.351	0.051324	0.047016
ARL4C	RNAseq	398.69	402.726	0.054959	0.050952
cg00651216__HSP90AB1	Methylation	403.79	469.963	0.052341	0.052839
LL22NC03-75B3.6	RNAseq	404.48	454.345	0.054492	0.054034
cg18241160__CDC2L2	Methylation	410.75	441.754	0.041681	0.041013
cg05215575__FLJ25410	Methylation	413.53	454.225	0.055158	0.055952
cg02998425__ADAM21	Methylation	418.21	460.209	0.05435	0.060547
KHDRBS3	RNAseq	425.36	685.294	0.050358	0.073849
cg02217159__KHDRBS2	Methylation	430.86	413.142	0.053373	0.05371
NRP2	RNAseq	431.48	468.256	0.055311	0.061311
cg19356189__KLK10	Methylation	432.74	465.131	0.051672	0.059669
cg09022808__GAL3ST1	Methylation	436.48	594.836	0.051058	0.079134
SH2D5	RNAseq	437.51	456.687	0.056605	0.054261
cg21808053__DIRAS3	Methylation	442.17	518.224	0.046323	0.057324
cg01934790__FBXL16	Methylation	445.03	512.066	0.055841	0.062454
cg02989940__ERAF	Methylation	445.49	514.239	0.054721	0.059535
cg13905388__CDCA4	Methylation	445.62	466.762	0.047319	0.047657
cg21491308__TEX101	Methylation	447.15	381.713	0.050985	0.044035
cg03475172__USP6NL	Methylation	448.49	507.464	0.061339	0.072837
cg05593325__GALNT12	Methylation	451.43	415.133	0.061819	0.060759
cg07139440__MLLT11	Methylation	458.16	450.718	0.058313	0.057897
cg26822241__CYP2C9	Methylation	463.66	490.136	0.046461	0.046844
cg03003745__UNQ473	Methylation	465.16	486.164	0.061741	0.065681
cg05019001__AR	Methylation	467.22	478.778	0.058271	0.060394
GLIPR1	RNAseq	475.1	379.324	0.068135	0.056529
cg20931907__LOC340602	Methylation	487.66	551.763	0.051531	0.059553
VAMP5	RNAseq	493.15	521.384	0.062528	0.065456
cg07378350__GDF5	Methylation	493.53	452.802	0.06125	0.059096
cg12589433__AR	Methylation	494.94	510.457	0.056184	0.057967
cg26198807__C11orf49	Methylation	497.74	424.341	0.051587	0.04824
cg13311440__CD48	Methylation	506.95	720.314	0.057152	0.080841
cg19669036__SNAP29	Methylation	511.96	479.736	0.057961	0.056671
cg07014174__KRTAP11-1	Methylation	512.34	509.481	0.062648	0.064487
cg03139057__DLL3	Methylation	513.11	570.191	0.067452	0.07896
cg18809289__ALOX5	Methylation	514.47	457.92	0.060193	0.05325
cg21091629__FRAG1	Methylation	514.51	530.082	0.054792	0.054008
cg19954000__FGF1	Methylation	515.43	534.821	0.052969	0.053763
cg03548857__FFAR2	Methylation	518.48	594.247	0.065406	0.072768
cg15642035__C8ORFK32	Methylation	528.8	584.417	0.057086	0.064037
cg04740359__NTF3	Methylation	532.07	666.395	0.065432	0.080428
cg19626078__KNDC1	Methylation	535.23	474.486	0.059953	0.053173
C10orf10	RNAseq	538.64	445.902	0.07268	0.063014
cg11884546__ITGAX	Methylation	539.89	502.762	0.066278	0.067106
cg06244906__ZIM2	Methylation	540.25	506.243	0.06569	0.063785
cg14833385__HLA-DMA	Methylation	543.23	561.958	0.059867	0.062413
cg15940569__GABRB3	Methylation	549.93	469.661	0.059256	0.053653
DUSP13	RNAseq	552.37	471.033	0.072732	0.063399
cg27622610__OR1G1	Methylation	556.48	535.206	0.057722	0.055321
cg08548888__MYD88	Methylation	556.77	609.512	0.062504	0.061691
cg18979491__LBP	Methylation	558.54	573.916	0.061796	0.067714
cg25736482__TMC4	Methylation	564.84	583.842	0.05904	0.060115
cg15983538__SEMA4A	Methylation	569.75	593.169	0.065069	0.065826
cg22268164__TRHR	Methylation	570	647.592	0.057512	0.062403
cg00540544__CSRP1	Methylation	570.12	628.415	0.066521	0.067761
cg15612436__MPPED1	Methylation	571.94	690.123	0.061571	0.085375
cg09413557__S100A6	Methylation	574.45	616.465	0.067214	0.072533
cg24759821__PAH	Methylation	579.13	524.945	0.06154	0.058411
cg07022477__HIF3A	Methylation	579.72	660.304	0.066839	0.072582
BPIL1	RNAseq	581.3	624.563	0.072875	0.077249
cg23910835__SFRP2	Methylation	584.38	487.761	0.062857	0.057719
cg01911082__CSMD3	Methylation	587.3	611.738	0.072401	0.072344
SYNGR4	RNAseq	590.68	624.598	0.075254	0.075503
cg00718440__CDKN2A	Methylation	590.87	670.195	0.071075	0.081219
cg01124420__EDAR	Methylation	595.78	556.687	0.074166	0.075161
OLFML2B	RNAseq	595.94	556.571	0.079202	0.072968
cg26643856__HLA-DOA	Methylation	596	793.653	0.061826	0.086551
cg15352315__CD302	Methylation	602.96	594.639	0.069062	0.068862
cg03565081__C14orf93	Methylation	606.03	732.483	0.071627	0.088368
AL390294.19	RNAseq	606.16	611.16	0.07546	0.069894
cg06256735__MFAP5	Methylation	607.03	659.774	0.074449	0.082691
cg00564163__STEAP4	Methylation	607.14	577.501	0.075929	0.067959
cg07102705__HTR4	Methylation	609.16	635.389	0.07012	0.074561
cg27015931__MGC50721	Methylation	614.98	676.183	0.062262	0.067759
cg08800033__CETN2	Methylation	621.97	709.083	0.073245	0.079036
cg01888566__MEST	Methylation	624.96	594.5	0.081663	0.083812
cg21966410__AR	Methylation	626.41	629.938	0.066373	0.068336
cg15958424__ACPP	Methylation	630.58	642.14	0.069547	0.069577
cg22862656__SCGB2A2	Methylation	634.21	631.058	0.068795	0.070116
cg10758292__DEFA1	Methylation	634.5	759.689	0.080198	0.10538
PRSS12	RNAseq	635.07	576.557	0.086248	0.078183
cg07629017__NPBWR1	Methylation	636.99	615.183	0.074562	0.073403
cg22477971__C1QB	Methylation	638.54	616.206	0.069766	0.068417
cg04893119__PI15	Methylation	639.53	714.345	0.076606	0.084032
cg17027046__ITPA	Methylation	641.27	591.84	0.071935	0.062739
cg20485165__WFDC12	Methylation	643.32	766.87	0.068563	0.081788
cg19033555__DEFB1	Methylation	645.8	704.031	0.075202	0.0888
cg06185738__SLC17A6	Methylation	646.15	572.752	0.080659	0.073816
cg27104271__SLCO2B1	Methylation	660.66	892.567	0.069654	0.1021
cg08690031__CDCA7	Methylation	662.28	602.407	0.083054	0.077132
cg03602500__FLJ00060	Methylation	663.09	897.49	0.085073	0.11218
cg02721374__OR1D2	Methylation	663.78	595.254	0.085963	0.079275
cg03464416__RPL10	Methylation	664.08	761.452	0.077236	0.085355
cg02946850__GRM8	Methylation	664.44	744.549	0.082714	0.08892
cg16678925__OR1A2	Methylation	665.5	756.773	0.079031	0.091421
cg05626013__LRRTM3	Methylation	666.41	785.86	0.082854	0.099195
cg11784785__SLC6A5	Methylation	667.42	622.345	0.075426	0.07497
cg05828624__REG1A	Methylation	668.79	614.017	0.079568	0.073972
cg08159444__PNMA5	Methylation	673.95	726.759	0.082537	0.096663
cg18869368__MAGEH1	Methylation	675.75	696.322	0.0701	0.073678
cg15856055__ZNF511	Methylation	677.39	570.584	0.078994	0.068217
cg26264314__NALP5	Methylation	679.68	714.015	0.065605	0.068414
cg01535453__ACADS	Methylation	680.85	692.532	0.091062	0.089247
cg10798171__ICA1	Methylation	682.55	618.011	0.079956	0.072343
cg12685753__TEKT1	Methylation	684.37	539.129	0.080991	0.067258
cg09226684__KLK10	Methylation	685.99	627.199	0.083133	0.080739
cg10011232__FKBP8	Methylation	692.8	789.109	0.079203	0.09592
cg19803984__SNRPN	Methylation	693.45	594.225	0.076829	0.069291
cg23447996__SYK	Methylation	693.45	636.731	0.076385	0.071419
cg09212468__C16orf50	Methylation	694.31	644.455	0.081557	0.079183
cg10071275__MYT1	Methylation	694.76	647.758	0.08369	0.079036
PMAIP1	RNAseq	702.35	601.447	0.092329	0.079957
cg08955609__APOE	Methylation	708.4	629.397	0.089446	0.085947
cg08462247__MYEOV2	Methylation	708.71	663.172	0.084356	0.074066
cg15164103__MEST	Methylation	709.73	660.998	0.079587	0.076561
cg24103438__NLGN4X	Methylation	712.4	650.673	0.076012	0.070966
TSEN54	RNAseq	713.86	855.251	0.090882	0.10462
cg05592527__ARMCX6	Methylation	721.81	722.486	0.089558	0.092663
cg00918005__REG3G	Methylation	723.76	780.973	0.083923	0.094509
cg25964007__WDRPUH	Methylation	724.18	795.236	0.074341	0.079825
cg17267907__DEFA1	Methylation	724.53	677.375	0.078733	0.072126
cg03109701__TMEM118	Methylation	727.96	853.038	0.088006	0.097185
cg17477756__HNRPM	Methylation	734.66	726.607	0.074924	0.073922
cg00162401__GSTA4	Methylation	742.65	676.386	0.096868	0.083682
cg08935003__MS4A6E	Methylation	745.78	649.081	0.086184	0.078381
PIP	RNAseq	747.42	764.633	0.085805	0.084646
cg07141002__H1F0	Methylation	753.51	689.138	0.09466	0.09207
cg21179457__INSM2	Methylation	754.39	769.512	0.082339	0.087511
cg06716436__EDG5	Methylation	757.03	707.344	0.09126	0.083109
cg02611282__CREB5	Methylation	759.38	729.302	0.095104	0.093179
cg23799313__PAQR7	Methylation	760.18	709.052	0.08146	0.076286
cg27519236__KIFC3	Methylation	765.41	764.936	0.082285	0.078871
cg05820087__ATP13A4	Methylation	772.81	827.213	0.091268	0.10468
GABRB3	RNAseq	773.74	768.947	0.084568	0.086433
cg19580810__RAB25	Methylation	776.16	768.071	0.088391	0.088272
cg00660989__BTBD5	Methylation	780.24	794.625	0.091993	0.091878
APOE	RNAseq	782.58	670.909	0.10185	0.085923
cg04543012__TFCP2	Methylation	782.84	808.022	0.10088	0.098555
cg14062083__KRTAP13-4	Methylation	786.04	730.242	0.090099	0.083591
LAMP3	RNAseq	787.98	918.154	0.10475	0.12304
cg26164184__FCN2	Methylation	789.13	792.61	0.084613	0.088932
cg21094154__TNFSF11	Methylation	791.62	671.042	0.088739	0.085859
cg12164282__PXDN	Methylation	793.57	814.921	0.089993	0.095455
cg02282237__PRKCH	Methylation	797.94	936.647	0.099219	0.11741
cg06194808__MGC9712	Methylation	798.21	719.558	0.10416	0.097522
cg17240454__SPDEF	Methylation	800.06	821.232	0.092854	0.097687
cg25268718__PSME1	Methylation	802.22	852.973	0.087278	0.09508
cg23188547__CDC6	Methylation	808.49	846.271	0.087587	0.095716
cg10331038__TNR	Methylation	810.4	833.719	0.094963	0.097875
cg17667972__KRT4	Methylation	815.16	822.784	0.095106	0.11376
cg19421752__SLC6A18	Methylation	815.81	1032.45	0.092496	0.13384
cg15177917__DAND5	Methylation	818.52	758.999	0.090171	0.08684
cg22889448__EMR1	Methylation	818.78	864.109	0.087536	0.10422
cg15767406__ZNF660	Methylation	819.35	791.148	0.091047	0.08789
cg00351011__LASS4	Methylation	825.55	694.159	0.1052	0.084802
cg14314889__OR1E2	Methylation	826.54	708.692	0.093559	0.08252
cg03529436__ORF1-FL49	Methylation	827.12	868.678	0.095919	0.093398
cg08684473__LILRB5	Methylation	831.81	681.676	0.10531	0.10919
cg18917378__BCAS1	Methylation	832.17	845.145	0.095045	0.09823
cg12277666__TDRD5	Methylation	834.85	818.912	0.10116	0.096431
cg01860753__RASSF5	Methylation	834.97	878.405	0.10513	0.10709
cg18731813__ARMCX1	Methylation	836.9	675.796	0.097339	0.084005
cg14587868__TGM1	Methylation	841.82	846.52	0.096278	0.098671
cg03872376__ZP4	Methylation	843.09	976.758	0.10601	0.12979
MAP1B	RNAseq	847.63	767.145	0.11094	0.099998
cg24341236__MTCP1	Methylation	848.38	743.873	0.08885	0.07733
cg24889366__GNG13	Methylation	848.48	973.582	0.092694	0.10928
PAPSS2	RNAseq	849.45	726.095	0.10949	0.09925
cg02397514__HES4	Methylation	850.81	919.574	0.10704	0.11541
ECM1	RNAseq	850.93	925.222	0.10279	0.10938
AKR7A3	RNAseq	851.45	738.223	0.11184	0.10049
cg25072962__MGC35295	Methylation	852.81	897.111	0.092419	0.097695
cg14598387__OR1N1	Methylation	856.37	771.047	0.099863	0.092969
cg02260587__PCDHB2	Methylation	858.74	715.699	0.10702	0.096578
MT1A	RNAseq	858.81	927.144	0.090147	0.10558
cg26240939__LOC57149	Methylation	861.43	770.663	0.094214	0.086071
cg02718725__CNN3	Methylation	863.84	905.37	0.10742	0.10393
cg07997737__NRTN	Methylation	866.76	1105.2	0.10827	0.14045
cg14494812__TOB1	Methylation	868.4	799.13	0.099813	0.090277
cg20542190__LILRA4	Methylation	871.48	1118.51	0.096043	0.12333
cg09847584__RIMBP2	Methylation	876.01	758.318	0.097374	0.08588
cg08197122__DCC1	Methylation	876.92	815	0.10752	0.097868
cg15827031__NUP155	Methylation	877.26	791.985	0.097608	0.09375
AC135457.2	RNAseq	877.56	731.255	0.11832	0.10285
cg13950558__BLOC1S3	Methylation	878.35	904.529	0.099298	0.10524
cg11521325__FLJ32926	Methylation	880.21	942.445	0.10336	0.11973
TM4SF19	RNAseq	884.22	876.756	0.11042	0.11176
cg04733302__TTC18	Methylation	885.2	903.915	0.10976	0.11389
cg06747888__TBR1	Methylation	886.6	800.443	0.11107	0.098477
RBP1	RNAseq	887.08	832.188	0.11523	0.11286
cg24423088__KRTAP8-1	Methylation	887.84	862.949	0.09649	0.097199
cg13066963__ESPN	Methylation	888.92	853.265	0.10477	0.1072
cg20632573__SLC6A5	Methylation	889.2	764.236	0.10031	0.097708
cg16072462__PF4	Methylation	892.74	956.121	0.10375	0.11758
cg04962134__TRIM51	Methylation	893.21	1003.19	0.11198	0.12587
cg21624282__LOC122258	Methylation	895.9	1132.82	0.096788	0.12663
cg01257202__DKC1	Methylation	896.51	798.479	0.11491	0.098199
cg25174591__DNAH9	Methylation	910.39	1009.78	0.096995	0.10592
cg10887021__PCDHB2	Methylation	912.88	709.993	0.10395	0.089501
cg18294257__SEC14L3	Methylation	913.24	740.726	0.103	0.0905
cg23159337__ATP13A4	Methylation	915.55	945.968	0.093869	0.1012
cg25340403__LYPD3	Methylation	917.3	828.382	0.098704	0.089612
cg09831553__LAMA5	Methylation	920.07	950.313	0.10084	0.10616
cg04084172__CCNG1	Methylation	921.34	817.39	0.11631	0.099329
cg16986846__SCGB2A1	Methylation	921.4	976.979	0.10401	0.10966
cg01971122__CALCA	Methylation	928.32	999.49	0.11666	0.1144
cg03940966__THEM4	Methylation	929.33	836.459	0.11511	0.10075
cg25587233__PPP2R4	Methylation	929.37	836.315	0.099564	0.097241
RBM24	RNAseq	931.55	961.02	0.11555	0.10843
cg25961684__STK36	Methylation	934.74	897.468	0.097313	0.096141
SUSD5	RNAseq	935.01	977.902	0.11683	0.11112
cg13864937__FAM111B	Methylation	937.52	919.015	0.10967	0.10996
CAPN9	RNAseq	937.78	820.595	0.12232	0.11074
SRPX	RNAseq	937.81	962.28	0.1219	0.12157
cg09424896__CIB3	Methylation	937.95	1024.25	0.11254	0.1271
SLC44A4	RNAseq	938.75	900.176	0.12036	0.11657
cg21949781__PSTPIP2	Methylation	940.04	839.325	0.1083	0.099761
cg03609102__MUC5B	Methylation	940.18	963.391	0.11758	0.1163
cg14023451__GPLD1	Methylation	946.22	964.702	0.11891	0.13833
cg19963797__GLT28D1	Methylation	948.81	927.915	0.10901	0.13885
cg09146695__LEF1	Methylation	952.88	952.671	0.11028	0.11202
cg25104030__RASGEF1A	Methylation	952.94	740.329	0.10363	0.093303
cg06668073__C20orf42	Methylation	958.08	846.922	0.11811	0.1045
cg23613317__LARP1	Methylation	959.05	1150.95	0.10415	0.11889
cg15479752__FFAR2	Methylation	959.95	944.672	0.10721	0.10615
cg00425792__PEX12	Methylation	962.74	929.188	0.12223	0.11539
cg20319264__NIPSNAP1	Methylation	968.39	818.718	0.1049	0.091865
cg20420433__HLXB9	Methylation	972.4	929.162	0.11192	0.11947
cg18915211__ZCRB1	Methylation	972.99	944.348	0.10185	0.097127
cg23067535__FAM83A	Methylation	973.76	940.086	0.10228	0.10171
cg19258882__ERBB3	Methylation	976.46	910.251	0.10617	0.10359
cg01816336__MINPP1	Methylation	976.93	869.588	0.13183	0.11749
cg04355435__TMEM125	Methylation	976.96	900.105	0.12431	0.10927
cg04527363__GRM7	Methylation	980.06	918.588	0.12209	0.11319
cg12108912__MGC10993	Methylation	982.41	920.653	0.11975	0.11438
cg08785534__GAL	Methylation	982.91	906.261	0.12244	0.1195
cg19632206__FAM5C	Methylation	985.57	971.14	0.10929	0.11227
cg17810944__GDAP1L1	Methylation	985.77	903.455	0.11202	0.10157
cg13332925__DKFZp451M2119	Methylation	986.75	987.593	0.11676	0.11183
RIBC1	RNAseq	991.9	950.793	0.13529	0.13408
cg14944362__PDYN	Methylation	992.08	880.023	0.11455	0.10629
cg10822172__CREB5	Methylation	992.88	830.764	0.12665	0.1195
cg21978299__MCTS1	Methylation	994.87	889.965	0.10539	0.094367
cg05674444__C21orf99	Methylation	995.1	1034.04	0.12182	0.13346
cg04991214__PFDN2	Methylation	995.73	957.084	0.11987	0.11519
cg04536922__FAM13A1	Methylation	1002.93	908.722	0.12452	0.10832
cg12315302__HIST1H4D	Methylation	1003.84	1088.01	0.10924	0.11423
cg25661884__RDH8	Methylation	1005.32	886.118	0.10881	0.10289
cg26791905__PHGDH	Methylation	1006.83	1119.95	0.10221	0.11182
cg17827767__LRRC21	Methylation	1011.84	1214.27	0.10944	0.1289
cg06436504__DOC1	Methylation	1011.9	900.437	0.13004	0.12383
cg08124030__TM4SF1	Methylation	1018.63	1062.36	0.12203	0.12583
cg08615333__TGFB3	Methylation	1019.6	1010.99	0.12525	0.12394
cg15916061__SLC17A4	Methylation	1022.66	926.379	0.11927	0.11577
cg17665193__GAD2	Methylation	1030.64	1003.31	0.11714	0.11748
cg17327492__FSHR	Methylation	1031.01	1065.87	0.10925	0.11267
cg03959219__TSPYL4	Methylation	1031.66	1198.11	0.12536	0.13384
cg17339202__SYNC1	Methylation	1037.85	930.79	0.12186	0.10906
cg07711097__GML	Methylation	1039.86	1153.63	0.12947	0.15342
cg13337865__TEKT1	Methylation	1044.57	932.752	0.12298	0.11421
CDH11	RNAseq	1047.25	998.839	0.12732	0.11821
CRISP3	RNAseq	1047.95	1191.94	0.12495	0.13486
cg14869028__TINAGL1	Methylation	1048.29	890.972	0.12479	0.11454
RP11-526D8.3	RNAseq	1049.08	1020.01	0.13035	0.12597
cg12914657__GIMAP1	Methylation	1053.32	1173.89	0.12026	0.13757
AHNAK2	RNAseq	1056.08	931.16	0.13213	0.11042
cg10530733__GPR173	Methylation	1058.28	917.115	0.12191	0.10889
cg22443330__KIAA1018	Methylation	1059.52	1146.08	0.11554	0.12423
NKX2-5	RNAseq	1059.74	902.964	0.11989	0.11259
cg13854874__CHAF1B	Methylation	1061.62	1049.97	0.12162	0.12714
cg18635110__C20orf116	Methylation	1062.57	1075.9	0.12245	0.12333
cg05989054__GAMT	Methylation	1063.48	930.958	0.13332	0.11468
cg07474356__PCDH11X	Methylation	1064.67	780.554	0.13338	0.10147
cg07408456__PGLYRP2	Methylation	1065.07	1117.45	0.12951	0.14158
cg06119575__TAL2	Methylation	1069.21	989.689	0.13087	0.12103
cg15401952__KCNIP4	Methylation	1070.92	1142.02	0.12185	0.12963
cg26781886__EMB	Methylation	1072.47	984.111	0.11744	0.12108
cg24355048__CTSG	Methylation	1074.51	1062.17	0.11493	0.11979
cg04878152__AGTR1	Methylation	1079.08	1062.13	0.13489	0.13974
TM4SF18	RNAseq	1079.15	1062.16	0.13542	0.13635
cg11027330__METRN	Methylation	1084.6	1025.77	0.12618	0.11923
cg26723847__hCAP-D3	Methylation	1084.6	1110.19	0.11542	0.11943
cg17926057__PSMD10	Methylation	1085	1038.99	0.1193	0.11246
cg14450605__NCOA4	Methylation	1085.51	1208.68	0.1264	0.13515
cg04316770__RUTBC3	Methylation	1085.73	883.839	0.13658	0.10719
cg15890111__ABAT	Methylation	1087.62	1069.12	0.12728	0.12484
cg14605021__FGF20	Methylation	1090.69	969.01	0.12142	0.11654
ADAMTS9	RNAseq	1090.81	1014.21	0.1363	0.13555
DKK3	RNAseq	1093.32	979.016	0.1293	0.1197
cg16779976__BLNK	Methylation	1093.37	1101.8	0.12325	0.13604
cg10882227__APLP2	Methylation	1094.32	1115.99	0.12743	0.12863
cg16772207__MYT1	Methylation	1094.49	994.573	0.12631	0.12017
cg11783497__IL1RN	Methylation	1096.6	1220.34	0.13008	0.14735
cg07947016__KLK2	Methylation	1098.54	1217.81	0.13351	0.15492
cg17829936__TAAR5	Methylation	1099.41	991.483	0.12248	0.11092
ARHGAP4	RNAseq	1101.66	1046.37	0.13806	0.13214
cg04653308__PPP2R4	Methylation	1106.39	1064.8	0.13125	0.12848
cg11521965__PTN	Methylation	1106.6	791.758	0.13314	0.10418
cg23926715__KIAA1166	Methylation	1109.18	1234.17	0.12123	0.13546
cg10196289__NSMAF	Methylation	1109.31	1073.87	0.12956	0.12587
cg27304754__CALB2	Methylation	1109.77	937.629	0.11889	0.10602
cg11469137__PLOD1	Methylation	1113.72	1028.65	0.13285	0.12203
cg02492740__UBQLN2	Methylation	1114.33	1089.48	0.13788	0.12743
BCAS1	RNAseq	1114.9	972.464	0.14173	0.12102
cg04481779__IL20RA	Methylation	1115.43	1190.95	0.13584	0.15166
cg24265806__DRCTNNB1A	Methylation	1117.84	985.386	0.11667	0.10339
TCF7	RNAseq	1123.36	1021.93	0.1385	0.11775
cg24292612__DEFB1	Methylation	1125.37	1148.45	0.12954	0.14896
CA2	RNAseq	1127.05	1222.7	0.14942	0.15858
CCBE1	RNAseq	1127.22	1106.69	0.14082	0.1363
cg06495347__SUOX	Methylation	1127.95	1123.14	0.13925	0.14551
cg08319238__BCAM	Methylation	1129.19	1075.16	0.14003	0.1223
LAPTM5	RNAseq	1132.1	1138.29	0.13043	0.12999
SNCG	RNAseq	1133.31	1096.26	0.13658	0.12535
cg05921207__CHRDL1	Methylation	1134.46	1132.22	0.13696	0.13626
cg01989224__NDN	Methylation	1136.7	894.262	0.14396	0.12038
cg15861540__TBXA2R	Methylation	1136.84	1054.26	0.13443	0.13432
cg26331247__FLJ33706	Methylation	1138.95	1214.74	0.12163	0.1466
cg02729303__FLJ20152	Methylation	1150.86	1167.21	0.13989	0.14857
cg13553204__CNKSR1	Methylation	1155.29	1040.68	0.13859	0.12126
cg11003133__AIM2	Methylation	1156.27	1046.46	0.13475	0.12399
cg01603095__SLC2A13	Methylation	1156.9	1215.84	0.14709	0.15267
cg06812844__TRPM2	Methylation	1158.8	1031.76	0.14327	0.12783
cg24855780__TNKS1BP1	Methylation	1161.03	1121.71	0.13146	0.13501
cg18219951__GABRG2	Methylation	1161.72	1003.3	0.12922	0.11288
cg06771126__HOP	Methylation	1162.75	1255.1	0.14381	0.15938
cg24012925__SRXN1	Methylation	1162.88	1268.92	0.12058	0.13311
cg09260441__DOK5	Methylation	1164.56	1083.84	0.13926	0.13095
cg06327515__PCDHB14	Methylation	1164.84	1043.54	0.14955	0.15084
cg20289911__C20orf55	Methylation	1172.76	1202.52	0.12688	0.13167
cg11873854__LCN6	Methylation	1173.43	1252.31	0.13632	0.15428
cg15016628__BRS3	Methylation	1175.12	984.869	0.13596	0.12195
cg11452360__C1orf93	Methylation	1178.38	1140.51	0.1376	0.13149
PERLD1	RNAseq	1181.88	1114.46	0.15335	0.14545
cg22189618__NAP1L3	Methylation	1182.74	1105.85	0.12754	0.11753
cg25374813__SLC23A1	Methylation	1183.2	1031.25	0.12133	0.10514
cg08724563__RAX	Methylation	1185.66	1031.13	0.1379	0.13836
cg18840461__ANKRD43	Methylation	1186.81	1068.1	0.13091	0.12433
cg15379858__ChGn	Methylation	1188.8	1144.81	0.13021	0.12072
cg00750606__CDA	Methylation	1189.27	1093.47	0.1567	0.15554
cg19391527__PNOC	Methylation	1193.23	1124.33	0.13393	0.1293
cg17191178__SHOX2	Methylation	1194.88	1272.85	0.12708	0.12843
cg10335112__ODF3	Methylation	1197.84	997.108	0.14456	0.13775
RARA	RNAseq	1200.79	1073.2	0.15423	0.13106
cg25433648__S100A14	Methylation	1203.24	1100.94	0.12543	0.10973
cg03495868__PTGFR	Methylation	1204.2	1234.88	0.14973	0.14831
cg00995327__CHST2	Methylation	1204.45	986.881	0.15254	0.12312
cg04882894__IGSF1	Methylation	1205.37	1150.26	0.14472	0.14245
cg05628549__PRKCDBP	Methylation	1205.49	975.519	0.15138	0.12866
cg27420123__FSHB	Methylation	1206.34	961.127	0.117	0.097995
cg02742971__OSR1	Methylation	1208.59	1246.13	0.14762	0.1578
cg25214366__DEFB103A	Methylation	1218	1239.87	0.13643	0.15454
cg25807810__DKFZp434N062	Methylation	1218.95	1151.52	0.13208	0.13537
cg07015629__ERBB4	Methylation	1226.62	1126	0.15361	0.13894
cg20927059__TFCP2	Methylation	1226.77	1159.9	0.13966	0.1249
cg15014458__LYPD3	Methylation	1238.91	1216.67	0.14137	0.13557
cg11245384__PDYN	Methylation	1239.24	1284.03	0.14397	0.14223
cg15315630__ZMYM6	Methylation	1241.06	1112.12	0.14424	0.13675
cg03152785__KCNC4	Methylation	1242.3	1242.32	0.15704	0.156
cg12022621__LAX1	Methylation	1244.13	1018.9	0.14785	0.13453
cg24364574__PREX1	Methylation	1244.82	1159.51	0.13322	0.13401
cg15443822__ATP2A3	Methylation	1247.28	1104.76	0.14713	0.14599
cg03954858__FAM83F	Methylation	1253.85	1243.54	0.17672	0.20986
cg15195412__CX3CL1	Methylation	1256.73	1023.09	0.14149	0.11378
cg02973971__CXorf40B	Methylation	1257.38	1135.99	0.15804	0.13658
cg00419564__S100A6	Methylation	1259.71	1071.2	0.1588	0.13101
cg15746445__TRPM8	Methylation	1265.72	1177.08	0.13862	0.14187
cg21010262__MRPS2	Methylation	1267.55	1009.13	0.14208	0.1191
cg22374901__TESC	Methylation	1268.47	1328.63	0.13325	0.13842
cg02148642__RGPD5	Methylation	1269.75	1302.28	0.15945	0.17265
cg25659818__CCL4	Methylation	1270.04	1452.89	0.13323	0.15884
OSR1	RNAseq	1271.25	1116.35	0.15093	0.12764
cg03595428__MTCP1	Methylation	1271.43	1031.1	0.16075	0.13569
CAMP	RNAseq	1271.85	1386.45	0.15284	0.15466
cg03138668__SLC17A7	Methylation	1274.11	1257.64	0.15875	0.15113
cg22601215__GSPT2	Methylation	1275.1	1177.72	0.13976	0.1301
cg12878228__PRSS1	Methylation	1282.11	1251.81	0.15208	0.155
cg25836326__DRD3	Methylation	1282.84	1040.57	0.13553	0.11311
CEACAM6	RNAseq	1284.39	1127.84	0.16034	0.13853
CDH2	RNAseq	1284.72	1365.48	0.1733	0.18066
cg04006554__ENPP5	Methylation	1285.34	1128	0.1543	0.13437
cg00121640__ASTN2	Methylation	1286.96	1166.59	0.17265	0.1632
KCNK2	RNAseq	1291.45	1030.6	0.16312	0.14254
cg02961200__DKFZp451M2119	Methylation	1297.07	1208.46	0.16568	0.15049
cg15228639__PLA2G4E	Methylation	1298.76	1180.1	0.14473	0.13763
cg06043042__NEUROG3	Methylation	1298.89	1055.71	0.15681	0.14003
cg02616808__UNC5A	Methylation	1304.13	1202.44	0.16555	0.16187
cg21922841__SLC9A3R1	Methylation	1304.61	1237.51	0.13506	0.13296
TNFRSF10D	RNAseq	1306.83	1210.87	0.16662	0.17116
cg01269795__BTN3A3	Methylation	1307.53	1018.52	0.16925	0.14112
cg02643667__TFF1	Methylation	1309.66	1243.16	0.17128	0.18002
cg25553916__FLJ22318	Methylation	1310.07	1022.92	0.14351	0.11339
cg26424013__DCUN1D3	Methylation	1310.97	1326.87	0.13855	0.14144
cg02554564__NTF3	Methylation	1314.85	1222.25	0.16286	0.16049
cg13043862__EYA1	Methylation	1318.94	1263.8	0.16578	0.17293
LOXL3	RNAseq	1323.77	1231.34	0.1714	0.14815
cg19731268__CHST3	Methylation	1325.03	1055.93	0.15127	0.12202
cg10735607__TMEM109	Methylation	1325.96	1153.23	0.1524	0.14004
cg16812893__KRTAP15-1	Methylation	1330.23	1237.17	0.15241	0.15265
cg22827290__MGC13024	Methylation	1332.11	1149.08	0.14577	0.13763
cg06630567__AMBP	Methylation	1332.32	1210.72	0.16104	0.15489
cg02298008__RAB39B	Methylation	1332.52	1119.07	0.17015	0.14419
cg14043602__OR1E1	Methylation	1333.67	1115.18	0.1542	0.13389
AKAP12	RNAseq	1335.33	1234.76	0.17839	0.17179
FABP6	RNAseq	1335.54	1132.23	0.16321	0.14474
cg17234150__CACNG3	Methylation	1336.17	1211.05	0.14154	0.13229
cg26259865__LOC124220	Methylation	1336.47	1328.87	0.14538	0.15451
AC144831.2	RNAseq	1337.13	1185.51	0.16393	0.13686
CASKIN2	RNAseq	1343.48	1119.35	0.17928	0.16233
cg02442161__PI3	Methylation	1344.19	1282.82	0.16548	0.16087
cg13043509__GIMAP5	Methylation	1345.12	1340.28	0.15211	0.14889
cg14260643__CYP3A5	Methylation	1345.12	1219.41	0.15749	0.15807
CXCL3	RNAseq	1346.6	1095.63	0.16141	0.13289
FAM5C	RNAseq	1347.5	1235.21	0.16504	0.15708
cg21640749__CD300LF	Methylation	1348.22	1326.64	0.14576	0.14492
cg05674036__OR3A3	Methylation	1349.68	1208.45	0.16417	0.1527
cg08587864__PIGC	Methylation	1353.66	1204.96	0.16708	0.14901
cg00216361__GAP43	Methylation	1355.48	1491.63	0.17349	0.20411
cg23578193__LGR6	Methylation	1357.5	1302.38	0.1475	0.15119
cg24085207__FLJ32065	Methylation	1361.9	1277.61	0.14976	0.14165
cg02870945__REEP1	Methylation	1362.28	1210.01	0.17695	0.15869
cg16273597__CD83	Methylation	1366.13	1117.91	0.15559	0.13208
cg26233209__ATG12	Methylation	1366.25	1216.74	0.14618	0.13836
cg03440846__ACSS2	Methylation	1371.74	1197.26	0.16565	0.15216
cg01080862__IL13RA1	Methylation	1372.78	1181.4	0.17599	0.14873
cg07955356__DNASE2	Methylation	1373.39	1294.04	0.16641	0.15028
cg24414089__MRC2	Methylation	1373.41	1524.48	0.14565	0.15597
cg08191854__TRPM2	Methylation	1373.48	1053.86	0.16641	0.12973
cg25944100__MS4A3	Methylation	1374.35	1361.72	0.14489	0.14125
cg02087637__PCDHB8	Methylation	1376.14	1204.08	0.1751	0.15593
cg11777321__TEF	Methylation	1378.51	1435.8	0.15583	0.16067
cg24387380__GABRA5	Methylation	1378.99	1129.24	0.14497	0.11798
cg23776892__MAGEA1	Methylation	1381.38	1577.54	0.14477	0.16831
cg15120925__RASAL1	Methylation	1383.13	1111.28	0.16212	0.13153
cg07426960__CCND1	Methylation	1395.43	1197.05	0.17217	0.1479
cg02953306__CHRNA2	Methylation	1398.3	1410.6	0.17201	0.17506
cg02678356__ZXDA	Methylation	1399.32	1349.23	0.18023	0.17529
cg26542888__RNF2	Methylation	1403.21	1221.92	0.14956	0.13431
cg11271605__STEAP4	Methylation	1405.98	1198.29	0.15878	0.14295
cg17454897__ADAMTS10	Methylation	1407.73	1421.06	0.15708	0.15887
cg22442090__GIMAP5	Methylation	1409.04	1298.61	0.14769	0.14952
cg09144786__WDR44	Methylation	1409.3	1368.17	0.16844	0.16457
cg11037787__PLA2G2A	Methylation	1410.55	1326.25	0.1727	0.17772
cg18230771__AGC1	Methylation	1410.86	1108.12	0.16027	0.12471
LRRC8C	RNAseq	1411.54	1142.34	0.18354	0.15025
CCL20	RNAseq	1415.85	1136.64	0.16885	0.14877
cg07908874__TUBGCP2	Methylation	1415.99	1126.97	0.16936	0.12939
cg26392924__SLC23A1	Methylation	1420.35	1144.32	0.15976	0.14878
SACS	RNAseq	1420.54	1392.77	0.17188	0.15731
cg05385377__TMEM51	Methylation	1422.43	1258.5	0.1771	0.1671
cg01646665__TMEM79	Methylation	1424.21	1350.35	0.16988	0.15924
cg23693510__ELAVL2	Methylation	1424.43	1368.46	0.15714	0.16846
cg24269657__F7	Methylation	1426.59	1266.71	0.16558	0.1679
cg00185839__LRDD	Methylation	1426.65	1161.72	0.19097	0.16572
SLC39A14	RNAseq	1426.99	1371.38	0.18698	0.18235
PTHLH	RNAseq	1427.38	1362.5	0.17261	0.15999
cg24169915__FLJ25773	Methylation	1429.76	1371.22	0.15249	0.15848
cg11460029__EFNB3	Methylation	1429.77	1260.91	0.1691	0.14674
cg24127989__IMPDH1	Methylation	1432.64	1430.6	0.15626	0.15382
cg19504245__TNNT1	Methylation	1434.15	1265.41	0.16306	0.14982
MUCL1	RNAseq	1434.44	1274.31	0.18299	0.16628
cg24710886__PUM1	Methylation	1435.1	1365.02	0.15598	0.15417
cg27342801__REG3A	Methylation	1435.7	1272.5	0.14991	0.14574
MFSD7	RNAseq	1436.92	1153.46	0.19103	0.16124
cg27239921__CACNA1D	Methylation	1443.3	1385.54	0.15392	0.14483
cg16330965__SNAPC5	Methylation	1443.7	1287.82	0.17043	0.16276
cg05467918__ACADM	Methylation	1447.88	1323.14	0.17211	0.15722
cg09637363__CCND1	Methylation	1451.49	1162.95	0.17759	0.1415
cg00888479__SLC24A3	Methylation	1452.06	1202.95	0.19111	0.15775
cg19410841__NKAP	Methylation	1452.64	1204.36	0.16492	0.13872
AL136362.10	RNAseq	1452.96	1163.22	0.18886	0.1504
cg21480743__PTEN	Methylation	1456.97	1185.04	0.16537	0.13875
cg07137581__FLJ39827	Methylation	1458.11	1158.55	0.18204	0.15137
cg01429391__MYH7	Methylation	1463.26	1349.58	0.18621	0.17822
cg18059933__TP53INP1	Methylation	1464.79	1349.06	0.16443	0.15647
cg25028542__ANLN	Methylation	1467.97	1526	0.15024	0.15607
cg14106263__RBMX2	Methylation	1468.31	1436.71	0.15805	0.157
cg10287137__P2RY2	Methylation	1469.17	1137.37	0.17892	0.13918
cg12999109__ASAH3	Methylation	1470.1	1306.35	0.17731	0.16588
cg07326586__UBD	Methylation	1471.55	1454.26	0.17338	0.17876
cg09275137__CXorf12	Methylation	1473.43	1232.89	0.17489	0.14921
cg21656748__SCARB2	Methylation	1479.07	1465.92	0.16875	0.18562
cg00547789__RAB39B	Methylation	1484.82	1171.75	0.18898	0.15137
cg24482053__MLH3	Methylation	1485.27	1266.62	0.15221	0.13615
cg04677163__CAV1	Methylation	1486.04	1234.28	0.18355	0.14374
cg04133652__MLLT6	Methylation	1489.44	1205.99	0.18924	0.1524
cg22083639__SLCO5A1	Methylation	1490.56	1392.06	0.16313	0.15071
cg08570521__TLL1	Methylation	1491.22	1322.45	0.1756	0.15378
cg00158308__OXGR1	Methylation	1492.97	1401.1	0.18557	0.18244
cg02609749__ZNF276	Methylation	1497.27	1382.7	0.19231	0.17028
TNFAIP3	RNAseq	1502.05	1268.64	0.20401	0.19145
CALML5	RNAseq	1505.86	1363.31	0.18553	0.16365
cg07238167__EIF2S3	Methylation	1507.01	1231.67	0.18331	0.14909
cg19762747__CRX	Methylation	1507.31	1397.78	0.17575	0.16908
cg02067021__DNAJC5B	Methylation	1507.85	1515.17	0.18826	0.19652
cg01667702__TRAPPC1	Methylation	1507.93	1437.74	0.18043	0.17408
cg21336547__AKAP8	Methylation	1512.21	1557.85	0.16875	0.17655
FBN2	RNAseq	1514.46	1446.89	0.19902	0.20013
cg20876010__CACHD1	Methylation	1520.98	1525.85	0.1688	0.17326
cg15104484__PEX26	Methylation	1521.29	1306.64	0.17705	0.15926
cg05037688__EGFL7	Methylation	1523.31	1358.13	0.18727	0.169
cg26415633__KLK1	Methylation	1525.82	1436.99	0.16503	0.15931
LOX	RNAseq	1525.93	1309.46	0.19594	0.15321
cg14036856__MGC52423	Methylation	1528.99	1381.7	0.17294	0.154
cg16792160__ASAH2	Methylation	1529.02	1410.23	0.18147	0.17503
cg13492340__ITGA8	Methylation	1529.08	1451.18	0.17649	0.17578
CRLF1	RNAseq	1529.73	1161.64	0.19441	0.14116
cg00893242__SND1	Methylation	1534.02	1396.3	0.20029	0.18603
cg03086857__EDNRB	Methylation	1534.94	1193.74	0.18499	0.14462
cg12073594__ARFGAP1	Methylation	1535.57	1474.04	0.18015	0.17157
cg14815778__FAM58A	Methylation	1537.89	1368.39	0.17413	0.15152
cg18239253__DEFB32	Methylation	1539.38	1464.02	0.17472	0.17458
cg09967877__SYT12	Methylation	1543.48	1248.39	0.19245	0.16385
C1orf64	RNAseq	1545.05	1402.61	0.19461	0.17818
cg03161839__ARHGEF1	Methylation	1547.04	1307.48	0.19125	0.16355
cg17385448__AGMAT	Methylation	1548.46	1470.28	0.17571	0.17032
cg03925809__GTF2F1	Methylation	1550.39	1397.64	0.18983	0.15745
cg11563860__CNTN4	Methylation	1551.62	1309.64	0.18379	0.1563
KRT4	RNAseq	1554.31	1437.6	0.19901	0.1832
cg03623878__MCF2L	Methylation	1559.14	1394.52	0.19798	0.19046
cg18530748__SULT1A1	Methylation	1559.84	1449	0.17738	0.17524
cg01086868__AR	Methylation	1560.98	1133.41	0.20197	0.14651
cg17699374__MGC35206	Methylation	1568.06	1166.98	0.17961	0.15594
CRABP1	RNAseq	1568.27	1238.94	0.2025	0.166
WNT5B	RNAseq	1570.43	1405.27	0.18764	0.16164
cg07671949__ESR1	Methylation	1573.48	1237.73	0.20159	0.17567
cg16959606__ATP1B1	Methylation	1574.15	1474.68	0.17379	0.16072
cg07525077__RNASE3	Methylation	1575.78	1425.19	0.19339	0.1826
cg21096966__BTBD5	Methylation	1576.74	1474.32	0.16771	0.15932
cg13364756__CYP3A43	Methylation	1578.51	1500.98	0.19663	0.22263
cg08077673__MEST	Methylation	1581.32	1428	0.19312	0.17335
cg01717706__SOCS1	Methylation	1581.89	1580.26	0.20181	0.21396
cg07965714__XPA	Methylation	1582.39	1726.08	0.19766	0.22073
cg15963417__PAH	Methylation	1585.01	1449.6	0.17761	0.15956
cg08088390__DEFB125	Methylation	1586.01	1451.25	0.19422	0.17516
cg21988041__GLT8D2	Methylation	1592.07	1479.15	0.18061	0.19098
cg17441778__MYO7A	Methylation	1593.38	1186.16	0.18329	0.14365
cg06225581__ZMAT2	Methylation	1593.56	1555.82	0.18846	0.17918
cg06190053__PGM5	Methylation	1595.71	1342.02	0.19745	0.16149
cg04515986__FTHL17	Methylation	1599.35	1443.6	0.19823	0.19027
cg24751129__GNMT	Methylation	1600.12	1272.94	0.17687	0.15234
cg25167838__SHH	Methylation	1600.7	1308.77	0.16826	0.14389
cg23765993__SPINLW1	Methylation	1602.99	1517.75	0.17282	0.17725
cg02071305__VPS18	Methylation	1604.23	1301.62	0.20634	0.17612
cg03218909__HAPLN2	Methylation	1607.18	1380.04	0.20365	0.19023
cg19899882__FOXQ1	Methylation	1609.61	1238.7	0.1795	0.14039
CEACAM5	RNAseq	1612.02	1385.19	0.19897	0.16835
TH	RNAseq	1614.71	1321.3	0.1977	0.1543
cg07441272__RPL39L	Methylation	1615.04	1447.93	0.19754	0.17715
cg00230502__CCDC60	Methylation	1615.81	1390.89	0.20346	0.17229
FAP	RNAseq	1618.76	1394.81	0.18881	0.16554
SERPINB7	RNAseq	1620.26	1290.41	0.19572	0.17304
DEPDC6	RNAseq	1624.54	1441.33	0.20985	0.20084
cg04967538__CXorf42	Methylation	1625.23	1470.7	0.19589	0.17254
cg16750914__KIAA1212	Methylation	1625.27	1358.95	0.18801	0.16605
cg12696750__DNALI1	Methylation	1625.79	1395.76	0.18648	0.16541
PRR16	RNAseq	1625.98	1560.66	0.19799	0.18737
cg27096144__MSX2	Methylation	1627.69	1545.98	0.17273	0.17284
cg10708793__LGP2	Methylation	1631.42	1497.04	0.18508	0.16653
cg05120641__CHAC1	Methylation	1631.59	1587.35	0.19327	0.18406
cg13526007__LRFN5	Methylation	1631.67	1477.02	0.19145	0.187
cg13765303__BOC	Methylation	1632.15	1308.63	0.19574	0.17187
cg25456959__ASB12	Methylation	1638.43	1626.06	0.17621	0.19378
cg23055678__IL1RAPL2	Methylation	1641.87	1409.64	0.17783	0.15207
cg14030359__NDRG2	Methylation	1643.56	1464.19	0.1947	0.18305
cg17465304__KIF12	Methylation	1643.63	1376	0.19306	0.16884
cg09915099__AGPAT6	Methylation	1645.66	1408.26	0.19833	0.17391
cg06783668__FLJ12056	Methylation	1646.04	1266.91	0.20378	0.16271
FOXC2	RNAseq	1649.53	1461.64	0.20172	0.1927
cg23384620__IL1RAPL2	Methylation	1653.7	1374.45	0.17587	0.15359
cg13588354__MC3R	Methylation	1655.51	1200.92	0.19084	0.14026
cg15309264__VRK2	Methylation	1655.83	1293.91	0.19447	0.15948
cg11392765__BAPX1	Methylation	1656.96	1363.48	0.20087	0.16912
SUSD2	RNAseq	1657.04	1351.09	0.21675	0.17099
cg26926521__ADRA2A	Methylation	1657.77	1431.85	0.18028	0.16142
GAS1	RNAseq	1662	1394.26	0.20508	0.17147
cg03330678__SEPT9	Methylation	1664	1456.42	0.2056	0.17545
cg00466249__MGC15523	Methylation	1665.5	1419.92	0.21182	0.16937
cg00705255__LILRA3	Methylation	1665.79	1326.51	0.21689	0.18756
cg18932540__STAG1	Methylation	1666.02	1685.74	0.19151	0.19875
cg21453309__FAM101A	Methylation	1666.33	1556.26	0.18124	0.17692
cg16621987__DGCR2	Methylation	1667.69	1481.69	0.19888	0.18165
SLC13A3	RNAseq	1667.8	1573.25	0.19533	0.18026
cg13435381__LGR5	Methylation	1668.17	1458.12	0.20146	0.18558
cg15923513__CD302	Methylation	1668.21	1563.5	0.18242	0.18802
cg22478614__DEFB4	Methylation	1669.71	1421.01	0.17945	0.15963
CXCL2	RNAseq	1673.88	1343.26	0.20524	0.17238
cg09523691__ATG12	Methylation	1674.01	1365.51	0.19964	0.17138
IL7R	RNAseq	1674.32	1251.37	0.19787	0.16383
cg16029957__QPCT	Methylation	1675.2	1429.75	0.20113	0.19409
cg04993257__PLAC2	Methylation	1675.24	1460.27	0.20448	0.17155
BAIAP2L2	RNAseq	1676.23	1539.01	0.2112	0.20606
cg20856834__OR12D3	Methylation	1676.87	1348.6	0.19586	0.17596
LARP6	RNAseq	1677.28	1382.69	0.21756	0.1825
cg06822229__ACSL4	Methylation	1679.33	1512.94	0.20851	0.18905
cg18851831__DYRK1B	Methylation	1679.5	1279.24	0.18976	0.1526
AR	RNAseq	1680.82	1519.42	0.22367	0.21593
AMZ1	RNAseq	1680.98	1190.24	0.22704	0.16327
cg05650171__PFDN2	Methylation	1681.44	1362.35	0.20434	0.16783
cg03972838__FLJ20232	Methylation	1686.07	1449.61	0.20512	0.19417
cg15271616__RUSC2	Methylation	1686.83	1511.89	0.19116	0.17332
IGHE	RNAseq	1689.93	1212.81	0.21305	0.1505
cg11233153__SLC10A3	Methylation	1691.94	1388.03	0.20193	0.16723
LPXN	RNAseq	1693.36	1647.18	0.21704	0.21382
cg14723014__ZMYM5	Methylation	1694.4	1599.13	0.19889	0.18355
AC084880.12	RNAseq	1697.66	1248.96	0.21939	0.16866
cg27177839__JAG2	Methylation	1699.8	1405.52	0.18312	0.17195
cg18959478__PRKCDBP	Methylation	1701.02	1371.93	0.19215	0.16267
SERPINE2	RNAseq	1703.82	1420.69	0.2171	0.17821
cg17484237__HAVCR2	Methylation	1709.39	1509.5	0.186	0.16124
cg10770529__ZNF274	Methylation	1714.15	1505.33	0.20055	0.17566
cg08999895__SLC22A18AS	Methylation	1714.36	1389.49	0.20394	0.15468
cg04716261__ARPM2	Methylation	1715.15	1690.07	0.22029	0.22904
CSF1	RNAseq	1719.13	1601.5	0.21504	0.20804
DSG3	RNAseq	1719.38	1318.9	0.22313	0.17681
cg12343638__PCDHB12	Methylation	1720.2	1405.66	0.21032	0.1931
cg00618396__VBP1	Methylation	1720.54	1452.72	0.21772	0.17779
cg13573276__RDHE2	Methylation	1720.7	1560.72	0.21399	0.22113
cg20326853__CPSF1	Methylation	1722.26	1472.05	0.19724	0.1692
cg09585834__ANKS3	Methylation	1724.43	1531.66	0.20423	0.1767
cg04826883__CA12	Methylation	1728.1	1397.65	0.23064	0.20364
cg02430692__PEX5L	Methylation	1730.42	1523.86	0.23137	0.22288
cg05697249__C11orf52	Methylation	1731.88	1308.19	0.22447	0.16914
cg07207789__CRISPLD2	Methylation	1731.97	1228.16	0.20782	0.15502
FMOD	RNAseq	1736.28	1402.88	0.22305	0.19903
NGF	RNAseq	1737.33	1455.39	0.20499	0.181
cg11435943__SERPINB12	Methylation	1739.99	1480.97	0.21758	0.21007
cg15973234__KIAA1199	Methylation	1741.52	1615.96	0.20074	0.1993
cg09891761__F5	Methylation	1746.96	1666.67	0.20439	0.19503
cg09419670__PSMD5	Methylation	1748.41	1470.74	0.20214	0.16813
cg00806490__CDH13	Methylation	1748.65	1167.08	0.23094	0.16139
cg01962826__GRM4	Methylation	1748.97	1237.08	0.2276	0.16081
cg14844130__VPREB1	Methylation	1749.05	1366.65	0.20453	0.17388
C7orf10	RNAseq	1749.58	1444.8	0.22881	0.19261
cg08064891__PTOV1	Methylation	1750.15	1521.16	0.2115	0.20056
cg05661838__MOS	Methylation	1750.82	1455.16	0.21715	0.19994
GPRC5C	RNAseq	1751.41	1417.08	0.22918	0.18984
cg20775254__PROM2	Methylation	1758.04	1569.82	0.197	0.17042
cg06457357__KLF8	Methylation	1760.58	1488.52	0.20802	0.17035
cg14321399__RRAGB	Methylation	1761.29	1372.5	0.20982	0.15972
EN1	RNAseq	1762.17	1582.28	0.21653	0.19866
cg22915732__MGC34646	Methylation	1767.56	1726.89	0.19185	0.19439
cg01837574__TRAPPC1	Methylation	1767.94	1447.96	0.226	0.20369
GDPD3	RNAseq	1768.35	1558.29	0.23	0.19548
cg23844090__TMEM42	Methylation	1768.72	1575.52	0.19182	0.16643
cg19728223__KCNQ1	Methylation	1770.03	1321.65	0.19799	0.15601
cg03973663__LYN	Methylation	1771.01	1701.47	0.22501	0.22876
cg12087643__GFRA1	Methylation	1774.38	1497.51	0.21994	0.21072
GLIS3	RNAseq	1774.72	1566.05	0.2263	0.18031
INHA	RNAseq	1775.31	1345.75	0.22134	0.16229
cg24014661__MGC33600	Methylation	1776.2	1320.93	0.1931	0.14202
KRT13	RNAseq	1778.51	1404.01	0.21627	0.17413
cg06110728__NELL2	Methylation	1779.15	1867.81	0.2161	0.23277
cg04806409__TFF3	Methylation	1779.27	1526.46	0.22297	0.19716
cg06156376__SHOX2	Methylation	1782.41	1492.97	0.22313	0.19403
cg00653387__PTN	Methylation	1784.88	1256	0.23493	0.17478
cg04504095__FOXC1	Methylation	1784.95	1720.27	0.21063	0.19857
cg20937139__PDGFC	Methylation	1786.5	1565.37	0.19744	0.16502
TRIP13	RNAseq	1789.2	1539.93	0.2237	0.18796
cg14950072__LAMA1	Methylation	1789.99	1449.32	0.20743	0.17155
RAET1L	RNAseq	1790.96	1624.89	0.22327	0.23183
cg05935584__HMGB3	Methylation	1791.61	1345.34	0.22625	0.17524
cg12946225__HMG20B	Methylation	1793.9	1613.33	0.21474	0.19794
CHST6	RNAseq	1793.9	1453.5	0.22763	0.19264
cg27444994__CDH8	Methylation	1797.09	1721.4	0.1801	0.16998
cg19226099__MC3R	Methylation	1797.91	1377.45	0.20046	0.14948
cg09818732__FLJ20489	Methylation	1801.33	1439.46	0.2174	0.18466
cg15357945__PRG2	Methylation	1804.61	1564.26	0.20429	0.18557
cg25692323__ZNF485	Methylation	1804.78	1471.07	0.19647	0.16722
cg14939652__NPAS3	Methylation	1805.86	1636.57	0.20343	0.19023
cg26499286__KRTAP17-1	Methylation	1806.5	1465.85	0.1963	0.17516
cg07158339__FXN	Methylation	1807.43	1748.29	0.21664	0.22243
cg11594415__BAT2D1	Methylation	1807.5	1403.11	0.22638	0.17658
cg21550442__FLJ36445	Methylation	1808.36	1494.54	0.19932	0.1694
cg18349835__VIPR2	Methylation	1810.38	1710.87	0.19942	0.20832
cg24798047__GOLT1A	Methylation	1814.67	1609.26	0.18453	0.16498
cg19248557__HLA-DRA	Methylation	1815.74	1349.5	0.20903	0.16424
EGFL9	RNAseq	1816.24	1414.91	0.23443	0.1816
cg04222374__CXorf40A	Methylation	1816.33	1708.52	0.23011	0.21109
cg14775560__FOLH1	Methylation	1816.52	1591.73	0.2237	0.21901
cg17173423__MS4A3	Methylation	1818.17	1413.7	0.20881	0.16709
cg16377880__CYP4F3	Methylation	1819.94	1691.26	0.20509	0.20768
cg09937039__BATF	Methylation	1821.2	1766.31	0.21235	0.21
cg12163490__CDH11	Methylation	1822.53	1694.36	0.2116	0.18678
cg01772980__SCGB1D1	Methylation	1828.32	1503.19	0.23706	0.22035
cg15681351__UPF3B	Methylation	1828.58	1460.59	0.20444	0.16081
GLIPR2	RNAseq	1828.97	1540.29	0.23292	0.20391
CXorf61	RNAseq	1829.14	1730.65	0.20793	0.20094
PTGS1	RNAseq	1829.55	1587.47	0.22408	0.1984
AC115090.8	RNAseq	1834.68	1486.72	0.24497	0.20948
cg03292149__CBLC	Methylation	1840.94	1638.93	0.22603	0.1893
cg11120551__CHD1L	Methylation	1841.09	1739.57	0.21445	0.20507
GEM	RNAseq	1841.12	1542.71	0.23277	0.19353
cg27495845__FCRLM2	Methylation	1841.66	1530.59	0.19803	0.16064
cg01405761__MGC34646	Methylation	1845.1	1601.25	0.23325	0.20448
GAS7	RNAseq	1846.05	1421.26	0.24382	0.19908
cg14795305__SMARCD3	Methylation	1846.76	1527.04	0.22273	0.19928
cg00747849__SLC25A1	Methylation	1847.51	1525.69	0.23772	0.1909
cg19836808__S100A7	Methylation	1849.6	1391.28	0.21869	0.19056
cg05327750__FLJ11016	Methylation	1852.99	1591.36	0.22105	0.19087
cg23602533__TTPA	Methylation	1855.76	1974.15	0.20245	0.22658
cg05898102__PCDHB10	Methylation	1856.45	1619.55	0.22327	0.19189
cg21086464__PAK1	Methylation	1860.27	1583.43	0.20831	0.16773
SLURP1	RNAseq	1868.79	1525.5	0.22667	0.19749
cg19793718__DHX37	Methylation	1871.9	1524.21	0.21385	0.16817
cg10994126__PAPPA2	Methylation	1872.18	1525.29	0.22834	0.19524
RECQL5	RNAseq	1874.16	1649.72	0.24967	0.23824
cg20775840__G3BP	Methylation	1874.42	1601.54	0.21298	0.18192
cg03270167__RAMP1	Methylation	1874.86	1603.2	0.22984	0.1989
cg19713196__LAD1	Methylation	1876.19	1451.2	0.20271	0.14893
cg04916911__NTS	Methylation	1878.15	1414.34	0.23663	0.18731
cg02633817__FXYD3	Methylation	1878.63	1586.23	0.23817	0.21224
cg20345446__OSBPL5	Methylation	1878.67	1447.11	0.21214	0.18044
cg13372488__KCNT2	Methylation	1880.99	1814.85	0.22472	0.2456
cg11393848__C1QC	Methylation	1881.99	1600.58	0.2306	0.20916
cg21665000__MYOCD	Methylation	1885.44	1605.3	0.21028	0.19293
cg26680127__MLCK	Methylation	1887.12	1596.85	0.20091	0.19584
cg10878307__ATAD4	Methylation	1889.35	1754.36	0.22289	0.21205
cg23114866__NKX2-2	Methylation	1889.93	1779.87	0.19266	0.18306
cg13159566__CCDC59	Methylation	1891.84	1457.51	0.21816	0.16807
cg19560287__GEMIN5	Methylation	1892	1538.04	0.2188	0.17963
cg04785227__CHRNA7	Methylation	1892.91	1486.04	0.23832	0.18945
cg06745740__HGF	Methylation	1893.12	1625.11	0.23201	0.20319
cg07218880__UPF3A	Methylation	1893.46	1511.52	0.2284	0.17004
PSTK	RNAseq	1895.23	1762.43	0.24476	0.24045
cg08390021__C18orf54	Methylation	1895.25	1596.26	0.22671	0.18622
cg16168311__APOA1BP	Methylation	1900.96	1584.33	0.22459	0.20069
cg18992688__AVPR1B	Methylation	1901.92	1578.96	0.20924	0.17578
cg02838492__KIF12	Methylation	1902.93	1399.42	0.24834	0.19458
CYP2B7P1	RNAseq	1902.96	1378.8	0.24929	0.17624
cg13806135__PCDH17	Methylation	1903.08	1517.5	0.22135	0.1955
cg07473550__TSC22D3	Methylation	1903.81	1679.7	0.23527	0.21398
cg25130333__CD99L2	Methylation	1904.65	1661.5	0.20546	0.17956
cg23898073__GFRA1	Methylation	1905.7	1556.54	0.21163	0.18363
cg02493771__KRTAP13-2	Methylation	1905.85	1556.22	0.2429	0.20799
cg02062650__HCFC1R1	Methylation	1906.82	1517.57	0.24402	0.19694
cg05001145__ELL2	Methylation	1907.71	1616.76	0.2459	0.21977
cg05886367__BTNL9	Methylation	1907.81	1718.84	0.23584	0.22272
cg02275294__SOAT1	Methylation	1909.69	1537.47	0.24677	0.22264
FBN1	RNAseq	1911.26	1501.65	0.25088	0.19748
cg22635155__PDE2A	Methylation	1913.19	1432.88	0.2105	0.16859
IGFBP7	RNAseq	1916.32	1427.47	0.24137	0.17861
cg22377142__C1orf85	Methylation	1920.43	1857.66	0.20314	0.19595
cg04154812__CALCOCO2	Methylation	1922.08	1416.99	0.23827	0.17879
cg24408313__BCL2	Methylation	1922.27	1605.84	0.21558	0.20164
cg15485859__C1orf116	Methylation	1923.12	1585.44	0.22766	0.19785
cg07294734__ATP5D	Methylation	1925.69	1770.07	0.22627	0.2202
SCGB2A2	RNAseq	1926.77	1431.39	0.24521	0.19408
cg18192417__NEBL	Methylation	1926.95	1632.1	0.21192	0.18195
cg18542098__FLJ36445	Methylation	1927.05	1637.16	0.22208	0.19825
cg18602314__GFPT2	Methylation	1927.42	1615.22	0.21846	0.18173
cg04435420__SGCD	Methylation	1927.77	1585.94	0.23797	0.18548
cg20053158__ASCL1	Methylation	1928.27	1709.99	0.21767	0.19296
cg01015879__RDX	Methylation	1928.46	1612.38	0.24771	0.21414
cg10663017__DUSP23	Methylation	1928.92	1706.83	0.22138	0.18887
cg14679587__GLS2	Methylation	1932.64	1690.88	0.22705	0.21219
PCOLCE	RNAseq	1935.04	1630.22	0.2497	0.22182
cg07035740__SNCB	Methylation	1936.06	1665.95	0.23438	0.20853
cg04278702__HTR1E	Methylation	1936.27	1656.72	0.24225	0.20287
cg10812811__C20orf112	Methylation	1936.83	1532.65	0.226	0.17879
cg01457653__FBXL8	Methylation	1937	1414.87	0.24943	0.17992
cg18839416__C1orf158	Methylation	1939.9	1642.28	0.22864	0.21053
WNK4	RNAseq	1940.23	1579.4	0.25369	0.21344
cg17530977__GLI3	Methylation	1944.76	1483.75	0.2284	0.18504
cg10667970__FBXO6	Methylation	1945.4	1311.19	0.23396	0.16253
cg27513764__EFCAB3	Methylation	1945.97	1715.71	0.20428	0.18457
cg15207619__CAB39L	Methylation	1949.15	1766.71	0.22062	0.20246
cg07028533__CNTNAP2	Methylation	1950.12	1744.78	0.24574	0.23656
cg26035633__IDH3G	Methylation	1951.81	1519.69	0.2132	0.16782
cg05920090__HSPA1A	Methylation	1953.74	1744.02	0.23703	0.20764
cg18886444__USP4	Methylation	1953.9	1724.11	0.22033	0.19928
cg19404979__ELSPBP1	Methylation	1954.96	1501.27	0.2218	0.17097
cg00485296__NME3	Methylation	1956.49	1601.1	0.26152	0.22142
cg04344997__EMD	Methylation	1956.7	1758.91	0.25087	0.21549
cg11668844__MCF2L	Methylation	1956.71	1658.1	0.23189	0.2129
cg14500718__TMEM79	Methylation	1956.91	1756.95	0.21649	0.19311
cg01910452__BCAP31	Methylation	1956.94	1548.17	0.24807	0.19314
cg07005513__FADS2	Methylation	1959.07	1479.39	0.23636	0.17537
cg25133753__WFDC11	Methylation	1959.09	1722.23	0.21154	0.18484
cg03085637__PEX11B	Methylation	1959.87	1763.16	0.23786	0.21939
cg15435730__TFAP2D	Methylation	1964.54	1717.25	0.2184	0.18008
CRIP1	RNAseq	1966.4	1670.93	0.25814	0.21776
cg10061117__SORL1	Methylation	1968.24	1656.68	0.237	0.1998
PREX1	RNAseq	1968.37	1309.36	0.25567	0.16862
cg08097973__NUMA1	Methylation	1972.5	1644.21	0.23031	0.19085
cg11919694__TBC1D10B	Methylation	1972.53	1837.47	0.23853	0.23872
cg10752753__SLC45A2	Methylation	1974.22	1530.01	0.23325	0.17938
cg17133183__CRABP1	Methylation	1975.43	1634.62	0.22818	0.19044
GPR77	RNAseq	1978.78	1584.27	0.24809	0.19858
cg12013321__GCLC	Methylation	1978.86	1537.58	0.22135	0.16709
cg09584711__HPR	Methylation	1980.98	1662.47	0.23379	0.19946
cg21667836__PRMT8	Methylation	1982.64	1547.24	0.22183	0.18006
cg19923326__KCNQ1	Methylation	1985.78	1575.53	0.23002	0.19802
cg13516796__ALG1	Methylation	1985.88	1751.57	0.23737	0.22381
cg01472101__CLEC10A	Methylation	1985.89	1516.14	0.25067	0.20215
cg01140782__FAM58A	Methylation	1987.16	1533.48	0.25499	0.19611
cg13733733__LILRA3	Methylation	1988.41	1794.32	0.22885	0.21561
cg24424381__PEX11A	Methylation	1988.78	1646.01	0.21224	0.18542
cg05940536__ACVR1B	Methylation	1989.44	1581.01	0.24632	0.19471
cg04454259__CBR3	Methylation	1990.27	1455.56	0.24739	0.1759
cg17749961__LYCAT	Methylation	1990.71	1584.34	0.22639	0.17819
FAT2	RNAseq	1992.72	1684.12	0.25932	0.23701
TFF1	RNAseq	1992.73	1536.6	0.25682	0.20223
cg11157872__FLJ11021	Methylation	1992.74	1555.61	0.24397	0.20674
cg10305797__UNQ467	Methylation	1993.99	1433.09	0.2496	0.20059
cg11371160__UBL4A	Methylation	1996.13	1565.03	0.23644	0.18143
cg11323198__CDH8	Methylation	1997.36	1619.96	0.24273	0.21825
cg06963844__FBXO6	Methylation	1998.13	1459.53	0.25572	0.19603
cg12011267__PPP1R13B	Methylation	2000.71	1618.82	0.24131	0.1879
cg19816938__ABR	Methylation	2000.95	1810.32	0.22158	0.21263
cg15776355__C1R	Methylation	2001.16	1764.12	0.22577	0.20621
cg14601560__SCLY	Methylation	2005.18	1598.3	0.22937	0.1823
cg09558502__OVGP1	Methylation	2005.76	1348.36	0.24888	0.19752
cg17183991__HS6ST3	Methylation	2005.76	1599.32	0.24182	0.20403
cg08596000__PDGFD	Methylation	2006.08	1599.53	0.24706	0.21469
cg25268678__PLEKHG6	Methylation	2006.21	1843.05	0.21031	0.19476
cg07173760__CLC	Methylation	2008.45	1647.33	0.24009	0.19874
cg06196379__TREM1	Methylation	2009.21	1391.65	0.24777	0.19363
cg22392276__CKB	Methylation	2011.51	1680.76	0.2247	0.19838
cg14659547__RETNLB	Methylation	2011.96	1664.32	0.2321	0.20069
cg04057858__UNQ9391	Methylation	2012.47	1739.27	0.24324	0.20797
cg21134096__RHEB	Methylation	2012.62	1777.58	0.23318	0.21408
cg21210789__BAI1	Methylation	2014.04	1594.35	0.22231	0.17116
SOD2	RNAseq	2016.77	1693.74	0.25849	0.22041
cg16929104__GDF15	Methylation	2017.1	1697.6	0.21902	0.1777
cg03627896__LOC283932	Methylation	2018.72	1683.87	0.24804	0.21122
cg07708788__SLCO2A1	Methylation	2018.97	1637.61	0.24334	0.19952
cg16826718__HRK	Methylation	2019.91	1445.37	0.22134	0.15988
cg24838010__SLC26A11	Methylation	2020.66	1545.52	0.22281	0.18199
cg09881855__SNAI2	Methylation	2021.05	1729.73	0.24643	0.22045
cg03923934__OPCML	Methylation	2021.63	1778.35	0.24966	0.2215
cg09014354__NEUROD4	Methylation	2021.67	1431.4	0.24059	0.17617
cg11990309__HTR1E	Methylation	2023.77	1483.68	0.23999	0.1775
cg19451391__ZNF512	Methylation	2024.25	1851.26	0.21967	0.19095
MAGEA12	RNAseq	2026.07	1618.3	0.24844	0.20203
cg16967583__AGXT	Methylation	2027.9	1747.96	0.23416	0.19876
LEPREL1	RNAseq	2028.39	1462.78	0.26002	0.19471
cg06537829__UBB	Methylation	2028.59	1531.84	0.25511	0.20971
cg21804950__MTMR3	Methylation	2030.32	1845.63	0.22869	0.22391
cg00638514__OTOP3	Methylation	2030.71	1751.75	0.25579	0.22125
cg18943599__SSTR2	Methylation	2034.5	1674.67	0.23222	0.20215
POPDC3	RNAseq	2035.47	1543.18	0.27332	0.23459
cg04621255__ENDOG	Methylation	2035.93	1392.08	0.26436	0.18908
cg08343834__PMP22	Methylation	2037.71	1598.08	0.25358	0.21657
cg13055001__PPP1CA	Methylation	2038.06	1743.94	0.23864	0.22063
cg03258472__CRB3	Methylation	2040.6	1574.96	0.26039	0.2008
TMEM83	RNAseq	2045.24	1562.12	0.2566	0.20823
cg07964538__CAV1	Methylation	2046.91	1654.17	0.2451	0.19063
cg04541078__ARCN1	Methylation	2048.17	1701.56	0.25421	0.19785
GJB2	RNAseq	2048.28	1676.18	0.25383	0.20903
cg17317962__ACTG1	Methylation	2048.92	1594.62	0.23059	0.18415
cg24387818__POF1B	Methylation	2050.8	1893.15	0.21541	0.20062
C11orf41	RNAseq	2051.01	1634.61	0.26963	0.23248
cg13084525__EHF	Methylation	2052.48	1808.42	0.25118	0.23622
STAC2	RNAseq	2054.17	1735.93	0.26378	0.22744
cg17451138__C12orf38	Methylation	2054.53	1570.06	0.22609	0.16661
cg06378976__TFEB	Methylation	2055.72	1856.97	0.24332	0.2233
cg24926780__OR10H2	Methylation	2057.24	1886.41	0.2219	0.20905
C20orf95	RNAseq	2057.47	1757.3	0.2608	0.22372
cg24513045__RGS19	Methylation	2058.97	1558.29	0.2175	0.16029
cg22441882__SLC18A1	Methylation	2059.62	1700.23	0.23174	0.20216
cg06245154__ERCC2	Methylation	2060.06	1701.37	0.27221	0.23963
cg03506799__CHSY1	Methylation	2062.11	1641.87	0.25475	0.20823
cg09903430__ST3GAL3	Methylation	2062.27	1578.07	0.24521	0.19218
cg18799866__SLC9A7	Methylation	2065.97	1686.72	0.23197	0.19141
cg00690893__RAB9A	Methylation	2067.05	1714.03	0.26201	0.21893
cg27567335__RAMP1	Methylation	2068.27	1747.17	0.22534	0.20131
cg17489897__PTEN	Methylation	2068.37	1622.44	0.23852	0.19081
cg15536552__ACSL4	Methylation	2068.98	1748.63	0.23907	0.2073
cg23799276__NUP210	Methylation	2069.6	1643.9	0.22813	0.18244
cg04452095__SEPT9	Methylation	2070.32	1598.76	0.26679	0.21998
cg23092072__AFF1	Methylation	2071.27	1889.5	0.2195	0.21251
cg23051664__TNFRSF10D	Methylation	2072.05	1633.96	0.2263	0.18454
cg00862770__FKBP5	Methylation	2072.37	1619.37	0.26172	0.21216
cg24997944__KCNH8	Methylation	2073.92	1640.04	0.22533	0.18425
cg22199080__CENTG1	Methylation	2078.13	1750.83	0.22231	0.1834
CXCL1	RNAseq	2080.66	1514.9	0.25419	0.19341
cg06392241__NUDT4	Methylation	2083.08	1665.09	0.26015	0.21598
cg26317056__NNT	Methylation	2083.09	1799.93	0.22872	0.21592
cg11710000__FZD3	Methylation	2083.72	1641.28	0.24799	0.21177
cg16382322__CENTD3	Methylation	2085.82	1858.9	0.23321	0.21411
cg04180868__PRTFDC1	Methylation	2087.43	1565.48	0.25311	0.19984
cg13079099__LENG9	Methylation	2089.8	1738.17	0.24488	0.20878
cg21351994__EMX1	Methylation	2091.74	1640.71	0.23672	0.1957
cg13756879__IGF2	Methylation	2098.23	1720.48	0.25416	0.22078
cg06833562__C1orf181	Methylation	2098.56	1922.6	0.25627	0.24047
HOXB2	RNAseq	2099.38	1670.74	0.2621	0.20934
cg23078779__MAGED4	Methylation	2100.41	1570.57	0.23136	0.18886
PRDM8	RNAseq	2103.82	1691.24	0.26597	0.22249
GRAMD1B	RNAseq	2103.93	1691.79	0.27216	0.23708
THRSP	RNAseq	2105.8	1684	0.26054	0.20635
POF1B	RNAseq	2107.31	1641.46	0.26579	0.20331
cg05473871__ADAMTSL5	Methylation	2107.57	1880.83	0.25795	0.22802
cg27132814__C20orf79	Methylation	2108.36	1728.5	0.23007	0.21379
cg08569678__LY6K	Methylation	2110.51	1367.6	0.26599	0.19078
cg09440340__C1orf161	Methylation	2110.74	1862.68	0.25597	0.24634
cg10878998__CYB5A	Methylation	2111.74	1744.25	0.25576	0.22615
NRG1	RNAseq	2111.91	1650.2	0.26395	0.22313
cg25317260__PDCD8	Methylation	2113.81	1752.68	0.22373	0.18178
cg13671831__NF2	Methylation	2114.29	1619.75	0.24107	0.17698
cg06226384__CACNG5	Methylation	2115.39	1751.94	0.26796	0.23856
cg04956511__PTPN6	Methylation	2118.48	1628.11	0.25923	0.1963
cg08607082__ICAM1	Methylation	2118.79	1728.08	0.24807	0.21043
cg17833578__LRRC21	Methylation	2121.76	1950.7	0.23467	0.21895
cg06637893__C16orf48	Methylation	2123.47	1650.21	0.26043	0.20037
cg23424268__GCHFR	Methylation	2123.79	1822.06	0.23262	0.20609
cg14889768__RAB32	Methylation	2126.44	1676.6	0.2558	0.21068
cg12229172__MGST2	Methylation	2128.69	1683.78	0.24987	0.1973
cg10187932__PARP11	Methylation	2132.27	1627.88	0.27261	0.2232
cg02656594__IL21R	Methylation	2132.41	1667.62	0.26523	0.2093
cg16078836__MAP3K13	Methylation	2132.41	1741.08	0.24241	0.20022
cg05587474__MOV10	Methylation	2132.64	1665.41	0.26173	0.20705
DPYSL5	RNAseq	2134.17	1591.51	0.28913	0.21452
cg09076077__FLJ33860	Methylation	2134.29	1640.02	0.25579	0.20125
MT1E	RNAseq	2134.98	1827.33	0.26621	0.23187
cg23349790__IGSF21	Methylation	2135.34	1913.52	0.2269	0.20441
cg13744194__OCLN	Methylation	2137.47	2009.47	0.25454	0.24297
cg17718322__OPHN1	Methylation	2138.49	1673.14	0.24313	0.18463
cg22747092__BTBD14A	Methylation	2138.92	1747.65	0.24046	0.20931
cg06243556__ZNF447	Methylation	2140.29	1832.16	0.25255	0.22059
cg02723533__CCND1	Methylation	2140.6	1713.94	0.26479	0.21238
cg02226939__BLMH	Methylation	2143.71	1775.89	0.28005	0.2345
cg11896271__PANX2	Methylation	2144.71	1835.82	0.2596	0.22326
cg10331779__CTNND2	Methylation	2145.15	1508.2	0.25914	0.19583
MIA	RNAseq	2146.83	1701.26	0.27548	0.2184
cg13243219__MDS1	Methylation	2151.44	1634.24	0.25872	0.20586
cg14506552__NPPB	Methylation	2152.29	1598.73	0.25234	0.19294
cg06284244__YES1	Methylation	2152.73	1783.2	0.26921	0.24759
cg09879099__ONECUT2	Methylation	2152.88	1725.81	0.25771	0.20978
cg00848728__DAB1	Methylation	2153.54	1716.57	0.27969	0.21145
TWIST1	RNAseq	2153.96	1913.58	0.27205	0.23338
cg20481343__MAP7	Methylation	2154.13	1847.14	0.23489	0.20292
C10orf88	RNAseq	2156.18	1652.03	0.2846	0.22183
cg09816912__MARCKS	Methylation	2156.24	1892.63	0.25966	0.22497
HLA-F	RNAseq	2157.24	1804.76	0.26997	0.22778
cg09459188__MFSD1	Methylation	2158.16	1839.14	0.25993	0.23782
KRT83	RNAseq	2158.86	1840.24	0.26752	0.23558
cg06940107__C21orf100	Methylation	2161.76	1693.08	0.27489	0.23954
cg19166347__SFRP4	Methylation	2161.78	1639.97	0.24425	0.18967
cg12648263__PIGH	Methylation	2161.87	1787.92	0.26335	0.23369
cg02334775__ISG20	Methylation	2164.24	1587.22	0.28226	0.22227
cg11750883__C1orf42	Methylation	2165.59	1899.34	0.25645	0.22699
cg04959837__PLSCR4	Methylation	2166.66	2057.68	0.2704	0.27128
cg23389061__C14orf122	Methylation	2170.7	1767.2	0.2368	0.19389
cg10925082__ARHGDIB	Methylation	2171.63	1852.84	0.26003	0.22585
cg02624129__SNX19	Methylation	2173.53	1677.5	0.27065	0.20977
cg05801648__SYK	Methylation	2175.65	1781.42	0.26525	0.21862
cg10968815__BPIL1	Methylation	2175.8	1863.34	0.2764	0.26497
PGM5	RNAseq	2180.51	1490.87	0.27159	0.19066
cg05013695__FRAT1	Methylation	2180.77	1726.8	0.28577	0.23216
cg18994063__TIMD4	Methylation	2181.12	1786.59	0.24464	0.21213
cg13343486__KLK10	Methylation	2184.55	1715.84	0.25172	0.20819
cg14920846__NAV1	Methylation	2184.8	1707.63	0.25264	0.20197
cg06605933__BOLA1	Methylation	2185.03	1703.33	0.26546	0.21974
cg20450764__TSPAN7	Methylation	2185.87	1658.66	0.24275	0.1941
cg21033855__ZNF690	Methylation	2186.13	1804.34	0.23485	0.19311
cg18384168__FGF22	Methylation	2187.23	1721.5	0.25815	0.20535
cg11908570__KIAA0040	Methylation	2187.9	1718.36	0.25692	0.21198
FGF2	RNAseq	2187.94	1747.26	0.28607	0.24552
cg10731022__EIF4EBP3	Methylation	2189.29	1517.04	0.26942	0.19584
cg22571530__NFASC	Methylation	2190.02	1696.06	0.2466	0.19646
cg19123107__C9orf7	Methylation	2190.15	1692.51	0.2522	0.1972
cg16652259__DLX1	Methylation	2190.6	1611.74	0.2584	0.19905
cg11208880__LRRC8D	Methylation	2193.64	1624.24	0.26823	0.20842
cg16343842__CD99L2	Methylation	2199.15	1765.77	0.2545	0.20651
cg00019495__HOP	Methylation	2200.88	1522.69	0.29848	0.22625
cg19935424__MXRA7	Methylation	2203.81	1707.37	0.25232	0.18881
cg23582408__EEF1A2	Methylation	2206.43	1673.31	0.24985	0.20167
cg00890257__DEGS2	Methylation	2206.83	1845.86	0.28647	0.23921
cg09944147__COL27A1	Methylation	2207.77	1737.56	0.26576	0.20572
cg13264741__GRIN2B	Methylation	2209.07	1741.13	0.26431	0.21994
cg11115427__PHYH	Methylation	2210.28	1624.14	0.26646	0.21211
cg23959705__TNFRSF9	Methylation	2212.36	1979.46	0.24067	0.22914
IL1A	RNAseq	2213.33	1762.81	0.27853	0.24215
cg07705908__SPDEF	Methylation	2215.29	1649.89	0.27987	0.22242
cg09229960__EMD	Methylation	2216.1	1691.76	0.27278	0.20417
cg17018517__ENTPD2	Methylation	2217.02	1718.9	0.25549	0.19066
cg21341807__RABL4	Methylation	2217.02	1849.27	0.24035	0.20351
cg21514871__MEFV	Methylation	2218.29	1782.57	0.25468	0.22917
cg14134005__GATA4	Methylation	2219.4	1769.03	0.25109	0.20688
C6orf127	RNAseq	2219.75	1851.25	0.27202	0.22444
cg07826255__SGCA	Methylation	2220.03	1713.17	0.26213	0.21589
cg05200311__DEK	Methylation	2221.48	1817.15	0.2777	0.22287
cg18489434__VASH1	Methylation	2221.66	1866.16	0.25027	0.21583
IL32	RNAseq	2221.71	1599.16	0.27784	0.21021
cg22377998__ARVCF	Methylation	2222.93	1955.51	0.24727	0.21935
cg05780311__STAT5B	Methylation	2225.13	1708.4	0.27265	0.20331
cg07786760__DCHS2	Methylation	2226.99	1816.36	0.27245	0.22779
cg22610305__CHRAC1	Methylation	2227.27	1920.36	0.25297	0.21278
MFI2	RNAseq	2227.7	1756.86	0.29921	0.26514
cg23579062__DNAI1	Methylation	2227.73	1738.32	0.25099	0.21228
FSTL1	RNAseq	2230.71	1673.51	0.28988	0.20856
cg03773789__GLI4	Methylation	2231.56	1705.91	0.28263	0.23275
cg18611281__ZNF512	Methylation	2231.71	2023.75	0.24352	0.2177
cg07214572__LHX9	Methylation	2233.08	1637.56	0.27633	0.22818
cg08695830__CYLN2	Methylation	2233.36	1707.71	0.27013	0.21075
cg27581839__AMOT	Methylation	2235.58	1669.97	0.23681	0.18036
cg23927367__ACAD8	Methylation	2235.96	1898.86	0.25383	0.22244
cg07900766__SPAG16	Methylation	2236.67	1708.2	0.27303	0.21219
cg20643362__C19orf12	Methylation	2237.88	1869.17	0.26075	0.23672
cg05399360__MICB	Methylation	2240.58	1634.08	0.28084	0.20816
cg13897627__FLJ44674	Methylation	2243.99	1705.99	0.26162	0.20247
cg10080004__SYT5	Methylation	2244.21	1933.93	0.25758	0.23066
cg20367961__EDN2	Methylation	2247.29	1723.21	0.24896	0.20259
cg02422694__HOXB4	Methylation	2252.5	1717.66	0.28152	0.21266
cg20050113__SLC9A2	Methylation	2253.25	1971.02	0.24642	0.22533
cg24323031__PAQR8	Methylation	2253.39	1667.61	0.2549	0.2023
cg04270835__SLC17A6	Methylation	2254.04	1796.07	0.28433	0.23898
cg18008766__SFRS7	Methylation	2256.95	1801.25	0.25711	0.21371
cg19761273__CSNK1D	Methylation	2259.19	1726.59	0.25711	0.20743
cg03891319__ACY1	Methylation	2261.63	1724.57	0.28698	0.22459
cg09072120__PRTFDC1	Methylation	2261.91	1763.25	0.28012	0.2289
cg07947930__PRELP	Methylation	2262.46	1799.04	0.27499	0.22434
KRT6C	RNAseq	2263.31	1735.75	0.27101	0.21899
cg24317255__RGS17	Methylation	2263.34	1826.24	0.25501	0.21423
cg04493740__SLC25A14	Methylation	2264.03	1514.86	0.29005	0.19478
cg06942445__TRO	Methylation	2264.91	1665.63	0.28297	0.21938
cg00768439__NAP1L3	Methylation	2265.57	1790.49	0.28098	0.21987
cg27447740__FLJ30313	Methylation	2271.35	1778.33	0.25178	0.20671
cg23698956__FAM3A	Methylation	2271.63	1985.56	0.242	0.20858
IL20RB	RNAseq	2271.82	1811.37	0.30547	0.26408
cg10615091__FAM13C1	Methylation	2272.99	2002.07	0.28171	0.26806
cg27271368__AR	Methylation	2274.5	1655.94	0.24236	0.19176
cg02065387__GABRA1	Methylation	2277.07	1742.2	0.31018	0.25517
cg04220579__C7orf20	Methylation	2277.22	1607.3	0.28173	0.19297
cg26832142__PDE4B	Methylation	2278.2	1716.1	0.24624	0.18992
cg01942127__CACNA1D	Methylation	2278.25	1706.27	0.29266	0.23024
cg08917718__PCBP4	Methylation	2278.81	1729.48	0.28942	0.24969
DDX58	RNAseq	2279.44	1854.82	0.30298	0.25493
cg04155026__TSNAXIP1	Methylation	2279.7	1719.86	0.29193	0.21195
cg03524308__ZNF585A	Methylation	2284.13	1696.77	0.2959	0.2149
cg03764161__FAM111A	Methylation	2285.05	1683.58	0.28801	0.22499
cg06804431__PEX11B	Methylation	2285.19	1977.02	0.27301	0.23823
cg01044662__C2orf3	Methylation	2285.96	1731.47	0.28716	0.21855
cg12402251__CALB1	Methylation	2292.42	1877.77	0.2714	0.23384
COL5A2	RNAseq	2295.93	1941.95	0.2943	0.25683
cg14108384__TMCO1	Methylation	2296.76	1991.08	0.27124	0.25103
cg22325823__RAB37	Methylation	2300.34	2082.29	0.24863	0.23159
cg07654934__LXN	Methylation	2301.22	1778.6	0.28119	0.22567
NGFR	RNAseq	2301.77	1820.66	0.29041	0.23584
cg20919556__CNKSR3	Methylation	2302.84	1955.57	0.26009	0.21995
cg18044482__PSMD10	Methylation	2304.34	1789.01	0.26419	0.20267
cg24238205__FAM111A	Methylation	2304.92	1746.03	0.25575	0.22691
cg04304927__SLC39A8	Methylation	2308.71	1747.28	0.29969	0.23554
cg14600885__MYOZ3	Methylation	2309.37	1854.65	0.26709	0.23336
cg04848452__EIF1B	Methylation	2311.65	1890.33	0.29299	0.24728
cg00514407__SERPINE2	Methylation	2313.47	1755.57	0.28826	0.21335
cg01425670__NEGR1	Methylation	2315.52	2063.11	0.29787	0.25375
cg12682367__FLJ46358	Methylation	2315.7	1880.97	0.28207	0.23655
GRB7	RNAseq	2318.98	1734.14	0.30604	0.23594
cg15239123__SMOC1	Methylation	2320.11	1817.27	0.26739	0.20533
cg00720137__DYNLRB2	Methylation	2320.28	1604.25	0.29796	0.21135
cg09970593__OPRD1	Methylation	2322.35	1618.87	0.28157	0.2143
cg24833277__FAM83A	Methylation	2323.76	1893.77	0.24639	0.2123
cg07658718__CDK5R1	Methylation	2324.34	1859.78	0.29162	0.25306
cg15231886__UTP14A	Methylation	2325.88	1835.39	0.27576	0.21291
cg25168545__GIMAP1	Methylation	2327.21	1878.01	0.25364	0.22032
LCP1	RNAseq	2329.73	1848.58	0.3111	0.24964
cg18676679__BANP	Methylation	2332.1	1835.19	0.27401	0.23747
cg21461100__NOVA2	Methylation	2335.71	1849.8	0.25298	0.20001
cg26803566__SGPP1	Methylation	2335.77	1918.86	0.25263	0.21881
cg22571217__DAPK1	Methylation	2336.05	2124.05	0.2531	0.237
cg15183083__KCNA4	Methylation	2337.37	1945.2	0.27695	0.24542
cg12576145__AMMECR1	Methylation	2342.03	1811.39	0.27785	0.21205
cg26655138__RBMX2	Methylation	2342.9	1758.45	0.24961	0.18957
cg10414946__MS4A2	Methylation	2343.95	1880.17	0.28097	0.22927
cg03776060__C9orf58	Methylation	2345.06	1705.7	0.29459	0.20635
cg19764555__AHNAK	Methylation	2345.29	1784.68	0.25936	0.20492
cg22722802__FLJ39599	Methylation	2346.56	1868.45	0.27433	0.24223
cg10729531__TCFL5	Methylation	2348.17	1898.58	0.27293	0.22158
cg22228134__GZMH	Methylation	2351.15	1924.83	0.25522	0.22557
MXRA8	RNAseq	2351.61	1819.88	0.29895	0.22942
cg15052901__SLC24A4	Methylation	2354.83	1664.51	0.26779	0.18991
H19	RNAseq	2354.92	1827.84	0.30468	0.22935
cg27158867__LRRC56	Methylation	2359.48	1767.03	0.25324	0.18993
cg14542238__TGOLN2	Methylation	2362.07	1950.29	0.2747	0.23377
cg11291009__ARHGEF9	Methylation	2362.39	1956.76	0.27636	0.23668
cg17801256__ZMYM4	Methylation	2364.11	1680.38	0.28017	0.20153
cg04394967__RDH12	Methylation	2364.19	1750.15	0.30497	0.26083
cg00901493__YBX2	Methylation	2367.3	1890.51	0.30009	0.22268
cg16154416__RASGRF1	Methylation	2367.33	1867.66	0.28306	0.2568
cg10778619__KCNMB4	Methylation	2368.54	1867.06	0.28533	0.23213
cg05065690__DDX23	Methylation	2368.66	1733.8	0.30491	0.22649
cg11174654__GLUD2	Methylation	2372.71	1593.82	0.2854	0.19681
ADRA1B	RNAseq	2373	1770.9	0.29585	0.23334
RP11-142G7.1	RNAseq	2374.54	1738.98	0.29516	0.20736
cg20699736__VAX2	Methylation	2378.05	1823.65	0.26893	0.20721
cg12530021__SIGLEC12	Methylation	2381.5	1946.09	0.28378	0.2358
cg04444771__C10orf10	Methylation	2381.86	1953.66	0.29182	0.24963
cg01968178__REEP1	Methylation	2382.59	1890.44	0.31285	0.26123
cg16332577__C17orf37	Methylation	2384.05	2008.34	0.28091	0.23449
cg19108718__LOC317671	Methylation	2385.44	1910.51	0.26279	0.20902
cg07818646__FLJ11712	Methylation	2386.58	1787.87	0.29275	0.22246
cg18389752__AMOT	Methylation	2387.03	1804.9	0.27402	0.20827
cg04195127__WFDC1	Methylation	2387.45	1621.07	0.30176	0.21999
cg20098887__RAB32	Methylation	2388.15	1786.85	0.27309	0.2069
cg18484189__NALP10	Methylation	2388.63	1882.32	0.26992	0.21747
cg03462055__TUBB2B	Methylation	2389.53	1721.96	0.31246	0.24287
cg15341340__DNASE2	Methylation	2389.72	1827.11	0.27571	0.21279
cg16659043__SAMD12	Methylation	2390.43	1885.32	0.26995	0.21768
cg11961618__PHLDA2	Methylation	2391.59	1970.32	0.29596	0.26419
cg19014419__ZNF300	Methylation	2392.11	1684.93	0.27065	0.20298
cg17498321__NOTCH3	Methylation	2397.04	1897.13	0.27108	0.23064
cg09022993__SPATA18	Methylation	2397.07	1887.75	0.29399	0.24118
cg15623573__APBA1	Methylation	2400.76	1876.93	0.2784	0.21441
cg22108265__RAB6A	Methylation	2401.27	1850.57	0.26974	0.21928
cg14841098__SLC9A7	Methylation	2405.15	1798.34	0.28616	0.21771
IRX1	RNAseq	2405.18	1842.94	0.29594	0.25777
cg15916628__ZNF579	Methylation	2405.79	1817.21	0.27527	0.22432
cg07766315__LOC400451	Methylation	2407.17	1951.6	0.30618	0.2683
cg00655307__ESR1	Methylation	2407.84	1902.92	0.29709	0.22937
cg20353465__ABHD1	Methylation	2408.35	1839.47	0.26519	0.20412
APCDD1L	RNAseq	2409.92	1702.59	0.29889	0.22509
COL6A1	RNAseq	2412.43	1681.07	0.33722	0.26635
cg00119079__LAMP3	Methylation	2415.56	1904.68	0.31508	0.25629
cg17691309__TPM2	Methylation	2415.84	1991.3	0.28223	0.23535
GNA15	RNAseq	2417.36	1835.31	0.29883	0.2228
cg25059792__EIF3S4	Methylation	2417.53	1969.75	0.26352	0.221
cg21816539__GRIK1	Methylation	2417.56	2056.28	0.25965	0.22791
cg26524263__KLK13	Methylation	2419.96	1840.53	0.26555	0.21478
cg14592099__PCDHB13	Methylation	2421.71	1861.99	0.28726	0.24152
cg23620639__COL13A1	Methylation	2426.11	1739.69	0.26629	0.19841
cg19531713__BRCA1	Methylation	2426.74	1878.21	0.2734	0.21445
cg20022541__C14orf152	Methylation	2428.1	2001.19	0.27583	0.23175
cg26504021__IRX2	Methylation	2429.15	1993.94	0.26302	0.23154
cg13277385__DECR1	Methylation	2429.47	1827.53	0.28653	0.21835
cg22499964__EGLN2	Methylation	2429.5	1885.88	0.25571	0.20659
cg14920334__GALNT8	Methylation	2430.62	1879.56	0.29219	0.23405
cg21682382__TMEM39B	Methylation	2432.58	1600.69	0.28125	0.19784
AC132872.17	RNAseq	2433.88	1968.78	0.30096	0.24727
cg05045781__FHL3	Methylation	2434.49	1879.7	0.30176	0.24443
cg05461841__LOC124220	Methylation	2435.27	1853.32	0.30686	0.24405
cg13436799__LRP2	Methylation	2436	1520.87	0.28831	0.17766
cg23214764__PRSS23	Methylation	2436.15	1748.13	0.27388	0.20914
cg25424556__USP51	Methylation	2436.93	1923.94	0.27278	0.24199
SESN3	RNAseq	2437.57	2035.15	0.31214	0.26818
cg25870420__ITGA9	Methylation	2439.58	1947.04	0.25513	0.20203
cg17940013__GPR157	Methylation	2443.21	1868	0.29316	0.22266
PLAT	RNAseq	2443.37	1643.43	0.30736	0.20022
ACTL8	RNAseq	2446.55	1941.77	0.31981	0.25896
PGF	RNAseq	2446.8	1891.42	0.30639	0.2506
cg01471384__DKK2	Methylation	2449.23	1776.94	0.3236	0.26152
cg06657741__SLC9A6	Methylation	2452.31	1662.94	0.30789	0.21595
cg17523380__PPP1R1A	Methylation	2454.07	1877.84	0.28894	0.23611
SOX15	RNAseq	2454.07	1682.41	0.3435	0.2565
cg09773756__MMS19L	Methylation	2455.72	1713.51	0.3106	0.23471
cg00465284__LRRTM1	Methylation	2456.12	1733.03	0.32799	0.24663
cg06655089__IMPDH2	Methylation	2456.76	2062.14	0.31088	0.26034
PTGS2	RNAseq	2457.05	1694.44	0.29423	0.2186
cg20576597__C21orf29	Methylation	2457.9	2025.76	0.27751	0.2484
cg00673191__DOPEY2	Methylation	2458.55	1821.31	0.31017	0.23945
cg02804166__PHF6	Methylation	2458.61	1891.6	0.31459	0.23899
cg07330329__TRIM48	Methylation	2458.74	1860.07	0.31111	0.25305
cg10636246__AIM2	Methylation	2459.66	1902.83	0.29101	0.22615
cg21046413__PDCD8	Methylation	2460.8	1762.47	0.28335	0.20734
cg18017908__C17orf76	Methylation	2462.15	2091.79	0.28825	0.26495
cg01835489__KRT8	Methylation	2462.16	1827.9	0.31178	0.22453
FAIM2	RNAseq	2462.47	1728.4	0.32472	0.2398
cg11695601__CHN1	Methylation	2466.42	1819.48	0.30159	0.22904
cg26873164__SNAI1	Methylation	2467.29	1961.82	0.26265	0.20869
cg09597465__SLC15A4	Methylation	2471.19	1873.34	0.30203	0.22646
TMEM22	RNAseq	2471.29	1758.94	0.31667	0.22767
cg06900776__ARMCX3	Methylation	2471.32	1831.77	0.296	0.21552
cg26035366__LRRC3B	Methylation	2471.56	1921.88	0.27668	0.23945
cg10089145__ST14	Methylation	2474.17	1906.79	0.30385	0.23847
cg12513379__OR10H2	Methylation	2476.27	1794.49	0.29563	0.21919
cg24326142__CSF1	Methylation	2476.9	1650.92	0.27156	0.17746
cg12717594__RECK	Methylation	2477.84	1758.63	0.30195	0.23468
cg07895149__FAM26B	Methylation	2478.34	1812.65	0.30155	0.20726
cg01120308__PICALM	Methylation	2479.09	1578.96	0.32921	0.24014
cg02153528__OBFC2B	Methylation	2479.12	1784.67	0.31537	0.22908
cg21295911__TNFSF9	Methylation	2479.39	1935.36	0.2916	0.25574
cg22188495__PRICKLE1	Methylation	2480.57	1876.23	0.28945	0.25818
cg03262773__RAD54L	Methylation	2480.68	1682.75	0.31307	0.20559
cg02032561__ZNF449	Methylation	2480.83	1682.69	0.31359	0.20739
cg03116740__TSPAN4	Methylation	2481.51	1622.04	0.31957	0.22994
cg18587018__CRSP9	Methylation	2481.71	2059.54	0.28451	0.26003
cg23752923__MCOLN3	Methylation	2481.87	1772.06	0.26345	0.20419
HSPB8	RNAseq	2482.29	1903.23	0.31349	0.23294
cg25853078__OPCML	Methylation	2483.97	1949.11	0.27066	0.2126
SOX7	RNAseq	2484.38	1858.06	0.3175	0.24963
NOV	RNAseq	2486.07	1803.74	0.30117	0.22228
cg16907514__KTN1	Methylation	2486.37	1831.95	0.28165	0.21594
cg05469695__CDC42EP3	Methylation	2486.65	1642.99	0.30762	0.20515
cg24797967__FLJ39739	Methylation	2489.73	1724.5	0.278	0.19796
cg09976774__FOXM1	Methylation	2492.21	2073.83	0.29963	0.25643
cg27324619__PIB5PA	Methylation	2495.97	1682.54	0.28402	0.21324
cg19044630__C9orf65	Methylation	2496.01	1750.62	0.28001	0.19484
cg16245261__PRKCDBP	Methylation	2497.09	1791.1	0.28976	0.22154
cg16519321__MYOD1	Methylation	2498.77	1849.43	0.284	0.22569
APOBEC3C	RNAseq	2499.25	1762.69	0.30378	0.21831
cg14191360__MET	Methylation	2500.06	2047.19	0.29925	0.25734
cg16431978__KRTAP13-3	Methylation	2504.28	1898.03	0.29309	0.24385
cg26363196__ST6GALNAC3	Methylation	2504.91	1935.07	0.27207	0.21981
cg15119375__MGC3020	Methylation	2505.24	2008.26	0.29572	0.247
cg09622447__CBS	Methylation	2505.4	1972.07	0.29594	0.23207
SNX16	RNAseq	2506.23	1946.32	0.31164	0.24946
cg15965055__C1orf32	Methylation	2507.19	1869.89	0.30128	0.2246
cg03963198__IRX4	Methylation	2508.01	1969.9	0.32427	0.26674
cg14693893__DYNC1H1	Methylation	2509.28	1967.8	0.29088	0.24438
cg25766046__ROR2	Methylation	2509.34	2076.38	0.27102	0.22154
cg20807545__ADAMTS18	Methylation	2509.74	1871.93	0.29042	0.24265
cg23520347__RASSF5	Methylation	2510.22	1980.31	0.27201	0.22367
cg09357097__HOXB7	Methylation	2510.99	2001.07	0.30811	0.26097
cg10025443__SYK	Methylation	2511.14	1967.56	0.29779	0.24141
cg24783979__SEPT5	Methylation	2511.15	1833.42	0.2855	0.21933
cg25598083__ACOT2	Methylation	2511.72	1891.76	0.2786	0.21298
cg05338155__IFIT5	Methylation	2511.74	1608.56	0.31704	0.21318
cg15447479__SMO	Methylation	2514.44	2062.52	0.30351	0.25841
cg21697779__FUNDC2	Methylation	2517.17	1750.28	0.27915	0.19547
KRT75	RNAseq	2518.2	1722.67	0.32868	0.24262
cg20777437__CDCP2	Methylation	2519.09	1954.71	0.27907	0.22597
C12orf28	RNAseq	2523.31	1892.05	0.31816	0.23957
cg01193293__SIGLEC7	Methylation	2524.33	1903.5	0.32487	0.24788
cg13841138__STK11	Methylation	2524.43	2018.39	0.29718	0.24509
cg01404615__DKK2	Methylation	2524.81	1648.65	0.33736	0.23567
cg22855405__TINAGL1	Methylation	2526.87	1838.81	0.27805	0.20888
cg03916421__LOC132321	Methylation	2527.44	1848.45	0.32719	0.27012
cg21353232__SEZ6L	Methylation	2527.73	1955.6	0.28313	0.21845
cg20909686__OVOL1	Methylation	2528.55	1740.22	0.29186	0.21148
COL6A2	RNAseq	2530.74	1828.55	0.33011	0.25085
cg11005826__IGF2AS	Methylation	2530.79	1976.63	0.29987	0.23578
cg02943497__PARP4	Methylation	2531.19	1627.25	0.31681	0.20288
cg06994747__ADAMTS10	Methylation	2532.25	1934.43	0.31897	0.25062
cg11839979__RP13-360B22.2	Methylation	2536.22	1743.85	0.31628	0.22536
cg03454353__ZFP37	Methylation	2536.29	1790.26	0.35048	0.28416
HOXB5	RNAseq	2537.86	1724.96	0.31376	0.21543
cg21094669__GLRA3	Methylation	2538.18	1807.05	0.28066	0.20243
cg17701886__B3GNT5	Methylation	2538.93	1968.59	0.29754	0.25674
cg06043114__TSPAN2	Methylation	2539.41	1871.85	0.31816	0.24902
BARX1	RNAseq	2541.58	1880.01	0.32059	0.2612
cg17960516__FLJ33718	Methylation	2542	1938.84	0.29014	0.22903
cg04367351__PLA2R1	Methylation	2544.37	2037	0.32639	0.26465
cg08980578__KCNK6	Methylation	2544.57	1821.49	0.31959	0.25825
cg26394940__FLJ10945	Methylation	2545.12	1975.07	0.2681	0.20995
cg08747377__CDH13	Methylation	2546.03	1770.99	0.30203	0.20596
cg18408326__CACNB2	Methylation	2548.89	1892.04	0.29932	0.24675
IL1B	RNAseq	2548.9	1765.98	0.3227	0.24454
cg24659201__GPR39	Methylation	2550.26	2068.15	0.28758	0.24845
FSCN2	RNAseq	2551.38	1673.33	0.332	0.22842
cg00733682__ZNF44	Methylation	2551.66	1858.8	0.32814	0.23867
cg06140118__DUS2L	Methylation	2552.63	1903.29	0.31227	0.23665
IL8	RNAseq	2553.14	1746.25	0.33873	0.24996
cg14492347__ZNF592	Methylation	2554.95	1881.34	0.3095	0.23121
cg03809891__ZNF442	Methylation	2555.78	2039.57	0.33506	0.30561
cg21508214__IFT80	Methylation	2556.12	1921.91	0.28585	0.22979
cg03812067__SERINC3	Methylation	2557.29	1803.19	0.33884	0.24881
cg04238548__FLJ20298	Methylation	2558.55	1877.48	0.31651	0.22914
cg02477931__C11orf39	Methylation	2559.32	1684.37	0.32974	0.2307
ZIM2	RNAseq	2561.13	1989.69	0.32391	0.24484
cg16886188__ADRA2A	Methylation	2563.29	1926.08	0.30659	0.24617
cg25375711__TRMT12	Methylation	2569.12	1877.48	0.27288	0.20003
cg19646028__C19orf30	Methylation	2570.32	1891.51	0.28742	0.21443
cg25047001__GRIN2A	Methylation	2573.86	1770.72	0.28159	0.2055
cg20993403__EPB41L1	Methylation	2574	2039.86	0.29371	0.24616
cg05927017__BCL2	Methylation	2574.69	1756.94	0.32636	0.22911
cg06117855__CLEC3B	Methylation	2576.9	1783.47	0.32053	0.23507
cg26717786__FLJ44861	Methylation	2577.05	1981.34	0.28192	0.23255
cg00815605__ACOT2	Methylation	2577.67	1891.9	0.34226	0.24926
cg02205962__BCAP31	Methylation	2577.69	1799.32	0.32627	0.2207
ADAM12	RNAseq	2579.25	2008.72	0.32496	0.25795
cg01249910__SAT2	Methylation	2583.57	1719.66	0.32954	0.22509
cg02181506__SERPINA1	Methylation	2585.17	1817.86	0.33361	0.23189
cg17780098__CSRP1	Methylation	2585.31	2073.52	0.29703	0.23611
cg07579404__RAET1L	Methylation	2586.95	1679.29	0.31927	0.19937
cg07017477__THEM4	Methylation	2588.31	1793.76	0.32696	0.23494
PCDHB13	RNAseq	2589.32	1878.83	0.32829	0.24108
cg11584111__PIGC	Methylation	2589.5	1690.58	0.32132	0.2147
cg01770232__IL6	Methylation	2590.34	1792.05	0.34654	0.25952
cg22227689__SCPEP1	Methylation	2590.9	1885	0.28599	0.20669
cg02238826__B3GNT5	Methylation	2593.04	1892.98	0.33335	0.26831
cg21459867__IDUA	Methylation	2593.27	1973.75	0.28723	0.22539
cg15591678__ZNF365	Methylation	2593.99	2038.11	0.31328	0.24801
cg07328579__GLT8D2	Methylation	2594.95	1769.62	0.33286	0.25077
C3	RNAseq	2594.96	1894.06	0.33685	0.25697
cg21493583__CRIPT	Methylation	2598.95	1750.44	0.29386	0.22119
cg12567315__TSPAN13	Methylation	2599.49	2085.8	0.31752	0.26531
cg06722216__NOL4	Methylation	2602.49	1830.43	0.32632	0.23575
cg16256230__KIF4A	Methylation	2603.8	1885.09	0.31392	0.24015
P2RX2	RNAseq	2604.38	2006.62	0.33946	0.26518
cg18307604__LAMP2	Methylation	2607.2	1899.76	0.29913	0.21813
cg19850348__PYGO1	Methylation	2607.49	1982.66	0.29884	0.22529
cg06778853__PHF13	Methylation	2608.32	1902.06	0.31458	0.22811
cg03681481__OVOL1	Methylation	2608.42	2026.87	0.31883	0.23174
cg13300756__HAS1	Methylation	2608.44	2044.87	0.3128	0.25361
cg06866657__LHX6	Methylation	2609.99	1911.85	0.33255	0.25582
cg05847778__BBS5	Methylation	2611.68	1912.35	0.32484	0.23745
cg09147222__CPNE4	Methylation	2611.8	1885.43	0.31641	0.23899
AMBP	RNAseq	2613.16	1815.86	0.32882	0.23268
cg16852892__MMP16	Methylation	2613.88	2015.74	0.29934	0.23482
cg26796283__MSX2	Methylation	2614.71	2101.75	0.28714	0.243
cg07177300__FRMPD4	Methylation	2614.72	1781.21	0.33385	0.2421
cg12712746__SAMM50	Methylation	2615.89	1930.35	0.31287	0.23848
cg09307264__INCA1	Methylation	2616.07	1839.33	0.33611	0.24838
cg06458239__ZNF549	Methylation	2619.17	1824.5	0.33338	0.23781
cg24968336__KCNK6	Methylation	2621.75	2049.63	0.28827	0.24329
cg13745870__SPATA12	Methylation	2621.88	1991.32	0.31308	0.24713
cg18680834__ZNF536	Methylation	2622.76	2013.7	0.29074	0.22716
cg18780751__G6PD	Methylation	2622.79	2069.08	0.2942	0.23019
cg06281795__CALB1	Methylation	2624.05	1970.28	0.33314	0.26208
cg10839521__FLJ32786	Methylation	2624.21	2001.18	0.31596	0.25344
cg23116589__ARMCX1	Methylation	2625.26	1970.78	0.30591	0.2429
cg08463485__ILDR1	Methylation	2625.78	1902.83	0.31438	0.22704
FXYD6	RNAseq	2625.92	2013.79	0.31553	0.24007
cg07031996__MTF1	Methylation	2625.95	1820.69	0.33455	0.25431
cg06872331__STEAP3	Methylation	2626.24	1914.22	0.33889	0.25594
cg08348496__HAPLN3	Methylation	2626.47	1706.24	0.31854	0.20961
DOCK10	RNAseq	2626.62	1960.42	0.32699	0.24317
cg05554936__RAB3D	Methylation	2626.64	1885.97	0.32389	0.23703
cg14042128__CHMP2A	Methylation	2626.71	2012.72	0.3097	0.23445
cg06030619__CORO1A	Methylation	2628.39	1896.5	0.32185	0.23135
cg12526025__LARGE	Methylation	2628.45	1903.07	0.31929	0.23492
cg14350002__GAS1	Methylation	2628.46	1981.83	0.31584	0.23925
cg07028869__FLJ13236	Methylation	2629.23	1747.77	0.32587	0.22608
cg05705583__CAMLG	Methylation	2630.67	1911.72	0.33316	0.24536
cg20977864__HYDIN	Methylation	2632.62	2027.14	0.28733	0.22283
cg22579849__DCTN3	Methylation	2634.48	1649.57	0.3079	0.21359
cg00261781__MATN3	Methylation	2635.71	1803.28	0.33885	0.2382
cg12874092__VIM	Methylation	2635.77	2024.09	0.30247	0.22796
cg03355526__ZNF454	Methylation	2636.1	1902.22	0.35455	0.27085
cg16306115__DCDC2	Methylation	2636.22	1988.94	0.30972	0.25228
KLK10	RNAseq	2637.35	1838.75	0.33939	0.24705
cg12393697__KIAA1946	Methylation	2638.79	1960.29	0.32494	0.25212
cg01366419__WBSCR17	Methylation	2641.23	2084.9	0.34781	0.28672
cg04619381__LOC222171	Methylation	2641.49	1927.63	0.33074	0.24169
cg11195002__ICAM5	Methylation	2641.93	1986.67	0.30831	0.22953
PLAU	RNAseq	2642.9	1833.31	0.35155	0.2663
cg17757055__DKFZP564O0823	Methylation	2644.84	1889.01	0.30356	0.23478
cg02755525__NETO2	Methylation	2644.87	1857.95	0.34243	0.25138
cg26036443__EHD2	Methylation	2645.01	1816.03	0.28689	0.20591
cg13283751__GPX5	Methylation	2645.23	2029.16	0.32708	0.27388
cg00035623__UBE2S	Methylation	2645.39	1682.38	0.34024	0.23404
cg27126442__FLJ20184	Methylation	2645.57	2147.91	0.27361	0.22521
cg06048156__ITGB3	Methylation	2645.6	1760.59	0.33409	0.23371
cg16725865__BTBD8	Methylation	2646.82	1837.89	0.3007	0.19802
cg17420360__FLJ13236	Methylation	2648.66	2076.46	0.31101	0.25875
cg02497758__MAFB	Methylation	2649.31	1847.56	0.34264	0.23979
cg02271621__DUSP8	Methylation	2650.48	1976.15	0.33582	0.25083
cg15822346__SLC16A10	Methylation	2651.39	1991.43	0.29549	0.22225
cg05743054__MLF1	Methylation	2651.83	1874.44	0.32222	0.23374
cg11953868__WFDC10A	Methylation	2652.9	2053.88	0.32859	0.27426
cg20670302__PSTPIP2	Methylation	2653.62	1990.15	0.3081	0.24044
cg17935677__WDR76	Methylation	2653.96	2162.1	0.30242	0.2546
cg18888520__ZNF447	Methylation	2655.63	1996.84	0.29496	0.22796
cg26689483__QDPR	Methylation	2655.73	1808.3	0.28294	0.18866
AC092610.10	RNAseq	2659.38	1953.72	0.35057	0.24871
UPK2	RNAseq	2659.68	2030.79	0.33715	0.24712
cg27383956__FLJ13265	Methylation	2660.82	2059.28	0.28979	0.24391
cg24833176__PHF20L1	Methylation	2662.5	2093.52	0.29034	0.23273
cg17710288__NPM3	Methylation	2663.45	2054.38	0.29446	0.22768
cg23179321__RPP38	Methylation	2663.65	1942.4	0.2943	0.21943
cg24358465__HIST1H2AG	Methylation	2667.73	1924.69	0.29409	0.21303
cg00658626__CCDC63	Methylation	2669.07	1838.9	0.36557	0.27762
cg18191162__KIF6	Methylation	2669.91	1905.22	0.30898	0.21522
cg25943276__C11orf39	Methylation	2670.35	1556.34	0.28682	0.1817
cg21360828__CENPA	Methylation	2671.8	1911.63	0.29325	0.21424
cg02335441__ASTE1	Methylation	2673.3	1971.38	0.33394	0.23595
cg07175883__HOXD13	Methylation	2673.63	1904.97	0.3297	0.24258
cg03790207__PEX6	Methylation	2674.89	1893.54	0.33999	0.23964
cg07033083__NSUN5C	Methylation	2675.15	1854.2	0.33344	0.23607
cg23127998__FLRT3	Methylation	2675.72	2168.94	0.30313	0.27892
cg25277950__EML2	Methylation	2677.53	2067.6	0.29539	0.24636
cg00067471__ATP5D	Methylation	2679.55	1755.86	0.34642	0.24283
cg07747299__C21orf56	Methylation	2682.46	2034.63	0.32479	0.25263
cg07313155__THRA	Methylation	2683.25	1813.14	0.33258	0.22822
GPR30	RNAseq	2684.48	2028.61	0.34362	0.26102
cg08097755__VGF	Methylation	2686.58	1909.73	0.33952	0.25534
cg11316784__NSD1	Methylation	2688.06	2026.9	0.32052	0.2594
cg27588902__GNMT	Methylation	2688.26	1725.98	0.29029	0.19196
cg00902195__SYT10	Methylation	2688.53	1931.44	0.37515	0.28284
cg18441959__VPREB1	Methylation	2688.79	1990.01	0.3027	0.22966
cg22307908__ZNF264	Methylation	2689.11	1987.15	0.30255	0.22599
cg00725143__NPEPPS	Methylation	2689.37	1962.04	0.34339	0.25969
cg06793062__CNTNAP4	Methylation	2689.98	1903.57	0.33878	0.24845
cg06792598__CD55	Methylation	2690.94	2083.08	0.32692	0.25855
cg10908369__C2orf32	Methylation	2691.3	1930.29	0.32491	0.24465
cg27504805__NPY2R	Methylation	2692.64	1973.49	0.31848	0.27348
cg12493906__MMP26	Methylation	2693.81	2064.73	0.33085	0.2705
cg09805010__THRB	Methylation	2695.36	1958	0.34955	0.28759
cg13191049__DMN	Methylation	2695.57	2178.51	0.31763	0.26711
cg01858173__ROM1	Methylation	2695.83	2031.08	0.35246	0.27397
cg21080294__PRPS1	Methylation	2696.51	1906.28	0.311	0.22572
TDRD1	RNAseq	2696.59	2039.05	0.33239	0.23352
cg08214029__CCL18	Methylation	2696.68	1881.05	0.33892	0.24149
cg26536259__BMP2	Methylation	2697.63	2196.21	0.28788	0.24947
cg14443380__SEMA7A	Methylation	2698.68	1953.81	0.32866	0.2409
cg27654142__ZFP2	Methylation	2699.9	2009.62	0.2923	0.22637
cg26985289__CLSTN1	Methylation	2701.38	1924.38	0.29379	0.22057
cg04853958__NAP1L4	Methylation	2702.48	2095.53	0.34186	0.28104
cg06393290__FGFRL1	Methylation	2705.61	1943.19	0.33801	0.24732
cg04005701__SMYD4	Methylation	2707.79	1872.96	0.35847	0.27538
cg19205533__RERG	Methylation	2709.2	1881.4	0.31027	0.22271
cg25293251__GOLGA5	Methylation	2709.48	1896.4	0.28815	0.20599
ADORA1	RNAseq	2710.62	1948.86	0.33795	0.22905
cg09706243__POLD4	Methylation	2711.2	1705.24	0.33654	0.21952
cg03684977__GRB7	Methylation	2713.27	2040.2	0.33277	0.2545
cg12774845__ENTPD5	Methylation	2713.36	1938.37	0.33201	0.25019
cg02376703__EPHA1	Methylation	2713.58	1865.05	0.34195	0.23518
cg11285003__HCN1	Methylation	2713.9	1900.81	0.33482	0.2543
cg12261786__C10orf116	Methylation	2714.89	1850.47	0.32724	0.22465
cg02480835__NUPL2	Methylation	2717.94	1977.06	0.34804	0.24934
cg12739034__PTGER3	Methylation	2719.18	1867.5	0.32198	0.22218
cg08475088__NALP9	Methylation	2719.25	1690.29	0.33063	0.21387
cg25823578__PTGER2	Methylation	2719.91	2054.51	0.29809	0.24822
cg23922454__LHX5	Methylation	2724.92	2129.88	0.29831	0.24251
cg23002761__FBLIM1	Methylation	2727.1	1841.41	0.29983	0.20296
cg09867835__GLP1R	Methylation	2727.29	2002.41	0.33259	0.24074
PRODH	RNAseq	2730.45	1763.63	0.36182	0.23225
cg09688546__GLRB	Methylation	2731.22	2000.46	0.33893	0.26023
cg08568512__FHOD3	Methylation	2731.75	2083.88	0.34213	0.27962
cg13741802__RIBC1	Methylation	2731.91	2012.26	0.32823	0.25464
cg09875273__ERBB2	Methylation	2731.95	1895.6	0.33441	0.23796
STEAP4	RNAseq	2732.29	1936.76	0.33645	0.22405
cg07640473__SEMA3F	Methylation	2733.78	1957.72	0.35875	0.28912
cg17838626__PHCA	Methylation	2734.87	1814.74	0.30424	0.21031
cg09558850__TFPI2	Methylation	2736.02	1828.4	0.33152	0.24033
cg02490034__MEST	Methylation	2737.05	1726.24	0.35905	0.24161
cg01781266__PARVA	Methylation	2737.24	1908.84	0.35695	0.25602
CCL28	RNAseq	2739.32	2079.46	0.35271	0.25266
cg26799802__PHLDA2	Methylation	2743.61	1995.1	0.2988	0.22268
cg07109287__LHX2	Methylation	2743.86	2059.84	0.33837	0.26269
cg25999015__ZNF575	Methylation	2744.22	2079.61	0.29919	0.23573
cg24217877__FLJ44674	Methylation	2744.87	2085.84	0.2995	0.22682
cg16847051__CALCOCO1	Methylation	2745.34	1964.19	0.32374	0.22926
cg11173246__TSPAN4	Methylation	2745.95	1898.04	0.33442	0.2314
cg24691461__C20orf160	Methylation	2747.57	1802.96	0.30191	0.21721
cg24562819__THBD	Methylation	2748.57	1992.01	0.29883	0.22659
cg13654195__RIOK1	Methylation	2748.62	1986.95	0.32974	0.24106
cg06645778__HSPC159	Methylation	2750.45	1969.5	0.33874	0.2457
cg25473396__MPG	Methylation	2752.18	1943.9	0.29875	0.2256
cg11847459__MBIP	Methylation	2752.79	2005.9	0.35746	0.27476
cg15652212__FLJ90586	Methylation	2754.36	2163.79	0.32391	0.26218
cg10866709__GATA4	Methylation	2754.85	2040.05	0.32368	0.25415
cg02347487__NALP14	Methylation	2755.45	1796.62	0.35837	0.23217
cg23037133__OXGR1	Methylation	2758.48	2058.91	0.30466	0.23661
cg19742789__FLJ14166	Methylation	2758.49	1920.57	0.32283	0.23516
cg00818872__CHRNB2	Methylation	2760	1922.83	0.35728	0.25564
cg15900980__GPX1	Methylation	2760.25	2194.46	0.3129	0.25126
cg00280894__NXF2	Methylation	2760.29	1914.28	0.35549	0.23737
cg26755715__FEZ2	Methylation	2760.43	1960.23	0.28614	0.19678
cg08748415__CLIC5	Methylation	2760.74	1863.44	0.34873	0.25647
cg12800028__GPR6	Methylation	2763.55	2080.83	0.32414	0.25702
FAM178B	RNAseq	2763.62	1700.05	0.35063	0.21778
cg16756998__ZDHHC8	Methylation	2766.04	2006.17	0.30655	0.22216
cg08958015__CCDC65	Methylation	2766.63	1946.15	0.33261	0.24021
cg23889010__SLPI	Methylation	2771.71	1886.34	0.30964	0.20731
cg24664861__SPAG16	Methylation	2772.46	2035.73	0.29341	0.21339
cg05245861__C18orf34	Methylation	2772.79	1959.22	0.37782	0.29405
cg15812957__VCY	Methylation	2775.61	2077.54	0.32856	0.2542
cg00929855__HSPA1A	Methylation	2776.27	1810.89	0.37769	0.25903
KRT86	RNAseq	2778.82	2063.55	0.3723	0.28276
cg01697732__FAM20A	Methylation	2780.61	2007.97	0.35298	0.2556
cg20935106__TAPBPL	Methylation	2780.68	2005.56	0.30903	0.2242
cg03469082__GABRG1	Methylation	2782.07	1907.01	0.35782	0.25869
cg27472295__TPBG	Methylation	2782.78	2193.59	0.29782	0.24079
cg04125208__CD44	Methylation	2783.53	1692.92	0.3428	0.20477
cg19141563__PPM1E	Methylation	2783.8	2148.56	0.32099	0.24746
cg25370441__FLJ20184	Methylation	2784.12	1983.4	0.31203	0.23392
cg18485485__DECR1	Methylation	2785.58	1906.41	0.30015	0.20365
cg24078828__WWTR1	Methylation	2785.76	2042.53	0.30394	0.23026
cg10685945__HMFN0839	Methylation	2786.85	1890.23	0.35666	0.27393
cg06423920__ZNF312	Methylation	2789.48	1952.43	0.35663	0.2556
cg00411097__MGC9712	Methylation	2790.09	1830.87	0.35596	0.23479
cg05655556__PSMD2	Methylation	2791.89	1990.6	0.34328	0.24391
cg16893574__CALB2	Methylation	2792.29	2036.99	0.32518	0.25064
cg21972382__RSNL2	Methylation	2792.62	1969.68	0.32626	0.258
cg12629515__HIST1H2BO	Methylation	2793.3	2071.3	0.32274	0.25281
cg00078194__MDK	Methylation	2795.31	2012.84	0.35568	0.25001
cg03594044__FUT10	Methylation	2795.33	1982.63	0.36941	0.256
cg06044900__GNAS	Methylation	2797.01	1852.11	0.35996	0.24195
cg03969797__MKRN3	Methylation	2797.09	1864.02	0.36263	0.25297
NKX3-1	RNAseq	2798.39	2019.51	0.37347	0.2909
cg08052882__NNT	Methylation	2800.25	1975.25	0.35615	0.26056
cg23472215__GSTM3	Methylation	2800.39	2124.24	0.30288	0.23108
cg14501253__FLJ36980	Methylation	2800.44	1991.11	0.33397	0.24259
cg03591238__ZNHIT2	Methylation	2803.05	1915.28	0.36312	0.26464
cg12582366__FLJ32130	Methylation	2804.62	1930.91	0.33437	0.23672
FAM102B	RNAseq	2806.25	1863.54	0.38563	0.25422
cg26829529__SPACA3	Methylation	2806.62	2098.58	0.31333	0.25124
cg04925864__FAM65A	Methylation	2807.46	1856.54	0.36011	0.2635
cg23947872__MTMR1	Methylation	2808.33	2078.59	0.32141	0.24708
cg11700584__RPL36AL	Methylation	2808.64	1971.28	0.3308	0.2381
NPW	RNAseq	2810.6	1928.31	0.37326	0.27725
cg12936220__RPL26L1	Methylation	2811.37	2056.59	0.32894	0.24081
cg03256955__TGFBR2	Methylation	2811.54	1966.38	0.34917	0.25266
cg26530341__TNFRSF10A	Methylation	2812.85	1895.19	0.30672	0.20323
cg15812873__SULT1A1	Methylation	2814.01	2051.05	0.34188	0.27497
cg10763288__DHCR7	Methylation	2814.26	2174.32	0.34274	0.26581
cg12864853__TPBG	Methylation	2814.54	2051.05	0.34437	0.2668
cg05333568__C1orf65	Methylation	2814.71	1967.35	0.34923	0.25445
cg09542111__GRIK1	Methylation	2814.94	2226.27	0.35011	0.28521
cg04878727__ZNF306	Methylation	2815.91	1991.29	0.35646	0.25286
cg07671976__TNFRSF18	Methylation	2815.98	1775.81	0.34987	0.23049
cg21481775__NKX3-1	Methylation	2816.21	1888.6	0.3187	0.21946
cg09812049__WIRE	Methylation	2817.15	1979.57	0.34567	0.24818
cg19514469__ELMO3	Methylation	2817.97	1877.36	0.32515	0.22465
cg21026663__HIST1H4D	Methylation	2818.47	2164.12	0.3139	0.24421
cg13496736__OVOL1	Methylation	2818.71	1970.15	0.33338	0.23961
cg07159490__NXPH4	Methylation	2820.29	1795.72	0.37277	0.25311
cg03257423__ZNF228	Methylation	2820.95	1859.84	0.38616	0.28481
AC013480.3	RNAseq	2821.13	2116.27	0.3766	0.28438
cg05154390__MRPS15	Methylation	2821.86	1965.97	0.36805	0.28303
RGS16	RNAseq	2822.66	1670.12	0.36997	0.2485
cg05008406__B4GALT4	Methylation	2822.77	2177.38	0.3716	0.29473
cg16101572__ZNF219	Methylation	2823.61	2201.67	0.32814	0.26488
cg02064106__C6orf118	Methylation	2824.23	1908.09	0.36977	0.24488
cg23960723__ECHDC3	Methylation	2824.23	1823.07	0.31167	0.20277
cg13370916__STARD8	Methylation	2824.26	1978.25	0.33256	0.24982
cg27420236__RPRM	Methylation	2825.32	2195.93	0.32819	0.27937
cg07210490__SMARCD1	Methylation	2826.4	1819.74	0.36039	0.25915
cg03290040__C22orf16	Methylation	2826.73	1904.97	0.3537	0.22519
cg12412075__LIN7B	Methylation	2829.21	1940.11	0.34213	0.25998
cg17256157__NMBR	Methylation	2829.48	1835.94	0.33327	0.23802
cg01957330__SCAP2	Methylation	2829.53	2022.77	0.37898	0.29539
cg24809640__MED4	Methylation	2829.73	1989.44	0.3178	0.23179
cg18919097__C3orf57	Methylation	2830.67	2098.1	0.33329	0.26681
cg17065601__SUMO2	Methylation	2831.19	1970	0.33332	0.24565
cg01316819__PPP1R1A	Methylation	2831.68	1824.44	0.3715	0.23678
cg08977371__CDH13	Methylation	2832.12	1871.96	0.35022	0.24019
KRT5	RNAseq	2832.74	2055.86	0.37347	0.27376
cg16711185__SHC4	Methylation	2832.75	2252.96	0.33773	0.27698
S100A2	RNAseq	2833.72	1963.74	0.37194	0.27227
HMX1	RNAseq	2834.26	1912.52	0.3403	0.23181
cg21301148__MYH6	Methylation	2835.37	1805.67	0.3208	0.20922
cg16550324__GMDS	Methylation	2835.66	1985.91	0.34473	0.26016
cg11037818__C1orf132	Methylation	2835.8	1976.84	0.35261	0.24836
cg26233914__ITGAX	Methylation	2838.65	1902.44	0.30724	0.21962
AC132938.1	RNAseq	2838.94	2034.12	0.36	0.25191
cg20908204__DMPK	Methylation	2840.08	1950.52	0.32458	0.23675
cg24194132__B4GALNT4	Methylation	2840.36	2092.45	0.32671	0.26055
cg12952132__NCR1	Methylation	2840.72	2004.72	0.32905	0.2242
cg21663580__PTK7	Methylation	2840.82	1931.95	0.31934	0.22853
cg19332710__RIMS4	Methylation	2843.68	2093.87	0.33154	0.26139
cg21081971__TRPC4	Methylation	2844.28	2114.96	0.31484	0.24716
cg17687962__KLK3	Methylation	2844.43	1949.21	0.3333	0.23992
cg13964084__C6orf134	Methylation	2845.61	2153.81	0.33226	0.24995
cg09231514__QIL1	Methylation	2846	1923.33	0.35922	0.25455
cg08383315__RIC3	Methylation	2848.53	2076.92	0.35571	0.26788
cg15383120__DUSP22	Methylation	2848.9	2274.75	0.3336	0.27999
cg20979799__RFXDC1	Methylation	2850.27	2184.87	0.32717	0.27026
cg26258845__ADAM23	Methylation	2852.87	2202.18	0.31943	0.2593
cg17731261__ACHE	Methylation	2852.93	2131.54	0.32934	0.24755
cg05801573__SLITRK4	Methylation	2855.28	1897.99	0.35434	0.24527
cg23792978__PDE2A	Methylation	2856.32	1989.33	0.32304	0.24386
cg12529801__PRO0149	Methylation	2857.57	1738.39	0.34074	0.21756
cg00308133__GAMT	Methylation	2859.18	1901.3	0.38865	0.2776
cg13518327__THRB	Methylation	2859.68	2103.92	0.33615	0.26354
cg25446086__SYT11	Methylation	2859.89	2189.97	0.31971	0.27284
cg04072323__SKIP	Methylation	2861.09	1766.31	0.38978	0.26261
cg06899582__SUHW3	Methylation	2861.73	1944.24	0.36286	0.23983
cg24371225__MGC42105	Methylation	2862.2	1905.85	0.31034	0.21491
cg22857957__FMO5	Methylation	2863.17	2246.68	0.33542	0.29093
cg04388983__P2RY2	Methylation	2864.16	2017.24	0.36064	0.27198
cg00146096__FANCF	Methylation	2865.12	2188.55	0.36817	0.28313
cg19953406__KLK7	Methylation	2865.5	2014.9	0.33186	0.24493
cg16580737__MME	Methylation	2865.54	2056.74	0.33064	0.24782
GJC3	RNAseq	2866.79	2149.05	0.36007	0.26111
RP11-314P12.3	RNAseq	2869.06	1926.95	0.37019	0.26075
PI3	RNAseq	2870.26	2069.81	0.35156	0.25838
CHST2	RNAseq	2870.91	2087.53	0.36353	0.26155
FAM101B	RNAseq	2871.06	1792.64	0.38483	0.25842
cg07490776__AP3M2	Methylation	2871.84	1924.04	0.37299	0.27199
cg19211800__MARCKS	Methylation	2872.65	2104.3	0.3523	0.27725
cg07129274__HIST1H2AL	Methylation	2873.09	2124.55	0.34681	0.2602
TUBB2B	RNAseq	2875.87	2022.47	0.36524	0.26743
IFI44	RNAseq	2876.16	1792.11	0.39485	0.25815
cg20315951__OVOL1	Methylation	2879.06	2096.4	0.33229	0.26117
cg19771589__ZIM2	Methylation	2879.62	1704.89	0.32632	0.1973
cg00381076__C18orf54	Methylation	2881.84	1915.9	0.37359	0.25257
cg02854288__FHIT	Methylation	2881.92	2013.01	0.36356	0.2702
cg11378484__NIF3L1BP1	Methylation	2882.77	2059.08	0.35058	0.25494
MAGEC2	RNAseq	2883.88	1938.78	0.35822	0.23658
cg13812587__TMEM15	Methylation	2885.24	2031.13	0.36459	0.26711
cg00042156__MGC16291	Methylation	2886.53	2046.18	0.38034	0.2822
DNAJB4	RNAseq	2886.98	2018.92	0.3643	0.25516
cg07560096__ME3	Methylation	2888.78	2048.34	0.36516	0.27256
cg27201297__CTDSPL	Methylation	2889.44	2110.6	0.31907	0.24117
cg27062284__RGS2	Methylation	2891.06	1950.75	0.30163	0.19614
cg19872814__PLAA	Methylation	2891.13	2105.04	0.33119	0.24403
cg27657283__LEPRE1	Methylation	2891.67	1936.24	0.31185	0.21416
cg14080001__SH3PX3	Methylation	2892.59	1947.79	0.34627	0.2536
DPYSL3	RNAseq	2892.83	1892.39	0.37356	0.23852
cg13401681__GRPR	Methylation	2893.02	1915.92	0.35234	0.25379
cg13294594__MAST1	Methylation	2893.18	2009.45	0.35434	0.26385
cg03843852__PIGB	Methylation	2893.96	2111.41	0.38476	0.29547
cg20484352__LOC92689	Methylation	2894.78	1977.08	0.33317	0.23396
cg19072037__NAT10	Methylation	2895.72	2308.43	0.31452	0.24464
cg25835225__ZNF350	Methylation	2896.33	2105.27	0.33212	0.26883
FGFR1	RNAseq	2896.67	1958	0.38343	0.25181
cg08570275__P2RY1	Methylation	2897.74	1995.04	0.36734	0.26518
cg14837411__RAD51C	Methylation	2898.82	2114.91	0.33998	0.24319
OXTR	RNAseq	2899.29	1932.37	0.37978	0.25297
cg24709471__CRABP1	Methylation	2902.42	2200.89	0.33775	0.27529
cg01726775__C1RL	Methylation	2903.38	1803.51	0.38211	0.24435
cg17998964__MARK2	Methylation	2904.33	2140.76	0.34102	0.27196
cg06020352__IRF8	Methylation	2905.48	1728.78	0.36484	0.22301
cg09871043__PKHD1	Methylation	2906.74	2138.46	0.36636	0.28907
CTSB	RNAseq	2909.42	1913.95	0.39016	0.27912
cg06023257__GAB2	Methylation	2910.38	1800.72	0.35972	0.22109
cg09254939__KLK10	Methylation	2910.94	2261.77	0.37598	0.31325
cg23029193__FLJ39155	Methylation	2911.33	2027.64	0.32488	0.23238
cg27496506__TGM5	Methylation	2912.54	2192.45	0.33604	0.27681
BNC1	RNAseq	2913.38	1884.65	0.35111	0.24805
cg16098981__C20orf39	Methylation	2913.65	2062.92	0.33967	0.24527
cg20588045__PCDH15	Methylation	2914.01	2033.02	0.32729	0.23711
cg16860694__FXYD5	Methylation	2915.45	1965.83	0.34363	0.23937
cg03077062__SFXN5	Methylation	2915.72	1987.15	0.37609	0.25373
cg09872616__MEST	Methylation	2916.98	1938.01	0.34894	0.23718
cg16752583__TRPV6	Methylation	2917.6	2098.78	0.33678	0.25267
cg03849074__ZNF306	Methylation	2918.29	1804.55	0.36003	0.22882
cg07525445__TPM1	Methylation	2918.34	2149.4	0.34871	0.26018
cg10520887__UNC5C	Methylation	2919.23	1964.48	0.3695	0.26259
cg23926526__MDM1	Methylation	2921.07	2072.09	0.33655	0.25981
cg20380069__MSI1	Methylation	2924.65	2138.26	0.34867	0.27292
cg21484834__PTK6	Methylation	2925.5	1949.51	0.3184	0.21387
cg06873352__LYK5	Methylation	2925.85	2007.29	0.372	0.256
cg08587542__KIAA0141	Methylation	2925.88	1810.65	0.38537	0.26742
cg05026186__ABLIM3	Methylation	2927.42	2136.86	0.36926	0.28688
cg05249393__LDLR	Methylation	2928.16	2125.87	0.37139	0.27281
cg01288598__CD83	Methylation	2930.81	1987.69	0.36166	0.24181
cg14204735__CYB561	Methylation	2930.97	2052.36	0.36025	0.25812
cg09770154__MXI1	Methylation	2933.02	1994.72	0.34629	0.23828
cg22605063__DBN1	Methylation	2933.24	2221.59	0.32808	0.25837
SAA1	RNAseq	2933.7	1931.43	0.37281	0.26241
cg20305726__DEFB126	Methylation	2935.71	1906.47	0.33759	0.2282
cg06200697__CTNND1	Methylation	2935.81	1808.76	0.36831	0.25179
cg02283643__SULF1	Methylation	2937.16	2009.01	0.40293	0.30575
cg26806924__PROCR	Methylation	2937.83	1959.05	0.32522	0.22678
cg03334529__ZNF663	Methylation	2938.47	2056.27	0.36878	0.2654
cg03698393__HAPLN3	Methylation	2938.57	2048.96	0.37728	0.2618
SERPINA5	RNAseq	2940.26	2027.64	0.37011	0.25028
GPR124	RNAseq	2941.55	1959.49	0.38164	0.26611
cg24861272__TCF8	Methylation	2941.82	1916.05	0.33184	0.24104
cg12894126__UCK1	Methylation	2942.26	2074.55	0.35776	0.26766
cg13797031__NIPSNAP1	Methylation	2942.44	1969.89	0.35185	0.24129
cg18236079__HS3ST3A1	Methylation	2942.52	2007.54	0.34426	0.24896
cg02168291__CDH13	Methylation	2944.81	1801.37	0.39415	0.26357
AL450306.14	RNAseq	2946.02	1833.93	0.38626	0.23897
cg22796458__UBQLN4	Methylation	2946.89	2179	0.32182	0.24757
cg03614513__TSPAN2	Methylation	2947.34	1937.76	0.36923	0.24303
cg19392138__ZNF449	Methylation	2949.22	2123.36	0.33516	0.24552
cg05840031__PAX6	Methylation	2950.45	2093.06	0.36688	0.27259
cg00303548__HS6ST3	Methylation	2950.6	1933.85	0.38906	0.25959
cg03600687__BOK	Methylation	2952.63	1988.96	0.3832	0.25282
cg23456306__EFNA2	Methylation	2953.15	2061.49	0.32922	0.23948
cg06386517__GRB10	Methylation	2953.36	1936.84	0.36912	0.24735
cg09717545__KISS1R	Methylation	2953.81	2018.28	0.37153	0.27719
cg00071998__MSH5	Methylation	2953.82	1928.04	0.39876	0.27661
cg21547976__STK11	Methylation	2953.86	2234.76	0.33177	0.24787
cg04609859__HOXB4	Methylation	2957.27	2067.66	0.36403	0.26566
cg05594230__INGX	Methylation	2958.62	2016.26	0.36755	0.25817
cg03160508__RHOD	Methylation	2960.35	1876.17	0.39216	0.26291
KIF1A	RNAseq	2960.37	1925.49	0.40423	0.26931
cg06491924__ZNF613	Methylation	2961.05	2214.28	0.36322	0.27051
cg07879727__WNT3	Methylation	2961.55	2004.19	0.36579	0.25643
C13orf15	RNAseq	2962.42	1956.89	0.37592	0.26671
cg24695828__ZNF566	Methylation	2963.31	2123.64	0.32798	0.23524
cg03750606__ESRRG	Methylation	2963.59	1916.45	0.38302	0.25487
CFB	RNAseq	2964.42	1858.16	0.37544	0.24173
cg23234999__MKRN3	Methylation	2965.68	2016.58	0.31669	0.22527
cg21604856__SUHW1	Methylation	2966.42	2017.05	0.32079	0.22248
cg13501507__DMXL2	Methylation	2969.84	1869.45	0.34147	0.21152
cg08997253__GRIN3A	Methylation	2970.48	1966.92	0.39805	0.29984
cg09529667__SSBP4	Methylation	2971.54	2051.94	0.36274	0.24994
cg18490846__C17orf73	Methylation	2972.01	1995.03	0.34859	0.25437
cg03146158__MYO1E	Methylation	2974.32	1896.66	0.38491	0.26568
TFF3	RNAseq	2975.19	2125.12	0.3745	0.2639
IFITM1	RNAseq	2976.07	1959.86	0.38043	0.26287
cg06481786__RAD52B	Methylation	2977.21	1930.66	0.38455	0.26041
cg01936270__CYP1B1	Methylation	2978.04	1940.2	0.39778	0.27601
cg03712038__ZNF160	Methylation	2978.06	1941.14	0.3741	0.25577
cg14404298__CYP8B1	Methylation	2978.06	2053.44	0.34903	0.25848
cg15918284__GABRA2	Methylation	2979.86	2003.59	0.34144	0.25454
HOXB13	RNAseq	2984.42	2128.87	0.36578	0.25708
cg09892203__CACNG4	Methylation	2986.07	2215.02	0.37891	0.3011
cg03933322__CSAD	Methylation	2986.16	1895.95	0.38518	0.26112
cg06233503__KCNQ1	Methylation	2986.63	2041.23	0.36454	0.24264
cg24587268__OSBPL2	Methylation	2987.96	1998.66	0.33581	0.23974
NCAM2	RNAseq	2988.59	1907.29	0.38903	0.27552
cg27271445__IDH3G	Methylation	2990.45	1976.31	0.33206	0.22764
cg13325529__TMEM107	Methylation	2990.51	1882.11	0.35724	0.24393
cg13560436__DKFZP781I1119	Methylation	2991.33	1883.63	0.36714	0.26291
AC104692.1	RNAseq	2992.33	2161.14	0.36135	0.27119
TM4SF1	RNAseq	2993.12	1847.49	0.39997	0.25308
cg12513308__CKLF	Methylation	2996.25	2197.36	0.35875	0.27251
cg00873937__ATOH7	Methylation	2997.05	2084.49	0.38942	0.28504
cg23269489__BCORL1	Methylation	2997.84	1931.16	0.33123	0.2167
cg10364513__RXRG	Methylation	2997.87	2146.25	0.37924	0.304
TMSL6	RNAseq	2997.99	2121.16	0.35821	0.26204
cg01025842__TRADD	Methylation	2998.78	1869.49	0.41233	0.26787
SLC40A1	RNAseq	2999.77	1907.88	0.39071	0.25607
cg16861508__TNFRSF10B	Methylation	3000.16	2101.6	0.35393	0.26291
cg09437522__GNAS	Methylation	3000.34	2051.79	0.37161	0.25782
cg01924993__H2AFX	Methylation	3001.93	1894.64	0.3968	0.24733
cg01143454__C20orf141	Methylation	3004.81	1789.21	0.3878	0.24206
cg16762195__LGP2	Methylation	3005.33	2137.49	0.35861	0.26459
FAM132B	RNAseq	3005.53	1731.68	0.41859	0.26199
cg11380624__DNAJC14	Methylation	3005.73	2096	0.37017	0.27436
cg19082446__SGK3	Methylation	3005.73	2130.14	0.34065	0.2446
cg02326006__ARHGEF9	Methylation	3007.64	1805.43	0.42065	0.29054
cg20427879__EML2	Methylation	3007.77	1927.47	0.36153	0.26091
cg05248470__LILRB2	Methylation	3008.23	1801.39	0.38831	0.26014
cg20133313__CYB5R1	Methylation	3008.36	1996.51	0.34212	0.2284
cg02582608__ALCAM	Methylation	3011.62	1862.95	0.37764	0.23101
cg26954174__CARD15	Methylation	3011.89	2100.23	0.32376	0.22856
cg20811389__CDC14B	Methylation	3014.65	1864.11	0.34308	0.2138
cg23003832__ZDHHC12	Methylation	3018.71	2130.01	0.32045	0.23345
cg13084429__VWA2	Methylation	3019.48	2032.76	0.35802	0.25724
cg07611177__LOC91137	Methylation	3020.11	2124.5	0.37075	0.27449
cg02868123__REGL	Methylation	3020.29	2088.91	0.3805	0.27049
cg04589904__ADRB1	Methylation	3020.56	1988.54	0.3775	0.25572
ITGBL1	RNAseq	3021.43	1880.87	0.38303	0.26909
DSC3	RNAseq	3021.94	1820.01	0.38577	0.22933
C20orf114	RNAseq	3022.15	2064.72	0.393	0.27893
cg04185861__IL6R	Methylation	3023.85	2026.77	0.39096	0.26638
cg25947945__LAD1	Methylation	3023.95	2034.27	0.33398	0.23565
cg18667426__C1orf85	Methylation	3024.24	2071.8	0.34871	0.24837
cg12391048__PRSS27	Methylation	3024.82	2235.91	0.35388	0.24882
cg15582789__SLC35D2	Methylation	3027.07	1894.71	0.36091	0.23173
cg13951948__MGC2474	Methylation	3027.33	2025.37	0.34923	0.22691
cg17197538__KRAS	Methylation	3028.51	2072.07	0.34548	0.23988
cg13850625__FLJ11155	Methylation	3029.59	2132.58	0.35579	0.24784
cg04626574__LOC402055	Methylation	3030.07	1812.44	0.38569	0.24112
cg16778809__ADAM23	Methylation	3032.57	2156.25	0.37525	0.28365
cg00231140__ACAA2	Methylation	3033.04	1985.04	0.38524	0.23649
cg26512148__SOS2	Methylation	3033.67	1970.77	0.33761	0.23994
cg00247489__CR2	Methylation	3033.8	1771.02	0.41519	0.26145
cg18392783__PRKCDBP	Methylation	3033.95	1986.8	0.35382	0.24935
cg01274660__TRIP6	Methylation	3034.19	1910.24	0.3875	0.25531
cg24125648__HYPK	Methylation	3034.3	2052.33	0.32759	0.23904
cg03883348__KLC3	Methylation	3034.64	1937.81	0.38654	0.2428
cg03812679__CSF3	Methylation	3034.99	1953.52	0.37732	0.25126
ORMDL3	RNAseq	3035.58	1811.94	0.40709	0.26029
cg16679837__AR	Methylation	3035.78	1922.3	0.36691	0.26515
PLEKHG4B	RNAseq	3036.4	2092.92	0.40819	0.2877
cg05989429__ABCA7	Methylation	3037.31	2180.85	0.38459	0.26577
cg08366126__FUCA1	Methylation	3037.79	2090.96	0.37333	0.26576
cg18234011__IGF2BP2	Methylation	3038	2090.29	0.3418	0.2348
cg21596317__PAM	Methylation	3038.21	2224.34	0.35044	0.27539
cg06518779__KDELC1	Methylation	3038.53	2025.66	0.3814	0.26125
B2M	RNAseq	3038.85	1758.91	0.4275	0.28801
cg03099492__CYP26A1	Methylation	3038.88	2008.37	0.40103	0.27726
SYT8	RNAseq	3038.93	2115.64	0.39087	0.2763
IL1R2	RNAseq	3041.87	2019.12	0.38766	0.26439
cg07817783__DAP	Methylation	3043.09	1945.94	0.39899	0.28276
cg24467291__RSN	Methylation	3043.25	2119.43	0.33226	0.24214
cg11308840__LOC401498	Methylation	3044.12	1964.99	0.3824	0.24866
cg04988978__MPO	Methylation	3046.49	1967.61	0.39119	0.26882
cg26909431__SMAD4	Methylation	3046.89	2131.89	0.33059	0.23411
FLNC	RNAseq	3047.01	1788.07	0.41592	0.25751
cg08847038__C10orf63	Methylation	3047.81	2220.58	0.38944	0.29364
cg27601516__JUB	Methylation	3048.99	2220.18	0.34111	0.27477
Z79996.2	RNAseq	3049.03	1875.97	0.41761	0.29095
cg02189785__CLIC3	Methylation	3050.39	1888.55	0.40963	0.25661
cg25153340__PLEKHK1	Methylation	3050.82	2206.45	0.33223	0.24977
cg01043330__RIC3	Methylation	3053.24	1957.49	0.39782	0.26136
cg21290885__TMEM47	Methylation	3053.69	1858.79	0.34346	0.21322
cg08529259__GCSH	Methylation	3054.26	2175.09	0.38518	0.2771
cg22380033__GRB14	Methylation	3054.35	1941.05	0.34872	0.23309
cg18003791__GABRA3	Methylation	3054.55	2050.65	0.37064	0.26797
cg14141399__HAS1	Methylation	3054.9	2186.64	0.36342	0.2721
cg18414381__EHF	Methylation	3055.44	2238.68	0.34914	0.25829
cg20673481__KCNS3	Methylation	3055.67	2033.92	0.34901	0.23118
A2ML1	RNAseq	3055.76	2139.78	0.41734	0.28794
cg07113600__KLF12	Methylation	3056.13	1996.18	0.3856	0.26054
cg06557358__LOC124842	Methylation	3057.97	1938.55	0.38743	0.25491
TAGLN	RNAseq	3058.12	1848.87	0.42125	0.27089
cg17639046__HS3ST3B1	Methylation	3058.35	1988.7	0.35518	0.24018
cg06980380__DTNB	Methylation	3059.03	1963.18	0.3851	0.26671
cg13885201__ZNF23	Methylation	3059.84	2131.89	0.38206	0.29098
cg12688215__KTI12	Methylation	3059.95	2018.37	0.36058	0.23133
BOC	RNAseq	3060.97	1964.61	0.40327	0.25243
cg11277126__TRPC4AP	Methylation	3061.37	1917.1	0.38942	0.2646
cg22016649__PNPLA2	Methylation	3062.28	2146.58	0.33346	0.24465
cg23065097__FKBP1B	Methylation	3063.07	1952.39	0.3448	0.24272
cg25912611__STK6	Methylation	3063.72	2116.35	0.33598	0.23669
cg23001457__MRGPRX1	Methylation	3064.01	1996.59	0.32835	0.21951
cg06626655__RSPO1	Methylation	3064.51	1913.13	0.37619	0.24748
cg16336120__RAMP3	Methylation	3065.49	2048.26	0.3523	0.24071
cg01441777__CSNK1E	Methylation	3067.11	2004.28	0.38366	0.25223
cg03852570__C10orf33	Methylation	3068.57	2013.04	0.40828	0.28702
cg14228840__MICA	Methylation	3069.81	1935.52	0.36179	0.23027
ITPR1	RNAseq	3070.54	1940.42	0.41951	0.29842
cg05742308__SEMA3A	Methylation	3071.53	2032.56	0.39339	0.28844
cg01041367__TMEM70	Methylation	3072.08	1884.64	0.40275	0.2618
cg13700897__RSPO2	Methylation	3072.8	2099.66	0.36746	0.26241
cg13704271__CCDC28B	Methylation	3072.85	2179.61	0.36444	0.27054
cg02788102__IGSF4	Methylation	3075.23	1798.93	0.39987	0.23961
cg10135717__ADAMTS17	Methylation	3075.56	2003.96	0.37296	0.24614
cg16639637__TUBGCP5	Methylation	3076	2129.36	0.37048	0.27177
cg00513467__KLHL9	Methylation	3076.21	2066.74	0.40776	0.27011
FOXC1	RNAseq	3076.58	1907.36	0.39214	0.26053
cg05507459__C9orf121	Methylation	3077.76	2112.39	0.37836	0.27511
cg22740783__CGREF1	Methylation	3078.06	1991.91	0.33797	0.23507
cg06204948__MARK2	Methylation	3078.41	2138.87	0.39307	0.29355
PADI3	RNAseq	3078.94	2077.11	0.40657	0.28143
cg11337525__APOC1	Methylation	3079.09	2027.38	0.3707	0.25437
cg08586737__GCC1	Methylation	3081.48	1910.11	0.38766	0.25735
MYEOV	RNAseq	3081.77	1993.77	0.41506	0.29475
cg11620873__CD9	Methylation	3082.74	2035.73	0.37866	0.25724
cg01185754__F3	Methylation	3083.3	2256.95	0.3783	0.26921
cg11278262__KRTCAP2	Methylation	3083.8	1980.63	0.38359	0.26088
cg09296044__CCNDBP1	Methylation	3084.09	2040.62	0.38184	0.25144
cg21934269__RPL39	Methylation	3084.5	2023.39	0.35637	0.24121
cg21513385__LOC57228	Methylation	3085.43	2187.05	0.34355	0.23891
CPT1C	RNAseq	3085.74	2107.76	0.42339	0.2957
cg14570389__RAP2C	Methylation	3087.32	2070.61	0.35859	0.25117
cg09264112__GCHFR	Methylation	3087.54	2008.52	0.42102	0.31633
cg04856043__HS1BP3	Methylation	3088.24	2000.24	0.40201	0.27643
cg08434396__FMR1	Methylation	3090.76	1851.53	0.39072	0.23999
cg21052164__CHRNB2	Methylation	3090.76	2007.11	0.36122	0.25342
cg18418460__ULBP3	Methylation	3090.82	2050.48	0.35538	0.24399
cg01357116__ATOH1	Methylation	3092.19	1947.38	0.41769	0.2945
cg08578641__DNAI1	Methylation	3092.61	1948.83	0.39424	0.27135
cg02859934__NAGPA	Methylation	3093.09	2145.4	0.39402	0.28031
cg14854487__LAMP2	Methylation	3093.32	1902.26	0.37027	0.23445
HOXB9	RNAseq	3093.95	1744.87	0.41424	0.25796
cg09350141__PPM1F	Methylation	3096	2190.43	0.38708	0.28375
cg00678539__MNS1	Methylation	3096.76	1997.54	0.39697	0.26271
cg18328334__TNS1	Methylation	3097.44	2086.65	0.35128	0.2581
HSD17B14	RNAseq	3097.47	2002.38	0.40105	0.26052
cg00882832__SPRY1	Methylation	3098.52	1998.79	0.41613	0.28121
cg02605634__WFDC10A	Methylation	3098.99	1899.87	0.39779	0.26406
cg25141720__GAS1	Methylation	3101.01	2164.6	0.34825	0.2488
RHCG	RNAseq	3103.21	1932.9	0.39898	0.26725
cg23045373__C8orf13	Methylation	3103.36	2080.94	0.34084	0.22882
cg05782975__NGFRAP1	Methylation	3103.57	1601.41	0.40184	0.21894
cg08590939__OXCT1	Methylation	3104.01	2112.85	0.37962	0.26533
cg01344452__DGKE	Methylation	3105.8	2054.18	0.40704	0.26783
cg24642468__MGC33367	Methylation	3105.81	2202.16	0.33944	0.2536
cg03379131__ADAM15	Methylation	3107.54	1968.91	0.41455	0.26671
cg01144286__C20orf103	Methylation	3107.97	1804.03	0.42665	0.27712
DDX60	RNAseq	3108.02	2189.54	0.40968	0.2898
cg14174099__SLC8A3	Methylation	3108.7	1965.17	0.3817	0.25944
cg14766682__JM11	Methylation	3109.38	1980.07	0.36991	0.22699
cg26359204__NKX6-1	Methylation	3109.99	2222.47	0.35164	0.26899
cg00864867__PAWR	Methylation	3111.59	1999.84	0.39626	0.26701
PDE10A	RNAseq	3111.94	2126.35	0.39391	0.27304
cg22994720__CHRDL2	Methylation	3112.03	2029.77	0.35679	0.24605
cg09924998__VPS33A	Methylation	3112.36	1996.25	0.39601	0.28261
NCALD	RNAseq	3112.54	1989.03	0.43378	0.30074
cg01885635__ZNF621	Methylation	3112.84	1928.21	0.41988	0.2814
cg09896445__GPC5	Methylation	3113.2	2164.53	0.3698	0.25143
cg04036898__POMGNT1	Methylation	3113.38	1861.06	0.40502	0.25922
cg14348532__CALCA	Methylation	3114.88	1993.09	0.37489	0.25285
cg26152597__ZBTB20	Methylation	3115.02	2176.76	0.35268	0.26766
cg17663577__SLC2A4	Methylation	3117.44	2183.37	0.35596	0.25949
cg12806521__NOL1	Methylation	3117.96	2179.37	0.36863	0.26705
cg05325699__HAP1	Methylation	3118.63	1849.82	0.40073	0.25173
cg16111791__CACNB4	Methylation	3118.7	1857.68	0.34951	0.21659
cg07789083__GPRC5C	Methylation	3119.39	1807.4	0.39269	0.24709
cg00290506__CNIH3	Methylation	3119.87	1998.06	0.42209	0.286
cg09511421__NDST4	Methylation	3119.93	1933.22	0.39846	0.28945
cg25112191__RORC	Methylation	3121.63	2056.99	0.35463	0.25457
cg06817264__CTSF	Methylation	3123.05	1947.17	0.38843	0.23676
cg08404227__SLCO3A1	Methylation	3123.99	2105.75	0.39587	0.30124
CLCA2	RNAseq	3124.03	2033.01	0.42957	0.29688
cg09643313__PPP1R9A	Methylation	3125.97	2218.82	0.39327	0.29389
cg21533271__PLXNA3	Methylation	3126.22	2173	0.35709	0.24739
cg03289872__ZNF667	Methylation	3126.38	2096.11	0.38963	0.25467
cg22155248__TAPBPL	Methylation	3128.84	2293.85	0.34228	0.2456
cg11243196__ADAMTS3	Methylation	3129.25	2079.88	0.37697	0.25229
cg00089071__PCGF2	Methylation	3130.39	2157.32	0.39656	0.26019
SERPINB5	RNAseq	3131.98	1939.1	0.41249	0.28094
cg06201642__ST6GALNAC5	Methylation	3132.08	1944.48	0.40891	0.2628
cg14265670__UPP1	Methylation	3133.5	1895.14	0.35873	0.21974
cg03473294__TASP1	Methylation	3133.54	2134.02	0.40443	0.28532
cg07054095__ZNF549	Methylation	3135.55	1989.86	0.39582	0.25293
cg11879514__SLC16A6	Methylation	3136.32	2134.5	0.3829	0.26415
cg22007439__DMRTA1	Methylation	3136.74	2289.86	0.37362	0.28601
cg04451988__C10orf38	Methylation	3137.37	2337.73	0.40732	0.30965
cg23499129__MGC35308	Methylation	3138.03	2216.14	0.3463	0.25759
cg17731079__CDC42EP3	Methylation	3138.82	2198.38	0.36837	0.26545
cg08185661__SYT9	Methylation	3139.57	2115.6	0.39677	0.28791
cg21950493__ATPBD1C	Methylation	3139.81	2241.76	0.34846	0.2608
cg13310628__SOLH	Methylation	3140.28	2214.65	0.37593	0.2643
cg13936125__GNAO1	Methylation	3140.6	2152.09	0.38393	0.27674
cg24641737__DENND2D	Methylation	3141.84	1978.02	0.3495	0.23777
cg12400881__PPL	Methylation	3143.07	1883.42	0.37893	0.22677
cg08694544__RTBDN	Methylation	3145.84	2029.6	0.39842	0.27227
cg03242666__PMP22	Methylation	3146.12	1946.87	0.40364	0.26919
cg08190291__ADAMTS5	Methylation	3147.42	1901.37	0.38639	0.2396
PPAPDC1A	RNAseq	3147.7	2136.58	0.38448	0.26003
cg13226172__CNTFR	Methylation	3148.04	2139.81	0.37742	0.274
cg08097882__POU4F1	Methylation	3148.11	1885.69	0.39493	0.26437
PROS1	RNAseq	3148.4	1893.23	0.40038	0.27049
WDR66	RNAseq	3148.87	2050.2	0.41548	0.27419
cg18742441__ATP6AP1	Methylation	3152.01	2168.61	0.36772	0.25918
cg09188980__CALCA	Methylation	3154.24	1908.12	0.39346	0.25041
cg13044136__AES	Methylation	3155.6	1903.74	0.37884	0.24411
cg04682845__TMEM42	Methylation	3155.81	1911.74	0.39634	0.23971
cg00133909__CD276	Methylation	3156.65	2009.62	0.40094	0.25022
cg07422345__CEBPA	Methylation	3157.38	1836.11	0.40585	0.24965
cg20504202__RP1-112K5.2	Methylation	3157.42	2006.82	0.36892	0.25001
cg15564267__OTUB1	Methylation	3157.97	1937.8	0.37442	0.24327
cg14409083__EMP1	Methylation	3158.63	2187.12	0.3769	0.26446
cg06425868__C20orf161	Methylation	3158.94	2002.62	0.40071	0.25978
cg24820809__MB	Methylation	3158.98	1964.52	0.3546	0.22608
cg20867633__GOLT1A	Methylation	3159.04	2118.51	0.3502	0.23657
MMP7	RNAseq	3160.64	2024.06	0.37617	0.2623
cg27446185__VTCN1	Methylation	3161.01	2124.26	0.35152	0.27209
cg24646710__FLJ23191	Methylation	3165.16	2125.89	0.34912	0.24067
cg10065825__CDH11	Methylation	3166.59	2102.69	0.37931	0.25612
cg26847093__FLJ11712	Methylation	3167	2197.63	0.34998	0.25962
cg14260918__ZNF673	Methylation	3167.04	2044.58	0.37931	0.24761
cg21614638__DAPP1	Methylation	3167.86	2210.88	0.36803	0.27929
cg11033833__GPR101	Methylation	3167.88	1913.58	0.37859	0.22875
cg04259560__FLJ35773	Methylation	3167.99	1790.61	0.40932	0.23593
cg15696781__MSTO1	Methylation	3168.82	2120.49	0.38549	0.27884
cg05637351__CDH7	Methylation	3169.26	2020.88	0.41647	0.29017
cg08918749__LPL	Methylation	3169.98	1904.39	0.39105	0.23704
cg21718857__DLL3	Methylation	3171.95	2106.2	0.34761	0.24751
cg09309269__PSMD11	Methylation	3172.05	2147.28	0.3893	0.27355
cg11778001__NAB1	Methylation	3172.05	2077.72	0.38905	0.27764
cg01885202__CDKL5	Methylation	3172.41	2045.1	0.40074	0.25785
cg13461509__ECHDC2	Methylation	3173.11	2054.35	0.3781	0.25505
[truncated: 6,059 more rows]

## Sheet: AG1478
AG1478 (LS-SVM - SNP6)
Molecular feature	Data type	Average ranking	Standard deviation on ranking	Average p-value	Standard deviation on p-value
ZNFN1A3	SNP6	2.69	3.2057	0.0081891	0.012339
NEUROD2	SNP6	4.4	5.0652	0.025767	0.034036
PPP1R1B	SNP6	5.68	5.1891	0.025767	0.034036
STARD3	SNP6	6.87	5.4079	0.025767	0.034036
TCAP	SNP6	8.06	5.653	0.025767	0.034036
PNMT	SNP6	9.31	5.766	0.025767	0.034036
PERLD1	SNP6	10.55	5.8885	0.025767	0.034036
ERBB2	SNP6	12.21	6.4656	0.027385	0.035835
C17orf37	SNP6	13.58	6.7602	0.027385	0.035835
GRB7	SNP6	14.98	6.8431	0.027385	0.035835
CRKRS	SNP6	16.79	14.7821	0.070251	0.085234
LOC643473	SNP6	19.02	12.0033	0.076231	0.082746
C6orf142	SNP6	20.23	13.7949	0.07833	0.074734
ZPBP2	SNP6	22.11	15.712	0.096153	0.11091
GSDML	SNP6	23.84	15.8093	0.096153	0.11091
SHCL1	SNP6	27.52	19.72	0.14673	0.15198
LOC644144	SNP6	30.01	18.756	0.16759	0.16295
FBXL20	SNP6	30.26	20.7143	0.14669	0.16113
FLJ10120	SNP6	31.83	19.0698	0.16759	0.16295
PPARBP	SNP6	32.89	21.0621	0.15419	0.16842
LOC402359	SNP6	34.03	22.2821	0.19613	0.17108
LOC646605	SNP6	34.79	20.932	0.2116	0.17033
LCE3C	SNP6	36.24	23.2223	0.21428	0.19101
LRRN6C	SNP6	36.56	23.9217	0.20036	0.17024
DMRTA1	SNP6	36.77	21.2749	0.2116	0.17033
LOC441440	SNP6	40.94	24.1158	0.21217	0.16936
WNK1	SNP6	41.03	23.6692	0.23627	0.17531
MGAM	SNP6	43.92	29.6613	0.2552	0.24622
LOC643827	SNP6	46.11	26.4968	0.26748	0.20788
LOC252968	SNP6	46.28	25.5209	0.33423	0.233
ODF4	SNP6	46.66	26.9988	0.29573	0.23009
BCAS1	SNP6	47.86	28.7971	0.28742	0.24443
LOC654346	SNP6	48.3	25.8701	0.33423	0.233
LCE3B	SNP6	50.29	28.1928	0.32839	0.24361
LOC147158	SNP6	50.38	26.1977	0.33423	0.233
POU6F2	SNP6	52.05	30.7861	0.31815	0.26279
LOC201288	SNP6	52.48	26.5716	0.33423	0.233
LOC220594	SNP6	54.59	26.8723	0.33423	0.233
FAM106A	SNP6	56.55	27.0922	0.33423	0.233
SLC25A37	SNP6	56.61	29.4251	0.36027	0.27235
LOC646611	SNP6	56.68	29.9427	0.35491	0.24729
SLC25A24	SNP6	57.43	27.5249	0.39316	0.24292
ZNF291	SNP6	57.79	31.0035	0.42428	0.29554
CDKN2B	SNP6	57.99	29.3517	0.34707	0.22857
LOC252840	SNP6	58.7	27.318	0.33423	0.233
LOC643847	SNP6	59.48	28.4419	0.41602	0.2779
CES4	SNP6	60.86	27.8125	0.43051	0.28252
DLG2	SNP6	60.87	31.1661	0.41885	0.28363
RPS10P2	SNP6	60.92	27.9363	0.40832	0.24849
FSTL5	SNP6	61.23	30.6172	0.39877	0.25135
LOC402360	SNP6	61.63	28.7952	0.39266	0.25304
LOC440300	SNP6	62.28	30.4266	0.44874	0.28277
FLJ36492	SNP6	62.54	26.1238	0.40845	0.26705
LOC402095	SNP6	62.91	28.9796	0.42694	0.25994
C9orf53	SNP6	62.99	29.2501	0.39425	0.24559
LOC645280	SNP6	63.76	28.9375	0.41625	0.25549
ELAVL2	SNP6	63.94	29.198	0.39266	0.25304
C20orf133	SNP6	64.14	31.464	0.43288	0.27438
LOC388152	SNP6	64.73	30.6581	0.44874	0.28277
MGC48595	SNP6	65.17	32.4697	0.44222	0.27757
MTAP	SNP6	65.66	29.3114	0.41348	0.25011
ACOT1	SNP6	65.83	30.5082	0.43156	0.25035
SMAD4	SNP6	66.18	29.3638	0.44643	0.2686
ANKRD15	SNP6	66.57	30.6572	0.42905	0.25957
LOC645532	SNP6	66.64	30.8226	0.42884	0.25646
LOC161527	SNP6	66.82	30.7969	0.44874	0.28277
LOC646609	SNP6	67.72	30.1743	0.42699	0.27423
LOC646636	SNP6	70.45	29.5896	0.43557	0.26798
CFHL4	SNP6	71.26	31.7486	0.52764	0.27484
LOC644125	SNP6	72.55	30.1908	0.52608	0.26905
FLJ35282	SNP6	72.99	28.5857	0.46918	0.27083
KRTAP9P1	SNP6	73.59	30.3085	0.52372	0.27326
TRBV6-2	SNP6	73.74	30.1426	0.53844	0.29843
LOC391322	SNP6	73.84	28.7415	0.54874	0.27174
ADAM32	SNP6	75.13	30.3154	0.51255	0.26375
GSTT1	SNP6	76.28	29.0267	0.54874	0.27174
GBP3	SNP6	77.17	28.6374	0.57876	0.27424
CDKN2A	SNP6	78.57	30.5645	0.50558	0.26969
LOC653399	SNP6	78.65	29.3479	0.54874	0.27174
GALNTL2	SNP6	79.59	27.7656	0.56113	0.26212
ZNF28	SNP6	79.62	27.7368	0.56145	0.25022
KLRC2	SNP6	79.91	24.7007	0.58411	0.22829
IGHV3-9	SNP6	80.02	26.7638	0.62633	0.26434
HSF2BP	SNP6	81.08	25.7916	0.62299	0.23321
LOC440040	SNP6	81.43	26.9834	0.617	0.25403
EB-1	SNP6	81.59	25.1581	0.60706	0.24783
LOC653403	SNP6	81.74	28.068	0.59013	0.26779
RNF152	SNP6	81.86	25.7396	0.59426	0.23928
FHIT	SNP6	81.93	25.8825	0.60637	0.24622
IGHV2-10	SNP6	82.36	26.7814	0.62633	0.26434
LOC646227	SNP6	82.49	26.8164	0.60971	0.25904
GSTM1	SNP6	82.6	27.8205	0.6006	0.25169
RPL31P1	SNP6	83.55	25.9457	0.62299	0.23321
TRY6	SNP6	84.06	25.8085	0.64404	0.25535
DMBT1	SNP6	84.89	21.5078	0.65394	0.23128
BTNL3	SNP6	85.15	26.716	0.60971	0.25904
UGT2B28	SNP6	85.2	28.0659	0.61836	0.26763
IGL@	SNP6	85.55	26.3915	0.6404	0.24914
CSMD1	SNP6	85.82	26.8537	0.60073	0.25204
FLJ20433	SNP6	86.31	28.7334	0.60991	0.25903
NAALADL2	SNP6	86.69	26.5036	0.64972	0.24094
LOC220929	SNP6	86.84	28.3241	0.66853	0.26439
UGT2B17	SNP6	87.12	27.4871	0.60776	0.22726
RHD	SNP6	87.19	23.3146	0.67918	0.22842
ADAM5	SNP6	87.48	24.465	0.64501	0.2294
ADCY8	SNP6	87.62	26.5318	0.61039	0.24033
HLA-DRB5	SNP6	87.63	24.7642	0.66262	0.24128
ADAM3A	SNP6	88.39	23.6549	0.64456	0.23156
LOC442117	SNP6	88.56	26.1524	0.66192	0.24429
LARGE	SNP6	88.71	26.0517	0.63541	0.23905
NME7	SNP6	88.93	23.3062	0.6986	0.22099
RIMS1	SNP6	90.07	24.1574	0.66573	0.22804
PTPRN2	SNP6	90.19	23.5992	0.6587	0.22362
ZNF462	SNP6	90.28	23.0673	0.67072	0.22023
SLC44A5	SNP6	90.35	21.3591	0.70569	0.19607
SLC25A18	SNP6	92.07	24.1122	0.68048	0.21909
SIRPB1	SNP6	93.47	22.6035	0.72054	0.20875
WWOX	SNP6	93.5	22.1786	0.74342	0.21868
GNTIVH	SNP6	93.6	22.5487	0.72118	0.20186
LOC553158	SNP6	93.75	22.6191	0.70898	0.21635
LOC653723	SNP6	94.05	19.5212	0.69703	0.18583
LOC646663	SNP6	94.4	23.8031	0.71091	0.22842
NCOA7	SNP6	94.72	27.3156	0.69164	0.26146
ESR1	SNP6	96.69	23.6394	0.6953	0.22256

## Sheet: AKT1-2 inhibitor
AKT1-2 inhibitor (RF - Exon array)
Molecular feature	Data type	Variable importance	Standard deviation variable importance
SLC9A2	Exon array	0.348842	0.00744678
RNF152	Exon array	0.244438	0.00469468
NR4A1	Exon array	0.243393	0.00522399
CREB3L4	Exon array	0.227668	0.00397123
FRMD6	Exon array	0.227087	0.00415592
SELENBP1	Exon array	0.223217	0.00447865
PLCH1	Exon array	0.219734	0.00445376
MLPH	Exon array	0.205617	0.00389155
GPD1L	Exon array	0.202757	0.00380418
ALDH4A1	Exon array	0.192786	0.00340975
CEACAM6	Exon array	0.18547	0.00316098
AGR2	Exon array	0.183466	0.00286276
TJP3	Exon array	0.181234	0.00342407
ATP2A3	Exon array	0.169917	0.00303416
OSMR	Exon array	0.169732	0.00281895
TSPAN13	Exon array	0.169493	0.00258057
ABCA12	Exon array	0.168278	0.00288097
HMGCS2	Exon array	0.16452	0.00299351
C1orf64	Exon array	0.152086	0.00221012
MAP7D3	Exon array	0.15161	0.00236767
SPDEF	Exon array	0.149804	0.00242366
KIAA0984	Exon array	0.1481	0.00227658
S100A14	Exon array	0.141096	0.00181688
BCAS1	Exon array	0.134038	0.00219916
TH	Exon array	0.133246	0.00250355
KIRREL	Exon array	0.132559	0.00236976
MAP4K4	Exon array	0.129773	0.00189178
SIDT1	Exon array	0.121356	0.002231
C1orf34	Exon array	0.117421	0.00217372
KIAA1324	Exon array	0.115388	0.00196307
SLC9A3R1	Exon array	0.115328	0.00208942
ALDH3B2	Exon array	0.112842	0.00173653
HIG2	Exon array	0.112794	0.00191983
SGCB	Exon array	0.110269	0.00159941
KIAA1244	Exon array	0.107133	0.0015168
C10orf38	Exon array	0.105644	0.00152568
SEC14L2	Exon array	0.101292	0.00165114
XBP1	Exon array	0.100593	0.00152511
ATP2C2	Exon array	0.100586	0.0013473
FMNL2	Exon array	0.0979541	0.00167085
MSN	Exon array	0.0962496	0.00130384
RAB27B	Exon array	0.0954036	0.00125884
C9orf152	Exon array	0.0945866	0.00117159
OCC-1	Exon array	0.0937594	0.00122643
NRAS	Exon array	0.0924382	0.00118565
ATAD4	Exon array	0.0907875	0.00127322
GLS	Exon array	0.0870533	0.00106761
PIB5PA	Exon array	0.0853063	0.00133733
P2RY6	Exon array	0.0852544	0.000983664
AGPS	Exon array	0.085246	0.00122273
BAMBI	Exon array	0.084812	0.00128096
C17orf28	Exon array	0.0839103	0.000899126
CACNA1D	Exon array	0.0838396	0.00121289
MB	Exon array	0.0830437	0.00112088
TM7SF2	Exon array	0.0825718	0.00109246
PVRL4	Exon array	0.080855	0.00126146
ZNF512	Exon array	0.079957	0.00100153
PSIP1	Exon array	0.0787841	0.00119758
LMX1B	Exon array	0.0784361	0.00142506
C20orf114	Exon array	0.0773769	0.000864434
CADPS2	Exon array	0.0761079	0.00117083
OBFC2A	Exon array	0.0759817	0.00112021
C10orf81	Exon array	0.0759312	0.00116022
MFGE8	Exon array	0.0759082	0.000944821
LLGL2	Exon array	0.0752038	0.00117908
TBC1D9	Exon array	0.0741609	0.00130566
TFF3	Exon array	0.0701111	0.000971276
TMC4	Exon array	0.0693098	0.000868337
GPR160	Exon array	0.0685769	0.000930794
SLC44A4	Exon array	0.0674042	0.000850449
LARGE	Exon array	0.0646179	0.000711833
SLC40A1	Exon array	0.0625876	0.000854095
LOC124220	Exon array	0.0621843	0.000809072
VIM	Exon array	0.0610351	0.000790252
YIPF1	Exon array	0.058784	0.000736116
TMEM63A	Exon array	0.0586423	0.000769698
STARD10	Exon array	0.0574581	0.000754142
SYT7	Exon array	0.0572486	0.00065507
DENND1B	Exon array	0.0568526	0.000473069
RAB25	Exon array	0.0554412	0.000504905
CRISP3	Exon array	0.055396	0.000613998
TRPV6	Exon array	0.0546632	0.000657001
C1orf218	Exon array	0.0546492	0.000684333
DOPEY2	Exon array	0.0541303	0.000591655
GBE1	Exon array	0.0540433	0.000630029
SPRY1	Exon array	0.0537488	0.000919617
GLT8D4	Exon array	0.0532142	0.000545544
SPNS2	Exon array	0.0526979	0.000542112
OPTN	Exon array	0.0526156	0.000438881
MSX2	Exon array	0.0523958	0.000636966
FOXA1	Exon array	0.0523226	0.000695724
CTNNAL1	Exon array	0.0518406	0.000733916
MYBL1	Exon array	0.0516643	0.000696527
CSF1	Exon array	0.0504289	0.000428052
CD109	Exon array	0.0504228	0.000445589
BCAM	Exon array	0.0501844	0.00040215
RORC	Exon array	0.0496345	0.000469622
SLC39A14	Exon array	0.0494696	0.000583336
EPB41L2	Exon array	0.0485846	0.00062121
GPR176	Exon array	0.0478538	0.000571458
SLC39A11	Exon array	0.0474092	0.000714198
PRLR	Exon array	0.0467366	0.000430818
FMOD	Exon array	0.0462831	0.000512002
RND1	Exon array	0.0447051	0.000471334
ERBB3	Exon array	0.0444443	0.000771428
UPK3B	Exon array	0.0442737	0.000296471
CMTM7	Exon array	0.0441893	0.000638718
TC2N	Exon array	0.0432145	0.000542466
EPN3	Exon array	0.0431613	0.000566832
CLDN4	Exon array	0.0427637	0.000422338
CCDC125	Exon array	0.042361	0.000440902
TSPAN1	Exon array	0.0422223	0.000425118
KIAA1370	Exon array	0.0421769	0.000599392
PELI1	Exon array	0.0421676	0.000578187
ANKH	Exon array	0.0413776	0.000425325
FYN	Exon array	0.0411282	0.000512781
TIMP2	Exon array	0.0409377	0.000465384
SACS	Exon array	0.0406093	0.000398307
DEGS2	Exon array	0.039987	0.000593021
TMEM86A	Exon array	0.039961	0.000532113
IRAK2	Exon array	0.0399496	0.000487141
PRODH	Exon array	0.0394919	0.000716226
FGFR3	Exon array	0.0392693	0.000383116
SERPINE2	Exon array	0.0390705	0.000410903
SLC26A2	Exon array	0.0387825	0.00032831
LEPREL1	Exon array	0.038532	0.00036898
MYO5C	Exon array	0.0381319	0.0002603
TMPRSS2	Exon array	0.0379378	0.000315688
CLIC3	Exon array	0.0370543	0.000316146
ELF3	Exon array	0.0364602	0.000439692
P2RX5	Exon array	0.0362139	0.000419352
RHOV	Exon array	0.0360258	0.000216105
GPR81	Exon array	0.035538	0.000572693
NCOA1	Exon array	0.0344798	0.000328517
RNF144B	Exon array	0.0339863	0.000382671
LRP1	Exon array	0.0337731	0.000478053
TSPAN15	Exon array	0.0337486	0.000502695
PBX1	Exon array	0.0333641	0.000384528
CAPN13	Exon array	0.0328694	0.000434432
AHNAK2	Exon array	0.0327177	0.000229204
RAB34	Exon array	0.0325499	0.000221709
DCBLD2	Exon array	0.031785	0.000456382
DSE	Exon array	0.0317004	0.000322465
ITGB4	Exon array	0.0312616	0.000463746
SCUBE2	Exon array	0.0309153	0.000239229
CRIP2	Exon array	0.0305022	0.000317231
CORO2A	Exon array	0.0304925	0.000474246
TOB1	Exon array	0.0304624	0.000333007
DLX3	Exon array	0.0304154	0.000369061
DZIP1	Exon array	0.0302339	0.000307955
ETS1	Exon array	0.0298439	0.000321245
ARSJ	Exon array	0.0293071	0.000272591
PTRF	Exon array	0.0288871	0.000410014
TOX3	Exon array	0.0288433	0.000317651
FOSL1	Exon array	0.0288111	0.000355551
GAS6	Exon array	0.0285608	0.000246864
PPFIBP2	Exon array	0.0285253	0.000429494
SULT2B1	Exon array	0.0284716	0.00031507
BAG2	Exon array	0.0282488	0.000315513
DNAJB4	Exon array	0.0277624	0.000427542
ZNF750	Exon array	0.0276922	0.000323136
SYDE1	Exon array	0.0275191	0.00040431
HGD	Exon array	0.0274667	0.000368566
ABCC11	Exon array	0.0273632	0.000331697
CPAMD8	Exon array	0.0273135	0.000255767
SLC16A1	Exon array	0.0269632	0.000212509
EDIL3	Exon array	0.0267444	0.000158405
TMEM45B	Exon array	0.0266905	0.000325185
MYB	Exon array	0.0266605	0.000413016
GATA3	Exon array	0.0265188	0.000262134
GALNT6	Exon array	0.0265153	0.000334216
C1orf115	Exon array	0.0263796	0.000379341
GADD45A	Exon array	0.0263681	0.000194965
BTG2	Exon array	0.0259864	0.000246613
PADI2	Exon array	0.0258444	0.000311707
ERRFI1	Exon array	0.0256996	0.000256513
KLRG2	Exon array	0.0252777	0.000264908
COL4A1	Exon array	0.0252277	0.000259883
GPRC5B	Exon array	0.0249377	0.000386216
TESK1	Exon array	0.0247781	0.000400514
MYL9	Exon array	0.0247081	0.000114943
TUBB6	Exon array	0.0242744	0.000194818
ITGA3	Exon array	0.0240268	0.000308392
NFIA	Exon array	0.0238922	0.000231791
TFF1	Exon array	0.0236058	0.000203382
CDC6	Exon array	0.0234481	0.000221878
GRB7	Exon array	0.0233317	0.00025944
GALNT7	Exon array	0.0232527	0.000119359
POP4	Exon array	0.0230703	0.000271579
SCNN1A	Exon array	0.0229376	0.000191347
ELK3	Exon array	0.0229009	0.000202719
ST6GALNAC2	Exon array	0.0228184	0.000241641
FAM126A	Exon array	0.0227602	0.000310956
CLDN7	Exon array	0.0224191	0.000188406
CLDN3	Exon array	0.0223748	0.000270439
ELF5	Exon array	0.0222126	0.000218377
CX3CL1	Exon array	0.0221445	0.000239578
TIMP1	Exon array	0.0220523	0.000257216
WWTR1	Exon array	0.0215252	0.000291259
HOXC10	Exon array	0.0212284	0.00014358
UCP2	Exon array	0.0210671	0.000155274
RAP1GAP	Exon array	0.0209734	0.000142368
DENND2D	Exon array	0.0207997	0.000200881
ERBB2	Exon array	0.0207482	0.000260142
GGT6	Exon array	0.0207446	0.000209676
CD44	Exon array	0.0206152	0.000219959
CAV1	Exon array	0.0205542	0.000267473
PRKCDBP	Exon array	0.020418	0.000187339
WWP1	Exon array	0.0202607	0.000121512
LOXL2	Exon array	0.0200474	0.000270895
MRC2	Exon array	0.0199192	0.000137554
COL12A1	Exon array	0.0195228	0.000308561
CTNND2	Exon array	0.0194358	0.000173028
ST3GAL2	Exon array	0.0193948	0.000206983
C3orf57	Exon array	0.0193718	0.000109272
PLCB4	Exon array	0.0192717	0.000343977
GUCY1A3	Exon array	0.0191092	0.000243998
CYP2J2	Exon array	0.0189615	0.000102707
IL6ST	Exon array	0.0189119	0.000133354
DUSP4	Exon array	0.0189029	0.000217327
QPRT	Exon array	0.0188902	0.000170275
MMP15	Exon array	0.0187246	0.000184052
KRT19	Exon array	0.0186985	9.92869e-05
C4orf34	Exon array	0.01842	0.000156929
IDH2	Exon array	0.0183688	9.4179e-05
C20orf54	Exon array	0.0183473	0.000179893
IFITM3	Exon array	0.0182959	0.000199983
ATP9A	Exon array	0.0182811	0.000102562
SLC2A10	Exon array	0.0179398	0.000293188
TGFB3	Exon array	0.0177754	0.000255567
APOD	Exon array	0.0176197	0.000115493
AXL	Exon array	0.0174644	0.000156735
PIP	Exon array	0.0171591	0.000206726
CCNE1	Exon array	0.0171441	0.000137334
EFHD1	Exon array	0.0170976	0.000156581
SP6	Exon array	0.0170835	0.000154033
PHCA	Exon array	0.0170236	0.000135689
COBL	Exon array	0.016997	6.21448e-05
CYR61	Exon array	0.016892	0.00021522
CACNA1H	Exon array	0.0166259	9.1125e-06
TMEM62	Exon array	0.0164528	0.000170526
COPS8	Exon array	0.0163492	0.000179776
SLC24A3	Exon array	0.0162074	6.13099e-05
PSAT1	Exon array	0.0159896	0.000120978
MYLIP	Exon array	0.0158894	0.000116106
PRNP	Exon array	0.0158119	0.000180938
FAM92A1	Exon array	0.015772	0.000177509
VTCN1	Exon array	0.0157281	0.000108154
LGALS1	Exon array	0.0155979	0.000105426
MOSC1	Exon array	0.0155492	0.000146372
MICAL2	Exon array	0.0154962	0.000104424
ARNTL2	Exon array	0.0153415	-3.2229e-05
EDARADD	Exon array	0.0152636	0.00013372
SERPINA1	Exon array	0.0151777	-1.9694e-05
GLIPR1	Exon array	0.0150607	6.98204e-05
AKT3	Exon array	0.0150004	0.000206944
ROR1	Exon array	0.0148965	0.000101621
C20orf23	Exon array	0.0148918	6.35954e-05
NEO1	Exon array	0.0147358	6.48192e-05
EIF5A2	Exon array	0.0146359	0.000106965
SGK	Exon array	0.0145945	0.000101876
MUC1	Exon array	0.014576	4.84081e-05
BICC1	Exon array	0.0145023	0.000109442
CTSB	Exon array	0.0144439	9.04627e-05
THBS1	Exon array	0.0144203	0.000132602
FJX1	Exon array	0.0144197	0.000236389
MAPK13	Exon array	0.0139389	0.000109899
DCBLD1	Exon array	0.0135277	5.05342e-05
C16orf45	Exon array	0.0134094	9.10915e-05
KLF6	Exon array	0.0133844	6.12249e-05
HOXB2	Exon array	0.0133538	0.000167635
FN1	Exon array	0.0131784	0.000183471
EHF	Exon array	0.0130002	-2.16187e-05
TXNIP	Exon array	0.012962	4.7897e-05
7A5	Exon array	0.0129521	0.000152698
SLC6A14	Exon array	0.0129372	0.000124647
AKR1C2	Exon array	0.0128906	-1.3368e-05
ANXA1	Exon array	0.0128409	4.21816e-05
KREMEN1	Exon array	0.0127721	0.000205199
CRABP1	Exon array	0.0126992	5.47196e-05
LYN	Exon array	0.0126964	0.000122949
SNCG	Exon array	0.0126124	6.00232e-05
KIAA1161	Exon array	0.0125498	6.93623e-05
RPS6KA5	Exon array	0.0124904	0.00016342
CTGF	Exon array	0.0124232	8.05113e-05
OAS1	Exon array	0.0122755	2.5264e-05
HLA-A	Exon array	0.0122742	0.000222849
C4orf19	Exon array	0.0122577	9.84069e-05
SDCBP2	Exon array	0.0121153	5.35939e-05
CDH1	Exon array	0.01184	6.21578e-05
HIST1H3C	Exon array	0.011735	0.000116771
S100P	Exon array	0.0116953	4.10215e-05
HLA-B	Exon array	0.0116322	0.000187438
PPL	Exon array	0.0115771	0.000137916
DHRS2	Exon array	0.011512	8.23369e-05
NDRG2	Exon array	0.011487	0.000204804
LIFR	Exon array	0.0114811	9.39948e-05
ABLIM3	Exon array	0.011457	6.93713e-05
C10orf116	Exon array	0.0113615	9.77774e-05
ZNF584	Exon array	0.0113459	8.90363e-05
ICA1	Exon array	0.0112171	5.54507e-05
CHML	Exon array	0.0111898	0.000190397
ZDBF2	Exon array	0.0111779	0.000109126
PHLDA1	Exon array	0.0111174	5.95951e-05
OAS2	Exon array	0.0110878	3.02791e-05
TGFBR3	Exon array	0.0110135	2.79119e-05
FUT3	Exon array	0.0109891	-3.23723e-05
ANTXR1	Exon array	0.010974	0.000112826
PXMP4	Exon array	0.0109552	0.000175443
ETNK2	Exon array	0.0108391	6.35891e-05
KRT5	Exon array	0.0108119	0.000111528
S100A2	Exon array	0.0107845	0.000174787
MTL5	Exon array	0.0107165	8.24626e-05
PLAUR	Exon array	0.0106844	0.000204869
RHOBTB3	Exon array	0.0106498	7.93563e-05
TMC5	Exon array	0.0106284	0.000112499
C2orf54	Exon array	0.0106195	0.000136563
TMEM16A	Exon array	0.0105175	6.76836e-05
FAM46C	Exon array	0.0104419	0.00013452
ENPP1	Exon array	0.0103527	9.21561e-05
SNAI2	Exon array	0.0103302	5.82676e-05
B3GNT3	Exon array	0.0103246	6.57716e-05
VEGFC	Exon array	0.0102536	0.000127531
USP18	Exon array	0.0100978	0.000138079
ACY3	Exon array	0.0100803	3.27952e-05
MEGF9	Exon array	0.00992635	8.59133e-05
PAPSS2	Exon array	0.00992604	0.000137315
PEG3	Exon array	0.00992347	-8.27922e-05
SPG20	Exon array	0.00990998	9.36231e-05
FSCN1	Exon array	0.00990303	6.68655e-05
PRMT6	Exon array	0.00984957	7.4302e-05
TGM2	Exon array	0.00982372	0.000124269
MED1	Exon array	0.00980865	0.000189298
SNF1LK	Exon array	0.00975924	0.000104908
KLF4	Exon array	0.0097407	3.67666e-05
METTL7A	Exon array	0.00971432	1.63382e-05
TPD52	Exon array	0.00967879	5.26406e-05
PARD6B	Exon array	0.00967642	9.00516e-05
LTB4DH	Exon array	0.00963438	9.20917e-05
LEPRE1	Exon array	0.0095217	0.000123723
FAM59A	Exon array	0.00937913	-1.32398e-05
CDCP1	Exon array	0.00932535	0.00014135
PLTP	Exon array	0.00928704	0.000104124
ADD2	Exon array	0.00926775	0.000131632
PTBP2	Exon array	0.00922243	-2.86971e-06
NFIX	Exon array	0.00919533	6.70848e-05
REEP6	Exon array	0.00901806	7.76451e-05
KIAA0040	Exon array	0.00901066	-2.54773e-05
GGTLA1	Exon array	0.00900483	-1.88649e-05
PRR15	Exon array	0.0089897	0.000100134
ZNF772	Exon array	0.00898689	5.30971e-05
SLC43A3	Exon array	0.00884901	4.0975e-05
ABCC5	Exon array	0.00882938	9.5329e-06
EPHA2	Exon array	0.00877246	0.000120531
KIF13B	Exon array	0.00877063	1.39608e-05
AKR1B1	Exon array	0.00876765	9.65554e-05
GPC6	Exon array	0.00876239	7.52469e-05
HIST1H2BB	Exon array	0.00875278	7.76349e-05
KIAA0258	Exon array	0.00870003	2.79762e-06
CAV2	Exon array	0.00863169	8.59441e-05
OLFM2	Exon array	0.00862079	6.0283e-05
TGFBR2	Exon array	0.00860445	5.43736e-05
CHST11	Exon array	0.00860022	1.5642e-05
COL4A2	Exon array	0.00859048	2.47154e-05
EML1	Exon array	0.00856302	-2.54631e-05
LRRC3	Exon array	0.00852633	0.000200477
PIP4K2B	Exon array	0.00847625	9.96405e-05
GDF15	Exon array	0.00843345	0.000109917
NRN1	Exon array	0.00842382	5.21264e-05
PDGFC	Exon array	0.00841193	-7.11333e-06
GRHL1	Exon array	0.00840634	6.29733e-05
CPE	Exon array	0.00834882	9.08447e-05
METTL7B	Exon array	0.00834701	5.36559e-05
PHLDB2	Exon array	0.00833248	3.97329e-05
RANBP6	Exon array	0.00832021	6.1386e-05
ORAOV1	Exon array	0.00831738	1.35304e-05
CALD1	Exon array	0.00830069	7.01459e-06
TDRKH	Exon array	0.00829897	0.000122856
COTL1	Exon array	0.00822639	-3.07812e-05
UPP1	Exon array	0.0082182	5.62753e-05
CFL2	Exon array	0.00821428	3.06995e-05
CSF3	Exon array	0.00810467	2.20408e-05
TRPS1	Exon array	0.00808026	0.000149168
LIF	Exon array	0.00806806	0.00012924
FBP1	Exon array	0.00806616	7.22325e-05
ITGB8	Exon array	0.00804056	4.8807e-05
TSPYL5	Exon array	0.0080152	7.49925e-06
SRPX	Exon array	0.00800955	-3.84043e-05
AMOTL1	Exon array	0.007973	7.8324e-06
FAM129A	Exon array	0.00794346	1.05459e-05
BDKRB2	Exon array	0.00792733	4.55172e-05
STARD5	Exon array	0.00791536	1.89955e-05
FXYD5	Exon array	0.00790108	0.000115388
SLC7A8	Exon array	0.0078954	3.27696e-05
SLC16A6	Exon array	0.00789201	7.98147e-05
ARNT2	Exon array	0.00787371	-4.42165e-05
CD82	Exon array	0.00781467	3.95657e-05
STOM	Exon array	0.00780631	0.000123809
CDYL2	Exon array	0.00778969	0.000109413
GK5	Exon array	0.00777861	4.67381e-05
TACSTD2	Exon array	0.00776694	2.92233e-05
FNBP1L	Exon array	0.00775067	9.47268e-05
PREX1	Exon array	0.00775046	0.000158514
GPRC5C	Exon array	0.00774904	7.81935e-05
RAPGEFL1	Exon array	0.00773935	-7.87259e-06
NFE2L3	Exon array	0.00773112	8.9523e-05
XRRA1	Exon array	0.0076619	8.90344e-06
GCLM	Exon array	0.00765804	4.37946e-05
DFNA5	Exon array	0.00762188	5.59585e-06
CALML5	Exon array	0.00762	0.00011223
C19orf2	Exon array	0.00751994	8.59864e-05
HINT2	Exon array	0.00745177	-1.86385e-05
PLAT	Exon array	0.00744199	6.37582e-05
ZNF703	Exon array	0.00743197	8.49717e-05
RSF1	Exon array	0.00738409	3.02265e-05
WNT5A	Exon array	0.00737331	-3.01931e-05
SEPP1	Exon array	0.0073536	0.000127535
S100A3	Exon array	0.00735338	0.000132299
TFAP2B	Exon array	0.00734017	4.50016e-05
JAG1	Exon array	0.00731102	1.12141e-05
PYGL	Exon array	0.00729865	4.81362e-05
SMC1A	Exon array	0.00729111	5.11854e-06
KLHL2	Exon array	0.00727295	-1.5818e-05
NCAM2	Exon array	0.00722031	2.94415e-05
IL1RAP	Exon array	0.00715579	5.89227e-06
MXRA8	Exon array	0.00713285	4.39588e-05
GRB10	Exon array	0.0070861	1.15853e-06
CTSC	Exon array	0.0070598	6.22114e-05
ZNF229	Exon array	0.00702636	8.38373e-05
LIX1L	Exon array	0.00698218	8.47555e-05
CTSL1	Exon array	0.00695961	3.19474e-05
SLC4A8	Exon array	0.00693188	5.66522e-05
ATP6V1B1	Exon array	0.00692332	6.33153e-05
DEPDC6	Exon array	0.00690101	0.000114233
CACNG4	Exon array	0.00683492	4.04199e-06
KIAA0644	Exon array	0.00682018	7.80021e-05
ARRDC4	Exon array	0.00681257	3.75799e-05
AKR1C3	Exon array	0.00680202	-4.23289e-05
PIGS	Exon array	0.00679746	3.35774e-05
RND3	Exon array	0.00677973	-4.23709e-06
RAB11FIP1	Exon array	0.00677732	8.89634e-05
NCOA3	Exon array	0.00677694	2.49222e-05
GPNMB	Exon array	0.00676701	-1.60114e-05
PLEKHC1	Exon array	0.00675541	-5.7653e-05
AZGP1	Exon array	0.00674118	1.88076e-05
A4GALT	Exon array	0.00672577	9.01998e-06
PDCD4	Exon array	0.00668973	-3.61796e-05
CYP1B1	Exon array	0.0066774	9.66062e-05
RHOB	Exon array	0.00661816	1.66247e-05
ARHGAP23	Exon array	0.00659213	8.46299e-05
MPP1	Exon array	0.00656901	5.28743e-05
LSM1	Exon array	0.00656631	-3.74963e-06
IFI35	Exon array	0.00654019	-2.3637e-05
TNS4	Exon array	0.00653956	1.04568e-05
BASP1	Exon array	0.0065274	6.61945e-05
CPA4	Exon array	0.00652311	-5.70828e-05
CDK5RAP3	Exon array	0.00651656	3.59318e-05
TRIP13	Exon array	0.00650838	7.19069e-05
SDC1	Exon array	0.00649461	7.40857e-05
KIAA1467	Exon array	0.00645407	1.59149e-05
FAM132A	Exon array	0.00644514	6.40768e-05
MSL-1	Exon array	0.00643866	-2.50452e-06
TLE4	Exon array	0.00637689	7.3317e-07
SLC27A2	Exon array	0.00637085	1.1082e-05
ITGB6	Exon array	0.00636098	4.88427e-07
PSCA	Exon array	0.00635312	6.99621e-05
KLK6	Exon array	0.00634026	5.55647e-05
MATN2	Exon array	0.00630058	4.66912e-05
C9orf19	Exon array	0.00628628	-8.41186e-06
PGM2L1	Exon array	0.00628143	9.51364e-05
GHR	Exon array	0.0062808	4.57849e-05
EXT1	Exon array	0.00623384	2.58798e-05
PKP1	Exon array	0.00619601	3.90855e-05
OSBPL6	Exon array	0.00619253	9.64637e-06
PPP1R1B	Exon array	0.00617972	0.000159714
INTS4	Exon array	0.00617508	6.84455e-05
ANPEP	Exon array	0.00613018	0.000147418
PSMB9	Exon array	0.0061218	3.00702e-05
NDUFC2	Exon array	0.00612118	-3.66817e-05
PRSS8	Exon array	0.00610914	8.20249e-05
PERP	Exon array	0.0060975	0.000102735
SPRY2	Exon array	0.00609409	-4.65908e-05
KIF1A	Exon array	0.00608857	5.2271e-05
DSP	Exon array	0.00605496	7.66873e-05
TPD52L1	Exon array	0.00602231	5.48722e-05
TFCP2L1	Exon array	0.0060128	-5.70881e-05
GSTP1	Exon array	0.00597852	5.28524e-06
CRABP2	Exon array	0.00595331	3.80704e-05
NAV2	Exon array	0.005943	3.26922e-05
EIF4E3	Exon array	0.00592072	3.40159e-05
MYST3	Exon array	0.00591331	1.51633e-05
STS-1	Exon array	0.00589759	1.24926e-05
GALNT10	Exon array	0.00586387	6.50781e-05
ACSL4	Exon array	0.00585349	8.2214e-05
KCNMA1	Exon array	0.00584983	0.000113823
C9orf52	Exon array	0.00584473	1.92733e-05
ZNF652	Exon array	0.00584231	6.06965e-05
EDG2	Exon array	0.00582863	1.32748e-05
ASAM	Exon array	0.00581628	-2.7573e-05
LGALS9	Exon array	0.00581304	0.00011678
IFI16	Exon array	0.0058075	-8.90987e-07
GREB1	Exon array	0.00579806	7.79683e-05
CLIP4	Exon array	0.00579161	-2.39132e-05
SLC1A3	Exon array	0.00575117	1.58638e-05
SH3KBP1	Exon array	0.00574966	7.94365e-05
SPARC	Exon array	0.00574587	6.57614e-06
PYCARD	Exon array	0.0057029	5.37551e-05
MAPT	Exon array	0.00568865	-8.87619e-06
SDC2	Exon array	0.00568791	3.30625e-05
MUC5B	Exon array	0.00566521	3.29134e-05
RAPGEF5	Exon array	0.00564059	9.62101e-05
FBLN1	Exon array	0.0056308	-1.14776e-05
CD68	Exon array	0.00561661	-2.99865e-05
LOC349196	Exon array	0.00555257	-4.93674e-05
SPOCK1	Exon array	0.00553687	-4.5502e-05
LRIG1	Exon array	0.00553531	0.000102763
TNFSF10	Exon array	0.00551434	5.94123e-05
FAM120C	Exon array	0.00550488	-6.38481e-06
TBC1D2	Exon array	0.00549653	2.9069e-05
NUPR1	Exon array	0.00546352	2.08143e-05
KCNS3	Exon array	0.0054395	-2.19276e-05
ACSL1	Exon array	0.00542524	3.61203e-05
TMEM164	Exon array	0.00542318	2.04741e-05
ATP6V0A4	Exon array	0.00542285	0.000108855
B4GALNT1	Exon array	0.00537766	-4.41132e-05
NPNT	Exon array	0.00537118	5.70217e-05
MYST4	Exon array	0.00536529	4.04765e-05
C9orf150	Exon array	0.00534773	2.64326e-05
PTPRU	Exon array	0.00533731	2.75568e-05
MXRA5	Exon array	0.00532317	6.11767e-05
ARHGDIB	Exon array	0.00528255	8.38256e-06
GPR177	Exon array	0.00526028	-2.84005e-05
DDHD2	Exon array	0.0052577	4.61649e-05
ANKRD30A	Exon array	0.00523759	1.90749e-05
GPX1	Exon array	0.00523069	6.6506e-05
SAMD9	Exon array	0.00522786	-5.2781e-05
LANCL2	Exon array	0.00521036	2.86123e-05
CASP4	Exon array	0.00519985	-7.08263e-06
BMP7	Exon array	0.00519943	5.05526e-05
TUBA1A	Exon array	0.00519589	3.20206e-05
B3GNT7	Exon array	0.00519151	-1.80129e-05
C19orf21	Exon array	0.00515434	5.76926e-05
ADM	Exon array	0.00514136	5.65666e-05
STC1	Exon array	0.00513958	-4.65413e-05
IGF2BP2	Exon array	0.00513429	-6.17345e-05
FZD4	Exon array	0.00513149	6.50793e-05
ST14	Exon array	0.0051214	7.42892e-05
LIPH	Exon array	0.00511672	4.0043e-06
ODZ3	Exon array	0.0051128	6.59362e-05
KLK8	Exon array	0.00508901	1.91093e-05
TCEA3	Exon array	0.00506999	1.95927e-05
ESR1	Exon array	0.00506737	2.26669e-05
ADAMTS1	Exon array	0.00506546	1.97716e-05
PDLIM1	Exon array	0.0050622	-1.17052e-06
ALG12	Exon array	0.00506072	3.70061e-06
MET	Exon array	0.00502736	-6.52713e-06
SERPINH1	Exon array	0.00502654	3.92243e-05
QRSL1	Exon array	0.00502363	-3.47358e-06
ULBP1	Exon array	0.00501249	-7.47283e-06
NOG	Exon array	0.00500048	2.76405e-05
GPC4	Exon array	0.00499912	-4.21828e-05
ADAMTS15	Exon array	0.00498399	2.98884e-05
GPR137B	Exon array	0.00494058	-5.88176e-06
FZD7	Exon array	0.00492746	1.44832e-05
HBEGF	Exon array	0.00492328	2.50267e-05
HOXB3	Exon array	0.00492283	7.38847e-05
HIST1H4L	Exon array	0.00491538	6.28948e-05
PAM	Exon array	0.00491103	1.72007e-05
FAM77C	Exon array	0.00490286	-1.73472e-05
MPP7	Exon array	0.00486111	2.4442e-05
RASA3	Exon array	0.0048529	3.68019e-05
TMEPAI	Exon array	0.00484813	3.53715e-05
SFRP1	Exon array	0.00483347	-6.81164e-05
XPO7	Exon array	0.00482656	1.05055e-05
ARHGAP18	Exon array	0.00482436	-1.27429e-05
ASRGL1	Exon array	0.0048197	-6.18974e-05
CLSTN2	Exon array	0.00480975	2.01608e-05
THRA	Exon array	0.00478056	3.15841e-05
CRIM1	Exon array	0.00477128	3.49795e-05
CCDC49	Exon array	0.0047579	2.37479e-06
PRKCA	Exon array	0.00475277	4.9995e-06
ABAT	Exon array	0.00474546	-2.95115e-05
MMP14	Exon array	0.00473695	-8.82848e-06
SMARCA1	Exon array	0.00470999	3.81702e-05
CXADR	Exon array	0.00470519	3.36224e-05
CREB3L1	Exon array	0.00470236	5.94825e-05
PLAU	Exon array	0.00470045	3.77478e-05
ITGA5	Exon array	0.00469665	9.39449e-06
ARRB1	Exon array	0.00468253	4.14402e-05
APLP1	Exon array	0.00467821	7.63813e-06
TGFA	Exon array	0.00465539	8.80432e-05
RARA	Exon array	0.00464099	-1.62049e-06
LOC342897	Exon array	0.00463574	3.96774e-05
SLPI	Exon array	0.00463397	4.53902e-06
BEX4	Exon array	0.00460521	-6.94375e-07
MOCOS	Exon array	0.00459687	2.39096e-05
LY6K	Exon array	0.00458849	-2.90439e-05
SMURF2	Exon array	0.0045865	2.80615e-05
GPX2	Exon array	0.00457241	1.19269e-05
TTC19	Exon array	0.00456828	-1.42843e-05
LAMB1	Exon array	0.00456363	6.52713e-06
PRSS12	Exon array	0.00454489	-3.53702e-05
ARHGAP29	Exon array	0.00453988	4.61952e-05
C11orf67	Exon array	0.00453428	-3.65064e-05
RDH10	Exon array	0.00449859	1.21311e-05
OLFM1	Exon array	0.00448568	4.35951e-05
SORT1	Exon array	0.00448502	1.49389e-05
ANXA9	Exon array	0.00448288	0.000115137
RBL2	Exon array	0.00448059	1.12979e-05
GPR124	Exon array	0.00445084	2.45692e-05
MAP1B	Exon array	0.00444308	7.40787e-05
LARP6	Exon array	0.00444269	-4.12249e-05
ST6GAL1	Exon array	0.00443679	1.78449e-05
MED24	Exon array	0.00442216	-3.67914e-05
TMPRSS3	Exon array	0.00441305	3.05805e-05
PLOD2	Exon array	0.00440296	-6.6611e-05
CROP	Exon array	0.00440273	2.12049e-05
EGLN3	Exon array	0.00438258	5.555e-06
PHF8	Exon array	0.00437768	5.50925e-05
USP32	Exon array	0.00436344	2.35628e-05
DHRS3	Exon array	0.00436245	-6.41749e-06
GSTM1	Exon array	0.00436116	-5.82085e-05
ALG8	Exon array	0.00435047	-1.63463e-06
PRKRIR	Exon array	0.00434218	-3.57129e-06
TFPI2	Exon array	0.00434173	-4.46002e-05
LTBP2	Exon array	0.00433895	5.60261e-05
EFS	Exon array	0.00433169	1.58714e-05
PER3	Exon array	0.00432418	2.83883e-05
GRAMD2	Exon array	0.00430838	2.27428e-05
ARHGAP26	Exon array	0.00429076	8.19331e-05
PMP22	Exon array	0.00428317	9.48435e-06
OSBP2	Exon array	0.00427406	3.52906e-06
ERMP1	Exon array	0.00426315	6.36569e-05
LOXL1	Exon array	0.00426255	-2.21576e-05
C11orf82	Exon array	0.00425885	5.84114e-05
IGF1R	Exon array	0.00424391	-3.22517e-05
BARX2	Exon array	0.00423161	-4.51563e-05
KRT17	Exon array	0.00422523	5.49945e-05
SLFN5	Exon array	0.00419804	-3.27599e-05
B4GALNT3	Exon array	0.00419437	7.37698e-06
CNN3	Exon array	0.00419406	2.08891e-05
MCAM	Exon array	0.00419368	8.92768e-07
NNMT	Exon array	0.00418467	9.95553e-05
ACY1L2	Exon array	0.00418135	-4.92541e-05
REPS2	Exon array	0.00417953	1.17635e-05
LOC130576	Exon array	0.00417767	-1.88015e-05
HERPUD1	Exon array	0.0041557	4.22857e-05
FGFR4	Exon array	0.00415413	2.77677e-05
ADFP	Exon array	0.00415407	-1.86507e-05
WHSC1L1	Exon array	0.00415384	-4.76143e-07
C8orf70	Exon array	0.00415037	-2.60423e-06
TDRD1	Exon array	0.0041327	5.17922e-06
RET	Exon array	0.00412776	-8.19246e-06
KRT23	Exon array	0.0041167	1.80173e-05
SEPT5	Exon array	0.00411486	1.75785e-05
F3	Exon array	0.00407907	0.000134938
BRIP1	Exon array	0.00407379	3.1653e-05
MAGED2	Exon array	0.00406783	-3.67726e-05
SPATA20	Exon array	0.00404528	1.80902e-05
AREG	Exon array	0.00404463	4.1342e-06
PLS3	Exon array	0.00404174	-1.36588e-05
CCND1	Exon array	0.00403903	3.72719e-05
ALDH1L2	Exon array	0.00403735	1.81471e-06
MPZL2	Exon array	0.00403165	3.89527e-05
EDG7	Exon array	0.00402648	-4.55148e-05
IRF9	Exon array	0.00402018	6.24144e-05
KIAA0953	Exon array	0.00401085	1.1208e-05
TMC7	Exon array	0.00399872	-2.72487e-05
RHPN2	Exon array	0.00399312	2.08989e-05
LOC493869	Exon array	0.00399282	1.46519e-05
KDELC2	Exon array	0.00399188	6.23998e-05
TGFBI	Exon array	0.00398223	-2.06048e-05
CYFIP2	Exon array	0.0039781	3.25011e-05
CLU	Exon array	0.00396052	5.50605e-05
TMEM56	Exon array	0.00395661	5.01781e-06
ELL2	Exon array	0.00395635	2.95395e-05
CASC3	Exon array	0.00395161	9.31953e-06
MAG1	Exon array	0.00393179	2.64242e-05
ZNF552	Exon array	0.00392489	1.04453e-05
TNFSF15	Exon array	0.0039122	-1.80433e-05
LIPG	Exon array	0.00390527	-7.71578e-06
PTPRG	Exon array	0.00388957	2.44023e-06
IFI27	Exon array	0.00388225	1.70011e-05
UNC13B	Exon array	0.00386899	-2.9927e-05
LOC89944	Exon array	0.00386626	-3.84779e-05
IMPA1	Exon array	0.00386389	1.48876e-05
SGPP2	Exon array	0.00384502	-3.7569e-06
PSMD3	Exon array	0.00384343	-2.83002e-05
TMEM63C	Exon array	0.00383115	6.96082e-05
ACOT4	Exon array	0.00382003	4.01468e-05
ABCC2	Exon array	0.00380919	-1.06035e-05
CPT1A	Exon array	0.0038001	5.04063e-05
CD58	Exon array	0.00378747	2.01065e-05
NNT	Exon array	0.00374638	2.40464e-05
ITGA6	Exon array	0.00373615	8.16127e-05
KRT4	Exon array	0.00372451	3.85355e-05
PREP	Exon array	0.00372444	-2.11884e-05
GNE	Exon array	0.00371938	4.74098e-05
NFE2L1	Exon array	0.00371536	-1.94551e-05
NTN4	Exon array	0.00369574	1.04051e-05
CHAC1	Exon array	0.00369556	2.5036e-05
CA12	Exon array	0.00369447	-6.36958e-06
MIA3	Exon array	0.0036931	1.28632e-06
FBXL20	Exon array	0.003693	-3.7376e-05
PCSK6	Exon array	0.00367812	7.8114e-06
GPR126	Exon array	0.00367371	-1.03071e-05
SLC1A4	Exon array	0.00367346	-7.39917e-06
ABCA3	Exon array	0.00365724	5.81437e-05
MFI2	Exon array	0.00364878	-2.76895e-05
EDN1	Exon array	0.00364518	-2.57453e-05
MME	Exon array	0.00363635	-3.09773e-05
FOS	Exon array	0.0036208	8.2123e-06
NRARP	Exon array	0.00361379	-3.20346e-06
SLC7A11	Exon array	0.00361072	-1.00241e-06
SYTL2	Exon array	0.0036106	-2.2171e-05
CPD	Exon array	0.00360758	3.12121e-05
TRIM37	Exon array	0.00360464	8.91059e-05
IGFBP7	Exon array	0.00359642	7.14214e-06
GFRA1	Exon array	0.00359258	-1.40337e-06
RAD51C	Exon array	0.00358864	7.27297e-05
WIPF2	Exon array	0.0035872	-2.93612e-05
ZNF813	Exon array	0.00358149	3.47634e-05
IGFBP4	Exon array	0.00357848	2.82866e-05
IKZF5	Exon array	0.00356574	-4.96869e-05
HIPK1	Exon array	0.00356548	2.85933e-05
DGKA	Exon array	0.00356539	1.70772e-05
CNTNAP3	Exon array	0.00355832	-2.44688e-05
EEF1A2	Exon array	0.00351699	8.82265e-07
C20orf42	Exon array	0.00350866	-4.66223e-06
MGP	Exon array	0.00350826	-1.54746e-06
ELP2	Exon array	0.00349935	1.24665e-05
PLK2	Exon array	0.00349613	-6.16391e-06
EHD2	Exon array	0.00349002	-1.36098e-05
RECQL5	Exon array	0.00346955	5.61452e-06
SYK	Exon array	0.00346936	-7.12784e-05
LDHB	Exon array	0.00345947	-3.99814e-06
DAPK1	Exon array	0.00345202	-3.66525e-05
CYB5R2	Exon array	0.00345032	4.14031e-06
DNM1	Exon array	0.00344459	-7.4811e-05
C3	Exon array	0.00343388	4.54914e-05
ANKRD43	Exon array	0.00343047	-1.46216e-05
NHEDC2	Exon array	0.00342818	4.13582e-05
ECHDC1	Exon array	0.00342775	-1.21311e-05
MALT1	Exon array	0.00342166	2.99824e-05
ELOVL2	Exon array	0.00342019	7.0669e-06
ADAM19	Exon array	0.00340956	-4.22913e-05
C9orf127	Exon array	0.00340718	1.38081e-05
PRKAR2B	Exon array	0.00340594	-6.666e-06
SIX1	Exon array	0.00339946	1.66432e-05
CALB2	Exon array	0.00339187	-6.15893e-05
PODXL	Exon array	0.0033746	-4.242e-06
F2RL1	Exon array	0.0033708	2.21406e-05
ODC1	Exon array	0.00337004	2.16645e-05
ALDOC	Exon array	0.00336931	-3.81194e-05
ISOC1	Exon array	0.00336779	3.43155e-05
ACTG2	Exon array	0.0033637	-2.32411e-05
TNC	Exon array	0.00336136	-2.70661e-05
UQCRFS1	Exon array	0.00335536	8.71786e-05
RIPK4	Exon array	0.00335331	-8.00454e-05
PARP9	Exon array	0.00334755	4.49203e-05
CCL28	Exon array	0.00332884	-4.23709e-06
HLA-DMA	Exon array	0.00332732	5.91701e-05
TP53	Exon array	0.00332266	3.6757e-05
FRRS1	Exon array	0.0033143	-9.32975e-06
MLLT6	Exon array	0.00331282	-6.21492e-05
NBL1	Exon array	0.00329344	4.95049e-06
LASP1	Exon array	0.00329003	-4.06331e-05
SAT1	Exon array	0.00328173	-4.75203e-06
ATG5	Exon array	0.00327312	-4.19256e-05
SLC38A3	Exon array	0.00326761	-9.21916e-06
IFI6	Exon array	0.00326279	2.41643e-05
ABCC4	Exon array	0.0032508	-1.46353e-05
KLF5	Exon array	0.00324848	6.42243e-05
SLC12A2	Exon array	0.00324338	4.37071e-05
RNASE4	Exon array	0.00324087	-4.05076e-05
PAK1	Exon array	0.00323867	-3.47584e-05
BMP1	Exon array	0.00323329	2.04146e-05
STAC	Exon array	0.00322646	-1.27438e-05
KCNK5	Exon array	0.00319733	5.69998e-06
UNC5B	Exon array	0.00319408	4.56919e-05
PLCB1	Exon array	0.00319206	-1.82082e-06
OGFRL1	Exon array	0.00318752	3.32632e-05
SRD5A1	Exon array	0.00317803	1.111e-06
EPAS1	Exon array	0.00317708	3.68173e-05
MGC9913	Exon array	0.00317509	4.10589e-05
APOBEC3B	Exon array	0.00310161	5.0465e-05
ST3GAL1	Exon array	0.00309935	0.000118517
TRAM2	Exon array	0.00309768	2.76675e-05
PLXDC2	Exon array	0.00309362	-9.54497e-06
STMN3	Exon array	0.00309221	-1.18785e-05
CNIH2	Exon array	0.00309178	3.97547e-05
LHFP	Exon array	0.00308958	-1.53042e-05
DLG5	Exon array	0.00308678	-3.535e-06
ST6GALNAC5	Exon array	0.00307213	-5.93591e-05
NOTCH3	Exon array	0.00304669	-4.16264e-06
MLLT11	Exon array	0.00303768	-1.04431e-05
BRD9	Exon array	0.0030297	-1.5149e-05
MARVELD1	Exon array	0.00302133	-9.7726e-06
RAB31	Exon array	0.00300802	6.08427e-06
C6orf145	Exon array	0.00300432	-4.18609e-05
RNF43	Exon array	0.0029825	3.33163e-05
MEST	Exon array	0.00297883	-4.3378e-05
COL1A1	Exon array	0.00297549	3.48147e-05
HS6ST2	Exon array	0.00296689	-8.94518e-06
TUBA4A	Exon array	0.00295776	1.03302e-05
PRICKLE1	Exon array	0.00295381	1.41785e-05
PPP2R2C	Exon array	0.00294843	1.71228e-05
CXorf6	Exon array	0.00293539	1.0593e-05
RNF38	Exon array	0.0029296	-1.3283e-05
TSPAN12	Exon array	0.00291671	1.15185e-06
RAC2	Exon array	0.00289993	4.94339e-05
BET1	Exon array	0.00289513	4.97254e-05
INTS2	Exon array	0.00289422	6.02523e-05
C1orf106	Exon array	0.0028931	1.18044e-05
RERG	Exon array	0.00288979	6.3215e-05
SLC39A6	Exon array	0.00288754	-4.945e-05
DSG2	Exon array	0.00288292	5.91169e-05
FOXP4	Exon array	0.00288264	1.6665e-05
NOTCH1	Exon array	0.00288063	-2.42623e-05
SOCS2	Exon array	0.00286589	-3.4937e-05
TPCN2	Exon array	0.00286128	-5.13919e-05
SULF2	Exon array	0.00282735	-5.08283e-05
SH3BGRL	Exon array	0.00282533	-7.50975e-06
RHOD	Exon array	0.0028086	-2.69454e-05
PCDHGB5	Exon array	0.00279494	-7.43973e-06
TSKU	Exon array	0.00279387	4.87451e-05
MT1JP	Exon array	0.00278125	-2.61085e-05
HIST1H4F	Exon array	0.00277265	-3.6614e-05
NT5E	Exon array	0.00277095	1.5554e-05
DUSP10	Exon array	0.00276934	-2.09847e-05
RPS6KB1	Exon array	0.00276745	2.84997e-05
SATB2	Exon array	0.00276233	6.64574e-06
FKBP5	Exon array	0.00274505	-4.95143e-05
PLEKHA2	Exon array	0.00272107	2.87553e-05
HDAC2	Exon array	0.00271529	-1.93381e-06
SNF8	Exon array	0.00271105	2.48449e-05
IGFBP3	Exon array	0.00270321	-6.666e-06
PLAC8	Exon array	0.00270204	1.91648e-05
MAML2	Exon array	0.00269483	-1.26056e-05
HIST1H3J	Exon array	0.00269099	-3.90542e-05
CHRNB1	Exon array	0.00268574	-3.64938e-05
FLJ33790	Exon array	0.002684	-6.35791e-06
ZNF486	Exon array	0.00267902	-3.50391e-05
L1CAM	Exon array	0.00267315	-1.98393e-05
PLEK2	Exon array	0.00266443	4.96476e-06
MX1	Exon array	0.00266189	5.22421e-05
TNFAIP2	Exon array	0.00266168	-2.43913e-06
EMB	Exon array	0.00266038	-6.51662e-06
NAT9	Exon array	0.00265056	-3.2219e-05
AR	Exon array	0.00264192	4.01056e-05
FGFR2	Exon array	0.00263678	-8.3325e-07
CRAT	Exon array	0.00263417	6.95314e-05
MSLN	Exon array	0.00262423	-6.17964e-06
WDR32	Exon array	0.00262096	3.96467e-05
TMTC1	Exon array	0.00261665	-9.12189e-06
SLC16A14	Exon array	0.0026135	6.00972e-05
STK17A	Exon array	0.0026091	-5.26263e-06
TMEM64	Exon array	0.00260477	2.09596e-05
EVI1	Exon array	0.00259841	7.23121e-06
SCGB2A2	Exon array	0.00259657	1.52844e-05
FLJ21963	Exon array	0.00258536	4.0062e-05
PDK2	Exon array	0.00258452	5.88176e-06
PCP4	Exon array	0.00258284	4.15645e-05
PAR5	Exon array	0.00258241	-4.62167e-06
PDZK1IP1	Exon array	0.00258018	6.666e-06
TPM2	Exon array	0.00258014	-1.98393e-07
PXDN	Exon array	0.00257246	-3.13052e-05
GBA2	Exon array	0.00257076	2.45173e-05
CHN1	Exon array	0.00256405	6.48906e-06
AMIGO2	Exon array	0.00256079	2.13564e-05
ATP8B1	Exon array	0.00255956	6.19133e-07
TIMP3	Exon array	0.00254426	-3.19891e-05
MUCL1	Exon array	0.00254332	1.43845e-05
GDPD3	Exon array	0.00254081	2.51165e-05
PLEKHB1	Exon array	0.00254039	1.14776e-05
TMEM98	Exon array	0.00253831	-1.05627e-05
FLJ20920	Exon array	0.0025222	-1.66586e-05
CRKRS	Exon array	0.0025177	2.18555e-06
ALDH1A3	Exon array	0.00251439	-3.29134e-05
CTSH	Exon array	0.00249485	-3.45286e-06
STAT1	Exon array	0.00249057	1.77457e-05
SIM2	Exon array	0.00248523	6.57614e-06
TM4SF1	Exon array	0.00248505	-1.0852e-05
CASKIN2	Exon array	0.00247942	2.70412e-05
DPYSL2	Exon array	0.00247848	6.00826e-05
SFN	Exon array	0.00247172	2.6664e-05
FAM46A	Exon array	0.00246933	-2.27391e-05
PSMD6	Exon array	0.0024693	-1.38875e-05
SLC7A2	Exon array	0.00245648	2.18034e-05
PI3	Exon array	0.00245447	-3.46371e-05
SERPINB8	Exon array	0.0024529	5.86729e-05
HEATR6	Exon array	0.00244785	0
ID1	Exon array	0.00244223	8.3325e-07
INHBA	Exon array	0.00243991	-6.20853e-06
ASH2L	Exon array	0.00243651	2.58903e-05
ROBO1	Exon array	0.00243595	1.10954e-05
BGN	Exon array	0.00242419	-1.46759e-05
KRT86	Exon array	0.00242332	1.86062e-05
CYP4F11	Exon array	0.00242057	6.93558e-06
HOXC12	Exon array	0.00242011	-8.0183e-06
SLC16A3	Exon array	0.0024108	-3.84976e-05
TGFB1	Exon array	0.00239813	4.97026e-06
C11orf30	Exon array	0.00239804	-2.61129e-05
CDKN2A	Exon array	0.00239519	-6.80488e-06
PLXND1	Exon array	0.00239063	-4.02007e-07
SEMA4C	Exon array	0.00238843	1.3332e-05
GPX3	Exon array	0.00238377	8.76073e-06
PARP14	Exon array	0.00236269	-1.9998e-05
TMEM46	Exon array	0.00236183	-2.46299e-05
FSTL3	Exon array	0.00235589	1.76453e-05
KIAA1946	Exon array	0.00235443	1.29154e-05
EFNB2	Exon array	0.00235117	-2.74826e-06
PHGDH	Exon array	0.00235096	-1.73185e-05
CDC42EP3	Exon array	0.00234742	2.51364e-05
CXCL1	Exon array	0.00234573	-2.76399e-06
LACTB2	Exon array	0.00233723	-1.09116e-05
DST	Exon array	0.00233652	1.85946e-05
SUSD2	Exon array	0.00232503	4.05515e-05
MAN1A1	Exon array	0.00232239	3.3396e-05
FLVCR2	Exon array	0.00231943	-3.99645e-05
MYO1B	Exon array	0.00231907	5.27725e-06
MUC15	Exon array	0.00231503	-8.02441e-06
SERPINB1	Exon array	0.00230245	-8.47868e-07
RBP1	Exon array	0.00230176	1.3332e-05
MOSC2	Exon array	0.002301	-6.99716e-06
CDK6	Exon array	0.0022943	-1.41162e-05
EMP1	Exon array	0.00229236	2.65038e-05
LPHN2	Exon array	0.00229047	-1.28255e-05
STEAP4	Exon array	0.00228184	-8.3325e-07
PAAF1	Exon array	0.00227905	-2.91199e-05
SYT8	Exon array	0.00227852	2.32224e-05
C1orf51	Exon array	0.00227813	-6.666e-06
TRIB1	Exon array	0.00227407	1.95125e-05
HSD17B1	Exon array	0.00227362	3.46779e-05
RGNEF	Exon array	0.00227185	1.3381e-05
GLYATL2	Exon array	0.00226923	7.84235e-07
ME1	Exon array	0.00226828	-3.76565e-05
B3GNT5	Exon array	0.00226198	4.11613e-05
ICAM1	Exon array	0.00225715	1.85508e-05
OXCT1	Exon array	0.00225544	2.97046e-05
CAPG	Exon array	0.00225363	7.46891e-06
MGAT4A	Exon array	0.00224161	9.80294e-08
IFITM2	Exon array	0.00224112	-8.03491e-06
COL6A2	Exon array	0.00223953	1.77737e-06
SSBP2	Exon array	0.00223857	5.5722e-05
GSTM3	Exon array	0.00221878	-4.90147e-06
OASL	Exon array	0.00220944	-3.65095e-05
GJA7	Exon array	0.00220906	-2.85038e-05
COL5A1	Exon array	0.00220706	-9.20543e-06
AMOT	Exon array	0.0022041	7.7709e-06
DUSP1	Exon array	0.0022038	2.49864e-06
SNTB1	Exon array	0.0022033	5.69998e-06
PSTPIP2	Exon array	0.00219716	-2.45692e-05
SESTD1	Exon array	0.00219022	-2.69814e-05
PGM1	Exon array	0.00218555	-1.9949e-05
CA5B	Exon array	0.00218502	2.53899e-05
SLC4A11	Exon array	0.00217959	-5.02025e-05
SGK3	Exon array	0.00217544	2.22888e-05
KCNAB2	Exon array	0.00217327	-3.17429e-05
KIAA1754	Exon array	0.002171	1.17635e-05
BST2	Exon array	0.00216261	0
EREG	Exon array	0.00215377	-3.41633e-05
NPAL2	Exon array	0.00213832	2.53534e-05
NBN	Exon array	0.00213808	4.093e-06
RASD1	Exon array	0.00212981	5.47871e-05
THBS3	Exon array	0.00212931	1.67898e-05
NRP1	Exon array	0.00212218	-4.21135e-05
OAS3	Exon array	0.00211715	-9.88695e-06
KRT15	Exon array	0.00211372	-2.39063e-05
EGFR	Exon array	0.00211211	3.79129e-05
KITLG	Exon array	0.0021051	-5.35661e-06
SDF2	Exon array	0.0021017	-6.666e-06
HSPC105	Exon array	0.00209979	0
RARRES1	Exon array	0.00209814	1.05759e-05
AYTL1	Exon array	0.00209767	7.46517e-05
MID1	Exon array	0.00209099	-1.61387e-05
RNF19A	Exon array	0.00208674	0
MAFB	Exon array	0.00208266	-2.67956e-05
SSFA2	Exon array	0.00207721	-4.27589e-06
TRIB2	Exon array	0.00207605	1.54224e-06
FGFR1	Exon array	0.00207543	5.555e-06
SEPT3	Exon array	0.00206855	1.23453e-05
C1orf181	Exon array	0.00206555	-3.333e-06
KYNU	Exon array	0.00206495	-8.06937e-06
KRT10	Exon array	0.00206309	1.46111e-05
SERPINA3	Exon array	0.00206134	-7.14214e-06
KRT81	Exon array	0.00205996	-1.22064e-05
GGT1	Exon array	0.00205959	4.12911e-05
FAM114A1	Exon array	0.0020589	1.89979e-05
CRISPLD2	Exon array	0.0020466	-4.06709e-05
FRS2	Exon array	0.00204544	-2.78846e-05
GABRA3	Exon array	0.0020347	3.18596e-06
SESN3	Exon array	0.00203129	-1.17635e-05
S100A4	Exon array	0.0020147	-1.74877e-05
DSG3	Exon array	0.00201305	4.37019e-08
AIM1	Exon array	0.00200461	-1.20716e-05
PEG10	Exon array	0.0019878	-3.79619e-05
ALOX15	Exon array	0.00197782	-8.699e-06
EPHA4	Exon array	0.00197718	-3.62694e-05
FAM102B	Exon array	0.00197388	4.16625e-07
SLC35A3	Exon array	0.00197215	3.17125e-05
ATP8B2	Exon array	0.00196894	-6.24938e-06
IFITM1	Exon array	0.00196868	-1.24988e-05
DKK1	Exon array	0.00196841	1.15185e-06
PTGES	Exon array	0.00196298	5.88176e-06
ANXA6	Exon array	0.00195831	1.18391e-06
UNC13D	Exon array	0.00195286	6.44777e-06
MALL	Exon array	0.00194041	-1.63849e-05
LOX	Exon array	0.00191925	3.09691e-05
C14orf132	Exon array	0.00191886	-4.444e-06
SYDE2	Exon array	0.00191345	-1.14368e-05
KIAA1324L	Exon array	0.00191068	-5.24691e-06
CDH3	Exon array	0.00191039	0
PROSC	Exon array	0.00190863	-5.83275e-06
ACSS1	Exon array	0.00190835	-4.76539e-05
CMBL	Exon array	0.00190321	-1.58204e-05
COL6A1	Exon array	0.00190038	1.35951e-05
IGF2BP3	Exon array	0.00189796	5.88176e-06
IRX2	Exon array	0.00189781	-1.68611e-05
C5orf13	Exon array	0.00189369	-9.52286e-07
IL27RA	Exon array	0.00188689	-6.24938e-06
LGALS3BP	Exon array	0.00188008	1.25478e-05
HERC6	Exon array	0.00187856	-2.22952e-05
NUCB2	Exon array	0.00187668	6.61699e-06
SLC45A3	Exon array	0.00186784	1.24988e-05
FSTL1	Exon array	0.00186669	-1.47009e-05
EFEMP1	Exon array	0.00186558	1.94551e-05
XYLT1	Exon array	0.00185925	-6.666e-06
RARRES3	Exon array	0.00183751	2.73814e-05
FGFBP1	Exon array	0.00183387	3.15561e-06
SYNC1	Exon array	0.0018319	-2.67235e-05
COX6C	Exon array	0.00182379	-1.37183e-05
BRF2	Exon array	0.0018154	-1.26038e-06
GOLM1	Exon array	0.00181433	-3.27871e-05
TTYH2	Exon array	0.00181355	1.21311e-05
PSPH	Exon array	0.00181258	4.0115e-05
SUSD4	Exon array	0.00181101	-2.3478e-05
TBX3	Exon array	0.00180937	2.83372e-06
PLSCR1	Exon array	0.00180774	-2.71875e-05
NLRP2	Exon array	0.00180585	-3.03541e-06
FAM83B	Exon array	0.00180419	-2.35679e-05
GTF2H2	Exon array	0.00180218	-3.48576e-05
ETV5	Exon array	0.00179091	-1.61162e-05
ROR2	Exon array	0.00179072	-1.30239e-05
EPHB6	Exon array	0.00178926	4.86063e-06
KRT80	Exon array	0.00178739	-2.87151e-05
C3orf14	Exon array	0.00178571	-1.54046e-05
CDH2	Exon array	0.00178442	-3.65043e-05
MT1X	Exon array	0.00178367	1.23065e-05
GSTM4	Exon array	0.00177767	-1.58592e-05
ST8SIA6	Exon array	0.00177633	1.06199e-06
ADD3	Exon array	0.00177565	1.20821e-05
LCN2	Exon array	0.00177285	-1.87481e-05
MT1E	Exon array	0.00176985	1.07768e-05
EPB41L4A	Exon array	0.00176887	-1.30939e-06
SH3RF2	Exon array	0.00176554	1.92733e-05
PPM2C	Exon array	0.00176499	-1.38081e-05
POPDC3	Exon array	0.00175528	-2.49975e-05
SRPX2	Exon array	0.00175443	7.14214e-06
DNMBP	Exon array	0.00175124	-3.0287e-05
HSPA2	Exon array	0.00174931	-1.92324e-05
SPRY4	Exon array	0.00174871	-1.97693e-05
FAM83A	Exon array	0.00174551	2.35271e-06
SECTM1	Exon array	0.00173373	0
RAB38	Exon array	0.00173356	-2.47874e-05
MMP2	Exon array	0.00173267	1.92439e-05
SORD	Exon array	0.0017305	-3.71286e-05
KIAA0746	Exon array	0.00172946	1.10245e-05
NT5C2	Exon array	0.00172932	-8.24093e-06
MLKL	Exon array	0.00171444	-3.77594e-05
ZNF506	Exon array	0.00171115	1.111e-05
CDKN1A	Exon array	0.00169997	-3.62601e-05
TRIM2	Exon array	0.0016955	-1.06192e-05
CYBRD1	Exon array	0.00169236	-2.41643e-05
DGAT2	Exon array	0.00169193	-1.42434e-05
CES2	Exon array	0.00167786	0
ZNF689	Exon array	0.00167678	-1.19036e-06
STC2	Exon array	0.00167329	-2.51142e-05
EMP3	Exon array	0.00166893	5.555e-06
RCN3	Exon array	0.00166752	-2.55717e-05
RASD2	Exon array	0.00166121	-1.40142e-05
ETS2	Exon array	0.00166062	-2.42891e-06
DUSP6	Exon array	0.0016599	2.49975e-05
IGFBP5	Exon array	0.00165562	1.07132e-06
GYG2	Exon array	0.00165074	-3.05117e-05
CHMP4C	Exon array	0.00164817	6.666e-06
ORMDL3	Exon array	0.0016463	6.35791e-06
MPP2	Exon array	0.00164478	-2.76163e-05
C6orf211	Exon array	0.00164258	2.91573e-05
F2R	Exon array	0.00163433	2.13486e-05
CDH13	Exon array	0.00162945	-2.39659e-05
ZNF704	Exon array	0.0016115	2.94309e-05
GUCY1A2	Exon array	0.00161032	5.30903e-05
ALDH2	Exon array	0.00160722	2.44023e-05
EPHX1	Exon array	0.00160363	-2.49975e-05
KRT6B	Exon array	0.00160114	1.76861e-05
GM2A	Exon array	0.00159785	-2.64913e-06
HLA-C	Exon array	0.00158839	4.444e-06
CLCA2	Exon array	0.00158508	8.3325e-06
SLC19A2	Exon array	0.00157699	0
C21orf63	Exon array	0.00157651	3.25708e-05
PPARG	Exon array	0.00157298	-4.989e-06
PPP1R3C	Exon array	0.00157214	5.83275e-06
SLC16A7	Exon array	0.00156847	-3.49965e-05
C1orf59	Exon array	0.00156036	-5.13838e-06
COL5A3	Exon array	0.00155602	-2.23758e-05
DUSP7	Exon array	0.00155521	3.09691e-05
MEX3A	Exon array	0.0015433	2.43565e-05
LRP5	Exon array	0.00154072	-4.67274e-06
UGDH	Exon array	0.00153225	5.88176e-06
HSPA4L	Exon array	0.00153001	1.76173e-05
ABCC3	Exon array	0.00151767	8.686e-06
SPHK1	Exon array	0.00151346	6.666e-06
ZNF625	Exon array	0.00151271	-4.76143e-07
PLEKHF1	Exon array	0.00149645	6.19133e-07
ATP1A3	Exon array	0.00149264	-2.09503e-05
DSC3	Exon array	0.00149232	4.85623e-06
BNC1	Exon array	0.0014883	-3.34178e-05
FLJ13236	Exon array	0.00148095	2.71466e-05
ANXA3	Exon array	0.00147424	6.00535e-05
SLC16A5	Exon array	0.00146831	-2.85638e-05
IRF6	Exon array	0.00146299	-4.20471e-05
CBS	Exon array	0.00146023	-5.47269e-07
HEG1	Exon array	0.00146008	1.86541e-05
GPT2	Exon array	0.0014593	1.04156e-05
APOL6	Exon array	0.00145722	2.47198e-05
FKBP10	Exon array	0.00145476	6.24938e-06
SQRDL	Exon array	0.00145239	-1.20821e-05
ATP10D	Exon array	0.00144969	-3.71286e-05
PPAPDC1B	Exon array	0.00143793	-1.71569e-05
SORL1	Exon array	0.00143514	1.33215e-05
TGFB2	Exon array	0.00142825	-1.74836e-05
GPR110	Exon array	0.00142733	-1.26971e-05
CIDEB	Exon array	0.00142471	-2.6783e-05
SLC41A2	Exon array	0.00142294	6.8836e-06
ABCD3	Exon array	0.00141985	6.60648e-06
TRIM6	Exon array	0.00141712	-1.03602e-05
PFTK1	Exon array	0.00140877	-6.40962e-06
APOBEC3C	Exon array	0.00140256	-6.18986e-06
TP53INP1	Exon array	0.00140224	-1.42143e-05
ZNF570	Exon array	0.00140153	0
SLFN11	Exon array	0.00139915	-3.61565e-05
PFKFB3	Exon array	0.00139013	1.77352e-05
NEDD9	Exon array	0.00138264	1.24988e-05
TP53I3	Exon array	0.00138202	-9.86743e-07
DKK3	Exon array	0.00137553	1.83563e-05
MYEOV	Exon array	0.00136939	4.16625e-07
TACSTD1	Exon array	0.0013678	-1.20821e-05
STS	Exon array	0.00136249	1.72205e-05
MIPEP	Exon array	0.00135399	5.555e-06
PWCR1	Exon array	0.00135045	-3.23704e-05
SYCP2	Exon array	0.00134264	-6.58664e-06
SNX16	Exon array	0.00133934	-9.999e-06
IGFBP6	Exon array	0.00132296	6.666e-06
CA2	Exon array	0.00132296	-1.80129e-05
PCDHGB1	Exon array	0.00131934	5.20311e-06
PNPO	Exon array	0.00131542	-1.30543e-05
IRF1	Exon array	0.00130919	1.89996e-05
APBA2	Exon array	0.00130889	1.59706e-05
DNAJA4	Exon array	0.00130733	1.33363e-06
TMEM45A	Exon array	0.0012931	6.666e-06
KRT16	Exon array	0.00129061	1.29154e-05
PGF	Exon array	0.00128308	2.38426e-05
TFAP2C	Exon array	0.00128054	-3.26356e-05
APPBP2	Exon array	0.00127837	2.38457e-05
ISYNA1	Exon array	0.00127559	-1.38044e-05
RNF145	Exon array	0.00127557	9.58238e-06
TAGLN	Exon array	0.00127368	-7.14214e-06
LMO7	Exon array	0.00127199	-4.12733e-05
FABP5	Exon array	0.00126747	1.29154e-05
GALNT14	Exon array	0.00126739	-7.45024e-06
BCAS2	Exon array	0.00126472	-1.17635e-05
GNG12	Exon array	0.00125987	-2.73584e-05
TINAGL1	Exon array	0.00125521	-1.05032e-05
MFSD2	Exon array	0.0012525	-1.111e-05
LIMCH1	Exon array	0.0012489	1.90133e-05
CNKSR3	Exon array	0.00124228	1.111e-05
PRSS23	Exon array	0.00123649	-1.24988e-05
DAB2	Exon array	0.00123459	8.74913e-06
ATP7B	Exon array	0.00123408	-1.39409e-05
ITPR1	Exon array	0.00123022	-1.64549e-05
PTAFR	Exon array	0.00122624	-2.14264e-05
LAMC2	Exon array	0.00120417	-8.64575e-06
MFAP2	Exon array	0.00119702	5.19556e-06
C1orf116	Exon array	0.0011897	-4.5551e-05
COPZ2	Exon array	0.00118521	-6.666e-06
WFDC2	Exon array	0.00118228	-1.44216e-06
FBXO32	Exon array	0.00118204	-1.23132e-05
CALCOCO2	Exon array	0.0011727	1.42633e-05
LTBP1	Exon array	0.00117213	3.15246e-05
HIST1H3I	Exon array	0.00116602	1.30481e-05
GPRC5A	Exon array	0.00116457	-4.545e-06
PLCE1	Exon array	0.00115635	1.3332e-05
LOC100049076	Exon array	0.00115578	-1.14732e-05
IL17RB	Exon array	0.00114116	-1.24988e-05
PCOLCE	Exon array	0.00113543	-2.08908e-05
RTN4IP1	Exon array	0.00113442	-3.49638e-05
C17orf37	Exon array	0.00112467	-2.06924e-05
AFF3	Exon array	0.00112016	5.26263e-06
CUL4B	Exon array	0.00111918	4.44587e-05
JARID1C	Exon array	0.00111575	-1.3332e-05
PNPLA3	Exon array	0.00110317	-4.16625e-06
PDLIM4	Exon array	0.00110037	7.84235e-07
MTSS1	Exon array	0.00109492	-2.25374e-05
KIAA0195	Exon array	0.00109439	-1.53831e-05
ACN9	Exon array	0.00108781	3.20801e-05
STRA6	Exon array	0.00108702	0
DNAJC15	Exon array	0.00107825	-5.555e-06
PCGF2	Exon array	0.00106411	1.55447e-05
CRIP1	Exon array	0.00106349	2.97641e-05
PLA2G10	Exon array	0.00105755	-1.24988e-05
FBXL7	Exon array	0.00104172	-2.04093e-05
NRG1	Exon array	0.00104156	-3.26765e-07
VSTM2L	Exon array	0.0010402	-1.2221e-05
ELN	Exon array	0.00103879	5.26263e-06
ZNF93	Exon array	0.0010327	1.33915e-05
FADS2	Exon array	0.0010297	-2.01903e-05
STARD3	Exon array	0.00102471	-2.38947e-05
SERPINE1	Exon array	0.00102077	-2.04741e-05
TSEN54	Exon array	0.0010199	-1.44216e-06
ITGA2	Exon array	0.00101808	1.26038e-06
SLC39A8	Exon array	0.0010141	-1.73938e-05
KHDRBS3	Exon array	0.00100878	-5.26263e-06
ZNF347	Exon array	0.00100671	-1.7404e-05
NPR3	Exon array	0.00100419	-1.02554e-06
KLK5	Exon array	0.000996654	-1.71913e-05
TMEM40	Exon array	0.000988473	-4.76143e-07
LAMA3	Exon array	0.000984187	2.82494e-05
INPP4B	Exon array	0.000983083	-1.29154e-05
PTEN	Exon array	0.000974022	-1.28664e-05
ECM1	Exon array	0.000964805	2.86625e-06
ENO2	Exon array	0.000958029	-8.03491e-06
IL1R1	Exon array	0.000946572	-1.82865e-05
REEP1	Exon array	0.000943239	1.17635e-05
MGLL	Exon array	0.000932187	0
PERLD1	Exon array	0.000928283	1.2221e-05
RBMS3	Exon array	0.00092827	4.16625e-07
HIST1H1A	Exon array	0.000926048	-1.91391e-06
ZNF91	Exon array	0.000918397	-7.69154e-06
SEMA3C	Exon array	0.000909928	5.555e-06
EDG3	Exon array	0.000909794	6.24938e-06
PTPRM	Exon array	0.000906317	5.83275e-06
C6orf150	Exon array	0.000901815	-4.02738e-05
UGT1A6	Exon array	0.000900704	1.06432e-05
RPS6KA2	Exon array	0.000898286	-4.15225e-05
CST3	Exon array	0.00089587	1.3332e-05
CLDN1	Exon array	0.000893244	-7.14214e-06
ARL4C	Exon array	0.000890705	2.14264e-05
PRAME	Exon array	0.000877568	6.59275e-06
LCP1	Exon array	0.00087365	-2.13654e-06
SCCPDH	Exon array	0.000872651	-1.79639e-05
FAS	Exon array	0.000870053	-2.77165e-05
DPYD	Exon array	0.000863247	1.28255e-05
HRASLS3	Exon array	0.000856581	-5.26263e-06
KRT7	Exon array	0.000852195	-7.14214e-06
NAV1	Exon array	0.000851311	-2.04146e-05
SHOC2	Exon array	0.000848562	-3.78113e-06
AQP3	Exon array	0.000839794	-3.6761e-07
SPTLC3	Exon array	0.00083075	9.1337e-06
PPM1D	Exon array	0.000827626	2.29144e-05
PHLPP	Exon array	0.000824203	-4.16625e-07
TGFB1I1	Exon array	0.000823251	-8.23447e-06
HIST1H3H	Exon array	0.000810226	1.00845e-05
BDKRB1	Exon array	0.000807856	8.03491e-06
CTSL2	Exon array	0.000780874	-6.666e-06
GNA15	Exon array	0.000776589	-2.52076e-06
IGFBP2	Exon array	0.000768495	-9.50131e-06
GSTT1	Exon array	0.000761829	5.555e-06
CKB	Exon array	0.000758287	-5.555e-07
CHDH	Exon array	0.000756649	-5.88176e-06
EGR1	Exon array	0.000754954	1.19841e-05
SERPINB5	Exon array	0.000754773	0
NDRG1	Exon array	0.000741336	5.88176e-06
ENC1	Exon array	0.00074072	-1.6665e-05
H2AFY2	Exon array	0.000739331	-5.88176e-06
CD70	Exon array	0.000739331	8.3325e-06
KRT13	Exon array	0.000735482	-1.39409e-05
NRSN2	Exon array	0.000734945	1.23704e-05
FADS1	Exon array	0.00073326	-4.76143e-07
C8orf38	Exon array	0.000726901	-1.71913e-05
PRKAA2	Exon array	0.000718349	-6.24938e-06
FLJ22662	Exon array	0.000717052	-4.76143e-06
S100A9	Exon array	0.000716345	7.14214e-06
LOC653391	Exon array	0.000715941	5.555e-06
BCAT1	Exon array	0.000708111	1.97693e-05
PLAC2	Exon array	0.000707	2.29144e-05
UGT8	Exon array	0.000706346	-7.69154e-06
ADAMTS2	Exon array	0.000702332	1.38081e-05
S100A8	Exon array	0.000698819	-5.26263e-06
LAMB3	Exon array	0.000689931	-2.20373e-05
SEMA7A	Exon array	0.000684643	8.23447e-06
PITPNC1	Exon array	0.000682879	1.25478e-05
LOC728378	Exon array	0.000667589	0
ASS1	Exon array	0.000666161	-6.24938e-06
PCDHB2	Exon array	0.000662741	-5.26263e-06
AVPI1	Exon array	0.000662741	-5.49396e-07
HACE1	Exon array	0.000659934	7.14214e-06
ZBTB38	Exon array	0.000636211	-5.22384e-06
ZNF649	Exon array	0.000606487	-1.29154e-05
CAPS	Exon array	0.000596081	1.3332e-05
SYT12	Exon array	0.000583618	-1.14368e-05
STARD4	Exon array	0.000565499	6.666e-06
DNER	Exon array	0.000563394	-8.3325e-06
B3GALNT1	Exon array	0.00055185	0
ID3	Exon array	0.000551323	1.6665e-05
SLC6A15	Exon array	0.000551323	-1.53831e-05
TOM1L1	Exon array	0.000546729	9.999e-06
DTX4	Exon array	0.000539946	-2.38947e-05
GAB2	Exon array	0.000538893	-1.3332e-05
FCGRT	Exon array	0.000538835	7.14214e-06
HMOX1	Exon array	0.000537724	1.58714e-06
SFMBT2	Exon array	0.000533756	5.83275e-06
DSC2	Exon array	0.000521853	-1.71913e-05
VGLL1	Exon array	0.00051813	5.555e-06
PKP2	Exon array	0.000516365	0
TNFRSF10D	Exon array	0.000505902	5.88176e-06
PLXNA2	Exon array	0.00049995	0
SIPA1L2	Exon array	0.000379962	0
GUCY1B3	Exon array	0.000379436	0
UCHL1	Exon array	0.000378909	-1.9998e-05
EPHX2	Exon array	0.000378197	0
GAL	Exon array	0.000375677	5.88176e-06
DDAH1	Exon array	0.000361342	0
HTRA1	Exon array	0.000357859	1.02554e-06
FBN1	Exon array	0.000349965	8.3325e-06
CDA	Exon array	0.000338855	-1.17635e-05
ACTA2	Exon array	0.000338538	-6.666e-06
DDIT4	Exon array	0.000338201	4.76143e-07
RCAN1	Exon array	0.000328149	6.666e-06
LOC51136	Exon array	0.00032219	-1.111e-05
BMP4	Exon array	0.000293304	-2.83305e-05
CYBA	Exon array	0.000189981	6.666e-06
ZNF738	Exon array	0.000189981	0
ID4	Exon array	0.000189981	0
TRIM29	Exon array	0.000189981	6.666e-06
SIX2	Exon array	0	0
GABRE	Exon array	0	0
KRT14	Exon array	0	0

## Sheet: BIBW2992
BIBW2992 (LS-SVM - SNP6)
Molecular feature	Data type	Average ranking	Standard deviation on ranking	Average p-value	Standard deviation on p-value
NEUROD2	SNP6	1.92	1.6798	0.012275	0.012801
PPP1R1B	SNP6	3.16	1.8895	0.012275	0.012801
STARD3	SNP6	4.34	2.0706	0.012275	0.012801
TCAP	SNP6	5.69	2.2549	0.012275	0.012801
PNMT	SNP6	6.97	2.4014	0.012275	0.012801
ZNFN1A3	SNP6	7.02	4.8762	0.010206	0.010641
PERLD1	SNP6	8.11	2.5816	0.012275	0.012801
ERBB2	SNP6	9.27	2.7883	0.012275	0.012801
C17orf37	SNP6	10.4	2.9542	0.012275	0.012801
GRB7	SNP6	11.67	3.1464	0.012275	0.012801
LOC645280	SNP6	21.15	13.109	0.084028	0.083179
CRKRS	SNP6	23.97	18.1717	0.10572	0.11336
RHD	SNP6	24.35	17.2483	0.12568	0.13681
GSTM1	SNP6	32.17	21.8438	0.18703	0.17591
LOC643473	SNP6	32.59	23.8489	0.15962	0.16824
C6orf142	SNP6	36.99	23.2568	0.19939	0.16755
FHIT	SNP6	37.14	22.737	0.21181	0.19246
SHCL1	SNP6	38.64	21.9455	0.21871	0.18407
LOC252968	SNP6	39.98	24.1046	0.27796	0.2331
FLJ36492	SNP6	41.16	26.1791	0.23623	0.21154
LOC654346	SNP6	41.8	24.4825	0.27796	0.2331
LOC646611	SNP6	42.72	24.5748	0.2516	0.18327
IGL@	SNP6	43.55	25.0524	0.24797	0.18781
LOC644144	SNP6	43.6	27.2478	0.26054	0.21024
LOC147158	SNP6	43.7	24.8724	0.27796	0.2331
MGAM	SNP6	44.87	31.746	0.27894	0.28223
FLJ10120	SNP6	45.59	27.5861	0.26054	0.21024
LOC201288	SNP6	45.62	25.3209	0.27796	0.2331
BCAS1	SNP6	46.65	26.5678	0.27251	0.21176
LOC402360	SNP6	46.72	24.7929	0.28683	0.19883
LOC440040	SNP6	47.49	29.4764	0.31394	0.24112
LOC220594	SNP6	48.16	25.6711	0.28573	0.2341
LOC646663	SNP6	48.36	28.8089	0.29566	0.22819
LOC402359	SNP6	49.04	27.4774	0.29897	0.21661
ELAVL2	SNP6	49.13	25.1186	0.28683	0.19883
ZNF291	SNP6	49.17	26.1179	0.32409	0.22003
FAM106A	SNP6	50.09	26.0276	0.28573	0.2341
LOC252840	SNP6	52.23	26.5527	0.28573	0.2341
HLA-DRB5	SNP6	52.66	28.6794	0.31692	0.22513
LRRN6C	SNP6	54.12	29.1264	0.32755	0.23701
GBP3	SNP6	54.19	28.4781	0.3674	0.23991
GALNTL2	SNP6	54.53	28.2104	0.32583	0.21793
LOC646605	SNP6	54.68	28.2174	0.33431	0.22339
NCOA7	SNP6	55.2	30.3927	0.32506	0.23483
LOC646609	SNP6	55.43	29.5243	0.32403	0.22449
ZPBP2	SNP6	55.65	27.8776	0.38073	0.26436
DMRTA1	SNP6	56.7	28.4759	0.33431	0.22339
LOC646636	SNP6	56.79	27.6713	0.32414	0.21681
SIRPB1	SNP6	57.43	31.1848	0.36628	0.25897
GSDML	SNP6	57.71	28.1462	0.38073	0.26436
ZNF28	SNP6	57.79	29.2275	0.38946	0.2559
LARGE	SNP6	57.85	30.3692	0.36241	0.25318
FLJ20433	SNP6	60.22	31.5753	0.44021	0.32259
LOC653723	SNP6	60.28	33.7956	0.39625	0.29038
MGC48595	SNP6	60.36	30.3623	0.42712	0.28413
ZNF462	SNP6	62.17	29.9498	0.39597	0.25773
LOC440300	SNP6	62.26	30.8223	0.46157	0.29638
LOC388152	SNP6	64.34	31.103	0.46157	0.29638
FLJ35282	SNP6	65.65	31.7654	0.40384	0.26112
LOC161527	SNP6	66.76	31.4967	0.46157	0.29638
SLC44A5	SNP6	66.99	31.2402	0.50916	0.293
FBXL20	SNP6	67.53	29.6428	0.50669	0.28733
KLRC2	SNP6	68.09	27.9115	0.49374	0.24741
RIMS1	SNP6	69.32	30.1685	0.44592	0.27276
LOC643827	SNP6	69.32	33.4334	0.5012	0.30929
PPARBP	SNP6	69.88	29.8634	0.50669	0.28733
LOC391322	SNP6	71.25	29.5558	0.5034	0.27961
UGT2B28	SNP6	72.44	30.2679	0.50075	0.27169
ADAM3A	SNP6	72.79	35.2564	0.48025	0.30005
GSTT1	SNP6	73.42	29.6284	0.5034	0.27961
CES4	SNP6	73.55	28.2515	0.55933	0.26859
TRY6	SNP6	73.87	35.256	0.52858	0.30016
DMBT1	SNP6	74.4	27.9848	0.55737	0.25065
ACOT1	SNP6	74.52	29.0588	0.56039	0.2835
MTAP	SNP6	74.83	28.5353	0.48577	0.26159
LOC653403	SNP6	75.41	29.884	0.50561	0.26075
ADAM5	SNP6	75.73	34.907	0.50946	0.29773
LOC653399	SNP6	75.76	29.8329	0.5034	0.27961
LCE3C	SNP6	76.68	28.837	0.5736	0.26334
SLC25A24	SNP6	77.12	27.6732	0.57307	0.2664
IGHV3-9	SNP6	77.68	26.2536	0.61077	0.25633
LOC643847	SNP6	77.87	25.1664	0.58099	0.24847
CFHL4	SNP6	78.66	24.0325	0.60327	0.24765
GNTIVH	SNP6	78.69	29.9007	0.58949	0.27056
ANKRD15	SNP6	79.37	30.3434	0.53706	0.26392
SMAD4	SNP6	79.54	31.0316	0.58587	0.27799
C9orf53	SNP6	79.87	27.6525	0.51382	0.26837
C20orf133	SNP6	80.05	25.0076	0.62419	0.25721
WNK1	SNP6	80.12	30.4005	0.59909	0.27631
EB-1	SNP6	80.13	26.0228	0.59288	0.2452
DLG2	SNP6	80.2	26.2086	0.63334	0.26319
IGHV2-10	SNP6	80.36	26.5012	0.61077	0.25633
POU6F2	SNP6	80.96	27.7022	0.57702	0.25972
LOC402095	SNP6	81.65	25.4095	0.60435	0.23733
LOC645532	SNP6	82.04	30.8532	0.56948	0.28635
WWOX	SNP6	82.49	27.9355	0.61738	0.26395
LOC442117	SNP6	82.88	29.9819	0.57631	0.27691
UGT2B17	SNP6	84.96	25.3305	0.60373	0.24635
PTPRN2	SNP6	84.99	26.5031	0.60654	0.25153
LOC644125	SNP6	85.43	25.7965	0.65789	0.24158
CSMD1	SNP6	85.72	28.4463	0.59951	0.27315
TRBV6-2	SNP6	85.8	26.797	0.65046	0.27652
LOC646227	SNP6	85.83	23.0095	0.66403	0.23285
KRTAP9P1	SNP6	86.41	26.6174	0.6402	0.24789
ESR1	SNP6	86.66	29.3224	0.63983	0.25124
LOC441440	SNP6	87.56	28.7277	0.627	0.25935
NME7	SNP6	87.73	22.7547	0.6919	0.21336
LOC553158	SNP6	87.73	26.0744	0.65634	0.24218
SLC25A37	SNP6	87.76	28.2239	0.61853	0.24778
RPS10P2	SNP6	87.77	25.6664	0.67268	0.24504
BTNL3	SNP6	88.55	23.0907	0.66403	0.23285
SLC25A18	SNP6	89.74	25.4184	0.65262	0.23705
LCE3B	SNP6	90.96	25.2722	0.70066	0.22198
ADAM32	SNP6	90.99	27.7982	0.66934	0.27131
RNF152	SNP6	91.11	27.8335	0.68113	0.25463
ODF4	SNP6	91.19	24.8432	0.68331	0.23261
CDKN2A	SNP6	91.72	26.9309	0.62061	0.26642
LOC220929	SNP6	91.74	22.2786	0.71952	0.20765
HSF2BP	SNP6	91.75	19.6994	0.69765	0.21578
CDKN2B	SNP6	93.17	27.1025	0.63028	0.27131
FSTL5	SNP6	93.21	25.0999	0.68424	0.23034
RPL31P1	SNP6	94.35	19.3445	0.69765	0.21578
NAALADL2	SNP6	96.35	23.5146	0.72768	0.21763
ADCY8	SNP6	97.41	25.4694	0.7126	0.24846

## Sheet: Bortezomib
Bortezomib (RF - RNAseq)
Molecular feature	Data type	Variable importance	Standard deviation variable importance
AC017048.6	RNAseq	0.270334	0.00560709
KCNB1	RNAseq	0.137987	0.00220696
RARRES1	RNAseq	0.124086	0.00204633
GAS7	RNAseq	0.121457	0.00159658
GJA5	RNAseq	0.112591	0.00132814
SLC13A3	RNAseq	0.110961	0.00174882
SLC7A2	RNAseq	0.0961237	0.00067479
C1QTNF1	RNAseq	0.09546	0.00147101
CPT1C	RNAseq	0.0947691	0.000800538
THBD	RNAseq	0.0913927	0.000984426
AMZ1	RNAseq	0.0897084	0.000924244
KCNF1	RNAseq	0.0865641	0.000940302
DIO2	RNAseq	0.0854392	0.00112709
AP005482.1	RNAseq	0.0837996	0.000700224
CYP2B7P1	RNAseq	0.0835904	0.00124449
CHI3L2	RNAseq	0.0835307	0.000906616
LIN7A	RNAseq	0.0833137	0.00114842
RECQL5	RNAseq	0.0758899	0.000701773
ZNF323	RNAseq	0.0753655	0.000530215
CTSB	RNAseq	0.0749552	0.000566691
CCND1	RNAseq	0.0737891	0.000716978
HSPB8	RNAseq	0.0730212	0.000230696
CX3CL1	RNAseq	0.0729071	0.000822464
DLC1	RNAseq	0.0690675	0.000609303
AC073468.9	RNAseq	0.0687077	0.000892532
AC110754.4	RNAseq	0.0679363	0.000420556
HOXB5	RNAseq	0.0675502	0.000526926
AC006273.1	RNAseq	0.0674521	0.0005168
DHRS8	RNAseq	0.0667732	0.000852331
GLYATL2	RNAseq	0.0665224	0.000735749
TFF1	RNAseq	0.0640216	0.000722124
PTPRN2	RNAseq	0.0631361	0.000417252
CBFA2T3	RNAseq	0.0610017	0.000746303
DUSP13	RNAseq	0.0598302	0.000379458
ST6GALNAC5	RNAseq	0.0588501	0.000603756
WFDC2	RNAseq	0.0581963	0.000970461
APOE	RNAseq	0.0558969	0.000491738
KCNH2	RNAseq	0.0553783	0.000276418
CRLF1	RNAseq	0.0541105	0.000334516
C6orf223	RNAseq	0.0540762	0.000222589
FBLN5	RNAseq	0.0535879	0.000306926
GSDMB	RNAseq	0.0530909	0.000220424
KRT5	RNAseq	0.0528397	0.000146974
MXRA8	RNAseq	0.0525344	0.000536073
PI3	RNAseq	0.0508236	0.000456479
ARHGAP4	RNAseq	0.0489109	0.000173246
CACNA2D1	RNAseq	0.0487556	5.13896e-05
HES7	RNAseq	0.0486482	0.000184222
PALMD	RNAseq	0.0482724	0.000109987
LGALS9	RNAseq	0.0474275	5.85421e-05
HEY2	RNAseq	0.0472769	0.000192133
KIF1A	RNAseq	0.0461002	0.000382505
SYT5	RNAseq	0.045942	0.000106901
FOXJ1	RNAseq	0.0435768	9.18623e-05
PDZK1IP1	RNAseq	0.0428101	0.000314564
GLIPR1	RNAseq	0.0426322	0.00040463
MMP7	RNAseq	0.04254	0.000427039
PPP1R1B	RNAseq	0.0425373	0.000150899
LAMP3	RNAseq	0.0417048	0.00021614
COLEC12	RNAseq	0.041122	0.000135081
HOXB2	RNAseq	0.0408948	0.000325764
TNNI3	RNAseq	0.0405194	0.000155323
KCNK15	RNAseq	0.0395076	-0.000101648
SLC16A4	RNAseq	0.0394741	6.61939e-05
TTYH1	RNAseq	0.039324	0.000135614
FAM132B	RNAseq	0.039229	0.000556626
BARX2	RNAseq	0.0378733	0.000294575
KIAA1881	RNAseq	0.0372911	0.000111772
GATA4	RNAseq	0.0372455	0.000130128
HSD17B1	RNAseq	0.0371558	0.000147131
SIX2	RNAseq	0.0367933	7.17029e-05
IFITM1	RNAseq	0.0359294	0.000472736
IL11	RNAseq	0.0356486	0.000126846
GLIPR2	RNAseq	0.035511	0.000149174
AC084880.12	RNAseq	0.0348272	0.000288479
B2M	RNAseq	0.0346782	0.000306349
NRCAM	RNAseq	0.034526	-4.87666e-06
ARHGEF6	RNAseq	0.034433	7.93635e-05
JPH2	RNAseq	0.0342342	0.000249031
C6orf97	RNAseq	0.0336987	0.000357165
GRB7	RNAseq	0.0334926	0.000241672
KRT6B	RNAseq	0.0333239	0.000469431
STAC2	RNAseq	0.0331961	7.92455e-05
TRIM2	RNAseq	0.0331425	0.000103468
RBP1	RNAseq	0.0328707	6.89841e-05
PDE4B	RNAseq	0.0324396	0.00013871
CHI3L1	RNAseq	0.032414	0.000244236
COL27A1	RNAseq	0.0322467	0.000327187
CMAH	RNAseq	0.0321093	0.000206892
TBX2	RNAseq	0.0320515	0.000152953
MAOA	RNAseq	0.0320095	0.000222157
AL391099.12	RNAseq	0.0317362	0.000111351
KRT16	RNAseq	0.031723	0.000288848
SYNGR4	RNAseq	0.0316175	0.000132856
LAPTM5	RNAseq	0.0314607	-4.11566e-05
SLC15A3	RNAseq	0.0314007	0.000105421
C1S	RNAseq	0.0312599	0.000228449
CAPG	RNAseq	0.0312449	0.00012208
WNT6	RNAseq	0.0310835	0.000102747
PGM5	RNAseq	0.0310782	2.70134e-05
RBM24	RNAseq	0.0302839	-5.78724e-05
RASGEF1B	RNAseq	0.0300307	0.000159361
SERPINE1	RNAseq	0.0299261	0.000198487
CPS1	RNAseq	0.0296001	0.00012397
GJA1	RNAseq	0.0294116	1.49535e-05
FSCN2	RNAseq	0.0293556	2.76972e-05
CORO6	RNAseq	0.0292123	0.000114523
Z79996.2	RNAseq	0.0285966	0.000261523
AC055839.9	RNAseq	0.0285212	1.32399e-05
PLEKHG4B	RNAseq	0.0281389	7.75398e-05
AC087350.3	RNAseq	0.0280961	0.000175535
NEURL	RNAseq	0.0280073	9.05157e-05
TRIP13	RNAseq	0.0278581	0.000175579
GPR124	RNAseq	0.0277805	0.000225367
CASKIN2	RNAseq	0.0275781	0.000168621
BAIAP2L2	RNAseq	0.0275759	4.39527e-05
TFF3	RNAseq	0.0268513	-3.50478e-05
GUCY1A3	RNAseq	0.0267164	1.53391e-05
CPVL	RNAseq	0.0265478	0.000173259
CRYAB	RNAseq	0.0263711	7.83294e-05
GNAO1	RNAseq	0.0262011	0.000273703
RGMA	RNAseq	0.0261076	7.69944e-05
SCUBE2	RNAseq	0.025919	-0.000103904
SERPINA5	RNAseq	0.0258928	0.000177728
P2RX2	RNAseq	0.0258108	0.000193998
CHRNB1	RNAseq	0.0255689	2.20477e-05
OPRL1	RNAseq	0.025187	0.000193635
PREX1	RNAseq	0.0250785	-7.7134e-05
OLFML2B	RNAseq	0.0250408	-7.34791e-05
CCBE1	RNAseq	0.0248999	8.74645e-05
KRT9	RNAseq	0.0245982	0.000237982
ERP27	RNAseq	0.0241052	-4.73768e-06
UCHL1	RNAseq	0.0238464	-8.82117e-05
EN1	RNAseq	0.0235028	2.4725e-05
OLFML3	RNAseq	0.023444	-0.000108743
SOD2	RNAseq	0.0230389	0.000220437
TSEN54	RNAseq	0.0230289	6.58588e-05
LCN2	RNAseq	0.0229998	5.11006e-05
TMEM91	RNAseq	0.0229449	-3.99482e-05
SLC2A12	RNAseq	0.0227304	-1.80087e-05
AC140077.17	RNAseq	0.0224482	9.53519e-05
GALNTL1	RNAseq	0.0223039	-3.72355e-05
DPYSL3	RNAseq	0.0222898	4.86863e-05
AC011443.6	RNAseq	0.022254	9.82693e-05
SEPT3	RNAseq	0.0221926	8.40189e-05
SNCG	RNAseq	0.0221165	5.12216e-06
AKR1C1	RNAseq	0.0219914	9.18036e-05
SERPINB5	RNAseq	0.0218653	2.04357e-05
SCEL	RNAseq	0.0214239	-0.000116658
ESAM	RNAseq	0.0213804	-1.15239e-05
KRT15	RNAseq	0.0213473	1.32549e-07
FAM101B	RNAseq	0.0212851	0.000285621
KRT6A	RNAseq	0.0211325	0.00010446
TM4SF18	RNAseq	0.0210644	-7.99379e-05
KRT6C	RNAseq	0.0209788	-1.81395e-05
RASD1	RNAseq	0.0209332	-1.80759e-05
RARA	RNAseq	0.02084	-5.84305e-05
PROM1	RNAseq	0.0206715	-8.591e-05
SOX11	RNAseq	0.0206429	-0.000143046
UCN2	RNAseq	0.0206025	0.000121117
ABCA4	RNAseq	0.020531	-6.71644e-06
VAX2	RNAseq	0.0204047	-0.000142931
UQCRFS1	RNAseq	0.0202567	1.76103e-05
FLNC	RNAseq	0.0202251	2.47673e-05
COL6A2	RNAseq	0.0202134	0.000153816
NCAM2	RNAseq	0.0200924	7.29257e-05
AC021066.37	RNAseq	0.0199992	-0.00014814
MGP	RNAseq	0.019997	-2.88632e-05
DOCK11	RNAseq	0.0199866	-3.41386e-05
HOXB13	RNAseq	0.0198988	3.62827e-05
C10orf10	RNAseq	0.0197015	6.0974e-05
AKAP12	RNAseq	0.0194701	3.05543e-05
RAB39B	RNAseq	0.0193595	-6.80913e-05
CYP4X1	RNAseq	0.0193436	-6.52717e-05
COL7A1	RNAseq	0.0193151	-3.0591e-05
KLF2	RNAseq	0.0192195	6.29108e-05
MFSD7	RNAseq	0.0192092	3.06504e-05
GFI1	RNAseq	0.0192012	0.000103989
KRT14	RNAseq	0.0191993	8.48865e-05
SLC2A9	RNAseq	0.0191209	-4.01223e-05
DPYSL5	RNAseq	0.0190731	-5.66324e-05
MMP2	RNAseq	0.0190226	1.4721e-06
CEACAM5	RNAseq	0.0190037	-0.000131678
LOXL3	RNAseq	0.0187501	4.56754e-05
ALDH1A3	RNAseq	0.0185027	1.18426e-05
NCALD	RNAseq	0.0183164	-6.45904e-05
GAS1	RNAseq	0.0182601	-0.000103717
MYEOV	RNAseq	0.0181641	0.000119745
NXPH3	RNAseq	0.0181166	-0.000106296
PERLD1	RNAseq	0.0179444	-1.58231e-05
C8orf38	RNAseq	0.0177631	4.78471e-05
ALDH3A1	RNAseq	0.017473	-0.000162728
RAPGEFL1	RNAseq	0.0173644	-8.14007e-06
SERPINE2	RNAseq	0.0173642	0.00015846
IGFBP3	RNAseq	0.0172917	6.91898e-05
CAMK2B	RNAseq	0.0172636	-5.11748e-05
AC092042.2	RNAseq	0.01721	9.15536e-05
NFASC	RNAseq	0.0172097	-7.57958e-05
PIP	RNAseq	0.0171799	-2.52792e-05
CHST6	RNAseq	0.0171393	-4.47201e-06
COL9A3	RNAseq	0.0170074	-0.000100313
STEAP4	RNAseq	0.0170056	0.000116891
CTSL2	RNAseq	0.017002	2.84799e-05
EFEMP2	RNAseq	0.0169842	-7.30293e-05
MT1E	RNAseq	0.0168122	-4.00028e-05
AL390294.19	RNAseq	0.0168046	7.40956e-05
CHAD	RNAseq	0.0167047	9.31006e-05
C18orf4	RNAseq	0.0166311	-3.93694e-05
SH2D5	RNAseq	0.0163729	-7.6474e-06
SRPX	RNAseq	0.0163479	8.91313e-05
SLC39A6	RNAseq	0.0163149	8.82094e-05
IFIH1	RNAseq	0.0161934	-0.000113076
SLC37A2	RNAseq	0.0161173	3.26492e-05
DUSP6	RNAseq	0.0160651	-8.96953e-06
KIAA1199	RNAseq	0.0160338	-0.000111334
CRMP1	RNAseq	0.0160217	4.84894e-05
APOL1	RNAseq	0.015945	-2.33874e-05
TIMP3	RNAseq	0.0158706	-6.89776e-05
RP13-238F13.2	RNAseq	0.0158177	2.39313e-05
AQP3	RNAseq	0.0157191	0.00012622
CFB	RNAseq	0.0156948	-2.5364e-06
GPR77	RNAseq	0.0156069	4.48878e-06
EPGN	RNAseq	0.0155619	-9.42888e-07
DSG3	RNAseq	0.0155457	-9.43689e-05
OAS2	RNAseq	0.0155378	-6.48343e-05
ROR2	RNAseq	0.0155036	6.50558e-05
ISG15	RNAseq	0.0154127	-0.000122429
PTGIS	RNAseq	0.01538	5.22996e-06
FHL1	RNAseq	0.0153531	0.000213632
NCCRP1	RNAseq	0.0153192	-5.1358e-05
NTF4	RNAseq	0.0152508	-4.17681e-05
PTPLAD2	RNAseq	0.0150812	8.12934e-05
WNT5B	RNAseq	0.0150628	2.40453e-05
SYT1	RNAseq	0.0150354	-3.99302e-05
CBY3	RNAseq	0.0150044	5.6846e-06
PNMT	RNAseq	0.0149903	3.42018e-05
PROS1	RNAseq	0.0149687	-3.43647e-05
RP11-142G7.1	RNAseq	0.0148853	-9.49117e-05
LONRF2	RNAseq	0.0148778	3.92567e-05
TFPI	RNAseq	0.0148763	-8.73323e-05
RP5-857K21.11	RNAseq	0.0148586	3.87397e-05
ATP1A3	RNAseq	0.0148011	5.30327e-05
PADI3	RNAseq	0.0147657	0.000108592
TH	RNAseq	0.0147529	3.90061e-05
AP3B2	RNAseq	0.0147219	-5.10376e-05
NR2F1	RNAseq	0.0147174	2.47803e-05
SALL4	RNAseq	0.0147001	6.84624e-05
TMEM46	RNAseq	0.0146969	-0.000100472
CLCA2	RNAseq	0.0146921	-0.00014822
LRRN1	RNAseq	0.0145937	0.000223005
SLITRK6	RNAseq	0.0145397	9.83251e-06
IL1R1	RNAseq	0.0144457	-0.000104791
GPR103	RNAseq	0.0144311	0.000139671
NPW	RNAseq	0.0144253	-3.53957e-05
FLRT3	RNAseq	0.0144065	1.84247e-05
SPRR3	RNAseq	0.0144022	-3.41112e-05
IKZF5	RNAseq	0.0143995	-4.87522e-05
FAT2	RNAseq	0.0143977	-1.25062e-05
AC144831.2	RNAseq	0.0143779	3.25752e-05
A2ML1	RNAseq	0.0143704	8.89066e-05
AC005332.1	RNAseq	0.0143611	2.59895e-05
hsa-mir-663	RNAseq	0.0142724	2.64797e-05
CCL28	RNAseq	0.014268	-6.03281e-05
CASP1	RNAseq	0.0142503	-2.63902e-05
IFIT3	RNAseq	0.0141433	0.000122621
PCBP3	RNAseq	0.0140504	-6.74606e-05
DDX58	RNAseq	0.0140355	-6.25388e-05
KRT10	RNAseq	0.0139152	-0.000106485
OLFM1	RNAseq	0.0138956	0.000166041
XAF1	RNAseq	0.0138401	-0.000113807
TCN1	RNAseq	0.013833	1.47294e-05
G0S2	RNAseq	0.013672	-1.12832e-06
HOXA7	RNAseq	0.0136071	-7.92712e-05
AQP1	RNAseq	0.0135689	-5.30203e-05
FGFR2	RNAseq	0.0135067	-3.46745e-05
HOXB9	RNAseq	0.0135022	1.90774e-05
KRT23	RNAseq	0.0134176	4.3098e-05
NTSR1	RNAseq	0.0133527	9.29314e-08
ANGPTL4	RNAseq	0.0133139	-8.80029e-06
ATP10A	RNAseq	0.0132665	-6.7136e-05
TGM1	RNAseq	0.013242	-7.19088e-05
NMNAT2	RNAseq	0.0132271	-0.000118263
ANKRD1	RNAseq	0.0132135	-4.51065e-05
BPIL1	RNAseq	0.0131778	-3.33766e-05
SLC2A3	RNAseq	0.0130858	-0.000105797
AP000926.6	RNAseq	0.0130339	0.000150909
CASP14	RNAseq	0.0130062	-0.000106866
ENHO	RNAseq	0.0129111	-0.000104858
MAP1LC3A	RNAseq	0.0129087	-4.9031e-05
RSF1	RNAseq	0.0128899	-4.67243e-05
C20orf95	RNAseq	0.0128763	-5.574e-05
HLA-F	RNAseq	0.0128638	7.71112e-05
ENPP5	RNAseq	0.0128371	-0.000128828
PRODH	RNAseq	0.0128204	-2.30389e-05
PPP1R3C	RNAseq	0.0127693	-3.47391e-05
CAMP	RNAseq	0.0127149	-9.51671e-05
DSC3	RNAseq	0.0126952	-2.58477e-05
TNFRSF10D	RNAseq	0.0126921	-0.00011963
FEZ1	RNAseq	0.0126118	-6.94175e-05
ICAM1	RNAseq	0.0126107	-3.49339e-05
ITGA5	RNAseq	0.0125353	7.33462e-06
FAM83E	RNAseq	0.0125206	-4.61375e-05
COL13A1	RNAseq	0.0125071	-4.15696e-05
SNPH	RNAseq	0.0124286	-0.000158217
MAOB	RNAseq	0.0124231	1.28417e-05
PRDM8	RNAseq	0.0123734	3.1587e-05
C15orf48	RNAseq	0.0122873	-3.91615e-05
PGBD5	RNAseq	0.012257	1.823e-05
HHIPL2	RNAseq	0.0122393	3.29443e-05
OASL	RNAseq	0.0122339	7.18649e-05
GJC3	RNAseq	0.0122265	-6.08797e-05
MXRA5	RNAseq	0.0122248	-9.45844e-05
CCL5	RNAseq	0.0121536	-9.01724e-05
GPRC5D	RNAseq	0.0121424	4.46372e-05
BOC	RNAseq	0.0121326	-7.84424e-05
C12orf28	RNAseq	0.0120715	6.91189e-05
ADRB2	RNAseq	0.0120453	6.69137e-05
HOXB4	RNAseq	0.0120203	-8.21375e-05
C13orf15	RNAseq	0.0119367	1.394e-05
FZD9	RNAseq	0.0119139	-4.36173e-05
GPRIN2	RNAseq	0.0118922	5.68979e-05
HYAL1	RNAseq	0.0118487	-7.61648e-05
NRG1	RNAseq	0.011832	-5.87612e-05
RASSF10	RNAseq	0.0118314	-0.000126047
HAPLN3	RNAseq	0.0118093	-4.17452e-05
COL4A6	RNAseq	0.0117608	-5.38094e-05
COL6A1	RNAseq	0.0117273	0.000151251
RAET1G	RNAseq	0.011723	1.82532e-05
NRP2	RNAseq	0.0117002	-1.69292e-05
GJD3	RNAseq	0.0116888	8.24676e-06
DOCK10	RNAseq	0.011686	5.99117e-05
SMOC2	RNAseq	0.0116686	4.92264e-05
FOXC1	RNAseq	0.0116677	9.60272e-05
EMP3	RNAseq	0.0116606	5.94961e-05
KRT75	RNAseq	0.0116427	4.90928e-05
C1QL1	RNAseq	0.0116108	3.40084e-05
PDGFRL	RNAseq	0.0115884	-9.28553e-06
AMBP	RNAseq	0.0115659	-1.48881e-05
LPXN	RNAseq	0.0115004	-2.36472e-05
STRA6	RNAseq	0.0114072	-3.58263e-05
BGN	RNAseq	0.011367	-7.06955e-05
RP11-526D8.3	RNAseq	0.0113349	-3.36771e-05
PLAU	RNAseq	0.0112362	-6.12299e-05
AL450306.14	RNAseq	0.0111976	-5.35159e-05
AKR1B10	RNAseq	0.0111829	1.19467e-05
ADRA1B	RNAseq	0.0111688	8.58369e-05
KRT13	RNAseq	0.0111076	-5.10686e-05
RAET1L	RNAseq	0.0110839	1.27357e-05
C10orf88	RNAseq	0.0110636	2.22827e-06
KLK7	RNAseq	0.0110413	-5.82638e-05
DAB2	RNAseq	0.0110371	-1.01137e-05
TNFAIP3	RNAseq	0.0110228	-5.70432e-05
PSMD3	RNAseq	0.0110119	-8.94991e-05
XYLT1	RNAseq	0.0109966	5.96171e-05
WNT5A	RNAseq	0.0109929	-0.000167026
ADAM12	RNAseq	0.0109549	-5.17345e-05
GRIK3	RNAseq	0.0108756	-4.60068e-05
C11orf86	RNAseq	0.0108343	3.64133e-05
IFI6	RNAseq	0.0107861	-3.73569e-05
MUC5B	RNAseq	0.0107343	2.83503e-05
NOV	RNAseq	0.0107069	1.88904e-05
AC013480.3	RNAseq	0.0106794	1.7088e-05
FGFR1	RNAseq	0.0106152	-6.96897e-05
C3	RNAseq	0.0106084	3.74567e-05
H19	RNAseq	0.0105728	-2.83772e-05
ATOH8	RNAseq	0.0104868	-5.80352e-05
CTGF	RNAseq	0.0104767	2.35994e-05
TP63	RNAseq	0.0104218	-0.000113792
SBSN	RNAseq	0.0104202	-1.14169e-05
ACADSB	RNAseq	0.0103829	-8.60226e-05
C9orf61	RNAseq	0.010359	7.49669e-05
EREG	RNAseq	0.0103587	5.98207e-06
SLC5A1	RNAseq	0.0103539	-8.95586e-05
GLDC	RNAseq	0.0103018	5.85339e-05
PLAT	RNAseq	0.0102806	-0.000151047
IFI44	RNAseq	0.010258	6.13062e-05
FST	RNAseq	0.0102543	-6.08522e-05
NKAIN1	RNAseq	0.0102477	-1.41203e-05
DHRS2	RNAseq	0.0102455	1.42647e-05
FLRT2	RNAseq	0.0102223	-3.03542e-05
SPARC	RNAseq	0.0101898	-4.35524e-05
AC135891.3	RNAseq	0.0101753	-2.48591e-05
AC092610.10	RNAseq	0.0101355	-9.67526e-05
PLTP	RNAseq	0.0101296	1.49323e-05
SCIN	RNAseq	0.0100754	-3.55389e-05
FSTL1	RNAseq	0.0100378	8.83636e-05
SCARF2	RNAseq	0.0100271	-0.000112657
PGF	RNAseq	0.0100077	-3.68212e-05
KRT83	RNAseq	0.0100076	-4.83848e-05
WNK4	RNAseq	0.00998739	-5.76477e-05
LOXL2	RNAseq	0.0099759	5.95983e-05
RP5-857K21.10	RNAseq	0.00996837	-2.5909e-05
NMNAT3	RNAseq	0.00995812	-8.33495e-05
CALB2	RNAseq	0.00988774	2.49536e-05
B4GALNT2	RNAseq	0.00986553	-8.74327e-06
POPDC3	RNAseq	0.00984498	-4.18496e-05
MAGEC2	RNAseq	0.00979806	-6.29727e-05
RP11-258C19.3	RNAseq	0.00978263	8.22888e-06
C19orf12	RNAseq	0.00973997	8.297e-06
MAP6D1	RNAseq	0.00967522	-4.52838e-05
FGF2	RNAseq	0.00966751	2.87845e-05
FNDC4	RNAseq	0.00966209	1.47961e-05
EGFL9	RNAseq	0.00962462	-0.00011801
AC073585.8	RNAseq	0.00961908	-0.000145081
C1orf38	RNAseq	0.00961243	-1.35274e-05
IL20RB	RNAseq	0.00961134	-6.18338e-05
IL1RN	RNAseq	0.00960655	-4.6855e-05
SLC40A1	RNAseq	0.00960214	-1.38875e-07
MFI2	RNAseq	0.0095958	-3.02812e-05
RAET1E	RNAseq	0.00955695	1.49108e-05
PIP5KL1	RNAseq	0.00954789	-6.2531e-05
RCN3	RNAseq	0.00953344	-7.08668e-06
LRRC8C	RNAseq	0.00952103	-4.70477e-05
KLK10	RNAseq	0.00951807	1.84779e-05
CDH13	RNAseq	0.00951331	-5.58978e-05
TM4SF19	RNAseq	0.00946266	-5.63907e-05
AC008734.7	RNAseq	0.00940109	5.74737e-06
INHA	RNAseq	0.00940061	-9.70558e-05
BCAS3	RNAseq	0.00938028	-1.65553e-05
MX1	RNAseq	0.00937456	3.50321e-05
COCH	RNAseq	0.00936399	-3.58904e-05
SYT8	RNAseq	0.00936193	-4.4573e-05
SCUBE3	RNAseq	0.009358	-0.000107248
FAIM2	RNAseq	0.00924446	-3.60718e-05
SERHL2	RNAseq	0.00923257	2.00728e-05
PAPSS2	RNAseq	0.00922718	-0.000102113
SUSD2	RNAseq	0.00920273	1.17867e-05
ADORA1	RNAseq	0.00920237	-5.18828e-05
CARD16	RNAseq	0.00919903	0.000106796
WNT11	RNAseq	0.00916732	4.94361e-05
GPR30	RNAseq	0.00916528	-2.32784e-05
CHST1	RNAseq	0.00915146	-0.000141719
DDX60	RNAseq	0.00909045	-3.59101e-05
GNA15	RNAseq	0.0090867	-1.50363e-05
PSTK	RNAseq	0.00907124	-2.76456e-05
CDKN1C	RNAseq	0.0090051	-1.78654e-05
MT1A	RNAseq	0.00900499	0.000120733
AR	RNAseq	0.0090036	-4.79643e-05
SLURP1	RNAseq	0.00899023	3.02601e-05
AC132938.1	RNAseq	0.00898607	-3.82e-05
OXTR	RNAseq	0.00896681	-5.67897e-05
ARL4C	RNAseq	0.008953	-3.92473e-05
UNC5B	RNAseq	0.00892	-6.68678e-05
TMEM156	RNAseq	0.00891157	1.24142e-05
KLK8	RNAseq	0.00889162	2.72266e-06
TNNI2	RNAseq	0.00888599	7.14183e-05
MAP1B	RNAseq	0.00886439	-4.45432e-05
SLITRK5	RNAseq	0.0088632	-5.73227e-05
DNAJB4	RNAseq	0.00885856	-3.7513e-05
CRIP1	RNAseq	0.00883891	-1.09623e-05
MMP14	RNAseq	0.00881782	6.57798e-05
LARP6	RNAseq	0.00880152	-4.00794e-05
SAA1	RNAseq	0.00879463	-2.61584e-06
ST8SIA6	RNAseq	0.00878009	-9.87418e-05
AC010332.7	RNAseq	0.00876141	-8.00802e-06
ITPR1	RNAseq	0.00874977	-5.18505e-05
TUBB2B	RNAseq	0.00870602	-5.87931e-05
SNTB1	RNAseq	0.00869178	-5.71284e-05
MDGA1	RNAseq	0.00868745	-0.000121512
CSAG2	RNAseq	0.00866945	-6.94107e-05
FKBP1B	RNAseq	0.00864491	-9.50911e-05
IRAK2	RNAseq	0.00862965	-4.85173e-05
CR381670.5	RNAseq	0.00861957	-2.67904e-05
SH2D2A	RNAseq	0.00859638	1.2415e-05
TMPRSS4	RNAseq	0.00857838	-5.31418e-05
SESN3	RNAseq	0.00856433	0.000150357
CLSTN2	RNAseq	0.00855627	-2.27829e-05
IL1R2	RNAseq	0.00851595	-3.97905e-05
MT1G	RNAseq	0.00850234	-2.33276e-05
CTHRC1	RNAseq	0.00845904	-2.11477e-05
GJB2	RNAseq	0.00844164	-4.92959e-05
GRIN2D	RNAseq	0.00842309	-1.27068e-07
RASD2	RNAseq	0.00841787	-5.9138e-05
LOX	RNAseq	0.00835829	-4.14161e-05
ODF3B	RNAseq	0.00834576	-5.93384e-05
GNAL	RNAseq	0.00832607	-6.54976e-05
C6orf27	RNAseq	0.00832451	-3.983e-05
PADI1	RNAseq	0.00830478	4.29394e-05
COL17A1	RNAseq	0.0082755	-3.99709e-05
FMOD	RNAseq	0.00826891	2.16301e-05
TEX9	RNAseq	0.00822135	-9.03708e-05
GEM	RNAseq	0.0082166	2.45389e-05
KLK14	RNAseq	0.00821322	1.53399e-05
AKR1C3	RNAseq	0.00819712	1.20885e-05
CEACAM6	RNAseq	0.00815836	-3.62884e-05
KRT4	RNAseq	0.00811538	-5.59133e-05
ZIM2	RNAseq	0.00811142	-4.43461e-05
CSTA	RNAseq	0.00811124	-5.44954e-05
AHNAK2	RNAseq	0.00809102	-3.17096e-05
SOD3	RNAseq	0.00808295	4.23738e-06
SATB1	RNAseq	0.00807528	-7.59663e-05
DEFB1	RNAseq	0.00806735	5.32212e-05
GABRB3	RNAseq	0.00804201	-8.63394e-05
RKHD3	RNAseq	0.00804158	-2.33706e-05
VILL	RNAseq	0.00803873	-7.34691e-05
ALPP	RNAseq	0.00800364	-2.77195e-05
ITGA10	RNAseq	0.00800279	-0.000139521
HES2	RNAseq	0.00796601	-1.32777e-05
PMAIP1	RNAseq	0.00795671	4.90958e-06
KYNU	RNAseq	0.00794681	-4.34322e-05
CCDC80	RNAseq	0.00793802	-4.76423e-05
NRIP3	RNAseq	0.00792761	-1.26055e-05
ITGB7	RNAseq	0.007925	-5.94063e-05
L1CAM	RNAseq	0.00788969	-7.9356e-05
CARD9	RNAseq	0.00787964	2.44023e-05
CD74	RNAseq	0.00785286	-1.09128e-05
MEST	RNAseq	0.00782331	-2.21727e-05
IQGAP2	RNAseq	0.00779473	-6.32443e-05
FBN2	RNAseq	0.00778475	4.09471e-05
TNNC1	RNAseq	0.00775591	-7.74531e-05
FAM178B	RNAseq	0.00773796	-7.42029e-05
PCDHB8	RNAseq	0.00773094	-5.76048e-06
COL5A1	RNAseq	0.00772725	1.63662e-05
IGFBP7	RNAseq	0.00770003	-1.75809e-05
APCDD1	RNAseq	0.00768584	1.69918e-05
TP53I3	RNAseq	0.00768494	-9.25303e-05
RBP7	RNAseq	0.00768451	-1.90082e-05
AC009656.11	RNAseq	0.00767489	-9.36529e-05
C11orf67	RNAseq	0.00765502	-5.66197e-05
AC004510.1	RNAseq	0.00761675	-3.16185e-05
AC068228.8	RNAseq	0.00761135	2.0569e-06
PLAC8	RNAseq	0.00760154	-4.61181e-05
PGR	RNAseq	0.00758313	-7.45753e-05
B3GNT7	RNAseq	0.00757645	-5.48346e-05
FGFBP1	RNAseq	0.00754831	6.73101e-05
COL1A1	RNAseq	0.00753544	-5.33846e-05
ADAMTS9	RNAseq	0.00753217	1.35784e-05
PTPRH	RNAseq	0.00752264	-1.07622e-05
RP5-857K21.8	RNAseq	0.00752224	-3.68883e-05
LAMC2	RNAseq	0.00747723	9.43189e-06
PCSK9	RNAseq	0.00743505	-5.86448e-05
PLEKHF1	RNAseq	0.00743498	-2.50447e-05
TCF7	RNAseq	0.00743179	-5.65232e-05
AKR1B1	RNAseq	0.00741553	-1.27911e-06
SOX7	RNAseq	0.00741118	-5.6382e-05
BMP7	RNAseq	0.00737636	-4.38312e-05
C7orf10	RNAseq	0.00737206	-0.000129014
NPNT	RNAseq	0.00736949	-4.19076e-05
ECM1	RNAseq	0.00736256	-2.59299e-05
SLC39A14	RNAseq	0.00734503	-1.43239e-05
ITGBL1	RNAseq	0.0073361	-5.20605e-05
CDH2	RNAseq	0.00733497	1.6802e-05
HSD17B2	RNAseq	0.00732734	2.07898e-05
DEPDC6	RNAseq	0.00732396	8.05987e-05
IL32	RNAseq	0.00732182	0.00010109
KCTD14	RNAseq	0.00731438	-3.0633e-05
DHDH	RNAseq	0.00730458	3.8211e-05
PTHLH	RNAseq	0.00726245	-9.58384e-05
RAB42	RNAseq	0.00725181	-0.000159676
CRISP3	RNAseq	0.00725024	-3.47944e-05
CLGN	RNAseq	0.00723476	-1.98047e-05
FGFR4	RNAseq	0.00722328	-0.000108633
KRT17	RNAseq	0.00721753	5.30444e-05
RAB11FIP1	RNAseq	0.00720516	-3.08593e-05
ITGB8	RNAseq	0.00718311	3.2164e-05
MME	RNAseq	0.00718052	4.31282e-05
SNX16	RNAseq	0.00716906	-8.14753e-05
PAK1	RNAseq	0.00713276	-4.32683e-05
CAPN9	RNAseq	0.00710051	5.50599e-06
C20orf114	RNAseq	0.00709502	-8.22566e-05
TAGLN	RNAseq	0.00707162	-9.36822e-05
AC104692.1	RNAseq	0.00704846	-4.23096e-05
KCNK2	RNAseq	0.00704057	-6.27839e-05
TGFBI	RNAseq	0.00703007	-2.98872e-05
GDPD3	RNAseq	0.00702928	-8.08428e-05
ORMDL3	RNAseq	0.00700565	-1.76599e-05
NGFR	RNAseq	0.00698595	1.68582e-05
BEGAIN	RNAseq	0.00698021	1.98965e-05
TM4SF1	RNAseq	0.00696484	-3.2881e-06
CALML5	RNAseq	0.0069389	-4.2974e-05
MSLN	RNAseq	0.00693847	-7.68069e-06
HMOX1	RNAseq	0.00691778	-3.55288e-05
CYP4F3	RNAseq	0.0069119	-2.24049e-05
SYTL2	RNAseq	0.00690591	-7.76773e-06
KRT86	RNAseq	0.00683778	-3.39969e-05
FBLN2	RNAseq	0.00683385	-5.67256e-05
SLFN11	RNAseq	0.00683123	3.60835e-06
IL1A	RNAseq	0.00683097	-6.26247e-05
AC115090.8	RNAseq	0.00682636	-3.02275e-05
HERC5	RNAseq	0.00681695	-3.2986e-06
PLA2G4A	RNAseq	0.00681115	-5.11642e-05
MIA	RNAseq	0.00680833	-8.03021e-08
ADD2	RNAseq	0.00680067	-5.2458e-05
SPOCK1	RNAseq	0.00679841	-5.73658e-05
SLC44A4	RNAseq	0.00679405	-1.48031e-05
CXCR4	RNAseq	0.00676211	-6.80767e-05
ANPEP	RNAseq	0.00676184	-4.17141e-06
ADAM19	RNAseq	0.00675757	-9.64323e-05
GPR115	RNAseq	0.00674287	-3.15706e-05
RGS16	RNAseq	0.0067044	-8.59052e-05
IFI27	RNAseq	0.00667776	-9.16124e-05
MAGEA12	RNAseq	0.00663985	-2.54496e-05
APOD	RNAseq	0.00663114	-7.95628e-05
RP5-857K21.9	RNAseq	0.00660697	-5.98799e-05
RIBC1	RNAseq	0.00659332	-1.14368e-05
SERPINB7	RNAseq	0.00659144	3.90239e-05
IRX1	RNAseq	0.00657796	-2.64656e-05
UPK1A	RNAseq	0.00653505	-6.02392e-05
C1orf64	RNAseq	0.00650869	-5.68884e-05
CLIP3	RNAseq	0.00650275	1.59863e-05
VIM	RNAseq	0.00649935	6.76299e-06
NRARP	RNAseq	0.00648713	-8.00899e-05
ARL14	RNAseq	0.00644527	3.04072e-05
AC135457.2	RNAseq	0.00644459	-2.13087e-05
FXYD6	RNAseq	0.00644318	-3.1563e-05
AL133445.4	RNAseq	0.00644221	-4.87503e-05
PTGS1	RNAseq	0.0064349	-3.90956e-05
SOX15	RNAseq	0.00642578	1.78908e-05
ACACB	RNAseq	0.00641837	-9.05336e-05
CA2	RNAseq	0.00639913	-4.49495e-05
ASCL2	RNAseq	0.00638102	4.8344e-06
TPPP3	RNAseq	0.0063773	-0.000105106
NKX3-1	RNAseq	0.00634886	-2.01012e-05
UPK2	RNAseq	0.00634851	-4.39103e-05
STATIP1	RNAseq	0.00634301	7.30709e-05
PVRL3	RNAseq	0.00633658	-4.42392e-05
INHBA	RNAseq	0.00632952	-7.66732e-05
IGHE	RNAseq	0.00632518	-4.52044e-05
TMEM22	RNAseq	0.0063247	-2.95331e-05
ACSL5	RNAseq	0.00630401	-9.42325e-05
RET	RNAseq	0.00629039	-6.92543e-05
DQX1	RNAseq	0.00627953	-1.62432e-05
EGF	RNAseq	0.00624145	-1.87038e-05
APOBEC3C	RNAseq	0.00622488	-6.75664e-05
IFI44L	RNAseq	0.00621766	-5.84621e-05
HAS2	RNAseq	0.00619254	-5.07938e-05
FOXQ1	RNAseq	0.00619035	-3.1898e-05
CRABP1	RNAseq	0.00618582	-3.49522e-05
DUOX1	RNAseq	0.00615878	-1.43426e-05
ALOX15B	RNAseq	0.0061441	-0.00010512
PID1	RNAseq	0.00611832	-6.15747e-05
RP11-314P12.3	RNAseq	0.00611469	-4.22867e-05
SYP	RNAseq	0.00608283	4.23542e-05
LY6D	RNAseq	0.00607391	-3.03321e-05
FABP6	RNAseq	0.00606912	8.16912e-09
CSAG1	RNAseq	0.00605901	-2.70024e-05
TGM2	RNAseq	0.00604033	-6.1283e-05
BCAS1	RNAseq	0.00602324	-4.45561e-05
ODZ2	RNAseq	0.00601549	-7.04755e-05
ENTPD3	RNAseq	0.00599407	-9.94793e-05
KCNJ12	RNAseq	0.00597582	-9.61527e-05
AC018865.4	RNAseq	0.00595223	-4.0736e-05
MMP28	RNAseq	0.00594733	-6.36857e-05
HIST1H4L	RNAseq	0.00594486	-0.000123296
TNFSF10	RNAseq	0.00592678	-2.3429e-05
PRSS3	RNAseq	0.00590691	2.44356e-05
FAM102B	RNAseq	0.00590457	-4.18323e-05
CDSN	RNAseq	0.00589765	-3.45841e-05
FN1	RNAseq	0.00589369	-3.28777e-05
IFIT1	RNAseq	0.00587342	-4.9991e-05
BNIPL	RNAseq	0.00583544	1.99823e-05
SERPINA3	RNAseq	0.00581224	6.20444e-05
ANKRD43	RNAseq	0.00579267	2.60648e-05
S100A1	RNAseq	0.0057875	-4.9401e-05
ELOVL2	RNAseq	0.00577942	-1.6453e-05
SACS	RNAseq	0.00573369	-1.58318e-05
HOXA9	RNAseq	0.00570153	-9.11183e-05
TMEM83	RNAseq	0.00568929	-1.16376e-05
MMP9	RNAseq	0.00568425	1.59496e-05
HSD17B14	RNAseq	0.0056692	-2.19037e-05
GPX7	RNAseq	0.00566376	-3.25875e-05
LL22NC03-75B3.6	RNAseq	0.00561721	-8.14401e-05
TLR2	RNAseq	0.00561264	-8.81921e-06
VAMP5	RNAseq	0.0056082	3.95088e-05
IFIT2	RNAseq	0.00560133	-0.000128844
GNG11	RNAseq	0.00558583	-2.85977e-05
MUCL1	RNAseq	0.00556893	-8.16647e-05
ADCY5	RNAseq	0.0055158	-7.80705e-05
COL5A2	RNAseq	0.00551379	-7.23526e-05
LEPREL1	RNAseq	0.00551104	-3.71746e-05
AC022080.37	RNAseq	0.00550791	4.26498e-05
S100A2	RNAseq	0.00549413	-5.34149e-05
CCL20	RNAseq	0.00547842	-5.288e-06
GDA	RNAseq	0.00547484	-4.27903e-05
MARCH3	RNAseq	0.00546421	-8.89306e-05
MATK	RNAseq	0.00542053	-2.5968e-05
GPX2	RNAseq	0.00540635	-6.2723e-05
AKR7A3	RNAseq	0.00535485	-3.35096e-05
GSPT2	RNAseq	0.00534251	4.11408e-05
SCGB1D2	RNAseq	0.0053344	6.93859e-06
AKR1C2	RNAseq	0.00531177	-5.50194e-05
WDR66	RNAseq	0.00530214	-9.07099e-05
POF1B	RNAseq	0.005288	4.16275e-06
TGFB1I1	RNAseq	0.00526148	-4.03321e-05
CDA	RNAseq	0.00525967	-3.4134e-05
FAM24B	RNAseq	0.00525507	-7.25091e-05
GRAMD1B	RNAseq	0.00523527	-9.57488e-06
SCNN1G	RNAseq	0.00522402	-5.09828e-05
SPON2	RNAseq	0.00522333	-4.11706e-05
NNMT	RNAseq	0.00520222	-6.1249e-05
FYB	RNAseq	0.00519113	-8.03123e-05
CNTN1	RNAseq	0.00517293	2.53984e-05
IFI16	RNAseq	0.0051477	-4.51623e-05
THRSP	RNAseq	0.00513617	-7.99161e-05
UPK3B	RNAseq	0.0051279	-3.25761e-05
PCOLCE	RNAseq	0.00510904	-7.45539e-06
C6orf127	RNAseq	0.00508178	-7.29584e-05
ADAMTS1	RNAseq	0.00504525	-1.6858e-05
ACTL8	RNAseq	0.00503763	-3.71544e-05
NOG	RNAseq	0.00502293	-4.54214e-05
SLC25A18	RNAseq	0.00501537	-2.52228e-05
ELF5	RNAseq	0.00501522	-4.86196e-05
OAS1	RNAseq	0.00498988	-6.18296e-05
PCDHB13	RNAseq	0.00496987	-3.75519e-06
SUSD5	RNAseq	0.00496717	-3.47479e-05
CST6	RNAseq	0.00496065	-2.87961e-05
SOX2	RNAseq	0.00492939	-8.88215e-05
FBN1	RNAseq	0.0048979	-3.68309e-05
DKK3	RNAseq	0.0048671	-2.42144e-05
ACTA2	RNAseq	0.00484128	-1.33466e-05
KLK5	RNAseq	0.00482732	-4.70928e-06
SPRR1A	RNAseq	0.00480598	-1.10295e-05
APCDD1L	RNAseq	0.00479409	-0.000120584
C11orf41	RNAseq	0.00478832	6.81059e-05
AP002448.3	RNAseq	0.00477273	-3.6761e-05
KHDRBS3	RNAseq	0.00470671	-1.25372e-05
CXCL12	RNAseq	0.00468914	-4.02789e-05
C17orf60	RNAseq	0.00468261	-2.6695e-05
SERPINB3	RNAseq	0.00460935	1.63142e-05
IL7R	RNAseq	0.0045827	-3.25813e-05
AL136362.10	RNAseq	0.00458114	-7.86802e-05
AFF3	RNAseq	0.0045561	-2.57981e-05
LCP1	RNAseq	0.0045491	-1.31604e-05
SEMA3A	RNAseq	0.00451047	-7.14715e-05
DPYSL4	RNAseq	0.00449736	-0.00010051
DNER	RNAseq	0.0044616	-5.86858e-05
FOXC2	RNAseq	0.00445963	-4.61357e-05
TBX18	RNAseq	0.00440501	-5.06555e-05
PTGS2	RNAseq	0.00438089	2.20811e-05
CD14	RNAseq	0.0042451	-2.75275e-05
CALB1	RNAseq	0.00422933	-5.01683e-05
GRM4	RNAseq	0.00419482	-3.64635e-05
IGFL1	RNAseq	0.00417402	-5.34791e-05
KLHDC7B	RNAseq	0.00415355	9.69318e-06
hsa-mir-205	RNAseq	0.00413588	-5.80369e-05
CSF1	RNAseq	0.00403774	-2.67123e-05
SAMD9L	RNAseq	0.00400706	-3.05636e-05
CDH11	RNAseq	0.00395619	-4.19746e-05
FAM5C	RNAseq	0.00394694	-4.87825e-05
KLK6	RNAseq	0.0039069	1.42837e-06
AC132872.17	RNAseq	0.00388626	-1.65261e-05
PCP4	RNAseq	0.00380814	-6.00191e-05
HMX1	RNAseq	0.00379599	-9.08535e-06
ZBTB7C	RNAseq	0.00378016	-7.03238e-05
SLIT3	RNAseq	0.00376201	-1.88608e-05
PRSS12	RNAseq	0.00369446	-3.0444e-06
PKP1	RNAseq	0.003675	-4.19758e-05
PRR16	RNAseq	0.00362206	1.79347e-05
CXCL2	RNAseq	0.00360919	-1.61708e-05
SCGB2A2	RNAseq	0.00359583	-3.27348e-06
CXCL17	RNAseq	0.00358752	-4.93559e-05
CXorf61	RNAseq	0.00348404	7.31842e-06
TBX20	RNAseq	0.00347166	-2.01286e-05
CSPG2	RNAseq	0.00342638	-2.72685e-05
HMGCS2	RNAseq	0.00326816	-3.60663e-06
RHCG	RNAseq	0.00323777	6.36436e-06
TDRD1	RNAseq	0.00322762	-4.19694e-05
TMSL6	RNAseq	0.00315292	-3.964e-05
WNT7A	RNAseq	0.00314476	-1.10505e-05
FAM101A	RNAseq	0.00309643	1.11444e-05
PSORS1C2	RNAseq	0.00307619	-6.7157e-05
GLIS3	RNAseq	0.00307201	-2.17574e-05
EVI2A	RNAseq	0.00306056	-2.1207e-05
FAM25A	RNAseq	0.00305537	-1.86688e-05
IL8	RNAseq	0.00304218	1.77927e-05
SERPINB2	RNAseq	0.00295862	-3.02058e-05
CHST2	RNAseq	0.00291379	1.71551e-06
AC010990.3	RNAseq	0.00289835	-1.56503e-06
AC023300.19	RNAseq	0.00287704	2.13137e-05
TWIST1	RNAseq	0.0028508	-4.90655e-05
FAP	RNAseq	0.00282249	-1.04483e-05
PDE10A	RNAseq	0.00281039	-3.8271e-05
PPAPDC1A	RNAseq	0.00275512	-2.16301e-05
CFH	RNAseq	0.00266236	-2.0155e-05
S100A7	RNAseq	0.00262668	-4.95742e-05
GATA5	RNAseq	0.00261733	-1.76861e-05
CXCL1	RNAseq	0.00255039	4.31901e-05
BNC1	RNAseq	0.00242525	2.57911e-05
CLPS	RNAseq	0.00232572	-2.20257e-05
CD70	RNAseq	0.0023157	7.68995e-06
NGF	RNAseq	0.00230089	-5.48556e-05
IL1B	RNAseq	0.00224509	-2.94432e-05
S1PR1	RNAseq	0.00223995	-1.66994e-05
GPRC5C	RNAseq	0.00216061	-3.34879e-06
AGR3	RNAseq	0.00199355	-3.98653e-05
BARX1	RNAseq	0.00197568	3.62119e-06
NKX2-5	RNAseq	0.00192296	-5.26263e-06
SRGN	RNAseq	0.0018494	2.78782e-05
SAA2	RNAseq	0.00173738	-2.70002e-05
CCL2	RNAseq	0.00169054	-3.36912e-05
OSR1	RNAseq	0.00154461	-2.79711e-05
SPRR1B	RNAseq	0.00144344	-5.22567e-05
CXCL3	RNAseq	0.00139025	9.7465e-06
BMP2	RNAseq	0.000943129	-3.12469e-05

## Sheet: Cisplatin
Cisplatin (RF - RNAseq)
Molecular feature	Data type	Variable importance	Standard deviation variable importance
MMP2	RNAseq	0.257102	0.0037593
NNMT	RNAseq	0.177603	0.00278
POF1B	RNAseq	0.144313	0.00186324
C11orf41	RNAseq	0.109404	0.000968857
IGFBP7	RNAseq	0.108044	0.00112016
CORO6	RNAseq	0.101217	0.000854447
S100A2	RNAseq	0.0958046	0.000560289
TFF1	RNAseq	0.0951456	0.00101508
TP63	RNAseq	0.0917362	0.00110326
FOXC1	RNAseq	0.089451	0.000969191
GAS1	RNAseq	0.0849038	0.000998563
HES2	RNAseq	0.0833739	0.00135021
MME	RNAseq	0.0826854	0.000391073
SIX2	RNAseq	0.0816349	0.000673683
ACTA2	RNAseq	0.0810593	0.000823678
XAF1	RNAseq	0.0795408	0.000878033
GNG11	RNAseq	0.0792985	0.000600169
SCARF2	RNAseq	0.0783245	0.00082984
CAMK2B	RNAseq	0.0765566	0.000662369
FAM24B	RNAseq	0.0755639	0.00055102
COL4A6	RNAseq	0.0753414	0.000799143
SBSN	RNAseq	0.0747697	0.000881813
CTGF	RNAseq	0.0747319	0.000887645
HAPLN3	RNAseq	0.0744564	0.00104905
RAB11FIP1	RNAseq	0.0741918	0.000741406
SRGN	RNAseq	0.0721859	0.000337386
CFB	RNAseq	0.071002	0.000796997
IFI16	RNAseq	0.0707279	0.000712537
FAM102B	RNAseq	0.0705907	0.000523558
MUC5B	RNAseq	0.0667208	0.000873638
FST	RNAseq	0.0664139	0.0006654
SCGB2A2	RNAseq	0.0642767	0.000610752
FGFBP1	RNAseq	0.0641014	0.000507441
CXCL2	RNAseq	0.0639752	0.00080301
EGFL9	RNAseq	0.0636228	0.000348645
SYP	RNAseq	0.0627777	0.000377992
TGM2	RNAseq	0.0627033	0.000563019
APOBEC3C	RNAseq	0.0625215	0.00044797
INHBA	RNAseq	0.0594488	0.000476664
SNX16	RNAseq	0.0593283	0.000744215
HOXB5	RNAseq	0.0591071	0.000887269
LARP6	RNAseq	0.057905	0.000323818
IL1R2	RNAseq	0.0567642	0.000333151
CBFA2T3	RNAseq	0.0565263	0.000361917
CLSTN2	RNAseq	0.0565121	0.000441847
CD70	RNAseq	0.0557584	0.000648515
RAET1G	RNAseq	0.0546699	0.000654954
KRT5	RNAseq	0.0545242	0.000500808
IGFBP3	RNAseq	0.0544732	0.000665542
KRT17	RNAseq	0.0544725	0.000327837
HOXB2	RNAseq	0.0539902	0.00033636
KRT6A	RNAseq	0.0533851	0.000406087
AC132938.1	RNAseq	0.0533319	0.00053595
CAPG	RNAseq	0.0528123	0.000472226
LIN7A	RNAseq	0.052283	0.000425642
GPR103	RNAseq	0.0521122	0.000303263
CCND1	RNAseq	0.0519467	0.000335162
SPON2	RNAseq	0.0516338	0.000170178
LONRF2	RNAseq	0.0512768	0.000272144
SLC2A12	RNAseq	0.0492116	0.00044418
BAIAP2L2	RNAseq	0.0487732	0.000112761
AKR1B1	RNAseq	0.0475879	0.000275556
IQGAP2	RNAseq	0.0471057	0.00033994
BARX1	RNAseq	0.0468746	0.000629344
CYP2B7P1	RNAseq	0.0465189	0.000306574
ENPP5	RNAseq	0.0464643	0.00040919
FZD9	RNAseq	0.0452127	0.00013436
LAMP3	RNAseq	0.0450219	0.000166277
TNNC1	RNAseq	0.044776	0.000312919
SEMA3A	RNAseq	0.0443271	0.000282349
CHI3L2	RNAseq	0.0441218	0.000346637
DPYSL4	RNAseq	0.043824	0.000221041
CCDC80	RNAseq	0.0437148	0.000197875
ADCY5	RNAseq	0.0435437	0.000333941
MMP7	RNAseq	0.0433598	0.000224605
BCAS1	RNAseq	0.043269	0.000210686
TFF3	RNAseq	0.0432101	0.000454853
PLTP	RNAseq	0.0422823	0.00032865
SERPINE1	RNAseq	0.0418896	0.000482848
CASP1	RNAseq	0.0415474	0.000222246
AC110754.4	RNAseq	0.0412893	0.000195969
PDZK1IP1	RNAseq	0.0411694	0.000272671
AP000926.6	RNAseq	0.0404902	0.000324271
MMP14	RNAseq	0.0404766	0.0001173
APOL1	RNAseq	0.0400789	0.000327889
SLC40A1	RNAseq	0.0400193	0.000193327
PCDHB13	RNAseq	0.0396666	9.66346e-05
GJB2	RNAseq	0.0392991	0.000219004
KRT75	RNAseq	0.0391097	0.000264886
ANKRD1	RNAseq	0.0387308	0.00027328
IFI27	RNAseq	0.037237	0.000298653
CSPG2	RNAseq	0.0371557	-0.000127624
STATIP1	RNAseq	0.0369351	0.000191787
HOXB4	RNAseq	0.036896	0.000142101
RP5-857K21.10	RNAseq	0.0364163	0.000403578
SLC39A6	RNAseq	0.0363878	0.00027907
UCN2	RNAseq	0.0363756	0.000271516
SPOCK1	RNAseq	0.0361136	-4.36994e-05
SYTL2	RNAseq	0.0360718	0.000201451
LOX	RNAseq	0.035938	0.000113704
HSD17B14	RNAseq	0.0352391	-7.60153e-05
DUSP6	RNAseq	0.0347543	8.32181e-05
GLIPR2	RNAseq	0.0347165	0.00015064
CLGN	RNAseq	0.0346377	6.97008e-05
SMOC2	RNAseq	0.0340966	0.000248047
CSF1	RNAseq	0.0340463	-3.75025e-05
RCN3	RNAseq	0.0338268	0.00019813
C6orf97	RNAseq	0.0337427	0.000153051
KLK5	RNAseq	0.0336084	0.000197147
PLEKHF1	RNAseq	0.0327858	0.000300581
UNC5B	RNAseq	0.0324157	0.000160405
IL1R1	RNAseq	0.0323726	1.55791e-05
KLK14	RNAseq	0.0318809	8.17576e-05
HLA-F	RNAseq	0.0312233	4.23791e-05
ITGA5	RNAseq	0.031122	0.000182604
ANPEP	RNAseq	0.0308951	0.000133327
CST6	RNAseq	0.030886	0.000105324
RP5-857K21.11	RNAseq	0.030852	0.000109133
VIM	RNAseq	0.030758	2.13103e-05
KRT6B	RNAseq	0.0306633	0.000150375
KCNJ12	RNAseq	0.0304945	0.000141066
OAS2	RNAseq	0.0300205	2.7068e-06
SCUBE2	RNAseq	0.0298847	9.86511e-05
ACADSB	RNAseq	0.0298028	0.000263976
EFEMP2	RNAseq	0.0296974	8.20309e-05
FLNC	RNAseq	0.0296837	0.000215879
FAT2	RNAseq	0.0295727	7.76288e-05
LOXL2	RNAseq	0.0294439	9.30842e-05
THRSP	RNAseq	0.0292297	0.000108004
GLIPR1	RNAseq	0.0291583	0.000220278
UPK2	RNAseq	0.0285299	0.000113218
GPR77	RNAseq	0.0284956	0.000253423
AC135457.2	RNAseq	0.0282437	-7.0191e-05
KIF1A	RNAseq	0.0281077	9.55989e-05
SH2D2A	RNAseq	0.0279623	0.000206698
RP5-857K21.8	RNAseq	0.0279164	1.59384e-05
COL1A1	RNAseq	0.0277373	0.000162473
SLC7A2	RNAseq	0.0277254	0.000221051
DUSP13	RNAseq	0.0276972	0.000107573
PTPRN2	RNAseq	0.0276651	0.000211246
TM4SF18	RNAseq	0.0276535	-5.08054e-05
CDA	RNAseq	0.0276088	9.92244e-05
OSR1	RNAseq	0.0270971	0.000177504
HOXB9	RNAseq	0.0267748	-2.11145e-05
NXPH3	RNAseq	0.0265024	9.74453e-05
CXCL3	RNAseq	0.0264938	0.000268102
FHL1	RNAseq	0.0263554	6.22369e-05
TBX18	RNAseq	0.0263462	0.000168552
CHRNB1	RNAseq	0.0262696	0.000126313
IL20RB	RNAseq	0.0258824	7.72605e-05
GALNTL1	RNAseq	0.025592	0.000283165
HSD17B1	RNAseq	0.0252873	0.000118994
IL1B	RNAseq	0.0252836	0.000296896
FBN1	RNAseq	0.0249159	9.73747e-05
FNDC4	RNAseq	0.0246428	-2.971e-05
UQCRFS1	RNAseq	0.0246182	0.00024493
KRT14	RNAseq	0.0245374	-1.6982e-06
RHCG	RNAseq	0.0245107	8.34493e-06
GRAMD1B	RNAseq	0.0244744	5.17417e-05
LEPREL1	RNAseq	0.0240465	-3.9433e-05
CHST1	RNAseq	0.0240268	0.000107976
EN1	RNAseq	0.0239027	0.000146469
PREX1	RNAseq	0.0238194	1.89067e-05
FSTL1	RNAseq	0.0237644	3.34016e-05
C10orf88	RNAseq	0.0236795	0.000100123
RKHD3	RNAseq	0.0236391	0.000377117
SNPH	RNAseq	0.0235962	6.90116e-05
TAGLN	RNAseq	0.0235571	0.000111769
KLF2	RNAseq	0.0233909	0.000213925
CHST6	RNAseq	0.023138	-6.46539e-05
PADI3	RNAseq	0.0227309	0.000161531
IL8	RNAseq	0.0226077	-2.15566e-05
CTHRC1	RNAseq	0.0226009	0.000186754
OXTR	RNAseq	0.0225293	-6.07736e-05
SERPINB3	RNAseq	0.0225245	0.000382469
HEY2	RNAseq	0.0224506	-4.54999e-05
COL7A1	RNAseq	0.0223628	4.05066e-05
C1S	RNAseq	0.022154	0.000101977
GPR30	RNAseq	0.0217784	-1.4302e-05
WNT7A	RNAseq	0.021718	9.60571e-05
ROR2	RNAseq	0.021669	-0.00014266
HSD17B2	RNAseq	0.0215953	0.00011685
AC140077.17	RNAseq	0.021466	1.10877e-05
RBM24	RNAseq	0.0212129	1.25589e-05
PDE10A	RNAseq	0.0211433	9.02368e-06
MAP1LC3A	RNAseq	0.0207638	3.78445e-06
C9orf61	RNAseq	0.0207309	-1.04298e-05
CCL5	RNAseq	0.0207253	-8.57092e-05
PID1	RNAseq	0.0206207	6.5951e-05
COL6A1	RNAseq	0.0205936	-4.92547e-05
CPT1C	RNAseq	0.0205052	-4.12679e-05
NMNAT2	RNAseq	0.0204971	4.94139e-07
BMP7	RNAseq	0.0200292	-9.16081e-05
PLAT	RNAseq	0.0199329	-3.22574e-05
TBX20	RNAseq	0.0198912	-1.88446e-05
SLC25A18	RNAseq	0.0198623	1.18753e-05
NTF4	RNAseq	0.019828	-0.000146095
ADRB2	RNAseq	0.0197287	1.85293e-05
NPW	RNAseq	0.0196312	-7.11623e-05
PCSK9	RNAseq	0.0196187	-4.02694e-05
MMP9	RNAseq	0.0195485	7.56005e-05
TCF7	RNAseq	0.0195275	0.00012518
AC010990.3	RNAseq	0.0194066	5.40684e-05
C8orf38	RNAseq	0.0193501	-3.69844e-05
ICAM1	RNAseq	0.0193416	6.71664e-05
SERPINB5	RNAseq	0.0193296	3.7212e-05
TRIP13	RNAseq	0.0191352	8.24782e-05
C1orf38	RNAseq	0.0191304	-7.87227e-05
SLC15A3	RNAseq	0.0191043	9.65737e-05
FAM101A	RNAseq	0.0190476	-7.78814e-05
MT1G	RNAseq	0.019004	3.46837e-05
CRABP1	RNAseq	0.0186458	6.36493e-06
MT1E	RNAseq	0.0185956	-5.0249e-05
MEST	RNAseq	0.0185093	-0.000109029
APOD	RNAseq	0.0184441	1.07725e-05
hsa-mir-663	RNAseq	0.0183973	1.17856e-05
DEFB1	RNAseq	0.018284	3.5957e-05
CXCL1	RNAseq	0.0182793	6.59197e-05
FBLN5	RNAseq	0.0180041	-8.48298e-05
NCALD	RNAseq	0.0175977	0.000101635
SALL4	RNAseq	0.0175345	1.64135e-05
ITGA10	RNAseq	0.0174431	0.000123718
FXYD6	RNAseq	0.0174284	-0.000137582
STRA6	RNAseq	0.0173318	-3.93423e-05
AC013480.3	RNAseq	0.0172795	-5.41143e-05
GPX2	RNAseq	0.0172583	2.26314e-05
PI3	RNAseq	0.0172329	6.57672e-05
PCDHB8	RNAseq	0.0172328	2.74458e-05
PSTK	RNAseq	0.0170038	-7.10438e-05
CNTN1	RNAseq	0.0169659	-6.36484e-05
AKR7A3	RNAseq	0.0169618	1.15728e-05
PLAU	RNAseq	0.0169027	-5.54653e-05
CRYAB	RNAseq	0.0167753	-9.23986e-06
KCNH2	RNAseq	0.0166834	0.00010305
RARRES1	RNAseq	0.0166701	-1.92364e-05
B3GNT7	RNAseq	0.0165742	0.000146479
PRODH	RNAseq	0.0165705	1.33799e-05
C20orf95	RNAseq	0.016563	3.30366e-05
DIO2	RNAseq	0.0165414	-8.83453e-05
C12orf28	RNAseq	0.0164277	-5.36021e-05
KRT16	RNAseq	0.0163143	-2.41622e-06
CPS1	RNAseq	0.0162949	-8.61708e-05
AKR1C1	RNAseq	0.0162762	6.97654e-05
SLC39A14	RNAseq	0.0162485	0.000163741
RIBC1	RNAseq	0.0161881	5.04834e-05
ELOVL2	RNAseq	0.0160331	-0.00010953
DPYSL5	RNAseq	0.015789	5.15523e-05
ATP1A3	RNAseq	0.0157827	5.45866e-05
LPXN	RNAseq	0.0156991	-0.000103714
CSTA	RNAseq	0.0156988	0.000149545
HIST1H4L	RNAseq	0.0156852	0.000144346
APCDD1	RNAseq	0.0156814	-1.17197e-05
TGFBI	RNAseq	0.0156745	0.000103756
UPK3B	RNAseq	0.0156707	0.000130475
NR2F1	RNAseq	0.0155904	4.08446e-05
ELF5	RNAseq	0.0155148	-5.65886e-06
NCAM2	RNAseq	0.0154604	7.35216e-05
GLIS3	RNAseq	0.0154168	9.78888e-06
ATOH8	RNAseq	0.0154162	8.20923e-05
AC092042.2	RNAseq	0.0152805	-0.000116236
MUCL1	RNAseq	0.0152795	-5.27736e-05
KLK10	RNAseq	0.0152742	2.72607e-05
TEX9	RNAseq	0.0151775	6.92722e-05
BMP2	RNAseq	0.0151418	-2.46061e-05
ALPP	RNAseq	0.0151308	8.6707e-05
CBY3	RNAseq	0.0150542	0.000108317
KRT6C	RNAseq	0.0149965	2.57231e-05
CHI3L1	RNAseq	0.0147595	-3.24486e-06
ANKRD43	RNAseq	0.0147155	6.12116e-05
GLDC	RNAseq	0.0146559	0.000226636
AKR1C2	RNAseq	0.0146556	5.79999e-05
CA2	RNAseq	0.0146462	-1.54253e-07
GDPD3	RNAseq	0.0146262	-2.74961e-05
FAP	RNAseq	0.0146092	0.000112409
NKAIN1	RNAseq	0.0145118	7.85301e-05
PDGFRL	RNAseq	0.0145031	-4.31318e-05
RP5-857K21.9	RNAseq	0.0144735	0.000141246
NOV	RNAseq	0.0144381	5.37299e-05
MMP28	RNAseq	0.0143981	-1.55071e-05
MX1	RNAseq	0.0143119	-5.89411e-05
ST8SIA6	RNAseq	0.0141456	1.16951e-05
CRLF1	RNAseq	0.0140536	-5.24826e-05
KCNB1	RNAseq	0.0140114	-0.000179955
FN1	RNAseq	0.0139965	-2.07113e-05
PKP1	RNAseq	0.0139126	-5.41227e-05
FGF2	RNAseq	0.0139098	1.32073e-05
B2M	RNAseq	0.0138892	-4.56411e-05
ACTL8	RNAseq	0.0138811	-9.27246e-05
AC017048.6	RNAseq	0.0137943	2.57322e-05
IFITM1	RNAseq	0.0137644	-4.57997e-05
DQX1	RNAseq	0.0136622	-1.69076e-05
BARX2	RNAseq	0.0136259	3.41289e-05
SERHL2	RNAseq	0.013624	0.000179328
RBP7	RNAseq	0.0135931	-3.93015e-05
HMGCS2	RNAseq	0.0135695	6.14076e-05
ORMDL3	RNAseq	0.0135082	9.91326e-06
RARA	RNAseq	0.013434	-2.1256e-05
DNAJB4	RNAseq	0.0134123	-1.06889e-05
KLK8	RNAseq	0.0133982	5.08721e-05
FABP6	RNAseq	0.0133472	9.14183e-05
OPRL1	RNAseq	0.0133316	0.000124011
SERPINE2	RNAseq	0.0133277	-5.66315e-05
RAPGEFL1	RNAseq	0.0133014	-0.000148754
ESAM	RNAseq	0.0132727	2.09609e-05
TGFB1I1	RNAseq	0.0132175	-8.06921e-05
GRIK3	RNAseq	0.0131675	7.38738e-05
CCL2	RNAseq	0.0130873	-1.24246e-05
C3	RNAseq	0.0130418	-5.86094e-05
MAGEC2	RNAseq	0.0130179	-8.33143e-05
JPH2	RNAseq	0.0129804	6.17198e-05
GRM4	RNAseq	0.0129592	7.6663e-05
AC115090.8	RNAseq	0.0128807	-0.000144663
CARD16	RNAseq	0.0128771	0.000146549
SLC5A1	RNAseq	0.0126584	-2.85739e-05
XYLT1	RNAseq	0.012653	6.46478e-05
G0S2	RNAseq	0.0126434	0.000112216
IL1RN	RNAseq	0.0126026	0.000177942
VILL	RNAseq	0.0125817	6.17944e-05
COL9A3	RNAseq	0.012573	-8.18933e-05
COL5A2	RNAseq	0.0125725	2.4491e-05
FBN2	RNAseq	0.0125663	-4.55884e-05
SLIT3	RNAseq	0.0124812	-1.39193e-05
AC018865.4	RNAseq	0.0124565	-7.01254e-05
KRT23	RNAseq	0.0124394	-8.7091e-05
FAM101B	RNAseq	0.0124251	0.000127755
ADD2	RNAseq	0.0124192	-0.000182133
ZBTB7C	RNAseq	0.0124128	-5.10002e-05
CCBE1	RNAseq	0.0122503	0.000132024
ENTPD3	RNAseq	0.012129	-1.40702e-05
IFIT3	RNAseq	0.0120587	-2.73169e-05
GPR124	RNAseq	0.0120198	-7.77121e-05
P2RX2	RNAseq	0.0119897	-4.86867e-05
DSG3	RNAseq	0.0118419	-1.16164e-05
ADAM19	RNAseq	0.0118094	-6.64037e-05
SYNGR4	RNAseq	0.0117902	2.65969e-05
ALDH3A1	RNAseq	0.0117803	2.3326e-06
DLC1	RNAseq	0.0117579	-0.000134217
HHIPL2	RNAseq	0.0117328	-3.05484e-05
CMAH	RNAseq	0.0116841	-8.29053e-05
IFIH1	RNAseq	0.0116292	5.96462e-06
GPX7	RNAseq	0.0115733	2.23548e-05
IGHE	RNAseq	0.0115729	7.33415e-06
FSCN2	RNAseq	0.0115382	5.16977e-05
PTGIS	RNAseq	0.0115324	-0.000116975
UCHL1	RNAseq	0.011504	-4.26929e-05
PRSS3	RNAseq	0.011483	-6.67977e-05
SERPINB7	RNAseq	0.0114819	0.000140553
SOD2	RNAseq	0.0114225	9.72408e-06
GAS7	RNAseq	0.0114085	-4.73364e-05
TH	RNAseq	0.0113996	5.35538e-07
SAMD9L	RNAseq	0.0113293	-2.86738e-05
SPRR1B	RNAseq	0.0113288	4.76315e-05
RSF1	RNAseq	0.0113286	-0.000110988
GPRIN2	RNAseq	0.0113105	4.67186e-05
TP53I3	RNAseq	0.0112922	6.445e-06
NRP2	RNAseq	0.011271	8.61833e-05
FAM83E	RNAseq	0.0110781	-4.53356e-05
CHAD	RNAseq	0.0110553	-9.50832e-05
AKAP12	RNAseq	0.0110208	-0.000113328
BNC1	RNAseq	0.0109664	0.000194749
LCP1	RNAseq	0.0109626	3.9603e-06
S100A1	RNAseq	0.0109188	-1.93006e-05
AMZ1	RNAseq	0.0108789	-6.2979e-05
ATP10A	RNAseq	0.0108326	-2.65782e-05
POPDC3	RNAseq	0.0107736	-1.59788e-05
SLC2A3	RNAseq	0.0107601	-7.25058e-05
TMEM156	RNAseq	0.0107511	-1.34468e-05
KRT86	RNAseq	0.0107366	-0.000109008
KRT10	RNAseq	0.0107104	3.77991e-05
SOX2	RNAseq	0.0106716	1.08272e-05
ACSL5	RNAseq	0.0106552	-2.25296e-07
CLCA2	RNAseq	0.0105802	-6.81111e-05
ALOX15B	RNAseq	0.0105151	-0.000110667
VAX2	RNAseq	0.0105141	-3.99203e-05
BEGAIN	RNAseq	0.0104931	4.53859e-05
SEPT3	RNAseq	0.0104658	-6.64282e-05
RP11-526D8.3	RNAseq	0.0104179	-0.00013083
PSMD3	RNAseq	0.0104072	-3.68238e-05
OLFM1	RNAseq	0.0103373	1.69064e-06
DEPDC6	RNAseq	0.010213	-0.000115302
PIP5KL1	RNAseq	0.010195	-1.11197e-05
C1QL1	RNAseq	0.0101748	-0.00012093
AL133445.4	RNAseq	0.0101682	2.969e-05
ERP27	RNAseq	0.010138	-3.92733e-05
TUBB2B	RNAseq	0.0101278	7.61784e-05
COL13A1	RNAseq	0.0101205	-2.82021e-05
PADI1	RNAseq	0.0101156	2.29523e-05
ANGPTL4	RNAseq	0.0101038	-3.70931e-05
DOCK11	RNAseq	0.0100721	-4.83209e-05
PAPSS2	RNAseq	0.0100683	-9.79917e-05
RAET1L	RNAseq	0.0100628	8.75327e-05
NGF	RNAseq	0.010061	7.09084e-05
SLURP1	RNAseq	0.0100371	-1.1935e-05
KIAA1199	RNAseq	0.0100208	-1.83272e-05
TNNI3	RNAseq	0.00997836	-3.98956e-05
RP11-258C19.3	RNAseq	0.0099712	-1.55183e-05
AFF3	RNAseq	0.00993168	-7.10818e-05
PRSS12	RNAseq	0.00990025	2.39394e-05
NTSR1	RNAseq	0.00986943	-9.89186e-05
CAMP	RNAseq	0.00985927	3.40792e-05
AQP3	RNAseq	0.00982579	-0.000159726
FBLN2	RNAseq	0.00978847	2.24314e-05
ITGB7	RNAseq	0.00975702	-7.08221e-05
FYB	RNAseq	0.00973119	-3.24151e-05
KRT83	RNAseq	0.0097255	-8.28821e-05
AC022080.37	RNAseq	0.00972352	-4.66117e-05
BCAS3	RNAseq	0.00971787	-6.54131e-05
EMP3	RNAseq	0.00969792	2.60821e-05
INHA	RNAseq	0.00968801	-0.000175475
FAM25A	RNAseq	0.00967966	-2.50337e-05
CYP4X1	RNAseq	0.00967194	1.27608e-05
PROM1	RNAseq	0.00963966	-6.83842e-05
KLHDC7B	RNAseq	0.00961576	3.8299e-05
CAPN9	RNAseq	0.00958275	-3.03545e-05
SPARC	RNAseq	0.00955527	5.21439e-05
PAK1	RNAseq	0.00954715	-8.76605e-05
VAMP5	RNAseq	0.00954619	1.08655e-05
FAIM2	RNAseq	0.00950377	2.41829e-05
EPGN	RNAseq	0.00950303	-2.39006e-05
CRIP1	RNAseq	0.00950163	7.52019e-05
GDA	RNAseq	0.00949452	-9.37511e-05
GNA15	RNAseq	0.00943252	1.5229e-05
DHRS8	RNAseq	0.00943062	7.86569e-06
AKR1B10	RNAseq	0.00942176	-3.17873e-05
AMBP	RNAseq	0.0094092	6.46205e-05
NRCAM	RNAseq	0.00934962	5.76979e-05
LGALS9	RNAseq	0.00930608	-6.21903e-06
RET	RNAseq	0.00929844	5.83933e-05
KYNU	RNAseq	0.0092895	-3.51444e-06
SLC44A4	RNAseq	0.00927277	-4.84849e-05
RP11-314P12.3	RNAseq	0.00926196	-5.6047e-05
SLC13A3	RNAseq	0.00924663	-4.42433e-05
FGFR2	RNAseq	0.00924121	-7.71915e-05
GNAO1	RNAseq	0.00913722	4.66136e-05
RECQL5	RNAseq	0.00913532	8.31504e-05
ALDH1A3	RNAseq	0.00907324	-4.83028e-06
TWIST1	RNAseq	0.00907245	4.77468e-05
COL6A2	RNAseq	0.00902795	9.64649e-05
AC073468.9	RNAseq	0.00898235	3.80371e-05
ITGBL1	RNAseq	0.00897352	-0.000140383
PGM5	RNAseq	0.00894099	1.2735e-05
STAC2	RNAseq	0.00893285	-2.67641e-05
FOXC2	RNAseq	0.00886897	6.06598e-05
TMEM22	RNAseq	0.00885604	-4.14454e-05
RGS16	RNAseq	0.00885437	-1.86531e-05
MFSD7	RNAseq	0.00884898	-6.03259e-05
DSC3	RNAseq	0.00883552	-0.000119179
CARD9	RNAseq	0.00881211	4.41767e-05
DDX58	RNAseq	0.00881056	-6.41865e-05
MARCH3	RNAseq	0.0088074	-0.000161716
AC135891.3	RNAseq	0.00877651	-0.00017812
KCNK15	RNAseq	0.00875744	-2.44809e-05
WFDC2	RNAseq	0.00875662	-7.95844e-06
FMOD	RNAseq	0.00872599	-7.83767e-05
ABCA4	RNAseq	0.00870758	-5.98271e-05
PCBP3	RNAseq	0.00862846	-8.63912e-05
FGFR4	RNAseq	0.00861311	5.33989e-05
LOXL3	RNAseq	0.008608	-2.99363e-05
BNIPL	RNAseq	0.00859312	7.28771e-07
CLPS	RNAseq	0.00857559	2.2972e-05
PTGS1	RNAseq	0.00855973	-6.74138e-05
SLITRK6	RNAseq	0.00852341	-0.00010999
GFI1	RNAseq	0.0085215	-4.82189e-05
GJC3	RNAseq	0.00852126	-0.00011192
PLA2G4A	RNAseq	0.0085059	1.85422e-05
AC132872.17	RNAseq	0.00849702	-7.35048e-05
AC023300.19	RNAseq	0.00849069	-3.96692e-05
SH2D5	RNAseq	0.00847354	-1.85006e-05
AL136362.10	RNAseq	0.0084698	-2.80119e-05
CPVL	RNAseq	0.00846434	-2.99539e-05
DNER	RNAseq	0.00841632	5.51206e-05
AL390294.19	RNAseq	0.00841613	-2.18292e-05
MXRA8	RNAseq	0.00840806	-3.81024e-05
ADAM12	RNAseq	0.00840217	-4.56529e-05
COL17A1	RNAseq	0.00839636	-7.92957e-07
WNT5B	RNAseq	0.00838399	-8.96914e-06
AC005332.1	RNAseq	0.00836217	-7.12854e-05
SACS	RNAseq	0.00834947	-6.4249e-05
TGM1	RNAseq	0.00834121	-8.22461e-05
NKX3-1	RNAseq	0.0083306	1.51322e-05
MAOA	RNAseq	0.00832056	-0.000117289
C13orf15	RNAseq	0.00831239	-0.00011781
TM4SF19	RNAseq	0.0083077	-0.00011503
DHRS2	RNAseq	0.00830684	-5.73554e-05
GRIN2D	RNAseq	0.00829865	-3.14703e-05
SLC2A9	RNAseq	0.00828884	8.72986e-05
THBD	RNAseq	0.00827894	3.81031e-06
IRAK2	RNAseq	0.00825932	3.5007e-05
PLAC8	RNAseq	0.0082329	-2.52857e-05
IL32	RNAseq	0.00823089	-8.27182e-05
PPP1R3C	RNAseq	0.00822376	-4.87712e-05
KCTD14	RNAseq	0.00818472	-1.38006e-05
CDKN1C	RNAseq	0.00818029	-2.02757e-05
AC068228.8	RNAseq	0.00816199	-3.71725e-05
HOXB13	RNAseq	0.00814888	-2.3919e-05
ENHO	RNAseq	0.00812763	-9.84667e-06
NGFR	RNAseq	0.00811859	-9.50682e-05
GABRB3	RNAseq	0.00811826	9.67119e-06
DUOX1	RNAseq	0.00809054	-0.000169643
C11orf67	RNAseq	0.00805067	-1.27389e-06
NFASC	RNAseq	0.00802436	-7.65995e-05
CALML5	RNAseq	0.00794535	1.58372e-05
CD74	RNAseq	0.0079171	5.58938e-05
A2ML1	RNAseq	0.00787746	3.89366e-06
HMOX1	RNAseq	0.0078747	7.33525e-06
CCL28	RNAseq	0.00787335	-7.39908e-05
C20orf114	RNAseq	0.00785569	-4.68092e-05
ARHGEF6	RNAseq	0.00782683	8.78997e-06
RASSF10	RNAseq	0.00780591	-3.81436e-06
CLIP3	RNAseq	0.00778526	2.17367e-05
MSLN	RNAseq	0.00777628	8.895e-06
GPRC5D	RNAseq	0.00777492	1.13508e-06
Z79996.2	RNAseq	0.00775056	3.16674e-05
COL5A1	RNAseq	0.00774534	2.85844e-05
RAB42	RNAseq	0.00769416	-3.63321e-05
WDR66	RNAseq	0.00769404	-0.000100147
C1orf64	RNAseq	0.00768294	-3.2436e-05
MATK	RNAseq	0.00765289	-9.12134e-05
TM4SF1	RNAseq	0.00764563	-7.69817e-05
SYT1	RNAseq	0.0076106	-6.53913e-05
AC092610.10	RNAseq	0.00759721	2.88526e-05
RP11-142G7.1	RNAseq	0.00758959	4.21711e-05
OAS1	RNAseq	0.00753376	-8.77646e-05
PTPRH	RNAseq	0.00751036	-1.89346e-05
SUSD5	RNAseq	0.00744026	5.03932e-05
TCN1	RNAseq	0.00743145	8.78211e-07
SNTB1	RNAseq	0.00742986	-1.24029e-05
AC009656.11	RNAseq	0.007393	-1.61878e-05
ADAMTS1	RNAseq	0.00736475	-1.10365e-05
LAPTM5	RNAseq	0.007359	-7.30803e-05
TSEN54	RNAseq	0.00735756	-4.20528e-05
ZIM2	RNAseq	0.00733925	-8.04721e-05
TBX2	RNAseq	0.00733732	4.14501e-05
PGF	RNAseq	0.00733682	5.50893e-06
ACACB	RNAseq	0.00733054	-2.5125e-05
MAGEA12	RNAseq	0.00732014	-3.84485e-05
HERC5	RNAseq	0.00726997	-4.47143e-05
CXorf61	RNAseq	0.00726561	2.24006e-05
PGBD5	RNAseq	0.00725216	-5.08229e-05
AC021066.37	RNAseq	0.00721323	-1.22642e-05
PCP4	RNAseq	0.0072077	-4.66244e-05
KRT9	RNAseq	0.00720693	1.9203e-06
CEACAM5	RNAseq	0.00719634	1.73013e-06
SYT5	RNAseq	0.00715699	-4.212e-05
MXRA5	RNAseq	0.00714514	2.7511e-05
IFI44	RNAseq	0.00713263	-6.88012e-06
KCNK2	RNAseq	0.00711571	-5.62035e-05
IKZF5	RNAseq	0.0071076	-1.5641e-05
SLC16A4	RNAseq	0.0070763	-0.000112895
COCH	RNAseq	0.00704973	6.2972e-05
PDE4B	RNAseq	0.00703878	-6.09339e-05
TMPRSS4	RNAseq	0.00703266	-3.6967e-05
CRISP3	RNAseq	0.00702082	-0.000119722
TTYH1	RNAseq	0.0070161	-0.000160179
MAP6D1	RNAseq	0.00701158	-2.36489e-05
GSDMB	RNAseq	0.00701033	-1.53586e-05
SLFN11	RNAseq	0.00699685	6.98213e-06
SLITRK5	RNAseq	0.00697806	-0.000104198
IGFL1	RNAseq	0.0069755	6.45914e-05
CTSL2	RNAseq	0.00697535	-2.75953e-05
RAET1E	RNAseq	0.0069439	-1.89935e-06
CASP14	RNAseq	0.00692855	-2.39617e-05
GSPT2	RNAseq	0.00692467	4.05954e-05
CEACAM6	RNAseq	0.00692412	-4.55248e-05
IL11	RNAseq	0.00691786	-4.0381e-05
RGMA	RNAseq	0.00691668	3.33718e-05
C18orf4	RNAseq	0.00688076	-1.02213e-05
HSPB8	RNAseq	0.00683867	6.52356e-05
AC073585.8	RNAseq	0.00683123	0.000145455
AC144831.2	RNAseq	0.00682926	-3.4979e-05
PPP1R1B	RNAseq	0.00682012	-4.38395e-05
KHDRBS3	RNAseq	0.00681723	-3.79088e-05
SCNN1G	RNAseq	0.00681188	-0.000108361
ASCL2	RNAseq	0.00680976	2.89608e-05
NOG	RNAseq	0.00677816	-7.51903e-05
KLK7	RNAseq	0.00677457	1.14169e-05
SCGB1D2	RNAseq	0.00677368	-1.22805e-05
IL7R	RNAseq	0.0067714	-2.1285e-05
COL27A1	RNAseq	0.00675705	-1.57096e-05
LRRC8C	RNAseq	0.00674162	3.62703e-05
PPAPDC1A	RNAseq	0.00672694	5.14753e-05
FGFR1	RNAseq	0.00671851	-8.51394e-06
GPR115	RNAseq	0.00670316	-2.25684e-05
TMEM46	RNAseq	0.00669162	3.79e-05
TFPI	RNAseq	0.00666676	-5.14661e-05
AL450306.14	RNAseq	0.00663407	1.91096e-06
C15orf48	RNAseq	0.0066209	-1.5054e-05
EGF	RNAseq	0.00661473	-2.4585e-05
MYEOV	RNAseq	0.00657578	-5.99059e-05
NCCRP1	RNAseq	0.00650838	-3.63319e-05
AC104692.1	RNAseq	0.00650215	-0.000105486
GPRC5C	RNAseq	0.00649354	-6.68938e-05
EREG	RNAseq	0.0064883	-8.05912e-05
ISG15	RNAseq	0.00648715	-5.09839e-05
PALMD	RNAseq	0.00647936	-8.33553e-05
CXCL12	RNAseq	0.00647042	-1.71715e-05
CTSB	RNAseq	0.00646057	1.10108e-05
SOX11	RNAseq	0.00644236	-0.000104449
DHDH	RNAseq	0.00642374	-3.61606e-05
SOX7	RNAseq	0.00635609	-5.72311e-06
LCN2	RNAseq	0.00635247	-5.12449e-05
PGR	RNAseq	0.00634286	-2.7778e-05
ADAMTS9	RNAseq	0.00633174	-4.89371e-05
C10orf10	RNAseq	0.00631853	-0.000101409
OLFML3	RNAseq	0.00629523	1.94885e-05
AC008734.7	RNAseq	0.00628909	1.92662e-05
CHST2	RNAseq	0.00621514	-4.64391e-05
ODZ2	RNAseq	0.00621475	-4.44417e-05
MGP	RNAseq	0.00621421	-1.62763e-05
ADORA1	RNAseq	0.00620438	-6.6707e-05
PIP	RNAseq	0.00618096	1.30273e-05
AL391099.12	RNAseq	0.00617665	-3.29559e-05
AR	RNAseq	0.00617381	1.09064e-05
SOX15	RNAseq	0.00614186	6.81958e-05
FLRT3	RNAseq	0.00612569	-2.40194e-05
PMAIP1	RNAseq	0.00611861	7.49925e-06
HOXA7	RNAseq	0.00610099	2.99673e-05
CXCL17	RNAseq	0.00605832	-4.25775e-05
AHNAK2	RNAseq	0.00605223	1.65377e-05
GJD3	RNAseq	0.00603963	-1.80473e-05
FEZ1	RNAseq	0.00603624	-2.35315e-05
NEURL	RNAseq	0.00603277	6.26216e-05
CALB2	RNAseq	0.00602913	-1.4747e-05
GNAL	RNAseq	0.00602297	-3.44365e-05
hsa-mir-205	RNAseq	0.00600783	-3.54965e-05
PLEKHG4B	RNAseq	0.0059967	-5.51299e-05
TNFAIP3	RNAseq	0.00598672	4.06069e-05
TNFRSF10D	RNAseq	0.00596927	-2.29518e-05
HYAL1	RNAseq	0.00595965	-4.71934e-05
GUCY1A3	RNAseq	0.00595883	5.95073e-05
AC006273.1	RNAseq	0.00592371	-5.32626e-05
FAM178B	RNAseq	0.0058954	-1.868e-05
IFIT1	RNAseq	0.00588936	2.71611e-05
BGN	RNAseq	0.00588362	1.3479e-06
C11orf86	RNAseq	0.00585742	-2.77079e-05
PROS1	RNAseq	0.00584251	-2.66954e-05
IFIT2	RNAseq	0.00583864	3.04063e-06
WNT5A	RNAseq	0.00581977	-5.64418e-05
KRT4	RNAseq	0.00581577	-4.19828e-05
RASD2	RNAseq	0.00580911	-0.000121191
AC004510.1	RNAseq	0.00579363	3.66505e-07
SCUBE3	RNAseq	0.00574012	-1.85258e-05
DDX60	RNAseq	0.00569828	-1.8276e-05
ITPR1	RNAseq	0.00569247	5.45697e-05
FAM132B	RNAseq	0.00567452	9.77438e-06
LAMC2	RNAseq	0.00565248	-4.56753e-05
TIMP3	RNAseq	0.00563062	-1.57191e-05
CDSN	RNAseq	0.00561971	-5.66253e-05
H19	RNAseq	0.00561796	-6.59446e-05
C6orf223	RNAseq	0.00555336	-4.0708e-05
LL22NC03-75B3.6	RNAseq	0.00554577	7.82601e-06
C7orf10	RNAseq	0.0055389	-7.35221e-07
RASGEF1B	RNAseq	0.00550421	-2.68239e-05
SRPX	RNAseq	0.00549961	-1.25772e-05
MAP1B	RNAseq	0.00547868	-6.84262e-05
APCDD1L	RNAseq	0.00546922	-2.99566e-05
RAB39B	RNAseq	0.00544235	-8.21985e-06
CSAG2	RNAseq	0.00543122	-4.77803e-05
BPIL1	RNAseq	0.00542543	-5.53171e-05
CD14	RNAseq	0.00538618	-7.55562e-05
DPYSL3	RNAseq	0.00534307	9.54665e-06
PVRL3	RNAseq	0.00533771	-1.37142e-05
CXCR4	RNAseq	0.00532524	-3.26554e-05
BOC	RNAseq	0.00531847	-1.43993e-05
OLFML2B	RNAseq	0.00528467	-2.79244e-05
S1PR1	RNAseq	0.00525736	9.87191e-05
CDH2	RNAseq	0.00523814	-1.03748e-05
PTHLH	RNAseq	0.00521981	-6.19318e-05
PTPLAD2	RNAseq	0.00518426	2.9948e-05
APOE	RNAseq	0.00517946	2.636e-05
MDGA1	RNAseq	0.0051582	-5.88766e-05
ZNF323	RNAseq	0.00514531	-5.41194e-05
ADRA1B	RNAseq	0.00514109	-7.18579e-05
CRMP1	RNAseq	0.0050776	-9.98009e-05
CASKIN2	RNAseq	0.00505399	-2.88744e-05
AP3B2	RNAseq	0.00501348	-5.88598e-05
KIAA1881	RNAseq	0.00493586	-2.25921e-06
TNFSF10	RNAseq	0.00491982	-6.88313e-06
SATB1	RNAseq	0.00489544	-1.33495e-05
PERLD1	RNAseq	0.00487606	-0.00011486
NRIP3	RNAseq	0.00486433	-4.09617e-06
AC055839.9	RNAseq	0.00484883	-4.21091e-05
GEM	RNAseq	0.00484599	1.97757e-05
AQP1	RNAseq	0.00477856	1.73938e-05
FKBP1B	RNAseq	0.00476883	-4.58346e-05
NMNAT3	RNAseq	0.00476281	-8.32949e-06
NPNT	RNAseq	0.0047611	-5.99269e-06
L1CAM	RNAseq	0.00474413	-1.82113e-05
C6orf27	RNAseq	0.0047239	-4.91489e-05
RBP1	RNAseq	0.00471448	-5.692e-05
ARL4C	RNAseq	0.00470352	7.16432e-06
ODF3B	RNAseq	0.00467308	3.12146e-07
SCEL	RNAseq	0.00463487	-6.8037e-05
WNT11	RNAseq	0.0045813	-0.000112104
CALB1	RNAseq	0.00457864	-0.000111541
DOCK10	RNAseq	0.00452255	1.13534e-05
PSORS1C2	RNAseq	0.00447329	-4.44744e-05
NRARP	RNAseq	0.00445678	-2.14796e-05
PNMT	RNAseq	0.00445126	2.08196e-05
GATA4	RNAseq	0.00444056	-3.46665e-06
SESN3	RNAseq	0.00443235	-0.000108189
CACNA2D1	RNAseq	0.00442282	-1.19688e-05
SERPINA3	RNAseq	0.00441535	-6.81861e-05
TDRD1	RNAseq	0.00441455	2.92565e-06
SOD3	RNAseq	0.00439882	-6.19808e-05
FOXJ1	RNAseq	0.00438034	-6.01419e-06
GJA5	RNAseq	0.00436485	-8.49884e-05
SPRR1A	RNAseq	0.00436457	-5.2315e-05
ARHGAP4	RNAseq	0.00436174	-6.32049e-05
AC084880.12	RNAseq	0.00436101	-2.92472e-05
AKR1C3	RNAseq	0.00435799	-3.40734e-05
CR381670.5	RNAseq	0.00432764	-7.81656e-05
SERPINA5	RNAseq	0.00430183	-6.91305e-05
FAM5C	RNAseq	0.00429606	-1.71831e-05
ECM1	RNAseq	0.00428715	-4.04418e-05
B4GALNT2	RNAseq	0.00428181	-5.21989e-05
GJA1	RNAseq	0.00426326	2.02319e-05
HES7	RNAseq	0.00426062	-5.71821e-05
SYT8	RNAseq	0.00423925	-3.22972e-05
KRT13	RNAseq	0.0042259	-8.27951e-05
MIA	RNAseq	0.00422117	-5.1319e-05
IL1A	RNAseq	0.00419916	5.36711e-06
TMEM83	RNAseq	0.00417822	-7.06413e-05
AP005482.1	RNAseq	0.00417476	-3.09984e-05
IRX1	RNAseq	0.00416283	-5.26263e-06
TPPP3	RNAseq	0.00416142	-1.27829e-05
TMSL6	RNAseq	0.00416132	-6.99276e-06
TLR2	RNAseq	0.00411689	-4.17979e-05
STEAP4	RNAseq	0.00408394	-6.84211e-05
SAA2	RNAseq	0.00406413	1.34961e-05
SUSD2	RNAseq	0.00405945	3.27987e-06
KLK6	RNAseq	0.00400675	-7.27787e-05
CDH13	RNAseq	0.00400154	-8.18355e-05
CDH11	RNAseq	0.00395624	-9.18037e-06
AP002448.3	RNAseq	0.003921	2.59999e-05
SNCG	RNAseq	0.00391557	9.01226e-06
OASL	RNAseq	0.00389399	-5.75514e-05
ITGB8	RNAseq	0.00387769	-3.333e-05
CSAG1	RNAseq	0.00386714	-4.28609e-05
WNK4	RNAseq	0.00383748	2.00143e-06
COLEC12	RNAseq	0.00382087	-2.60478e-05
GRB7	RNAseq	0.00381895	-1.81028e-05
C1QTNF1	RNAseq	0.00381542	-3.17095e-05
MAOB	RNAseq	0.00379114	-2.3331e-05
AC087350.3	RNAseq	0.00375969	-3.10275e-05
KRT15	RNAseq	0.00374803	-5.10819e-05
C19orf12	RNAseq	0.00374345	-3.09567e-05
LY6D	RNAseq	0.00370598	-6.1909e-06
TMEM91	RNAseq	0.00364625	3.22852e-06
ARL14	RNAseq	0.00363842	4.69512e-05
C6orf127	RNAseq	0.00362836	-3.47742e-05
DKK3	RNAseq	0.00362135	-3.3431e-05
ST6GALNAC5	RNAseq	0.003553	-4.78428e-06
TRIM2	RNAseq	0.0035226	5.24019e-05
PRR16	RNAseq	0.00351788	-7.91588e-06
CYP4F3	RNAseq	0.00348528	-3.74157e-05
AC010332.7	RNAseq	0.00339055	-1.42166e-05
DAB2	RNAseq	0.00336971	1.62892e-05
PRDM8	RNAseq	0.00334959	-5.22087e-05
CX3CL1	RNAseq	0.00327396	-6.72552e-05
IFI44L	RNAseq	0.00326947	-1.52377e-05
IFI6	RNAseq	0.00323817	-5.41978e-05
PCOLCE	RNAseq	0.00318262	3.90467e-05
MFI2	RNAseq	0.00318001	2.95722e-06
NKX2-5	RNAseq	0.00302054	-1.9851e-06
SLC37A2	RNAseq	0.00297619	-3.37901e-06
GLYATL2	RNAseq	0.00295786	2.30094e-05
RP13-238F13.2	RNAseq	0.00294857	-7.96077e-06
EVI2A	RNAseq	0.0028862	-1.68393e-06
NRG1	RNAseq	0.00287166	2.81726e-05
UPK1A	RNAseq	0.00286646	-1.01039e-07
TNNI2	RNAseq	0.00278188	-8.19363e-06
GATA5	RNAseq	0.00277185	-2.08313e-05
FOXQ1	RNAseq	0.00274959	-2.75754e-05
WNT6	RNAseq	0.00273296	-1.13177e-05
HMX1	RNAseq	0.00250653	-2.62788e-05
RASD1	RNAseq	0.00250151	8.70527e-06
C17orf60	RNAseq	0.0024907	-2.30229e-05
SCIN	RNAseq	0.00236702	-9.49251e-06
SAA1	RNAseq	0.0023594	1.9858e-05
SPRR3	RNAseq	0.00230247	-1.35835e-05
HAS2	RNAseq	0.00224178	-6.13482e-05
KCNF1	RNAseq	0.00224139	-3.75943e-05
HOXA9	RNAseq	0.00223603	2.12523e-05
S100A7	RNAseq	0.00220915	-3.81614e-05
CCL20	RNAseq	0.00219323	-1.51946e-06
FLRT2	RNAseq	0.00209413	-2.06434e-05
LRRN1	RNAseq	0.00208324	1.69918e-05
AC011443.6	RNAseq	0.00186554	9.62212e-06
AGR3	RNAseq	0.00167231	2.72684e-05
MT1A	RNAseq	0.00162555	-3.90634e-05
CFH	RNAseq	0.00160383	-4.4784e-06
PTGS2	RNAseq	0.00142501	-8.10376e-06
SERPINB2	RNAseq	0.000847864	-1.44216e-06

## Sheet: Etoposide
Etoposide (LS-SVM - Exon array+SNP6)
Molecular feature	Data type	Average ranking	Standard deviation on ranking	Average p-value	Standard deviation on p-value
SLC12A2	Exon array	12.5	19.6795	0.0026765	0.0040479
TP53INP1	Exon array	13.84	13.8007	0.0040421	0.0052184
ATP2C2	Exon array	16.5	14.0141	0.0053388	0.0061068
DEPDC6	Exon array	21.71	25.0834	0.0054418	0.0078713
S100A3	Exon array	21.84	19.1246	0.0084563	0.011864
LMX1B	Exon array	27.1	22.2672	0.0089371	0.011028
DKK3	Exon array	27.65	36.1496	0.0055779	0.0077529
RNF43	Exon array	27.97	31.7568	0.0067628	0.0090666
NPNT	Exon array	29.19	35.8267	0.0047775	0.0049396
SLC24A3	Exon array	38.36	46.4107	0.010408	0.019464
C8orf38	Exon array	40.68	57.0927	0.0058349	0.0080195
B3GALNT1	Exon array	44.76	54.7811	0.0096528	0.01284
DFNA5	Exon array	48.13	41.6349	0.013551	0.026945
C3orf57	Exon array	49.54	45.1398	0.014451	0.015159
ST8SIA6	Exon array	50.43	57.1539	0.011718	0.014875
WWP1	Exon array	52.08	58.5943	0.013869	0.023085
ZNF703	Exon array	57.64	59.1428	0.015215	0.021321
MYB	Exon array	61.34	71.2506	0.021409	0.047414
IGFBP2	Exon array	63.61	56.6524	0.018263	0.028337
CACNG4	Exon array	63.65	57.9537	0.015863	0.01979
LARGE	Exon array	66.15	53.8632	0.020419	0.027593
FZD4	Exon array	70.49	67.7855	0.018238	0.025051
MPP7	Exon array	73.7	63.5352	0.023237	0.032161
KIAA1324	Exon array	74.13	59.8519	0.02614	0.032811
USP18	Exon array	76.21	75.4665	0.015596	0.02334
AKR1B1	Exon array	80.42	70.5007	0.02355	0.034212
COBL	Exon array	84.74	65.3724	0.027688	0.037785
LIX1L	Exon array	86.88	73.7642	0.023759	0.032855
CYP2J2	Exon array	87.76	79.4984	0.024775	0.035867
ZNF652	Exon array	92.33	67.4203	0.029111	0.036831
MID1	Exon array	92.62	74.4272	0.020278	0.018821
FBN1	Exon array	98.52	80.0712	0.023213	0.030152
SLC2A10	Exon array	98.61	106.217	0.029064	0.046274
PYCARD	Exon array	101.78	115.285	0.029162	0.047463
RAB31	Exon array	103.99	88.4235	0.029312	0.037717
FAM126A	Exon array	112.33	76.5541	0.030851	0.028466
ERBB3	Exon array	113.31	80.8294	0.038528	0.050439
MYLIP	Exon array	115.25	101.449	0.035363	0.044893
STAC	Exon array	116.57	97.8891	0.033823	0.039241
MGAT4A	Exon array	117.69	98.1412	0.033582	0.041503
SACS	Exon array	118.29	94.9156	0.035308	0.043453
SFMBT2	Exon array	118.55	98.8155	0.026345	0.029105
PRSS8	Exon array	123.4	95.4988	0.034163	0.041286
STARD10	Exon array	123.56	91.4552	0.043523	0.065083
PGM1	Exon array	124.16	107.769	0.032761	0.038517
SEPP1	Exon array	125.6	100.995	0.038842	0.050499
ST3GAL1	Exon array	127.21	125.843	0.03469	0.050293
DNAJB4	Exon array	128.79	88.0292	0.043683	0.055302
TSPAN15	Exon array	129.07	88.6414	0.038071	0.046343
SYCP2	Exon array	129.16	115.6	0.030997	0.038349
ABCC5	Exon array	132.62	119.886	0.035269	0.042936
HGD	Exon array	135.43	98.653	0.041903	0.053343
SNF1LK	Exon array	137.56	110.093	0.034568	0.043939
SYDE1	Exon array	139.31	100.905	0.04292	0.052829
SLC9A3R1	Exon array	139.83	88.1483	0.049557	0.06147
FOXP4	Exon array	145.66	131.917	0.040883	0.047633
ATP6V1B1	Exon array	147.25	129.734	0.038129	0.042355
FAS	Exon array	147.69	131.536	0.041127	0.054297
CDH1	Exon array	149.33	105.799	0.042409	0.05455
LOC124220	Exon array	150.16	110.325	0.048852	0.062968
KIAA0258	Exon array	151.72	150.429	0.036009	0.04958
DENND2D	Exon array	152.73	101.197	0.044233	0.048398
TBC1D9	Exon array	153.13	128.9	0.046385	0.054081
PER3	Exon array	153.43	136.752	0.031482	0.038265
NRN1	Exon array	158.03	125.47	0.043107	0.054307
TUBB6	Exon array	159.13	115.367	0.058415	0.069946
RERG	Exon array	159.21	129.821	0.041279	0.049106
CDYL2	Exon array	161.18	113.978	0.053734	0.063389
CCND1	Exon array	162.65	150.26	0.035445	0.038513
SYTL2	Exon array	163.18	127.146	0.045359	0.051808
GHR	Exon array	163.42	156.773	0.045961	0.059537
C4orf34	Exon array	163.85	131.68	0.054347	0.066665
XBP1	Exon array	165.11	115.12	0.05255	0.066956
ZNF291	SNP6	165.59	156.469	0.034187	0.036793
MRC2	Exon array	169.3	159.067	0.049535	0.069045
GALNT6	Exon array	169.8	127.727	0.055749	0.070975
PPARG	Exon array	171.8	137.145	0.043624	0.046644
PRKCA	Exon array	173.46	140.289	0.05144	0.056115
TPD52L1	Exon array	173.96	127.696	0.048687	0.057644
ESR1	Exon array	175.08	120.833	0.050512	0.060591
SLC19A2	Exon array	175.33	151.622	0.05373	0.068967
ACN9	Exon array	176.7	131.584	0.042624	0.047042
NNMT	Exon array	177.04	144.541	0.048599	0.059763
SLC6A15	Exon array	179.6	148.714	0.042232	0.049795
ARRB1	Exon array	179.75	146.65	0.060378	0.077272
PPFIBP2	Exon array	179.88	142.249	0.061906	0.082187
GPR81	Exon array	182.53	132.203	0.060941	0.077938
NFE2L1	Exon array	184.96	179.999	0.041812	0.058802
ITGA5	Exon array	185.28	122.989	0.054569	0.056822
CLDN3	Exon array	186.57	145.792	0.05984	0.062101
TESK1	Exon array	188.13	122.883	0.052529	0.055133
CLSTN2	Exon array	193.03	153.062	0.044083	0.04341
TFPI2	Exon array	193.15	174.495	0.049635	0.057375
CDK5RAP3	Exon array	193.8	151.833	0.054967	0.059024
CEACAM6	Exon array	194.07	136.096	0.062813	0.077295
C9orf127	Exon array	194.21	153.607	0.058159	0.064907
PBX1	Exon array	195.89	141.43	0.06395	0.081199
CHDH	Exon array	196.31	172.478	0.049835	0.059478
MPP1	Exon array	196.92	153.526	0.063519	0.093609
TIMP2	Exon array	198.71	120.151	0.059332	0.060866
ATP6V0A4	Exon array	203.71	148.259	0.057083	0.065769
TMPRSS3	Exon array	204.04	143.097	0.06327	0.066197
LLGL2	Exon array	204.41	130.641	0.060822	0.071
ANXA9	Exon array	206.15	125.334	0.060398	0.064494
BTG2	Exon array	207.25	153.262	0.066533	0.073271
KIAA1244	Exon array	207.61	153.53	0.071118	0.090152
TPD52	Exon array	208.24	142.993	0.055898	0.057434
KCNK5	Exon array	211.07	195.957	0.053622	0.06269
PLXND1	Exon array	213.21	174.513	0.054392	0.065303
DENND1B	Exon array	213.75	141.928	0.06316	0.074043
SIDT1	Exon array	217.47	145.201	0.074716	0.08289
TMPRSS2	Exon array	218.82	183.042	0.064579	0.079323
PLOD2	Exon array	221.05	177.165	0.073637	0.08185
FN1	Exon array	224.41	155.884	0.062553	0.060369
KIRREL	Exon array	224.65	134.355	0.076579	0.087459
BAMBI	Exon array	225.09	196.901	0.07178	0.10755
PRODH	Exon array	225.4	147.76	0.082834	0.091513
HSPC105	Exon array	226.83	188.042	0.05476	0.051769
S100A2	Exon array	226.98	166.097	0.070931	0.088715
TOB1	Exon array	231.07	146.484	0.076072	0.10041
PDGFC	Exon array	232.2	156.96	0.062906	0.065542
DOPEY2	Exon array	232.58	186.747	0.081344	0.10328
AZGP1	Exon array	234.35	161.251	0.066677	0.073757
CALML5	Exon array	234.7	199.193	0.06638	0.086749
ADM	Exon array	237.14	159.073	0.076211	0.079212
ADAMTS2	Exon array	238.38	177.792	0.062893	0.076958
SERPINE1	Exon array	238.96	188.036	0.070227	0.088276
RASA3	Exon array	240.05	168.143	0.075995	0.090038
KLF4	Exon array	240.6	175.779	0.072536	0.070567
MYO5C	Exon array	241.28	152.716	0.077525	0.083809
GBE1	Exon array	241.76	175.037	0.078726	0.091927
RNF19A	Exon array	242.13	176.658	0.062775	0.073739
SGK3	Exon array	243.33	220.406	0.068381	0.090907
KIAA1467	Exon array	243.89	164.208	0.077847	0.091066
DCBLD2	Exon array	244.39	134.999	0.078766	0.074557
EDIL3	Exon array	244.88	151.681	0.078824	0.081503
IGFBP5	Exon array	244.96	169.131	0.070026	0.079512
MEGF9	Exon array	245.96	172.628	0.087368	0.10481
C14orf132	Exon array	246.08	180.062	0.064229	0.068898
NAV1	Exon array	246.55	148.259	0.071797	0.065148
EFS	Exon array	246.93	200.916	0.072526	0.099275
EIF5A2	Exon array	249.07	153.51	0.083283	0.085803
CA5B	Exon array	249.41	178.077	0.078423	0.085879
ASAM	Exon array	249.89	155.592	0.073794	0.079529
PRKAR2B	Exon array	250.42	210.3	0.070763	0.080631
ST6GALNAC2	Exon array	250.44	170.657	0.089324	0.10515
STK17A	Exon array	251.3	193.905	0.084462	0.10441
TJP3	Exon array	251.86	174.34	0.083859	0.10705
LRIG1	Exon array	253.09	197.097	0.073811	0.10229
GPR160	Exon array	255.78	174.083	0.093901	0.1134
HSPA4L	Exon array	256.17	186.677	0.065787	0.068408
IL17RB	Exon array	256.55	209.606	0.077223	0.094647
AGR2	Exon array	257.04	194.149	0.091493	0.11834
CTNND2	Exon array	257.19	175.144	0.075944	0.079156
ABCA3	Exon array	258.99	163.442	0.079314	0.091179
ACSL4	Exon array	260.71	166.034	0.097909	0.11593
SLC16A14	Exon array	261.71	172.752	0.092186	0.10166
CPA4	Exon array	262.24	184.544	0.084312	0.09574
ATP9A	Exon array	263.47	191.42	0.085586	0.11179
PSIP1	Exon array	264.09	175.279	0.081203	0.080482
TFF3	Exon array	264.35	163.872	0.088522	0.10583
GLT8D4	Exon array	264.7	167.322	0.086158	0.086448
CFL2	Exon array	264.96	158.618	0.082225	0.079107
ACTA2	Exon array	265.14	195.124	0.080929	0.093093
MAPK13	Exon array	265.25	216.668	0.089358	0.11932
DNAJA4	Exon array	265.55	201.006	0.081405	0.10432
GJA7	Exon array	266.07	151.572	0.077266	0.063518
TACSTD1	Exon array	266.57	177.43	0.080069	0.078585
FAM46C	Exon array	266.79	191.295	0.084623	0.10347
KIAA0040	Exon array	267.25	182.38	0.090707	0.097416
RBMS3	Exon array	267.25	184.398	0.08961	0.10857
C20orf23	Exon array	267.38	191.035	0.092504	0.13631
LOXL2	Exon array	267.69	182.944	0.090244	0.10727
MMP14	Exon array	268.49	181.059	0.08903	0.11993
SLC6A14	Exon array	270.96	209.457	0.079435	0.091529
ACOT4	Exon array	274.52	166.387	0.084324	0.094378
SGCB	Exon array	277.23	186.637	0.087179	0.096527
TXNIP	Exon array	278.22	183.796	0.10101	0.12422
C6orf211	Exon array	279.58	238.438	0.094177	0.12366
RNF152	Exon array	280.69	212.049	0.09745	0.11828
ACSS1	Exon array	281.05	230.314	0.08869	0.11857
EGFR	Exon array	282.32	196.49	0.097968	0.11198
ZNF704	Exon array	283.85	196.907	0.088729	0.089385
TFF1	Exon array	284.26	166.123	0.096279	0.098487
PRLR	Exon array	284.51	197.281	0.093642	0.12722
FMNL2	Exon array	285.19	207.898	0.095757	0.12486
MAP7D3	Exon array	285.71	197.704	0.10041	0.11424
HINT2	Exon array	286.29	224.655	0.086446	0.093823
CRABP2	Exon array	287.31	198.98	0.091738	0.099145
COL4A2	Exon array	289.18	172.44	0.10478	0.11732
NBL1	Exon array	289.98	250.489	0.079924	0.089551
RAB27B	Exon array	290.04	201.84	0.090034	0.11211
ST3GAL2	Exon array	290.04	219.946	0.093391	0.1205
TMC4	Exon array	290.6	180.556	0.087826	0.086558
PLTP	Exon array	292.02	195.958	0.089487	0.078435
FOSL1	Exon array	292.48	185.257	0.095344	0.10408
CD70	Exon array	292.91	192.95	0.087051	0.091638
EPB41L4A	Exon array	293.21	202.277	0.10085	0.1271
ELK3	Exon array	294.11	179.091	0.10806	0.13088
RAP1GAP	Exon array	295.64	212.493	0.099054	0.12483
KRT19	Exon array	298.45	171.916	0.10029	0.10053
GLIPR1	Exon array	299.61	204.342	0.098814	0.13091
IRF6	Exon array	299.65	184.691	0.089005	0.076169
C16orf45	Exon array	302.59	242.713	0.093105	0.10306
IGF2BP3	Exon array	303.66	186.304	0.094427	0.10925
AXL	Exon array	304.84	199.831	0.10276	0.12609
PVRL4	Exon array	304.97	180.939	0.10226	0.096759
UPP1	Exon array	306.27	200.919	0.11009	0.11824
ATAD4	Exon array	306.57	184.29	0.10501	0.11033
PLAT	Exon array	308.55	213.18	0.098398	0.12009
C1orf218	Exon array	309.83	195.362	0.10626	0.12443
EHD2	Exon array	309.99	223.097	0.10371	0.13433
BICC1	Exon array	310.1	166.93	0.10406	0.10036
FSTL3	Exon array	311.34	191.198	0.099497	0.10679
SLC35A3	Exon array	313.39	226.259	0.099703	0.11529
PERP	Exon array	313.58	206.39	0.091534	0.090186
CHMP4C	Exon array	315.41	234.336	0.10385	0.10731
RAPGEF5	Exon array	315.41	203.747	0.11112	0.12968
MALT1	Exon array	316.17	203.701	0.11225	0.1055
IRF9	Exon array	316.45	230.243	0.090946	0.090244
CLDN4	Exon array	316.68	232.879	0.11051	0.1423
PLAC2	Exon array	319.3	186.874	0.10343	0.10389
PTRF	Exon array	319.4	187.397	0.11055	0.1337
ALDH1L2	Exon array	320.42	211.739	0.10954	0.12321
IGFBP4	Exon array	321.44	245.041	0.088833	0.096753
VTCN1	Exon array	324.2	190.038	0.10351	0.10018
PKP1	Exon array	325.11	288.665	0.10678	0.13203
TNFAIP2	Exon array	326.06	226.134	0.096182	0.089857
TMEM63C	Exon array	326.28	185.726	0.11215	0.11278
C20orf54	Exon array	327.12	204.506	0.11637	0.12722
PSMB9	Exon array	328.37	237.171	0.10071	0.11468
CLIC3	Exon array	329.28	185.15	0.10974	0.1086
P2RX5	Exon array	329.5	227.577	0.098207	0.1032
STC2	Exon array	330.04	271.406	0.091913	0.097953
AMIGO2	Exon array	330.07	239.077	0.10775	0.12829
SLC16A6	Exon array	330.25	207.933	0.11356	0.13689
CTSC	Exon array	330.58	205.625	0.106	0.11141
SLC4A8	Exon array	330.95	254.651	0.1164	0.14038
S100A14	Exon array	331.31	200.982	0.11838	0.12204
C10orf81	Exon array	332.79	218.445	0.11982	0.12585
HMOX1	Exon array	334.46	224.667	0.11294	0.12245
REPS2	Exon array	334.89	204.319	0.10292	0.10392
TMEM45B	Exon array	336.6	215.395	0.12442	0.13624
SPG20	Exon array	338.29	219.356	0.11034	0.1339
ETS1	Exon array	338.86	203.744	0.11499	0.12225
VIM	Exon array	339.17	184.894	0.12227	0.11794
COTL1	Exon array	339.27	207.312	0.11275	0.11423
LOC493869	Exon array	340.42	217.524	0.11114	0.11333
COL4A1	Exon array	341.88	210.12	0.11695	0.13356
NRG1	Exon array	346.01	221.033	0.12078	0.13946
OBFC2A	Exon array	350.89	199.04	0.13064	0.1471
EPHA2	Exon array	352.48	209.672	0.12793	0.13339
LOC653723	SNP6	352.67	240.794	0.10199	0.094991
INPP4B	Exon array	352.7	240.266	0.11599	0.11907
KIAA1161	Exon array	352.89	190.989	0.11365	0.11723
DEGS2	Exon array	353.47	187.571	0.11383	0.1149
MSX2	Exon array	354.17	230.416	0.13164	0.16401
LY6K	Exon array	354.58	205.101	0.1234	0.11597
ALDH3B2	Exon array	354.64	194.226	0.12352	0.13903
ABAT	Exon array	356.04	213.723	0.11016	0.10688
PDCD4	Exon array	356.36	217.424	0.12982	0.13629
GATA3	Exon array	357.88	183.473	0.12475	0.11727
CST3	Exon array	359.76	257.735	0.12875	0.14945
ISOC1	Exon array	359.81	221.098	0.12426	0.13399
TP53I3	Exon array	360.03	226.913	0.11586	0.13367
TMEM16A	Exon array	360.21	257.055	0.13167	0.1711
TSPAN1	Exon array	363.74	263.934	0.12237	0.14152
STS	Exon array	366.15	261.114	0.11525	0.13432
PRNP	Exon array	366.82	208.07	0.1293	0.11942
WNT5A	Exon array	367.08	219.765	0.11634	0.10418
ZNF552	Exon array	367.44	239.949	0.12513	0.14462
ATP8B1	Exon array	370.08	259.044	0.12545	0.13508
ATP7B	Exon array	370.12	221.811	0.13867	0.14767
VEGFC	Exon array	370.16	224.866	0.12021	0.11257
TOX3	Exon array	370.87	224.583	0.12873	0.12444
TGM2	Exon array	371.1	256.447	0.1176	0.12683
KIAA1754	Exon array	371.63	216.578	0.13026	0.14567
FOXA1	Exon array	371.64	193.576	0.13283	0.13774
SLC39A14	Exon array	373.24	230.971	0.13723	0.14535
SLC1A3	Exon array	373.67	243.453	0.13417	0.14411
MICAL2	Exon array	374.24	230.14	0.12641	0.13404
COL12A1	Exon array	375.04	247.341	0.13771	0.14136
LOC130576	Exon array	375.14	200.565	0.12593	0.10863
CRIM1	Exon array	375.6	221.774	0.12518	0.12447
CRKRS	Exon array	375.62	283.834	0.12485	0.13015
C11orf82	Exon array	375.68	186.203	0.12097	0.10464
KLRG2	Exon array	375.8	228.355	0.14067	0.13663
C4orf19	Exon array	375.97	242.637	0.13918	0.16769
C20orf114	Exon array	376.42	244.513	0.14345	0.15382
MT1E	Exon array	377.96	257.713	0.12058	0.13328
CRIP2	Exon array	378.37	231.038	0.13638	0.15909
ANPEP	Exon array	378.38	219.704	0.12823	0.11853
ZPBP2	SNP6	379.13	281.276	0.1242	0.14266
CALD1	Exon array	381.25	190.478	0.13623	0.1282
BCAM	Exon array	381.95	255.281	0.15617	0.17925
GPC4	Exon array	384.32	275.71	0.12754	0.12493
FAM59A	Exon array	384.57	233.469	0.14736	0.14447
ALDH4A1	Exon array	385.9	210.415	0.14364	0.14703
BNC1	Exon array	387.19	232.152	0.13738	0.13086
IFI16	Exon array	388.37	219.639	0.1361	0.13579
SLC1A4	Exon array	390.78	212.883	0.14313	0.13991
REEP1	Exon array	391.13	207.218	0.12219	0.10881
RNF145	Exon array	392.32	215.968	0.12712	0.12165
ABCC11	Exon array	392.49	248.668	0.14721	0.16082
RAB11FIP1	Exon array	392.85	230.478	0.14239	0.15082
TNFSF10	Exon array	396.01	269.125	0.15131	0.17013
CAV1	Exon array	396.81	234.373	0.14291	0.15458
SIPA1L2	Exon array	397.11	277.573	0.13427	0.11984
MTL5	Exon array	397.58	223.81	0.1349	0.13063
SLC7A8	Exon array	397.99	274.233	0.15825	0.17584
C9orf152	Exon array	398.2	228.005	0.16544	0.18776
MSN	Exon array	399.09	213.485	0.15328	0.16091
PARP9	Exon array	399.91	229.492	0.14212	0.13076
GSDML	SNP6	400.48	287.156	0.13438	0.15104
PRR15	Exon array	400.56	213.341	0.13811	0.14146
MGP	Exon array	402.9	256.362	0.14293	0.13868
TMTC1	Exon array	403.8	224.797	0.14007	0.14138
CYFIP2	Exon array	406.2	231.437	0.14343	0.14322
STRA6	Exon array	407.37	290.764	0.14302	0.14416
FGFR4	Exon array	407.5	209.671	0.13808	0.11791
C10orf38	Exon array	412.01	227.614	0.14786	0.16797
RPS6KA5	Exon array	412.07	277.972	0.15396	0.16208
ALOX15	Exon array	413.55	240.554	0.13653	0.12786
KRT23	Exon array	414.9	252.332	0.14695	0.13226
B3GNT7	Exon array	416.45	267.826	0.1539	0.17064
COL5A1	Exon array	416.79	256.549	0.15236	0.1667
C1orf34	Exon array	416.9	231.707	0.14471	0.16074
CACNA1D	Exon array	417.23	241.365	0.15707	0.17133
CDC6	Exon array	420.82	210.746	0.13869	0.11594
KIAA1370	Exon array	423.92	250.093	0.15868	0.17079
CCDC125	Exon array	424.34	230.438	0.1601	0.17149
GBA2	Exon array	424.45	226.697	0.15064	0.1146
MCAM	Exon array	425.09	222.072	0.15826	0.14662
GPD1L	Exon array	428.35	211.094	0.16892	0.16493
UGT2B17	SNP6	431.01	292.676	0.15035	0.14422
GABRE	Exon array	431.9	300.184	0.16507	0.1868
ZNF91	Exon array	432.73	258.837	0.16166	0.15657
CD68	Exon array	432.97	249.302	0.1525	0.15003
ELN	Exon array	433.66	308.348	0.15333	0.14923
ARHGAP23	Exon array	433.79	228.346	0.16251	0.16081
COL5A3	Exon array	434.02	298.321	0.16187	0.15822
DSG2	Exon array	434.07	265.521	0.15289	0.14529
MAFB	Exon array	436.39	261.779	0.15132	0.13588
WDR32	Exon array	437.24	258.923	0.15231	0.15894
TCEA3	Exon array	438.27	253.405	0.16246	0.15395
TBC1D2	Exon array	439.5	262.427	0.15842	0.14137
CYR61	Exon array	439.96	237.738	0.17422	0.17348
C6orf145	Exon array	444.75	248.463	0.16273	0.14482
TGFBR2	Exon array	445.4	212.745	0.1732	0.16877
TOM1L1	Exon array	450.08	258.793	0.1574	0.1568
DZIP1	Exon array	450.46	239.132	0.16481	0.16016
GALNT7	Exon array	451.78	243.478	0.17318	0.17456
NPAL2	Exon array	451.91	315.671	0.17149	0.20167
EFNB2	Exon array	452.52	302.52	0.15661	0.12954
SULT2B1	Exon array	452.72	260.046	0.159	0.15974
ETNK2	Exon array	456.51	253.805	0.16933	0.14545
TMC5	Exon array	457.72	284.163	0.18757	0.2015
PLAUR	Exon array	457.96	239.232	0.16695	0.15134
ADAM19	Exon array	458.99	240.923	0.16572	0.15001
RDH10	Exon array	460.1	245.552	0.15772	0.12595
MUC5B	Exon array	460.96	287.164	0.17154	0.16849
TRIP13	Exon array	463.47	255.806	0.16614	0.15782
SLC16A3	Exon array	463.63	297.94	0.17554	0.18157
NT5E	Exon array	464.47	235.182	0.17585	0.17682
RHOB	Exon array	464.64	233.536	0.17043	0.15661
LHFP	Exon array	464.77	268.138	0.17549	0.17206
EPHX2	Exon array	467.48	272.292	0.17565	0.16269
TMEM46	Exon array	470.61	296.847	0.17267	0.17256
SDC1	Exon array	470.78	266.999	0.17937	0.16686
RANBP6	Exon array	472.32	265.416	0.18309	0.17019
TSPAN13	Exon array	474.01	252.275	0.18512	0.20051
KIAA0984	Exon array	475.21	221.197	0.17865	0.17152
FXYD5	Exon array	477.19	256.216	0.18106	0.18376
SULF2	Exon array	477.69	291.36	0.17775	0.15027
EIF4E3	Exon array	478.86	279.228	0.18679	0.1798
PPARBP	SNP6	478.97	310.216	0.17136	0.16586
NCOA1	Exon array	479.22	265.156	0.18685	0.19036
FSTL1	Exon array	479.31	236.265	0.1802	0.1589
ELF5	Exon array	479.83	265.593	0.17905	0.18394
PPL	Exon array	479.84	262.623	0.19316	0.16138
BAG2	Exon array	479.92	240.445	0.18674	0.17116
FBP1	Exon array	480.94	240.805	0.16742	0.15592
SERPINE2	Exon array	481.69	253.397	0.17973	0.16587
PPP1R1B	Exon array	481.77	280.468	0.18829	0.18915
GGTLA1	Exon array	482.87	288.79	0.19114	0.16845
DSP	Exon array	483.95	312.323	0.20431	0.2208
PRKCDBP	Exon array	484.09	247.679	0.17063	0.16344
MOCOS	Exon array	484.62	286.031	0.18032	0.16193
POPDC3	Exon array	485.26	269.596	0.19092	0.1788
ZNF813	Exon array	485.71	268.629	0.18271	0.16735
SORT1	Exon array	486.02	274.645	0.18461	0.15362
FLJ13236	Exon array	486.75	254.546	0.18787	0.16695
PLEKHA2	Exon array	488.02	309.688	0.18252	0.18
RORC	Exon array	489.91	254.437	0.1838	0.16969
CTNNAL1	Exon array	490.65	223.604	0.20071	0.1734
PITPNC1	Exon array	491.13	298.486	0.18635	0.17913
AVPI1	Exon array	493.49	307.295	0.18315	0.17276
AHNAK2	Exon array	494.68	277.181	0.19424	0.19159
TC2N	Exon array	495.36	290.065	0.20646	0.20443
FAM132A	Exon array	495.73	334.18	0.18606	0.1803
CREB3L4	Exon array	496.53	259.323	0.1974	0.19592
HS6ST2	Exon array	497.72	296.51	0.19	0.17071
LEPREL1	Exon array	499.27	238.387	0.19659	0.17637
ZNF506	Exon array	500.1	244.596	0.19183	0.14304
PTPRM	Exon array	500.14	271.737	0.19628	0.18703
SLC39A11	Exon array	502.18	261.928	0.17704	0.16567
RET	Exon array	504.52	273.993	0.19461	0.19158
SERPINA3	Exon array	507	285.085	0.21061	0.16467
MUC1	Exon array	507.32	244.629	0.19601	0.19276
ROR1	Exon array	508.22	261.997	0.19299	0.18744
OSBP2	Exon array	508.45	285.857	0.19894	0.17997
C3orf14	Exon array	508.71	290.702	0.20113	0.18224
RHPN2	Exon array	514.86	299.752	0.20675	0.2015
ODC1	Exon array	515.23	281.805	0.1942	0.17064
SLC40A1	Exon array	515.5	316.586	0.2111	0.21198
MME	Exon array	516.01	301.25	0.20188	0.19086
LTB4DH	Exon array	516.14	308.949	0.21086	0.19103
EPN3	Exon array	517.66	262.5	0.20378	0.20433
PLS3	Exon array	520.1	249.744	0.19869	0.17055
IFITM2	Exon array	520.15	281.112	0.19073	0.15897
MUCL1	Exon array	520.56	285.063	0.20021	0.19192
ALG12	Exon array	520.69	315.204	0.20237	0.17883
KRT15	Exon array	522.36	305.019	0.2129	0.18678
ADD2	Exon array	523.47	301.698	0.2238	0.21439
GREB1	Exon array	524.1	255.065	0.21268	0.19051
RHOD	Exon array	524.15	308.824	0.21729	0.20601
SGK	Exon array	524.39	255.21	0.20447	0.16888
LOC643827	SNP6	524.67	280.66	0.19994	0.16794
MAPT	Exon array	524.85	273.029	0.21192	0.18713
TSKU	Exon array	525.46	284.323	0.21795	0.18999
GRHL1	Exon array	527.03	304.321	0.2038	0.19392
PREX1	Exon array	527.26	269.357	0.19899	0.17075
UGT8	Exon array	528.42	257.025	0.21279	0.16781
TNFSF15	Exon array	529.8	306.341	0.22416	0.21151
SUSD2	Exon array	530.01	260.465	0.21886	0.17151
IGF2BP2	Exon array	530.97	236.028	0.21955	0.18804
RNASE4	Exon array	531.16	317.809	0.21789	0.20197
CHST11	Exon array	531.94	329.351	0.20977	0.18346
POP4	Exon array	532.8	302.834	0.22682	0.21021
SYT7	Exon array	534.08	290.047	0.23904	0.22767
TMEM86A	Exon array	534.33	268.352	0.22425	0.21209
SELENBP1	Exon array	534.99	264.002	0.20818	0.18734
GDPD3	Exon array	535.61	290.588	0.21755	0.18567
NFIA	Exon array	536.08	309.719	0.22172	0.2198
RPS10P2	SNP6	536.73	294.558	0.19473	0.15833
PPP2R2C	Exon array	537.05	291.408	0.19686	0.1626
EDG2	Exon array	537.07	279.174	0.21296	0.1875
BMP7	Exon array	538.21	308.59	0.2193	0.19027
SRPX2	Exon array	538.67	313.565	0.20761	0.20683
GAS6	Exon array	539.85	276.603	0.21446	0.19822
GRB7	Exon array	540.04	271.618	0.23285	0.21287
BARX2	Exon array	544.49	312.538	0.21809	0.19719
IRAK2	Exon array	545.84	274.202	0.21152	0.21333
PTPRU	Exon array	546.04	296.5	0.21473	0.19223
TGFBI	Exon array	549.94	295.022	0.20775	0.19216
EDG3	Exon array	550.5	296.208	0.21843	0.19555
BST2	Exon array	550.67	340.729	0.22596	0.20426
SLC4A11	Exon array	551.72	313.997	0.21772	0.19534
LRP1	Exon array	554.11	292.258	0.22489	0.21235
EGR1	Exon array	555.54	292.982	0.23883	0.21247
PDK2	Exon array	557.2	285.502	0.20447	0.17077
PIB5PA	Exon array	557.91	306.087	0.21919	0.19981
CRISP3	Exon array	558.01	293.272	0.22399	0.21396
CA12	Exon array	560.74	259.866	0.23021	0.19086
EFHD1	Exon array	561.04	285.225	0.21989	0.19605
ACSL1	Exon array	562.14	316.22	0.24702	0.21577
TACSTD2	Exon array	563.13	291.34	0.24399	0.20327
ZNF649	Exon array	563.69	304.722	0.21689	0.2038
KCNAB2	Exon array	564.98	328.191	0.22641	0.21145
HIG2	Exon array	565.26	303.478	0.23876	0.20862
RNF38	Exon array	566.04	309.363	0.22488	0.19249
CXorf6	Exon array	566.14	304.835	0.23497	0.21451
RBL2	Exon array	567.19	309.293	0.23679	0.18881
FBXL20	SNP6	568.36	330.596	0.22715	0.19533
PNPO	Exon array	568.59	292.689	0.21976	0.17518
FYN	Exon array	570.47	276.132	0.22415	0.20572
CYP1B1	Exon array	571.2	317.346	0.22884	0.17495
PARD6B	Exon array	575.21	266.095	0.24876	0.21828
LIPH	Exon array	575.23	251.78	0.22967	0.19308
SLC16A1	Exon array	575.65	288.801	0.23697	0.2185
MMP2	Exon array	576.24	294.079	0.24797	0.22571
QPRT	Exon array	576.25	280.579	0.24103	0.20523
PADI2	Exon array	577.65	281.214	0.23783	0.22043
C1orf59	Exon array	577.82	349.534	0.25631	0.2084
GNG12	Exon array	579.36	247.323	0.23312	0.19949
BRD9	Exon array	579.93	299.825	0.22958	0.20091
CAPS	Exon array	580.01	305.957	0.23415	0.19892
PCSK6	Exon array	580.95	335.262	0.24758	0.20298
SERPINB8	Exon array	581.76	276.877	0.22719	0.17965
TRPS1	Exon array	583.55	264.768	0.2278	0.19301
ZNF93	Exon array	583.75	335.712	0.24966	0.20832
PLK2	Exon array	585.02	326.527	0.25222	0.20807
SEMA7A	Exon array	585.11	269.272	0.2261	0.19047
NCAM2	Exon array	585.63	272.992	0.24592	0.19153
LGALS1	Exon array	587.14	252.852	0.24649	0.20683
YIPF1	Exon array	587.92	271.967	0.26025	0.24019
PPP1R3C	Exon array	588.69	275.601	0.24574	0.19542
B3GNT3	Exon array	588.78	271.254	0.26441	0.20551
FBXL7	Exon array	588.94	315.146	0.24943	0.21106
MED24	Exon array	590.51	323.287	0.24491	0.21123
ZNF512	Exon array	592.57	289.337	0.24267	0.19143
LTBP2	Exon array	592.65	281.42	0.2512	0.20465
GPC6	Exon array	593.22	325.664	0.24365	0.19788
ANKRD43	Exon array	596.18	289.656	0.24928	0.19793
IFI6	Exon array	596.89	293.48	0.24412	0.1897
SYDE2	Exon array	596.95	315.597	0.26138	0.2283
HEG1	Exon array	597.52	287.16	0.26251	0.21306
HBEGF	Exon array	597.78	291.414	0.26604	0.23328
THBS3	Exon array	598.12	310.343	0.2349	0.17274
OAS1	Exon array	598.96	301.577	0.25453	0.21109
IKZF5	Exon array	600.47	334.263	0.27107	0.22277
BCAT1	Exon array	600.89	281.534	0.24928	0.18882
NOTCH3	Exon array	601	336.978	0.26326	0.21904
CAV2	Exon array	601.13	290.438	0.26285	0.2208
DPYD	Exon array	601.9	253.016	0.23663	0.19572
LYN	Exon array	603.88	275.715	0.25552	0.20881
MFGE8	Exon array	604.56	255.594	0.26151	0.20543
BMP1	Exon array	604.66	277.813	0.26151	0.23786
COX6C	Exon array	606.78	354.31	0.27314	0.24421
ADFP	Exon array	607.47	330.437	0.2621	0.21672
CADPS2	Exon array	609.21	300.549	0.27353	0.22952
FLJ20920	Exon array	609.47	299.67	0.27414	0.22511
TMEM63A	Exon array	610.05	299.487	0.26579	0.22821
DSC3	Exon array	611.78	332.556	0.26739	0.23002
HLA-C	Exon array	612.63	349.398	0.28659	0.23385
LOX	Exon array	612.74	283.829	0.2428	0.20239
MGLL	Exon array	612.78	295.62	0.2601	0.19737
SNAI2	Exon array	613.9	288.568	0.2597	0.21684
AR	Exon array	614.59	289.521	0.25388	0.19293
MAN1A1	Exon array	616.83	321.406	0.27989	0.21461
CTGF	Exon array	616.96	248.471	0.25072	0.19571
INHBA	Exon array	617.49	312.81	0.24511	0.19991
SFRP1	Exon array	617.96	289.147	0.25013	0.20001
MGC9913	Exon array	621.41	322.604	0.24749	0.20369
BCAS1	SNP6	622.64	325.779	0.2642	0.23027
CASC3	Exon array	623.37	308.953	0.2571	0.20807
LOC442117	SNP6	624.12	287.736	0.23889	0.15423
SPDEF	Exon array	625.22	282.744	0.23988	0.20673
C1orf51	Exon array	627.23	340.69	0.2725	0.21979
MB	Exon array	628.14	256.66	0.24911	0.19499
MLPH	Exon array	628.18	296.521	0.27688	0.24578
COL6A2	Exon array	628.26	305.535	0.26383	0.228
SLFN11	Exon array	629.64	312.656	0.27891	0.20795
COPS8	Exon array	630.89	325.475	0.29189	0.25773
ODF4	SNP6	631.73	293.192	0.2625	0.19394
CHML	Exon array	631.85	341.708	0.26658	0.24041
FKBP10	Exon array	633.45	313.324	0.28124	0.24096
HIPK1	Exon array	633.66	343.009	0.28812	0.22599
GSTP1	Exon array	634.26	302.862	0.2843	0.21115
GAB2	Exon array	634.35	329.234	0.27754	0.21639
WFDC2	Exon array	635	330.305	0.29005	0.23446
SSBP2	Exon array	635.32	257.899	0.27674	0.20998
ZNF28	SNP6	636.63	325.696	0.26204	0.2152
ABCC4	Exon array	637.4	289.067	0.25671	0.21388
CREB3L1	Exon array	638.62	316.655	0.2946	0.23567
CXCL1	Exon array	638.86	293.622	0.2812	0.22091
RAB25	Exon array	639.02	295.103	0.26567	0.2152
ANKRD30A	Exon array	641.03	332.242	0.27459	0.23111
IMPA1	Exon array	643.48	317.267	0.28038	0.21693
C20orf42	Exon array	643.77	312.915	0.2685	0.2211
GCLM	Exon array	645	294.28	0.27939	0.21223
ATP2A3	Exon array	647.54	246.997	0.27852	0.21006
PLCH1	Exon array	648.66	283.101	0.27212	0.2335
BMP4	Exon array	649.56	348.772	0.29091	0.22305
HIST1H3J	Exon array	650.07	308.616	0.28488	0.21277
TRIB1	Exon array	651.94	353.843	0.27862	0.22271
EDARADD	Exon array	654.47	320.332	0.27665	0.22315
CNTNAP3	Exon array	655.07	285.235	0.28249	0.22521
HIST1H3H	Exon array	655.67	334.305	0.30209	0.24229
C19orf21	Exon array	655.85	289.48	0.28683	0.21696
SCUBE2	Exon array	656.28	309.989	0.29301	0.23708
CCL28	Exon array	658.51	285.744	0.29013	0.21936
ANXA6	Exon array	658.68	319.716	0.28301	0.21177
CAPN13	Exon array	658.85	291.528	0.28816	0.23959
ATP10D	Exon array	659.68	330.575	0.28474	0.22763
KIAA0195	Exon array	661.01	289.117	0.27652	0.21302
STS-1	Exon array	661.45	269.229	0.27108	0.20964
ABCC3	Exon array	662.32	342.201	0.2848	0.23016
DAB2	Exon array	663.64	323.411	0.29929	0.23536
ERBB2	Exon array	663.79	289.276	0.2886	0.23453
CRIP1	Exon array	664.98	304.426	0.28014	0.23085
KCNS3	Exon array	666.01	317.348	0.28064	0.20659
IGF1R	Exon array	666.32	339.525	0.29483	0.23703
C9orf150	Exon array	666.59	292.123	0.28774	0.20541
CLU	Exon array	667.71	306.203	0.29576	0.22685
PRICKLE1	Exon array	667.91	285.628	0.28643	0.21503
LIPG	Exon array	668.51	341.014	0.30541	0.24072
APBA2	Exon array	669.32	308.456	0.31023	0.23889
CRABP1	Exon array	669.38	298.181	0.29556	0.19833
SMC1A	Exon array	669.8	338.503	0.32234	0.23616
MFAP2	Exon array	672.53	293.567	0.29068	0.21043
WWTR1	Exon array	673.38	293.543	0.28207	0.22515
PCDHGB5	Exon array	673.94	341.161	0.29322	0.21678
NR4A1	Exon array	675.35	290.222	0.29286	0.24157
ZBTB38	Exon array	677.63	299.444	0.31935	0.24508
UCP2	Exon array	678.22	306.711	0.29423	0.24691
FRS2	Exon array	678.51	317.363	0.28718	0.22761
ALG8	Exon array	678.94	345.141	0.29811	0.22579
DLX3	Exon array	680.34	291.195	0.30155	0.24028
CUL4B	Exon array	680.51	328.935	0.30709	0.25496
EMP3	Exon array	680.76	276.003	0.27854	0.22772
C17orf28	Exon array	680.82	263.367	0.30366	0.2418
PHLDA1	Exon array	681.08	298.667	0.31092	0.25405
SNX16	Exon array	681.91	318.624	0.31502	0.23493
HTRA1	Exon array	682.33	289.004	0.29991	0.22039
PODXL	Exon array	683.12	373.339	0.32841	0.2447
CDH2	Exon array	683.54	304.837	0.28514	0.21488
OSMR	Exon array	683.6	310.908	0.28597	0.22134
PLEKHC1	Exon array	685.6	332.831	0.28795	0.2507
CRKRS	SNP6	686.25	352.417	0.31905	0.25282
CASKIN2	Exon array	687.06	301.209	0.29261	0.2193
LOC220929	SNP6	687.14	349.443	0.30802	0.25272
SEMA3C	Exon array	687.19	294.584	0.29521	0.19819
FAM83B	Exon array	688.03	301.578	0.32585	0.22612
CDC42EP3	Exon array	689.2	275.219	0.29948	0.20009
APOBEC3C	Exon array	689.56	326.84	0.30421	0.23549
FSCN1	Exon array	689.59	285.429	0.31282	0.25047
UNC13B	Exon array	690.3	277.069	0.31484	0.2236
FGFR3	Exon array	690.96	327.477	0.32034	0.26204
ARNTL2	Exon array	691.41	301.273	0.29307	0.22817
APOD	Exon array	691.44	299.369	0.29886	0.22945
COL1A1	Exon array	694.05	295.889	0.32039	0.22961
RNF144B	Exon array	694.92	278.147	0.31236	0.23578
NHEDC2	Exon array	695.7	296.431	0.31472	0.24704
SLC7A2	Exon array	695.89	298.338	0.31605	0.2275
PRSS12	Exon array	698.27	287.507	0.28903	0.2178
PLA2G10	Exon array	698.61	327.803	0.3212	0.25159
GNA15	Exon array	698.81	327.906	0.32062	0.23774
IL1RAP	Exon array	699.13	336.69	0.31082	0.24947
PLEKHB1	Exon array	699.98	339.086	0.34056	0.28297
ARRDC4	Exon array	700.03	324.286	0.33671	0.25623
SPATA20	Exon array	702.04	338.651	0.33062	0.25453
CASP4	Exon array	703.39	302.895	0.34068	0.24808
LOC653391	Exon array	705.05	295.288	0.31518	0.23136
CHN1	Exon array	707.67	318.935	0.31177	0.23533
IDH2	Exon array	708.58	319.196	0.32467	0.25204
HERC6	Exon array	709.18	325.783	0.33723	0.23397
GPRC5C	Exon array	710.56	320.162	0.29891	0.23941
MAP4K4	Exon array	710.56	283.968	0.34076	0.25428
7A5	Exon array	710.82	265.076	0.32055	0.21738
TFAP2C	Exon array	710.91	294.515	0.32194	0.22996
TMEM56	Exon array	710.95	360.012	0.34673	0.27534
DTX4	Exon array	712.33	288.236	0.31586	0.22232
PLAU	Exon array	713.63	280.228	0.2964	0.2114
SMARCA1	Exon array	713.83	343.072	0.32393	0.24254
CIDEB	Exon array	715.32	345.458	0.35973	0.24408
C2orf54	Exon array	715.76	343.203	0.31517	0.25229
INTS4	Exon array	716.73	327.34	0.33664	0.23346
SUSD4	Exon array	716.92	309.776	0.33331	0.23841
FRMD6	Exon array	717.12	296.929	0.32922	0.25406
REEP6	Exon array	717.29	286.841	0.31143	0.22118
EGLN3	Exon array	720.42	318.101	0.33482	0.25711
NAALADL2	SNP6	720.89	349.688	0.33865	0.25177
MED1	Exon array	721.63	346.717	0.34627	0.26396
GPR176	Exon array	722.92	330.332	0.3146	0.2627
KITLG	Exon array	723.5	319.291	0.3436	0.25115
LIF	Exon array	723.67	296.266	0.33653	0.23704
CTSL1	Exon array	725.04	325.435	0.31388	0.22299
GADD45A	Exon array	725.21	280.442	0.30922	0.23384
LEPRE1	Exon array	730.35	294.156	0.36211	0.26617
EHF	Exon array	731.08	310.717	0.31556	0.24753
DSG3	Exon array	731.13	351.211	0.35068	0.2703
KYNU	Exon array	731.19	381.421	0.34451	0.26793
C1orf116	Exon array	731.32	344.546	0.34344	0.24314
NRAS	Exon array	731.33	315.387	0.31452	0.24039
SEMA4C	Exon array	732.41	337.316	0.33781	0.25219
RCN3	Exon array	732.63	297.998	0.33663	0.26106
LDHB	Exon array	733.18	284.313	0.32558	0.23173
SERPINA1	Exon array	733.42	300.551	0.32372	0.23072
ACOT1	SNP6	733.51	380.485	0.33988	0.26148
GABRA3	Exon array	733.57	355.648	0.35998	0.23864
SCGB2A2	Exon array	733.89	276.061	0.34265	0.24086
CFHL4	SNP6	734.05	351.18	0.32953	0.2576
SPARC	Exon array	734.11	254.284	0.30153	0.19724
CA2	Exon array	735.79	361.622	0.36366	0.25123
TPM2	Exon array	735.8	303.877	0.30957	0.23368
C10orf116	Exon array	736.06	295.962	0.33356	0.25695
ORAOV1	Exon array	738.57	331.447	0.32789	0.21201
NAV2	Exon array	739.57	320.873	0.34557	0.26106
KREMEN1	Exon array	740.21	321.505	0.33174	0.25964
SH3BGRL	Exon array	741.48	326.207	0.34038	0.23187
MXRA8	Exon array	741.79	372.83	0.35832	0.24182
CPE	Exon array	741.98	313.319	0.33629	0.24903
HIST1H4L	Exon array	742.93	329.177	0.37941	0.2674
NRSN2	Exon array	743.81	388.07	0.37857	0.2792
AFF3	Exon array	745.04	313.2	0.34808	0.25027
TSPAN12	Exon array	745.29	309.355	0.35015	0.28213
MAML2	Exon array	745.46	289.498	0.35273	0.25342
KIAA0644	Exon array	746.24	320.8	0.33564	0.25415
ARSJ	Exon array	746.38	288.899	0.32037	0.22112
ANTXR1	Exon array	746.71	300.834	0.32254	0.24696
CCNE1	Exon array	747.62	319.944	0.35692	0.27088
SH3KBP1	Exon array	748.37	325.35	0.33701	0.26914
ANKRD15	SNP6	749.2	354.587	0.32814	0.2244
MOSC1	Exon array	749.47	339.722	0.36832	0.27421
RAB34	Exon array	750.7	338.315	0.32542	0.251
ZNF570	Exon array	750.88	354.061	0.36088	0.25321
SERPINB1	Exon array	751.76	325.982	0.37756	0.23428
MATN2	Exon array	752.39	326.991	0.39503	0.2473
WIPF2	Exon array	753.04	340.132	0.36032	0.2334
SCNN1A	Exon array	754.28	309.445	0.36251	0.26254
DDIT4	Exon array	754.62	299.727	0.3698	0.21489
SDCBP2	Exon array	754.97	313.794	0.36965	0.24379
TBX3	Exon array	755.88	341.931	0.37254	0.27202
AGPS	Exon array	756.3	281.821	0.36217	0.2551
MYL9	Exon array	756.74	296.805	0.35852	0.26015
LOC89944	Exon array	757.37	322.559	0.34659	0.24736
MLLT11	Exon array	758.2	348.392	0.35606	0.24868
FAM102B	Exon array	759.58	376.315	0.3681	0.25565
F3	Exon array	759.83	327.71	0.35181	0.24587
MET	Exon array	760.31	319.557	0.33341	0.23964
CSF1	Exon array	760.61	292.253	0.33421	0.22624
GLS	Exon array	760.79	281.431	0.35798	0.25051
FLVCR2	Exon array	761.43	314.896	0.35343	0.22923
CMBL	Exon array	762.83	332.393	0.36173	0.25887
OPTN	Exon array	763.55	316.538	0.3495	0.24729
ZNF750	Exon array	765.38	292.842	0.37013	0.2851
S100A8	Exon array	765.77	312.564	0.38713	0.23447
SLC43A3	Exon array	766.9	321.632	0.3649	0.26714
PLCB1	Exon array	768.34	375.264	0.37584	0.29157
MTSS1	Exon array	768.43	326.699	0.37073	0.26569
NBN	Exon array	769.12	401.301	0.40772	0.27688
FAM77C	Exon array	770.69	349.577	0.35224	0.2305
C1orf181	Exon array	771.44	319.992	0.35831	0.26934
EMB	Exon array	773.5	361.315	0.41405	0.29085
IGFBP6	Exon array	774.47	266.803	0.38353	0.25246
COPZ2	Exon array	775.75	369.738	0.37873	0.26361
LRP5	Exon array	776.61	314.777	0.36901	0.26495
KRT16	Exon array	782.63	371.137	0.40722	0.25747
STARD4	Exon array	783.45	346.464	0.39837	0.25292
ARNT2	Exon array	783.54	363.794	0.39989	0.26482
NRP1	Exon array	784.51	289.596	0.36055	0.24966
CXADR	Exon array	785.52	344.692	0.38147	0.25941
NFIX	Exon array	785.68	337.537	0.37065	0.27091
TGFB1	Exon array	787.03	309.819	0.34775	0.25654
PSAT1	Exon array	790.78	318.142	0.38068	0.26797
SEPT3	Exon array	791.39	328.108	0.41746	0.24608
GPX3	Exon array	791.71	336.828	0.39804	0.27725
AREG	Exon array	792.26	333.811	0.39261	0.25693
EVI1	Exon array	793.61	369.97	0.39712	0.25699
SRPX	Exon array	794.16	278.275	0.39435	0.24907
ENPP1	Exon array	794.53	352.128	0.37958	0.2752
FLJ20433	SNP6	794.55	346.277	0.41468	0.27944
GNTIVH	SNP6	796.74	338.058	0.36874	0.25999
OAS3	Exon array	800.37	336.227	0.39013	0.25998
ITGB6	Exon array	800.72	322.182	0.40232	0.28346
EPHX1	Exon array	801.17	356.211	0.41601	0.26445
CRISPLD2	Exon array	801.82	315.048	0.3824	0.24272
ARHGDIB	Exon array	802.13	296.887	0.41588	0.27388
IL27RA	Exon array	803.56	341.086	0.42185	0.29535
ICA1	Exon array	804.23	290.601	0.34845	0.25667
ABCA12	Exon array	804.58	301.22	0.36178	0.262
TRIM6	Exon array	804.76	359.235	0.41864	0.26026
MT1JP	Exon array	806.96	327.21	0.41679	0.26994
SLC9A2	Exon array	807.84	310.908	0.37633	0.27484
KLRC2	SNP6	809.62	352.614	0.37613	0.24599
RPS6KB1	Exon array	811.48	309.652	0.40001	0.23545
METTL7A	Exon array	811.95	275.804	0.3854	0.25398
BRF2	Exon array	812.01	357.723	0.3805	0.25667
ABCD3	Exon array	812.83	356.444	0.42662	0.27593
SLC7A11	Exon array	813.79	293.762	0.38931	0.26246
C1orf64	Exon array	815.24	294.835	0.37725	0.28174
TMEM164	Exon array	815.97	293.368	0.36839	0.24015
TNFRSF10D	Exon array	818.36	292.078	0.38546	0.24137
DUSP4	Exon array	819.91	316.98	0.42266	0.29868
S100P	Exon array	820.09	282.424	0.42081	0.25365
ABCC2	Exon array	820.38	362.451	0.4474	0.2811
CMTM7	Exon array	820.38	286.502	0.3978	0.24655
SLC41A2	Exon array	821.11	365.745	0.45337	0.27034
RSF1	Exon array	822.2	321.043	0.44308	0.2682
CD58	Exon array	823.14	311.06	0.42883	0.28301
PLAC8	Exon array	823.18	300.872	0.38042	0.24388
ME1	Exon array	823.59	362.468	0.40283	0.25448
AKR1C2	Exon array	823.63	357.636	0.40798	0.27556
ETS2	Exon array	823.91	307.391	0.38274	0.25272
KRT5	Exon array	825.37	337.466	0.435	0.27469
HLA-DMA	Exon array	826.02	319.548	0.4411	0.28338
COL6A1	Exon array	829.16	318.469	0.38401	0.27324
HIST1H1A	Exon array	830.18	320.642	0.4118	0.27529
ELL2	Exon array	830.99	318.03	0.41598	0.25246
TTYH2	Exon array	831.28	332.543	0.39775	0.26796
PGF	Exon array	833.56	304.539	0.41042	0.25386
GSTT1	Exon array	834.09	326.226	0.4172	0.25939
LAMB1	Exon array	835.78	317.665	0.3992	0.25663
APPBP2	Exon array	837.11	323.984	0.40304	0.25173
ATP1A3	Exon array	838.51	310.006	0.42854	0.2464
TMEM62	Exon array	839.85	310.404	0.42037	0.27708
TGFB2	Exon array	842.32	306.974	0.39381	0.25888
RASD1	Exon array	844.75	313.172	0.42449	0.27323
RARRES1	Exon array	846.28	361.397	0.44043	0.26905
GPR110	Exon array	847.26	308.728	0.42667	0.23892
CORO2A	Exon array	847.55	288.98	0.43165	0.25819
CDKN1A	Exon array	848.1	271.67	0.43964	0.2236
TM4SF1	Exon array	849.05	340.94	0.47171	0.25815
TUBA4A	Exon array	849.82	335.855	0.47337	0.28172
ARL4C	Exon array	851.18	310.092	0.41265	0.2699
FGFR2	Exon array	852.73	282.591	0.43014	0.23284
SCCPDH	Exon array	853.02	342.164	0.4537	0.26843
PSCA	Exon array	853.07	304.934	0.44718	0.26789
CHRNB1	Exon array	853.14	294.717	0.42655	0.243
MGAM	SNP6	853.21	377.765	0.4338	0.27453
GAL	Exon array	853.32	355.167	0.46476	0.25689
CALB2	Exon array	854.42	340.493	0.43349	0.23685
TIMP3	Exon array	854.67	376.315	0.43748	0.27554
ZNF486	Exon array	855.89	321.184	0.44498	0.25612
OSBPL6	Exon array	856.25	294.577	0.43599	0.2585
TLE4	Exon array	856.53	292.279	0.41792	0.26018
TGFBR3	Exon array	857.82	293.177	0.40275	0.25119
PSMD6	Exon array	858.6	317.904	0.42808	0.25042
ADCY8	SNP6	859.24	337.206	0.4468	0.26539
PAK1	Exon array	859.31	317.897	0.43778	0.26467
NOG	Exon array	859.8	331.397	0.43121	0.27927
SPNS2	Exon array	859.91	311.145	0.42521	0.27279
TM7SF2	Exon array	861.25	288.304	0.41022	0.25106
KIAA0953	Exon array	861.51	307.311	0.41231	0.27389
GYG2	Exon array	861.76	309.493	0.44058	0.26293
LOXL1	Exon array	862.63	310.635	0.4176	0.26162
SPRY1	Exon array	863.88	334.745	0.41741	0.28049
SPOCK1	Exon array	864.24	319.949	0.4308	0.2882
NUPR1	Exon array	865.59	312.404	0.42824	0.26239
TGFB1I1	Exon array	865.59	259.144	0.42246	0.24024
HIST1H4F	Exon array	865.67	357.513	0.43845	0.25907
ANXA1	Exon array	866.66	275.804	0.44226	0.27189
NDRG1	Exon array	869.34	307.973	0.46137	0.26213
CPAMD8	Exon array	869.54	319.383	0.43258	0.27949
KRT4	Exon array	869.71	305.518	0.5013	0.311
SORL1	Exon array	870.87	297.02	0.45346	0.27351
LOC440040	SNP6	871.94	329.379	0.42368	0.23936
RTN4IP1	Exon array	872.7	363.416	0.4546	0.26302
KLF5	Exon array	872.8	318.558	0.48292	0.26715
CALCOCO2	Exon array	873.26	341.524	0.46265	0.2874
ZNF772	Exon array	873.38	311.949	0.44669	0.24966
MAP1B	Exon array	873.6	283.403	0.44214	0.27967
MYST4	Exon array	873.71	321.5	0.40987	0.27791
LOC644125	SNP6	874.17	336.95	0.44822	0.26441
PYGL	Exon array	875.43	352.884	0.45767	0.30105
STMN3	Exon array	877.25	343.391	0.47896	0.2679
SERPINH1	Exon array	877.37	320.024	0.44137	0.26218
SLC39A6	Exon array	878.02	343.209	0.43368	0.25915
EXT1	Exon array	878.08	267.018	0.42049	0.25276
TMEM45A	Exon array	880.77	302.303	0.45892	0.26639
TSEN54	Exon array	881.28	287.338	0.46978	0.26165
KLK6	Exon array	881.67	344.102	0.48001	0.28281
MLLT6	Exon array	882.13	319.64	0.46614	0.27754
ST6GAL1	Exon array	882.4	292.187	0.45376	0.28813
ERRFI1	Exon array	882.85	289.606	0.42139	0.24226
GM2A	Exon array	884.06	324.212	0.44444	0.26939
ARHGAP26	Exon array	885.64	351.633	0.48543	0.26186
KHDRBS3	Exon array	886.26	387.275	0.46687	0.27129
P2RY6	Exon array	886.32	302.275	0.46211	0.27132
ITGB4	Exon array	886.56	325.658	0.45506	0.27874
ROBO1	Exon array	887.59	331.139	0.45481	0.26803
STOM	Exon array	887.64	306.18	0.45624	0.25528
XPO7	Exon array	888.15	342.932	0.47885	0.28992
GSTM3	Exon array	888.35	299.015	0.4518	0.24224
SLC44A4	Exon array	888.73	298.375	0.45936	0.27685
ID3	Exon array	888.94	295.811	0.45388	0.24287
KIF13B	Exon array	889.02	270.678	0.45286	0.25826
OASL	Exon array	889.74	345.165	0.47683	0.26289
C11orf67	Exon array	889.94	347.07	0.47604	0.26609
ITGA3	Exon array	892.99	300.799	0.45619	0.27713
PARP14	Exon array	893.69	291.601	0.49317	0.25881
LOC645280	SNP6	894.11	347.897	0.4642	0.26832
MAGED2	Exon array	894.14	294.202	0.4513	0.26818
TRIM2	Exon array	897.05	338.629	0.50559	0.26411
GRAMD2	Exon array	897.34	326.173	0.48064	0.28834
PSMD3	Exon array	897.74	328.914	0.49141	0.26716
PDLIM1	Exon array	899.43	316.747	0.49366	0.25626
SHOC2	Exon array	900.16	291.245	0.44765	0.26789
SDC2	Exon array	901.16	350.968	0.52191	0.27767
FOS	Exon array	901.72	350.948	0.52869	0.2826
SYT8	Exon array	902.28	355.502	0.49866	0.27646
DUSP7	Exon array	903.98	290.878	0.44049	0.26269
LOC402360	SNP6	904.34	315.898	0.47287	0.26674
GK5	Exon array	904.35	311.83	0.45916	0.25533
LOC553158	SNP6	905.03	355.334	0.48286	0.27351
NDRG2	Exon array	906.26	312.525	0.47894	0.26429
ELAVL2	SNP6	906.73	316.123	0.47287	0.26674
PCDHB2	Exon array	906.81	332.245	0.46697	0.25661
DKK1	Exon array	908.92	323.718	0.49941	0.27266
LGALS9	Exon array	909.07	333.355	0.49568	0.2801
B4GALNT1	Exon array	909.3	314.726	0.45424	0.26958
PDZK1IP1	Exon array	909.69	318.585	0.46349	0.24673
FJX1	Exon array	909.83	285.86	0.47451	0.27389
MFI2	Exon array	910.09	283.349	0.47437	0.26767
NAT9	Exon array	911.47	353.051	0.46234	0.28182
RND1	Exon array	911.6	275.668	0.48119	0.27953
BCAS2	Exon array	911.92	319.607	0.49156	0.28659
ABLIM3	Exon array	912.32	350.245	0.45844	0.25707
METTL7B	Exon array	912.69	299.975	0.48108	0.26929
NFE2L3	Exon array	913.27	303.695	0.51097	0.28543
MOSC2	Exon array	913.51	328.83	0.45389	0.28075
EPB41L2	Exon array	915.23	285.7	0.47729	0.27986
GPX2	Exon array	915.29	316.199	0.48979	0.27379
NEO1	Exon array	915.66	289.747	0.47579	0.27426
ZDBF2	Exon array	915.84	309.329	0.45853	0.2736
SIRPB1	SNP6	917.08	393.184	0.49043	0.30769
ESR1	SNP6	917.31	352.925	0.47821	0.29905
POU6F2	SNP6	917.58	380.889	0.53055	0.30064
PPM1D	Exon array	918.32	324.897	0.47207	0.26404
MMP15	Exon array	919.69	302.246	0.47006	0.28166
RASD2	Exon array	919.99	296.702	0.51516	0.25483
PTBP2	Exon array	920.95	297.576	0.49929	0.28084
RARRES3	Exon array	922.13	291.804	0.52121	0.27447
ACY1L2	Exon array	923.25	310.001	0.4924	0.27622
DAPK1	Exon array	924.11	353.605	0.49992	0.28052
LANCL2	Exon array	924.65	324.549	0.4806	0.25426
ZNF584	Exon array	924.83	298.04	0.52692	0.29271
MX1	Exon array	925.56	346.419	0.48192	0.27222
NUCB2	Exon array	925.77	304.04	0.48064	0.27295
LAMB3	Exon array	927.35	309.665	0.50831	0.27059
PCP4	Exon array	930.39	318.887	0.47717	0.29961
DDHD2	Exon array	930.97	307.466	0.52117	0.24597
FNBP1L	Exon array	931.27	252.054	0.47932	0.24669
UNC5B	Exon array	931.61	386.609	0.53145	0.30873
CLDN7	Exon array	932.43	286.466	0.48863	0.27898
CYB5R2	Exon array	932.9	302.546	0.52742	0.2797
MIPEP	Exon array	932.96	289.662	0.5255	0.25964
GGT6	Exon array	933.26	309.975	0.46312	0.2613
NRARP	Exon array	933.49	334.654	0.49914	0.2714
F2R	Exon array	933.74	305.014	0.50292	0.26333
LMO7	Exon array	934	327.375	0.51725	0.26834
PTPRN2	SNP6	935.16	369.794	0.48075	0.27523
TINAGL1	Exon array	935.27	306.085	0.5297	0.26882
GPR177	Exon array	935.97	276.881	0.49111	0.27606
LOC643847	SNP6	937.47	368.188	0.49303	0.28435
SMURF2	Exon array	937.53	298.219	0.50506	0.27265
MYEOV	Exon array	937.93	311.941	0.52228	0.25443
RBP1	Exon array	938.89	346.287	0.53349	0.28439
MFSD2	Exon array	938.93	344.444	0.53475	0.2775
B4GALNT3	Exon array	939.37	301.371	0.4951	0.24056
DCBLD1	Exon array	939.39	299.207	0.45622	0.26417
TUBA1A	Exon array	939.57	275.626	0.51366	0.25306
SLC16A5	Exon array	940.64	353.955	0.50891	0.29728
LOC646636	SNP6	940.67	318.858	0.4989	0.26948
NCOA3	Exon array	941.82	286.157	0.53852	0.25586
ITGB8	Exon array	942.04	335.099	0.54663	0.26534
LIFR	Exon array	942.5	296.469	0.47586	0.25257
SATB2	Exon array	942.9	294.15	0.54157	0.26816
TGFB3	Exon array	943.2	277.592	0.50263	0.27846
ANKH	Exon array	943.44	275.218	0.47135	0.2662
ADD3	Exon array	944.86	342.358	0.53619	0.28065
LACTB2	Exon array	945.18	314.136	0.49744	0.26548
BDKRB2	Exon array	945.68	329.762	0.49699	0.29191
SNCG	Exon array	946.07	322.578	0.52524	0.29227
PPM2C	Exon array	946.72	362.707	0.54856	0.27739
KRT17	Exon array	947.04	336.796	0.50993	0.26858
PERLD1	Exon array	947.84	319.345	0.47835	0.27786
ZNF347	Exon array	947.9	321.982	0.52321	0.27028
S100A9	Exon array	948.36	318.857	0.5121	0.25381
GALNT10	Exon array	948.42	284.971	0.4917	0.25893
DST	Exon array	950.59	259.693	0.54114	0.26622
SYNC1	Exon array	950.66	336.785	0.53365	0.26888
CCDC49	Exon array	951.49	268.243	0.5154	0.24096
KDELC2	Exon array	952.93	312.076	0.50591	0.27975
GGT1	Exon array	952.95	287.934	0.52158	0.2874
CPT1A	Exon array	953	290.022	0.49073	0.257
PAPSS2	Exon array	954.48	364.944	0.53147	0.25907
ERMP1	Exon array	955.41	242.984	0.54844	0.26629
CD44	Exon array	955.81	301.75	0.48113	0.2851
EMP1	Exon array	956.44	287.457	0.49641	0.25672
ALDOC	Exon array	958.79	323.543	0.57203	0.2772
TP53	Exon array	958.87	296.611	0.50761	0.23863
FBXO32	Exon array	959.42	314.361	0.54557	0.25125
PREP	Exon array	960.17	291.602	0.52825	0.25874
CNKSR3	Exon array	961.28	322.911	0.57866	0.26143
EREG	Exon array	961.52	329.012	0.56737	0.27977
KCNMA1	Exon array	961.89	302.797	0.54508	0.28074
MSL-1	Exon array	962.6	340.778	0.58412	0.29154
PTPRG	Exon array	962.67	255.145	0.5491	0.26781
C1orf115	Exon array	963.16	301.279	0.46862	0.27294
CLDN1	Exon array	963.27	289.528	0.58015	0.2667
SLC25A37	SNP6	963.65	330.281	0.53004	0.26357
ALDH1A3	Exon array	963.71	313.233	0.51515	0.27219
MEST	Exon array	964.09	295.459	0.571	0.25144
TDRKH	Exon array	964.66	303.922	0.54117	0.27892
THBS1	Exon array	965.71	288.308	0.52519	0.27694
ITGA2	Exon array	967.41	335.804	0.54705	0.27948
PRAME	Exon array	967.73	302.243	0.52316	0.26243
DHRS2	Exon array	967.97	317.632	0.53751	0.28865
H2AFY2	Exon array	968.34	251.839	0.50996	0.22177
PROSC	Exon array	969.14	304.363	0.55465	0.27755
CX3CL1	Exon array	969.24	353.547	0.53551	0.28272
B3GNT5	Exon array	969.41	299.308	0.49566	0.27856
OAS2	Exon array	969.6	260.688	0.52139	0.23346
FAM92A1	Exon array	970.17	301.876	0.55219	0.29035
SESN3	Exon array	970.42	318.296	0.53971	0.26403
TNC	Exon array	970.46	291.603	0.52577	0.27714
DPYSL2	Exon array	971.67	252.434	0.54865	0.26908
PCOLCE	Exon array	971.74	274.947	0.50671	0.2464
TFAP2B	Exon array	971.83	322.951	0.57815	0.27461
CHAC1	Exon array	972.02	335.176	0.54379	0.25898
ORMDL3	Exon array	972.57	301.129	0.50172	0.28179
MGC48595	SNP6	972.81	334.406	0.53256	0.2898
IFITM3	Exon array	973.1	276.426	0.53713	0.27594
GUCY1A3	Exon array	974.07	325.116	0.52754	0.28172
MPZL2	Exon array	974.59	313.223	0.55838	0.29184
TRBV6-2	SNP6	975.9	353.937	0.53194	0.27604
BCAS1	Exon array	976.05	298.79	0.51852	0.29303
DNAJC15	Exon array	977.76	303.332	0.57234	0.26639
IFITM1	Exon array	977.88	345.594	0.55435	0.26032
TRAM2	Exon array	979.2	348.898	0.59028	0.27208
HRASLS3	Exon array	981.72	304.323	0.51566	0.26588
TGFA	Exon array	982.1	315.484	0.55474	0.27638
SLC27A2	Exon array	982.89	263.943	0.55432	0.25721
FZD7	Exon array	983.17	359.776	0.56558	0.26683
GPR126	Exon array	983.17	287.766	0.53725	0.2455
LARGE	SNP6	985.81	321.771	0.52469	0.2644
INTS2	Exon array	986.3	308.69	0.5742	0.26053
HSD17B1	Exon array	986.91	311.188	0.56078	0.28967
SAMD9	Exon array	988.15	277.072	0.51719	0.23308
GUCY1A2	Exon array	988.32	323.771	0.55426	0.27415
LOC646227	SNP6	989.35	340.552	0.53409	0.28041
QRSL1	Exon array	989.89	330.312	0.56908	0.27122
FUT3	Exon array	991.04	301.664	0.52384	0.2587
PIP	Exon array	991.31	292.257	0.51542	0.27924
DLG5	Exon array	991.46	322.315	0.59619	0.25476
PRKAA2	Exon array	991.57	295.731	0.55952	0.26122
BTNL3	SNP6	991.67	340.685	0.53409	0.28041
ELF3	Exon array	993.63	245.183	0.60074	0.27005
GDF15	Exon array	994.22	248.101	0.59304	0.24968
TRIM37	Exon array	994.33	313.726	0.53655	0.26469
CTSB	Exon array	994.51	336.848	0.59307	0.2462
PWCR1	Exon array	994.58	291.407	0.60704	0.2557
LOC646611	SNP6	994.68	321.673	0.54774	0.28518
NME7	SNP6	994.81	293.407	0.54215	0.27407
CLIP4	Exon array	995.35	266.937	0.55073	0.26081
RAC2	Exon array	996.09	275.159	0.52388	0.24052
EPHB6	Exon array	997.52	325.685	0.56315	0.2577
RHOV	Exon array	998.5	256.313	0.57601	0.25638
ZNFN1A3	SNP6	999.46	306.715	0.56319	0.2517
WWOX	SNP6	1000.21	320.205	0.53546	0.2641
SLC44A5	SNP6	1000.72	335.284	0.54575	0.27264
GPR137B	Exon array	1002.38	273.509	0.54046	0.27705
PXMP4	Exon array	1002.57	271.306	0.52784	0.25874
LAMA3	Exon array	1002.84	299.322	0.58589	0.27625
LOC349196	Exon array	1003.11	335.056	0.58065	0.27152
HOXB3	Exon array	1004.92	289.296	0.60813	0.27938
NTN4	Exon array	1005.19	327.599	0.59873	0.28298
CNN3	Exon array	1005.27	277.78	0.58798	0.26228
PXDN	Exon array	1007.7	301.678	0.58259	0.28665
KLK8	Exon array	1008.29	325.825	0.54713	0.26352
DSE	Exon array	1008.37	272.435	0.53418	0.27793
AKR1C3	Exon array	1008.54	304.022	0.56337	0.28689
PLCE1	Exon array	1008.84	287.971	0.59376	0.28347
TAGLN	Exon array	1009.22	257.9	0.5094	0.25905
PAM	Exon array	1010.4	291.6	0.55509	0.27266
A4GALT	Exon array	1010.79	272.698	0.59358	0.22947
ETV5	Exon array	1011.51	274.9	0.57895	0.26827
BET1	Exon array	1012.84	282.2	0.55954	0.23519
EDN1	Exon array	1013.59	294.418	0.57108	0.23442
BDKRB1	Exon array	1014.04	289.345	0.58882	0.24996
DUSP6	Exon array	1014.07	287.073	0.58128	0.2418
CBS	Exon array	1014.58	323.856	0.56962	0.25355
ENC1	Exon array	1014.85	332.682	0.5649	0.25956
GPRC5A	Exon array	1015.13	299.697	0.55634	0.25961
MXRA5	Exon array	1015.99	351.385	0.63647	0.27791
TMEM40	Exon array	1016.82	265.198	0.58348	0.2668
LOC440300	SNP6	1017.48	292.065	0.55073	0.24406
RNF152	SNP6	1017.62	330.447	0.54789	0.27501
DMBT1	SNP6	1018.19	303.086	0.58384	0.26439
PHF8	Exon array	1018.98	277.481	0.54606	0.26089
LOC388152	SNP6	1019.88	292.062	0.55073	0.24406
FKBP5	Exon array	1020.14	278.904	0.57211	0.23801
TDRD1	Exon array	1020.91	294.029	0.62012	0.25028
HLA-A	Exon array	1021.5	334.707	0.60696	0.27544
HOXB2	Exon array	1021.67	311.503	0.60509	0.24916
LOC161527	SNP6	1022.18	292.116	0.55073	0.24406
HSPA2	Exon array	1022.92	289.052	0.61386	0.24817
BRIP1	Exon array	1023.49	301.125	0.56797	0.26234
KLK5	Exon array	1023.74	294.295	0.58812	0.26116
CDH13	Exon array	1024.11	258.447	0.56621	0.24689
BEX4	Exon array	1024.25	220.735	0.56855	0.22208
HIST1H2BB	Exon array	1024.33	297.37	0.61702	0.24483
PFTK1	Exon array	1024.59	266.55	0.61596	0.25204
SFN	Exon array	1025.95	339.403	0.59131	0.2737
HLA-DRB5	SNP6	1028.82	337.88	0.58444	0.25915
UGDH	Exon array	1029.36	266.149	0.58361	0.24646
ASH2L	Exon array	1029.53	330.38	0.59751	0.27959
HOXC10	Exon array	1029.74	258.779	0.57864	0.24602
GNE	Exon array	1029.79	311.04	0.59072	0.25437
GPX1	Exon array	1030.49	281.478	0.55519	0.25707
C19orf2	Exon array	1031.89	291.821	0.61616	0.24915
SLC16A7	Exon array	1032.55	280.002	0.59598	0.26502
APOBEC3B	Exon array	1034.25	283.005	0.61589	0.2301
LOC402095	SNP6	1034.26	333.332	0.57592	0.28791
WNK1	SNP6	1034.35	343.182	0.59879	0.266
LARP6	Exon array	1034.46	264.564	0.53505	0.2537
AMOTL1	Exon array	1034.91	307.963	0.62057	0.26589
UQCRFS1	Exon array	1035.55	278.952	0.57913	0.2589
EDG7	Exon array	1035.92	286.239	0.61672	0.23955
PRSS23	Exon array	1036.43	257.127	0.63491	0.24336
C21orf63	Exon array	1036.52	300.626	0.59013	0.2513
LPHN2	Exon array	1036.55	279.957	0.57837	0.27007
KIAA1324L	Exon array	1037.22	258.026	0.55978	0.24546
PRKRIR	Exon array	1037.3	287.61	0.57823	0.24334
NEUROD2	SNP6	1037.91	300.122	0.60561	0.26076
LOC646609	SNP6	1038.08	309.626	0.58484	0.27987
F2RL1	Exon array	1038.8	297.705	0.61017	0.26452
ITGA6	Exon array	1039.46	243.041	0.57031	0.24626
DDAH1	Exon array	1039.59	272.996	0.62873	0.24146
CPD	Exon array	1039.63	281.456	0.65171	0.23332
ANXA3	Exon array	1039.66	296.745	0.62643	0.24959
ELP2	Exon array	1039.96	307.367	0.61125	0.25731
PPP1R1B	SNP6	1040.37	300.181	0.60561	0.26076
SP6	Exon array	1040.46	333.859	0.57457	0.27445
PLCB4	Exon array	1041.87	259.498	0.5794	0.25961
GRB10	Exon array	1042.16	286.758	0.59431	0.25741
PDLIM4	Exon array	1042.31	278.541	0.5791	0.24395
OGFRL1	Exon array	1042.77	285.9	0.62369	0.24547
STARD3	SNP6	1042.79	300.192	0.60561	0.26076
LCE3C	SNP6	1043.01	298.599	0.5714	0.22735
TMEPAI	Exon array	1043.05	278.489	0.63399	0.25651
HERPUD1	Exon array	1043.11	227.903	0.64054	0.22487
C17orf37	Exon array	1043.97	253.402	0.59629	0.24314
TIMP1	Exon array	1043.99	254.288	0.5882	0.25267
CACNA1H	Exon array	1044.45	254.348	0.61793	0.25184
XYLT1	Exon array	1044.95	277.091	0.62349	0.25142
KIAA1946	Exon array	1045.09	321.717	0.60399	0.24906
ADAM32	SNP6	1045.34	331.9	0.58485	0.28677
ALDH2	Exon array	1046.71	259.067	0.6414	0.25685
C17orf37	SNP6	1047.44	301.458	0.60493	0.25543
NNT	Exon array	1047.75	271.31	0.59097	0.27984
MPP2	Exon array	1048.23	254.491	0.60899	0.24202
PHCA	Exon array	1048.74	282.77	0.63348	0.24539
SHCL1	SNP6	1048.8	278.969	0.58524	0.25155
OLFM2	Exon array	1049.09	267.174	0.6181	0.24421
PCDHGB1	Exon array	1049.34	287.352	0.60417	0.25632
GPR124	Exon array	1049.36	221.301	0.64247	0.23948
GTF2H2	Exon array	1049.47	251.5	0.63651	0.24805
GRB7	SNP6	1049.67	301.459	0.60493	0.25543
KRTAP9P1	SNP6	1049.76	290.224	0.57873	0.24028
ATP8B2	Exon array	1050.14	316.24	0.57995	0.22262
CDK6	Exon array	1050.26	239.098	0.58735	0.24933
CSF3	Exon array	1050.89	319.72	0.62263	0.26561
PLSCR1	Exon array	1051.03	325.726	0.62736	0.26534
AKT3	Exon array	1051.28	250.741	0.57182	0.25658
SLC25A24	SNP6	1052.13	268.725	0.64375	0.24223
CLCA2	Exon array	1052.39	241.56	0.63647	0.24398
HSF2BP	SNP6	1053.06	305.195	0.58676	0.26182
HIST1H3I	Exon array	1053.3	277.537	0.61801	0.24238
SRD5A1	Exon array	1053.45	284.188	0.65338	0.23279
LOC643473	SNP6	1053.84	263.607	0.60273	0.23645
TMEM98	Exon array	1054.11	271.381	0.60094	0.23663
IGFBP7	Exon array	1054.34	254.113	0.60944	0.25939
SYT12	Exon array	1054.41	263.896	0.58911	0.25929
CD82	Exon array	1054.71	258.577	0.65098	0.23715
USP32	Exon array	1054.72	277.094	0.59589	0.24875
GPT2	Exon array	1054.8	316.322	0.59036	0.26279
RPL31P1	SNP6	1055.34	305.253	0.58676	0.26182
MYO1B	Exon array	1056.24	323.481	0.64273	0.26204
RAPGEFL1	Exon array	1057.18	269.42	0.65466	0.24985
GUCY1B3	Exon array	1057.67	266.111	0.63895	0.23219
STC1	Exon array	1058.08	261.18	0.66424	0.23816
ERBB2	SNP6	1058.28	289.415	0.61719	0.25597
LSM1	Exon array	1058.75	275.38	0.62432	0.24217
PIP4K2B	Exon array	1058.84	299.058	0.62752	0.2507
TCAP	SNP6	1060.64	288.865	0.62017	0.25654
ZNF229	Exon array	1060.65	260.761	0.65225	0.23346
CTSH	Exon array	1060.77	257.615	0.60595	0.23961
PLXNA2	Exon array	1060.99	269.17	0.61364	0.23332
PCGF2	Exon array	1061.08	284.478	0.58265	0.2556
NEDD9	Exon array	1061.96	271.081	0.62131	0.23183
CYP4F11	Exon array	1062.09	289.175	0.63364	0.26912
SH3RF2	Exon array	1062.51	244.572	0.62127	0.22439
RARA	Exon array	1062.57	208.2	0.63316	0.24764
C8orf70	Exon array	1062.58	255.023	0.62522	0.2382
GOLM1	Exon array	1062.67	293.264	0.63377	0.25136
HMGCS2	Exon array	1063.03	260.052	0.56931	0.25965
PNMT	SNP6	1063.06	288.804	0.62017	0.25654
IL6ST	Exon array	1063.24	287.345	0.61305	0.26112
STARD3	Exon array	1063.31	287.505	0.61094	0.26207
SPRY4	Exon array	1063.59	252.992	0.61684	0.2253
C9orf19	Exon array	1063.96	256.423	0.55942	0.24132
FMOD	Exon array	1064.21	286.939	0.61991	0.24237
TMEM64	Exon array	1064.38	255.958	0.64859	0.24791
FAM83A	Exon array	1064.4	286.151	0.65658	0.23441
TRIB2	Exon array	1065.3	295.634	0.62454	0.23907
IGFBP3	Exon array	1065.36	253.136	0.60026	0.25072
PERLD1	SNP6	1065.47	288.892	0.62017	0.25654
RND3	Exon array	1065.84	256.399	0.61155	0.26848
CAPG	Exon array	1065.94	304.532	0.66901	0.25833
ACTG2	Exon array	1066.37	267.219	0.62784	0.23091
CDA	Exon array	1066.48	302.346	0.61708	0.24903
IGL@	SNP6	1066.81	276.367	0.59635	0.23343
PELI1	Exon array	1067.35	267.633	0.66197	0.23903
RPS6KA2	Exon array	1067.67	272.255	0.62547	0.23425
NOTCH1	Exon array	1067.68	260.431	0.64421	0.25385
JAG1	Exon array	1067.74	244.413	0.57762	0.25004
RECQL5	Exon array	1068.04	238.022	0.6364	0.23092
SLC26A2	Exon array	1068.55	300.08	0.65323	0.26079
SSFA2	Exon array	1069.16	279.28	0.58327	0.2627
HLA-B	Exon array	1069.21	299.595	0.62908	0.25446
THRA	Exon array	1070.36	294.718	0.63743	0.24531
C11orf30	Exon array	1070.61	260.883	0.65263	0.24739
CES2	Exon array	1071.46	265.229	0.63723	0.23553
CD109	Exon array	1071.92	246.672	0.5992	0.26567
ZNF738	Exon array	1072.48	300.658	0.61202	0.24866
FABP5	Exon array	1072.74	257.367	0.65493	0.24738
CROP	Exon array	1072.99	256.422	0.62185	0.23364
TH	Exon array	1073.24	271.932	0.6208	0.25599
OCC-1	Exon array	1073.59	243.452	0.62822	0.2485
DUSP10	Exon array	1073.87	275.744	0.6518	0.24516
DSC2	Exon array	1073.88	265.084	0.61194	0.24562
MT1X	Exon array	1073.9	268.131	0.60625	0.2448
S100A4	Exon array	1074.38	239.13	0.6346	0.23577
PIGS	Exon array	1074.45	296.962	0.61437	0.24036
PEG10	Exon array	1074.98	268.485	0.66231	0.24144
GPNMB	Exon array	1075.03	257.565	0.61162	0.23613
DHRS3	Exon array	1075.13	261.418	0.63064	0.22965
AYTL1	Exon array	1075.89	284.396	0.63604	0.2499
ATG5	Exon array	1076.32	280.978	0.62092	0.27244
PGM2L1	Exon array	1076.58	282.86	0.62327	0.24543
ULBP1	Exon array	1077.61	306.036	0.64222	0.24878
NCOA7	SNP6	1077.67	299.112	0.62511	0.25415
OXCT1	Exon array	1078.24	234.818	0.64854	0.23891
CRAT	Exon array	1078.4	296.296	0.64991	0.24636
AQP3	Exon array	1078.61	259.271	0.69506	0.26146
SEPT5	Exon array	1079.11	259.55	0.64639	0.22579
CYBRD1	Exon array	1079.34	285.439	0.62668	0.2295
BASP1	Exon array	1079.55	235.03	0.64554	0.23411
PTAFR	Exon array	1079.59	251.377	0.63159	0.2459
CDCP1	Exon array	1079.69	251.177	0.60218	0.22657
SECTM1	Exon array	1080.77	235.497	0.65605	0.22513
MYST3	Exon array	1080.84	263.113	0.6691	0.2133
APLP1	Exon array	1081.07	276.43	0.61401	0.25024
RAB38	Exon array	1081.92	303.124	0.66976	0.26638
ECHDC1	Exon array	1082.08	266.811	0.67187	0.2321
PHLDB2	Exon array	1082.16	275.745	0.60775	0.27341
PAAF1	Exon array	1082.3	292.503	0.64486	0.24962
ITPR1	Exon array	1082.43	216.625	0.67091	0.22793
CYBA	Exon array	1082.67	244.933	0.67542	0.23121
CDKN2A	Exon array	1082.97	256.091	0.65499	0.23768
HDAC2	Exon array	1083.33	251.711	0.65338	0.23183
PPAPDC1B	Exon array	1083.5	229.536	0.6451	0.24698
DNM1	Exon array	1083.51	244.467	0.69489	0.2426
FADS2	Exon array	1083.93	273.308	0.63796	0.2483
LOC646663	SNP6	1084.26	290.762	0.64296	0.24289
SNF8	Exon array	1084.63	244.555	0.65644	0.2534
ASRGL1	Exon array	1084.69	223.584	0.67563	0.22573
PKP2	Exon array	1084.92	253.42	0.63573	0.24326
ROR2	Exon array	1085.31	269.154	0.65262	0.22557
CKB	Exon array	1085.57	276.225	0.63743	0.2407
RIPK4	Exon array	1085.74	263.836	0.65034	0.24325
PI3	Exon array	1085.81	268.218	0.69833	0.23338
SLC38A3	Exon array	1086.07	238.403	0.66992	0.21487
ID1	Exon array	1086.7	263.201	0.6484	0.23455
UPK3B	Exon array	1087.04	259.184	0.61751	0.26487
FAM120C	Exon array	1087.32	257.545	0.67741	0.23349
XRRA1	Exon array	1087.45	279.904	0.6029	0.26805
ADAMTS1	Exon array	1087.46	244.052	0.68979	0.22481
SLC25A18	SNP6	1087.86	309.456	0.63082	0.26254
TMC7	Exon array	1087.89	255.181	0.64724	0.24167
PMP22	Exon array	1088.07	224.183	0.66203	0.2149
FAM114A1	Exon array	1088.13	279.876	0.62205	0.25798
EEF1A2	Exon array	1088.16	262.906	0.64832	0.25202
EFEMP1	Exon array	1089.21	290.005	0.65905	0.24972
GFRA1	Exon array	1090.15	263.115	0.63837	0.25064
LCN2	Exon array	1091.94	259.195	0.68833	0.23246
FGFBP1	Exon array	1092.22	281.529	0.62799	0.23757
LOC728378	Exon array	1092.99	305.658	0.65004	0.24613
IL1R1	Exon array	1093.08	227.449	0.69387	0.2176
SORD	Exon array	1093.37	318.183	0.63892	0.26775
LRRN6C	SNP6	1093.99	286.448	0.66781	0.26956
LOC100049076	Exon array	1094.08	249.914	0.67135	0.21978
ST14	Exon array	1094.39	285.177	0.65074	0.24199
PSTPIP2	Exon array	1094.83	250.191	0.65428	0.23481
KRT13	Exon array	1095.07	248.081	0.64191	0.23844
MALL	Exon array	1095.12	242.544	0.67439	0.22195
CNIH2	Exon array	1095.44	277.521	0.63365	0.24391
SEC14L2	Exon array	1095.73	270.59	0.66499	0.23418
KLF6	Exon array	1096.05	260.327	0.65979	0.23511
TNS4	Exon array	1096.76	259.253	0.64759	0.24885
TSPYL5	Exon array	1097.01	257.779	0.67913	0.24681
KIF1A	Exon array	1097.24	241.116	0.63674	0.24726
FGFR1	Exon array	1097.44	269.827	0.66008	0.24198
SIM2	Exon array	1097.7	265.525	0.70057	0.2388
PHLPP	Exon array	1097.94	282.23	0.6467	0.22536
UNC13D	Exon array	1098.01	277.504	0.6486	0.23712
HEATR6	Exon array	1098.33	233.15	0.63933	0.21275
OLFM1	Exon array	1098.35	263.512	0.66792	0.25025
AIM1	Exon array	1099.07	292.535	0.65407	0.2413
C5orf13	Exon array	1099.4	271.807	0.66967	0.23021
HOXC12	Exon array	1099.43	281.384	0.61704	0.23822
FLJ35282	SNP6	1099.69	281.089	0.65059	0.26887
SLC39A8	Exon array	1099.79	247.95	0.66669	0.23422
FBXL20	Exon array	1099.85	245.1	0.68478	0.21372
FAM129A	Exon array	1100.27	231.314	0.69309	0.21426
SYK	Exon array	1100.44	262.804	0.65254	0.22981
FADS1	Exon array	1100.5	268.306	0.6813	0.24315
ASS1	Exon array	1100.76	238.683	0.68534	0.20638
AMOT	Exon array	1101	260.767	0.70842	0.21621
PHGDH	Exon array	1101.18	290.744	0.6519	0.24478
PLEKHF1	Exon array	1101.45	243.399	0.65363	0.22956
EB-1	SNP6	1101.66	273.668	0.60283	0.27459
EPHA4	Exon array	1101.7	225.898	0.68495	0.21542
WHSC1L1	Exon array	1101.71	276.303	0.64869	0.24466
PEG3	Exon array	1101.87	250.423	0.65576	0.22975
HACE1	Exon array	1102.18	257.046	0.69497	0.22466
TPCN2	Exon array	1102.29	250.769	0.66267	0.23408
RHOBTB3	Exon array	1102.52	267.181	0.65912	0.22677
LOC646605	SNP6	1102.66	263.937	0.62913	0.23066
PTGES	Exon array	1103.2	287.512	0.64515	0.24751
LAMC2	Exon array	1103.65	238.655	0.67711	0.22071
GALNTL2	SNP6	1104.03	267.992	0.64253	0.23641
FHIT	SNP6	1104.57	278.806	0.66534	0.24108
SDF2	Exon array	1104.83	237.634	0.6988	0.21543
DMRTA1	SNP6	1105.09	263.906	0.62913	0.23066
IFI27	Exon array	1105.21	259.356	0.675	0.24038
SIX2	Exon array	1105.45	272.947	0.6781	0.22605
C3	Exon array	1105.49	246.447	0.67201	0.22649
RCAN1	Exon array	1105.8	263.047	0.67192	0.24791
SERPINB5	Exon array	1106.2	283.777	0.66254	0.24234
KLHL2	Exon array	1106.35	270.491	0.66173	0.23672
MAG1	Exon array	1107.06	246.154	0.68911	0.2385
ECM1	Exon array	1107.4	249.71	0.68551	0.22075
ODZ3	Exon array	1107.44	218.882	0.66778	0.21269
FAM46A	Exon array	1107.58	257.314	0.6611	0.21816
ZNF689	Exon array	1107.9	260.384	0.6637	0.2265
C9orf52	Exon array	1108.24	282.465	0.68402	0.22702
HIST1H3C	Exon array	1108.7	232.347	0.67094	0.22246
C6orf142	SNP6	1109.3	274.298	0.63537	0.2334
SNTB1	Exon array	1109.35	248.784	0.70012	0.21594
SPHK1	Exon array	1109.42	261.036	0.66791	0.21847
KRT86	Exon array	1109.52	264.798	0.67952	0.24715
KRT81	Exon array	1109.63	315.779	0.63396	0.26315
RIMS1	SNP6	1109.76	288.519	0.68312	0.24051
VGLL1	Exon array	1109.95	260.371	0.65534	0.24102
DUSP1	Exon array	1109.98	259.471	0.67412	0.23545
TRIM29	Exon array	1110	268.454	0.62671	0.25378
LIMCH1	Exon array	1110.54	273.087	0.65544	0.25105
LCP1	Exon array	1110.94	251.645	0.69398	0.24825
SLFN5	Exon array	1111.37	230.346	0.69907	0.21992
SGPP2	Exon array	1111.6	224.938	0.66556	0.21309
IGHV3-9	SNP6	1111.65	257.955	0.66643	0.23518
FLJ22662	Exon array	1111.68	244.936	0.70582	0.23271
TRPV6	Exon array	1112.57	262.743	0.6406	0.25585
DGKA	Exon array	1112.94	258.532	0.67327	0.22262
SESTD1	Exon array	1113.45	264.622	0.66769	0.23878
MTAP	SNP6	1113.61	254.207	0.63487	0.22435
DNMBP	Exon array	1113.63	253.33	0.67711	0.24058
IGHV2-10	SNP6	1113.97	257.924	0.66643	0.23518
MIA3	Exon array	1114.44	250.108	0.65957	0.23957
ACY3	Exon array	1115.73	250.302	0.6845	0.24519
KRT7	Exon array	1116.19	259.719	0.66247	0.24593
PTEN	Exon array	1116.19	269.733	0.6357	0.26646
VSTM2L	Exon array	1116.3	235.333	0.68981	0.21093
DLG2	SNP6	1116.45	278.216	0.65228	0.24508
CDKN2A	SNP6	1116.6	253.862	0.66335	0.23713
DGAT2	Exon array	1117.14	270.059	0.65023	0.23552
FLJ33790	Exon array	1117.47	243.162	0.70176	0.22481
SPTLC3	Exon array	1117.74	246.272	0.68436	0.21093
FRRS1	Exon array	1117.9	214.058	0.68727	0.21012
RHD	SNP6	1118.12	255.978	0.69887	0.24241
ISYNA1	Exon array	1118.28	249.119	0.67257	0.22747
FBLN1	Exon array	1118.41	230.421	0.62449	0.21751
SPRY2	Exon array	1118.58	223.263	0.62718	0.23838
NDUFC2	Exon array	1119.09	276.238	0.66579	0.24489
C20orf133	SNP6	1119.36	254.972	0.65523	0.22291
NLRP2	Exon array	1119.63	283.628	0.65407	0.24639
EML1	Exon array	1119.81	239.887	0.70349	0.228
LASP1	Exon array	1119.98	252.673	0.69796	0.22082
ST6GALNAC5	Exon array	1120.52	254.963	0.6737	0.23628
C9orf53	SNP6	1121.14	264.007	0.64994	0.23098
ARHGAP18	Exon array	1121.29	267.054	0.67462	0.22719
SQRDL	Exon array	1121.68	263.913	0.6365	0.24227
SIX1	Exon array	1122.24	239.186	0.66443	0.23553
KIAA0746	Exon array	1122.39	245.302	0.64707	0.24209
GSTM1	SNP6	1122.47	266.893	0.64917	0.23117
MEX3A	Exon array	1122.48	268.648	0.65283	0.24351
ADAM3A	SNP6	1122.69	235.203	0.67139	0.2211
LRRC3	Exon array	1122.96	274.224	0.67131	0.24092
UGT1A6	Exon array	1122.98	237.995	0.68285	0.22701
ADAM5	SNP6	1123.12	259.352	0.66075	0.239
ID4	Exon array	1123.21	241.208	0.66665	0.22506
LTBP1	Exon array	1123.38	256.619	0.68175	0.24301
CES4	SNP6	1123.6	258.902	0.65743	0.24705
ARHGAP29	Exon array	1123.67	236.466	0.65034	0.22374
SLPI	Exon array	1124.27	238.506	0.66074	0.22217
TFCP2L1	Exon array	1124.33	227.401	0.67281	0.22308
GPRC5B	Exon array	1124.46	227.151	0.71639	0.20741
SOCS2	Exon array	1125.21	272.656	0.66712	0.23596
MUC15	Exon array	1126.59	242.672	0.68259	0.22925
IRF1	Exon array	1126.6	235.385	0.69077	0.23439
LOC644144	SNP6	1126.91	224.315	0.66884	0.2157
STAT1	Exon array	1127.61	241.905	0.70164	0.21807
MARVELD1	Exon array	1127.68	247.938	0.66193	0.23744
C1orf106	Exon array	1127.91	208.193	0.66656	0.21449
APOL6	Exon array	1128.49	259.622	0.66744	0.21812
LOC342897	Exon array	1128.59	278.128	0.6589	0.23884
CDKN2B	SNP6	1129.16	287.787	0.67947	0.25504
SAT1	Exon array	1129.27	253.999	0.6957	0.21972
FLJ10120	SNP6	1129.45	224.258	0.66884	0.2157
DNER	Exon array	1129.58	258.342	0.69272	0.23834
LOC402359	SNP6	1130.81	240.868	0.66304	0.22471
LOC441440	SNP6	1130.86	233.706	0.6618	0.21518
PLXDC2	Exon array	1130.99	263.45	0.66609	0.22949
IRX2	Exon array	1131.37	250.601	0.67454	0.23189
ICAM1	Exon array	1131.8	270.69	0.6901	0.23949
PRMT6	Exon array	1133.14	238.09	0.70497	0.22749
RGNEF	Exon array	1133.27	278.443	0.67511	0.23463
FLJ21963	Exon array	1133.92	293.645	0.66738	0.23575
PAR5	Exon array	1134.01	239.179	0.70193	0.21199
EPAS1	Exon array	1134.18	262.363	0.66417	0.22856
KRT14	Exon array	1134.18	278.637	0.68587	0.24181
LOC51136	Exon array	1135.82	245.655	0.68659	0.21636
BGN	Exon array	1136.03	250.054	0.69772	0.22529
MSLN	Exon array	1136.38	250.662	0.68028	0.21613
FCGRT	Exon array	1138.15	278.184	0.69445	0.25714
PNPLA3	Exon array	1138.6	253.303	0.68598	0.22772
RAD51C	Exon array	1139.22	234.875	0.69674	0.20683
C6orf150	Exon array	1139.9	241.67	0.66814	0.23201
PSPH	Exon array	1140.13	251.97	0.68989	0.22477
TRY6	SNP6	1140.68	268.32	0.68794	0.23388
CSMD1	SNP6	1140.94	245.91	0.66537	0.22121
CTSL2	Exon array	1141.26	217.596	0.72613	0.20602
UCHL1	Exon array	1142.27	263.42	0.67274	0.23893
UGT2B28	SNP6	1142.98	260.319	0.68119	0.22267
NPR3	Exon array	1143.05	259.873	0.66884	0.23092
SMAD4	SNP6	1143.24	241.57	0.67092	0.2177
ELOVL2	Exon array	1143.39	227.554	0.68653	0.20921
GLYATL2	Exon array	1143.52	228.934	0.6981	0.22364
KRT10	Exon array	1143.68	242.187	0.69083	0.2243
ENO2	Exon array	1144.11	221.92	0.70327	0.21258
JARID1C	Exon array	1144.25	254.59	0.68022	0.22805
GSTM1	Exon array	1144.92	279.515	0.72401	0.22119
LOC391322	SNP6	1145.03	250.864	0.69555	0.22915
STEAP4	Exon array	1145.58	244.48	0.68575	0.21658
L1CAM	Exon array	1146.44	261.783	0.67773	0.23331
KRT6B	Exon array	1146.67	250.768	0.68861	0.2251
ZNF625	Exon array	1147.23	251.406	0.69136	0.23249
GSTT1	SNP6	1147.45	250.795	0.69555	0.22915
MLKL	Exon array	1148.03	255.706	0.67204	0.22775
GALNT14	Exon array	1148.57	262.336	0.66414	0.22398
PLEK2	Exon array	1149.39	249.124	0.67216	0.22306
LGALS3BP	Exon array	1149.71	235.82	0.66844	0.22652
LOC653399	SNP6	1149.94	250.671	0.69555	0.22915
TTC19	Exon array	1151.36	224.729	0.69926	0.21375
SLC45A3	Exon array	1151.93	251.74	0.69424	0.22355
MYBL1	Exon array	1153.95	238.67	0.68549	0.21942
ZNF462	SNP6	1154.25	243.425	0.69618	0.21853
PFKFB3	Exon array	1157.09	227.725	0.7154	0.20954
ADAMTS15	Exon array	1157.23	236.254	0.68478	0.22871
CDH3	Exon array	1157.26	223.723	0.70229	0.21423
IFI35	Exon array	1158.55	260.708	0.69984	0.23554
LOC645532	SNP6	1158.98	261.362	0.6674	0.22315
FSTL5	SNP6	1161.07	243.017	0.7048	0.22396
GBP3	SNP6	1161.3	253.421	0.70929	0.23473
GSTM4	Exon array	1170.21	239.608	0.72215	0.21546
KRT80	Exon array	1170.32	215.198	0.71879	0.20857
LOC252968	SNP6	1171.41	250.121	0.71517	0.22489
LOC654346	SNP6	1173.77	249.843	0.71517	0.22489
NT5C2	Exon array	1175.28	231.857	0.70673	0.20537
LOC147158	SNP6	1176.15	249.496	0.71517	0.22489
LOC201288	SNP6	1178.45	249.261	0.71517	0.22489
LOC653403	SNP6	1179.85	230.881	0.70955	0.21985
LOC220594	SNP6	1180.94	249.076	0.71517	0.22489
FAM106A	SNP6	1183.3	248.929	0.71517	0.22489
LOC252840	SNP6	1185.65	248.778	0.71517	0.22489
FLJ36492	SNP6	1187.29	248.212	0.70526	0.22061
STARD5	Exon array	1187.34	205.34	0.74517	0.20857
LCE3B	SNP6	1212.4	205.669	0.73885	0.18414

## Sheet: Fascaplysin
Fascaplysin (LS-SVM - RNAseq)
Molecular feature	Data type	Average ranking	Standard deviation on ranking	Average p-value	Standard deviation on p-value
C7orf10	RNAseq	3.3	2.6534	0.0019637	0.0016072
SLC39A14	RNAseq	3.33	2.7599	0.0018414	0.0015971
TWIST1	RNAseq	7.78	7.1274	0.0038793	0.0033276
SYNGR4	RNAseq	10.79	9.5031	0.0063681	0.0059559
SACS	RNAseq	10.87	11.5187	0.0065144	0.0077821
GLIPR1	RNAseq	15.48	10.6983	0.01085	0.0091662
IRAK2	RNAseq	23.65	17.6179	0.015469	0.014996
MUCL1	RNAseq	33.66	36.5149	0.025613	0.04054
SOX7	RNAseq	35.41	34.34	0.023206	0.027287
VIM	RNAseq	36.51	30.6368	0.02531	0.026321
PRSS12	RNAseq	37.16	25.9178	0.028229	0.024795
ST6GALNAC5	RNAseq	38.86	32.3016	0.027007	0.024963
SUSD2	RNAseq	39.03	35.1854	0.02584	0.024971
AC115090.8	RNAseq	40.75	31.2641	0.027884	0.03112
NRP2	RNAseq	41.47	29.1639	0.032917	0.032245
SLURP1	RNAseq	41.91	36.2756	0.02882	0.03137
CALML5	RNAseq	41.93	41.4171	0.024497	0.024604
SERPINB7	RNAseq	42.02	30.1206	0.031288	0.027144
NKX3-1	RNAseq	45.84	42.5426	0.03065	0.039033
NMNAT2	RNAseq	47.91	48.9725	0.030197	0.035808
CCL20	RNAseq	53.88	40.8993	0.040568	0.035823
PROS1	RNAseq	56.22	44.2695	0.040908	0.039036
BPIL1	RNAseq	59.23	51.5564	0.046324	0.057041
ARL4C	RNAseq	61.83	42.7476	0.045941	0.043969
AKAP12	RNAseq	64.1	62.5348	0.043964	0.05692
SERPINE2	RNAseq	64.68	53.3992	0.046821	0.050743
NOG	RNAseq	69.39	57.2709	0.04791	0.043855
CCBE1	RNAseq	69.53	63.4524	0.043643	0.052442
ADAM12	RNAseq	70.19	65.4609	0.052808	0.066776
SLC13A3	RNAseq	71.05	61.8338	0.042905	0.042342
AMBP	RNAseq	72.29	51.5474	0.055116	0.051209
AL391099.12	RNAseq	72.89	65.4334	0.050886	0.051027
RIBC1	RNAseq	73.74	57.3917	0.054239	0.048534
SUSD5	RNAseq	74.89	62.5259	0.04969	0.047616
GSPT2	RNAseq	75.46	59.5696	0.051634	0.040825
POF1B	RNAseq	76.66	61.8232	0.057362	0.061555
TM4SF19	RNAseq	76.89	54.6875	0.056911	0.057698
SPARC	RNAseq	80.08	57.1554	0.06691	0.071965
NRG1	RNAseq	81.77	51.2553	0.064796	0.058976
CDH2	RNAseq	83.48	70.1024	0.058977	0.0593
SRPX	RNAseq	83.72	63.4928	0.060866	0.061544
AC068228.8	RNAseq	86.89	67.2494	0.060454	0.055034
PRDM8	RNAseq	87.63	73.0849	0.067055	0.076049
CTSB	RNAseq	89.81	71.0905	0.06435	0.061715
CASKIN2	RNAseq	93.72	75.6216	0.070124	0.065864
FAM5C	RNAseq	95.34	74.9318	0.065969	0.065006
FAM101B	RNAseq	96.47	64.4806	0.068118	0.055562
OSR1	RNAseq	98.39	72.1152	0.077506	0.076793
DEPDC6	RNAseq	99.17	77.1205	0.074403	0.077627
TNFSF10	RNAseq	102.82	85.4617	0.071995	0.073672
CLCA2	RNAseq	103.43	88.6562	0.077262	0.085917
AHNAK2	RNAseq	103.47	80.9382	0.078068	0.080539
FAM178B	RNAseq	110.75	87.641	0.078065	0.075473
CASP14	RNAseq	111.63	81.9454	0.081862	0.068166
VAMP5	RNAseq	113.24	91.7349	0.091393	0.10102
COL6A1	RNAseq	113.87	96.3866	0.079307	0.082121
CSF1	RNAseq	114.03	73.1493	0.088484	0.075676
LRRC8C	RNAseq	116.67	79.2713	0.088581	0.084106
PRR16	RNAseq	117.95	74.3131	0.091881	0.076892
FGFR4	RNAseq	118.31	92.5499	0.096055	0.10106
KCTD14	RNAseq	118.84	76.1744	0.094532	0.084193
DOCK10	RNAseq	121.87	88.5789	0.095348	0.084439
GATA5	RNAseq	122.99	96.6404	0.090828	0.086869
BMP2	RNAseq	123.42	73.2873	0.097795	0.082681
ADRA1B	RNAseq	123.76	87.7551	0.098608	0.092186
GPRC5C	RNAseq	124.76	94.8336	0.099034	0.10337
CXCL3	RNAseq	125.5	66.2658	0.10119	0.077094
COL6A2	RNAseq	126.67	78.9621	0.093604	0.080385
OAS1	RNAseq	127.87	106.239	0.088245	0.088736
BNIPL	RNAseq	129.45	102.832	0.098136	0.098343
DNAJB4	RNAseq	129.99	84.7637	0.10983	0.097543
PVRL3	RNAseq	130.09	80.0851	0.10624	0.089031
THRSP	RNAseq	130.55	99.7078	0.10468	0.10315
CAMP	RNAseq	132.12	101.153	0.10797	0.10884
C12orf28	RNAseq	133.26	90.9205	0.10173	0.084372
FSTL1	RNAseq	134.99	72.8045	0.106	0.079217
LEPREL1	RNAseq	135.08	84.3617	0.11206	0.094293
PTGS2	RNAseq	135.42	84.7823	0.10709	0.086489
TNFAIP3	RNAseq	137.29	89.2633	0.10528	0.092944
RET	RNAseq	140.29	93.7641	0.11339	0.09778
KRT4	RNAseq	140.36	105.839	0.11067	0.096611
FGF2	RNAseq	144.21	91.2143	0.12	0.099299
PIP	RNAseq	144.35	96.9266	0.1236	0.12859
C11orf41	RNAseq	144.51	77.5253	0.11691	0.086984
ZBTB7C	RNAseq	144.99	102.573	0.10832	0.088649
COL27A1	RNAseq	146.47	103.656	0.10755	0.095812
SLITRK5	RNAseq	147.04	108.153	0.1109	0.099096
CHAD	RNAseq	147.94	99.0949	0.11	0.092982
HSPB8	RNAseq	149.01	119.916	0.1172	0.11495
C15orf48	RNAseq	149.39	110.857	0.12059	0.114
C1QTNF1	RNAseq	149.39	100.974	0.12019	0.099949
FAP	RNAseq	149.9	83.2234	0.12222	0.09402
AC009656.11	RNAseq	150.32	104.182	0.12087	0.11943
TSEN54	RNAseq	152.95	94.0567	0.12596	0.11053
PLAC8	RNAseq	153.19	114.476	0.11418	0.11764
AKR7A3	RNAseq	157.25	100.008	0.12822	0.10944
CHST2	RNAseq	158.1	121.913	0.13799	0.15628
AL136362.10	RNAseq	158.81	118.477	0.12454	0.12283
SLC40A1	RNAseq	159.56	93.7003	0.12436	0.096925
C18orf4	RNAseq	160.01	106.523	0.12778	0.10535
BCAS1	RNAseq	161.53	99.24	0.12736	0.1116
SCIN	RNAseq	162.83	119.203	0.13507	0.11925
LOXL3	RNAseq	163.73	113.803	0.11987	0.10328
GABRB3	RNAseq	164.63	118.402	0.12257	0.099628
PMAIP1	RNAseq	164.92	103.857	0.12542	0.11141
OLFML2B	RNAseq	167.82	113.982	0.14172	0.12196
GLIS3	RNAseq	168.69	85.9912	0.14043	0.10229
CDH11	RNAseq	170.8	105.82	0.14347	0.11397
AL133445.4	RNAseq	172.23	111.049	0.14872	0.13107
IL32	RNAseq	172.73	128.371	0.14423	0.14761
BCAS3	RNAseq	173.47	129.024	0.14014	0.14676
CRABP1	RNAseq	175.9	141.814	0.14573	0.14738
AC135891.3	RNAseq	175.95	109.953	0.1457	0.12255
PERLD1	RNAseq	178.14	113.413	0.15006	0.12808
UQCRFS1	RNAseq	182.72	128.412	0.14652	0.13519
IRX1	RNAseq	183.4	98.3241	0.14897	0.097217
ARHGAP4	RNAseq	184.02	135.467	0.15178	0.14218
GAS1	RNAseq	185.76	99.9936	0.15843	0.11764
FAT2	RNAseq	186.32	125.094	0.15955	0.14661
IL7R	RNAseq	186.97	119.67	0.15939	0.13718
HSD17B2	RNAseq	187.39	144.737	0.15504	0.15019
SCGB2A2	RNAseq	189.27	133.638	0.16488	0.17126
PRODH	RNAseq	189.91	129.253	0.1615	0.16288
FAIM2	RNAseq	190.22	122.716	0.16748	0.15979
NGF	RNAseq	191.02	104.798	0.1626	0.12654
AC073468.9	RNAseq	192.49	135.258	0.15928	0.15166
GJC3	RNAseq	192.52	138.876	0.15951	0.14154
TGFB1I1	RNAseq	193.6	139.928	0.16584	0.17521
CX3CL1	RNAseq	194.43	131.174	0.16696	0.14794
SOD2	RNAseq	195.19	134.56	0.15848	0.13764
SAA2	RNAseq	195.25	123.998	0.16427	0.13143
CD70	RNAseq	198.65	121.545	0.16638	0.1338
FNDC4	RNAseq	199.17	129.705	0.1661	0.13514
PNMT	RNAseq	199.42	131.114	0.16785	0.14389
LL22NC03-75B3.6	RNAseq	200.49	132.802	0.16291	0.15298
PCP4	RNAseq	200.75	131.41	0.17169	0.14619
AL390294.19	RNAseq	201.14	141.746	0.16343	0.13757
FBN1	RNAseq	202.31	138.237	0.17964	0.16301
MMP7	RNAseq	203.32	127.984	0.17624	0.14169
ECM1	RNAseq	205.66	141.645	0.17018	0.16786
ADAMTS9	RNAseq	208.66	122.684	0.17932	0.13806
GEM	RNAseq	209.09	132.383	0.17891	0.14837
PID1	RNAseq	212.94	142.699	0.17901	0.15599
HOXB2	RNAseq	214.02	141.954	0.19156	0.17261
CDSN	RNAseq	214.23	153.702	0.1762	0.1697
KRT83	RNAseq	215.07	134.882	0.18721	0.15408
AC135457.2	RNAseq	217.18	114.634	0.19529	0.15652
RP11-314P12.3	RNAseq	218.13	136.725	0.18752	0.16719
KHDRBS3	RNAseq	218.89	125.501	0.17829	0.12941
C1S	RNAseq	219.92	144.943	0.1966	0.18818
FAM132B	RNAseq	221.84	130.246	0.19188	0.14789
LOX	RNAseq	223.63	123.19	0.19918	0.15715
GRB7	RNAseq	223.68	135.458	0.18561	0.1516
AR	RNAseq	224.57	135.404	0.19757	0.1576
TRIP13	RNAseq	225.29	155.103	0.19554	0.17646
KRT86	RNAseq	228.71	154.716	0.20473	0.1865
A2ML1	RNAseq	229.37	149.812	0.20196	0.16685
GRM4	RNAseq	229.79	145.438	0.20174	0.17275
LAPTM5	RNAseq	230.18	146.689	0.20018	0.16824
GPR115	RNAseq	230.76	153.933	0.20732	0.16493
FOXC2	RNAseq	230.95	129.585	0.20214	0.1528
NPNT	RNAseq	231.74	148.232	0.20886	0.17602
LOXL2	RNAseq	232.35	132.046	0.19811	0.16188
CAPN9	RNAseq	233.88	143.882	0.21057	0.18288
ADAM19	RNAseq	234.78	158.364	0.20169	0.19363
AC021066.37	RNAseq	235.57	155.461	0.2058	0.17886
GNA15	RNAseq	236.99	152.429	0.21669	0.18708
TP53I3	RNAseq	240.42	164.754	0.21065	0.18328
OXTR	RNAseq	244.12	164.082	0.22097	0.20246
CCL28	RNAseq	244.5	152.281	0.20474	0.16616
MAP1LC3A	RNAseq	244.78	166.065	0.21357	0.18331
FHL1	RNAseq	244.79	147.666	0.21827	0.18012
SH2D5	RNAseq	250.04	161.211	0.21606	0.18207
GRAMD1B	RNAseq	251.44	167.707	0.22146	0.17648
SAA1	RNAseq	251.57	159.064	0.242	0.20115
ITPR1	RNAseq	252	148.966	0.2073	0.16179
AC084880.12	RNAseq	253.22	160.612	0.2402	0.21877
DKK3	RNAseq	257.29	151.375	0.24364	0.21523
PLA2G4A	RNAseq	257.39	153.414	0.23583	0.17893
C11orf67	RNAseq	257.69	150.692	0.22875	0.18146
DNER	RNAseq	258.23	164.637	0.23363	0.19406
DLC1	RNAseq	258.79	157.737	0.23097	0.18118
AP000926.6	RNAseq	258.86	142.27	0.23813	0.17291
AC144831.2	RNAseq	260.44	165.966	0.24014	0.19418
TTYH1	RNAseq	260.64	151.47	0.2306	0.1637
C1QL1	RNAseq	261.83	168.912	0.24091	0.21069
FABP6	RNAseq	264.25	168.781	0.2414	0.19959
SESN3	RNAseq	264.81	171.148	0.24511	0.20029
FOXC1	RNAseq	265.5	152.307	0.23273	0.17878
AC006273.1	RNAseq	267.21	161.511	0.24027	0.16883
PDE10A	RNAseq	267.89	158.015	0.25162	0.2006
CHST1	RNAseq	268.7	164.434	0.24369	0.18959
INHBA	RNAseq	271.13	147.759	0.24608	0.18397
IL20RB	RNAseq	272.15	157.817	0.24371	0.18398
RP5-857K21.9	RNAseq	272.76	180.005	0.24599	0.21004
TBX18	RNAseq	272.8	158.523	0.2424	0.1776
ELF5	RNAseq	273.63	156.581	0.25513	0.18799
MX1	RNAseq	273.74	163.513	0.26082	0.20909
APOL1	RNAseq	274.78	177.178	0.24401	0.18869
CXCL2	RNAseq	275.07	148.434	0.25572	0.18946
SERPINB2	RNAseq	275.18	145.434	0.25372	0.17597
FBN2	RNAseq	276.2	175.501	0.24149	0.19524
MATK	RNAseq	278.7	165.17	0.26169	0.20401
DHRS8	RNAseq	279.75	138.769	0.25473	0.17121
RP11-526D8.3	RNAseq	280.06	180.08	0.25558	0.21784
SOX11	RNAseq	282.13	164.039	0.27329	0.21845
IFI6	RNAseq	283.33	175.381	0.25524	0.201
NCCRP1	RNAseq	284.87	169.049	0.26808	0.21086
GPX7	RNAseq	285.06	153.574	0.26133	0.17934
MIA	RNAseq	285.2	170.97	0.26512	0.19597
INHA	RNAseq	285.4	167.893	0.26314	0.20687
CTGF	RNAseq	285.97	143.325	0.25422	0.18126
C10orf10	RNAseq	287.18	160.569	0.2609	0.17785
ISG15	RNAseq	287.24	175.618	0.26723	0.19433
CTSL2	RNAseq	287.29	164.223	0.24927	0.18116
CRISP3	RNAseq	287.64	170.213	0.27137	0.21129
OAS2	RNAseq	289.77	175.901	0.27646	0.2193
WNK4	RNAseq	290.13	174.498	0.268	0.22201
TNFRSF10D	RNAseq	290.73	151.31	0.27818	0.18683
TCF7	RNAseq	293.01	175.086	0.27111	0.20783
ASCL2	RNAseq	293.87	165.387	0.27863	0.21113
TFF3	RNAseq	294.1	154.321	0.27922	0.21093
CEACAM5	RNAseq	294.52	155.673	0.26776	0.20237
AC011443.6	RNAseq	294.59	176.906	0.28629	0.22382
LARP6	RNAseq	294.75	157.901	0.2746	0.2012
CLGN	RNAseq	295.07	178.658	0.26334	0.21746
TFF1	RNAseq	295.19	179.777	0.28632	0.23512
FMOD	RNAseq	295.56	172.633	0.27948	0.22293
STATIP1	RNAseq	297.36	176.022	0.27448	0.22463
SLC2A3	RNAseq	298.67	183.448	0.28731	0.23651
ANPEP	RNAseq	298.75	181.798	0.27629	0.22162
RECQL5	RNAseq	300.1	155.913	0.27213	0.18842
ITGA5	RNAseq	301.18	165.981	0.28588	0.21723
IFI27	RNAseq	301.21	171.771	0.2967	0.21815
ITGBL1	RNAseq	301.35	169.038	0.28801	0.21407
ANKRD1	RNAseq	301.42	167.616	0.29804	0.22403
CEACAM6	RNAseq	301.74	163.637	0.29044	0.21021
ENTPD3	RNAseq	302.21	188.396	0.30313	0.24127
C3	RNAseq	302.57	159.165	0.26452	0.18097
GJB2	RNAseq	303.07	176.885	0.28944	0.23186
TEX9	RNAseq	303.41	171.902	0.26812	0.20602
EFEMP2	RNAseq	305.8	180.872	0.28461	0.21997
SRGN	RNAseq	306.32	172.39	0.28271	0.18667
SPOCK1	RNAseq	308.75	160.691	0.2778	0.19996
MMP14	RNAseq	312.53	157.335	0.29693	0.20825
FAM25A	RNAseq	313.49	176.708	0.29799	0.21338
CCDC80	RNAseq	313.81	169.666	0.28722	0.22394
BNC1	RNAseq	314.33	177.846	0.31018	0.23537
COL9A3	RNAseq	314.52	184.856	0.29654	0.23133
AC140077.17	RNAseq	317.22	159.2	0.29925	0.20732
NCALD	RNAseq	317.56	165.987	0.3002	0.22081
SNX16	RNAseq	317.72	177.698	0.30001	0.22463
CA2	RNAseq	317.73	171.837	0.31444	0.22111
NXPH3	RNAseq	319.14	192.798	0.30993	0.24489
MAOB	RNAseq	320.4	196.766	0.31514	0.24764
RP5-857K21.8	RNAseq	320.99	186.536	0.30795	0.24591
TUBB2B	RNAseq	322.59	186.678	0.29025	0.20705
FEZ1	RNAseq	324.69	172.674	0.30637	0.19975
ADORA1	RNAseq	324.98	209.26	0.32515	0.26598
DEFB1	RNAseq	329.04	192.873	0.32597	0.23353
CBY3	RNAseq	329.88	185.549	0.3087	0.21234
ZNF323	RNAseq	330.3	180.075	0.31889	0.22742
CXCL17	RNAseq	331.36	183.27	0.32567	0.22307
RARA	RNAseq	333.23	196.72	0.31058	0.24885
EGF	RNAseq	333.62	191.528	0.32181	0.24539
GJA1	RNAseq	334.32	168.808	0.32844	0.21646
EN1	RNAseq	335	165.572	0.32676	0.20632
AC013480.3	RNAseq	335.98	188.377	0.33393	0.24586
IGFL1	RNAseq	336.73	178.045	0.33837	0.24821
TIMP3	RNAseq	337.46	182.595	0.32455	0.23543
S100A1	RNAseq	337.66	165.352	0.32833	0.20714
UPK2	RNAseq	338.57	177.285	0.33647	0.22497
EPGN	RNAseq	339.41	193.587	0.34219	0.24791
HOXB9	RNAseq	339.63	177.432	0.34271	0.23608
HAPLN3	RNAseq	340.16	171.411	0.3209	0.21767
C1orf64	RNAseq	341.14	168.306	0.3226	0.21452
FKBP1B	RNAseq	341.63	202.085	0.35115	0.27478
ODZ2	RNAseq	342.28	186.926	0.32152	0.21805
IL8	RNAseq	344.39	174.272	0.34636	0.24356
EVI2A	RNAseq	345.05	167.912	0.33729	0.23273
SCNN1G	RNAseq	345.33	184.977	0.35631	0.24435
TGFBI	RNAseq	345.35	168.878	0.30748	0.19708
PGR	RNAseq	346.76	176.039	0.34028	0.2293
STAC2	RNAseq	346.93	198.226	0.3174	0.22972
MAGEA12	RNAseq	347.1	192.305	0.35456	0.27123
KRT10	RNAseq	347.9	183.13	0.35822	0.26462
PLEKHF1	RNAseq	348	194.859	0.35805	0.25889
IL1R1	RNAseq	348.99	205.461	0.33627	0.24988
RAB11FIP1	RNAseq	349.4	173.003	0.34634	0.23477
C13orf15	RNAseq	349.78	166.187	0.3519	0.22319
RBM24	RNAseq	350.06	196.223	0.38752	0.29131
NRARP	RNAseq	350.19	196.809	0.3437	0.23071
SIX2	RNAseq	350.8	184.546	0.35869	0.25983
HAS2	RNAseq	351.01	149.86	0.33262	0.20226
ST8SIA6	RNAseq	352.01	196.064	0.36193	0.26306
TPPP3	RNAseq	352.13	195.617	0.37819	0.28576
COL13A1	RNAseq	352.28	162.703	0.36722	0.22935
H19	RNAseq	353.18	196.559	0.33607	0.24405
C20orf95	RNAseq	353.2	193.914	0.36852	0.27831
IFIH1	RNAseq	355.67	178.957	0.34229	0.2312
PPAPDC1A	RNAseq	359.22	204.324	0.36751	0.27308
GPR77	RNAseq	359.73	177.953	0.35366	0.22504
HOXB4	RNAseq	362.66	191.582	0.39621	0.2755
S100A2	RNAseq	363.43	161.467	0.34467	0.20914
P2RX2	RNAseq	363.83	185.222	0.36747	0.25527
B2M	RNAseq	365.72	180.884	0.36815	0.24828
PGF	RNAseq	367.76	167.192	0.36883	0.22862
CMAH	RNAseq	369.36	191.544	0.37843	0.25119
PGM5	RNAseq	370.88	184.534	0.39167	0.26804
POPDC3	RNAseq	372.86	172.857	0.36876	0.23403
IQGAP2	RNAseq	373.46	201.795	0.36521	0.24618
UPK1A	RNAseq	373.94	190.937	0.38406	0.25306
GPRC5D	RNAseq	374.14	196.058	0.38121	0.26106
KCNB1	RNAseq	374.5	196.166	0.39736	0.26725
SLC44A4	RNAseq	374.54	190.472	0.35122	0.22798
ACTA2	RNAseq	374.59	195.928	0.35789	0.24131
RP5-857K21.10	RNAseq	375.36	190.605	0.39188	0.27848
AC092610.10	RNAseq	376.33	199.343	0.39387	0.27525
B4GALNT2	RNAseq	376.77	173.953	0.37906	0.24606
AMZ1	RNAseq	376.91	212.249	0.38345	0.27774
PLAT	RNAseq	376.99	173.633	0.36697	0.2328
CRLF1	RNAseq	378.11	191.442	0.38332	0.25629
HMGCS2	RNAseq	378.95	163.336	0.39777	0.26493
CPT1C	RNAseq	379.04	184.808	0.40076	0.25292
TDRD1	RNAseq	379.54	199.827	0.41154	0.28657
GATA4	RNAseq	379.94	189.61	0.40248	0.27146
KLK5	RNAseq	381.26	204.865	0.41202	0.26857
C17orf60	RNAseq	382.88	200.939	0.3942	0.25729
SLC15A3	RNAseq	383.91	196.702	0.37517	0.24138
AP3B2	RNAseq	384.46	199.881	0.40391	0.27609
SH2D2A	RNAseq	384.49	181.358	0.39869	0.22989
IL1B	RNAseq	384.6	180.892	0.38365	0.24459
TGM2	RNAseq	384.62	167.945	0.39219	0.2469
MAP1B	RNAseq	385.55	166.042	0.36245	0.20902
CST6	RNAseq	386.24	199.135	0.39947	0.2526
CCL5	RNAseq	387.06	204.635	0.40428	0.2609
FLNC	RNAseq	387.98	188.393	0.39047	0.25783
HOXA7	RNAseq	388.41	191.823	0.42426	0.29897
DSG3	RNAseq	391.32	185.405	0.38995	0.2581
C6orf223	RNAseq	392.07	206.031	0.41737	0.26355
MARCH3	RNAseq	392.46	187.455	0.402	0.25607
GJD3	RNAseq	393.24	168.523	0.39952	0.21981
VAX2	RNAseq	393.8	192.229	0.40966	0.26728
AGR3	RNAseq	395.02	191.567	0.42237	0.26686
HSD17B14	RNAseq	395.17	192.17	0.40382	0.2543
ARL14	RNAseq	395.99	201.75	0.41874	0.27005
MMP9	RNAseq	397.52	182.512	0.43817	0.28073
PTHLH	RNAseq	397.76	163.423	0.40569	0.21611
AC010990.3	RNAseq	400.64	180.559	0.40144	0.243
IGHE	RNAseq	402.88	191.547	0.43832	0.27929
SYP	RNAseq	403.66	201.209	0.43563	0.27424
UCN2	RNAseq	404.15	184.247	0.45041	0.26463
WNT5A	RNAseq	405.16	194.932	0.4167	0.28205
EGFL9	RNAseq	405.39	176.214	0.42218	0.25941
TNNC1	RNAseq	407.42	198.802	0.40532	0.26114
DHDH	RNAseq	411.74	203.594	0.42902	0.27022
DUSP13	RNAseq	412.12	198.836	0.45102	0.29009
SERPINA5	RNAseq	412.51	188.797	0.43765	0.2617
IGFBP7	RNAseq	412.62	169.185	0.43414	0.24973
MUC5B	RNAseq	414.56	183.525	0.40968	0.23968
PSORS1C2	RNAseq	415.31	184.395	0.45954	0.25669
ITGB7	RNAseq	416.1	185.537	0.40912	0.24697
ANGPTL4	RNAseq	416.13	195.656	0.43489	0.2594
HES7	RNAseq	416.36	162.068	0.43527	0.218
CLPS	RNAseq	416.95	187.147	0.43972	0.2525
GDPD3	RNAseq	417.46	178.946	0.43277	0.25876
TMEM22	RNAseq	417.74	179.362	0.4495	0.2522
TM4SF18	RNAseq	418.14	187.208	0.4449	0.26141
SYT1	RNAseq	419.24	196.961	0.449	0.27438
NKX2-5	RNAseq	419.47	190.389	0.44282	0.26511
AQP3	RNAseq	419.48	186.834	0.45253	0.27005
HIST1H4L	RNAseq	420.19	200.508	0.42952	0.25125
LRRN1	RNAseq	420.73	203.649	0.45663	0.28155
GPR30	RNAseq	421.27	194.269	0.48666	0.29158
NFASC	RNAseq	421.94	200.242	0.44511	0.2743
GAS7	RNAseq	424.33	202.326	0.45736	0.27815
CDH13	RNAseq	424.59	185.484	0.41941	0.21564
NRIP3	RNAseq	427.96	180.534	0.46446	0.27289
ALDH1A3	RNAseq	428.51	181.044	0.44678	0.24375
FLRT2	RNAseq	429.12	171.032	0.45544	0.25479
CFH	RNAseq	429.2	158.768	0.46191	0.25663
PI3	RNAseq	431.88	186.608	0.45266	0.25595
S1PR1	RNAseq	431.92	191.939	0.43207	0.26313
PCDHB13	RNAseq	432.5	184.69	0.47057	0.25431
SNCG	RNAseq	432.52	205.425	0.45096	0.27734
IL11	RNAseq	432.75	195.608	0.45657	0.26339
CXCL12	RNAseq	432.92	192.793	0.464	0.25793
CXCL1	RNAseq	433.34	170.74	0.46832	0.26513
CXorf61	RNAseq	437.73	188.724	0.45161	0.26559
PLAU	RNAseq	440.1	187.708	0.43884	0.2581
ALOX15B	RNAseq	440.46	177.235	0.47801	0.26925
HOXA9	RNAseq	440.7	164.961	0.45237	0.22841
NMNAT3	RNAseq	440.8	186.525	0.4781	0.274
FST	RNAseq	440.9	181.351	0.4529	0.24906
AKR1C3	RNAseq	440.95	195.382	0.47196	0.28082
HOXB5	RNAseq	441.02	208.34	0.48078	0.28669
DIO2	RNAseq	441.23	185.099	0.48589	0.26867
GLIPR2	RNAseq	444.23	195.915	0.47142	0.30797
IFITM1	RNAseq	444.89	172.399	0.4776	0.26595
MFI2	RNAseq	445.44	182.053	0.4824	0.28067
C10orf88	RNAseq	445.93	208.891	0.44841	0.27089
RGMA	RNAseq	446.27	185.689	0.48723	0.2752
KCNH2	RNAseq	446.4	198.184	0.46047	0.29347
ACTL8	RNAseq	447.84	201.821	0.49677	0.2691
SERPINB3	RNAseq	449.53	193.263	0.47126	0.28406
AQP1	RNAseq	449.59	168.83	0.4989	0.28055
AC055839.9	RNAseq	449.62	175.632	0.51665	0.2727
Z79996.2	RNAseq	449.74	187.475	0.46798	0.25859
SATB1	RNAseq	450.1	175.549	0.4887	0.25735
EMP3	RNAseq	450.66	180.731	0.44212	0.26229
TH	RNAseq	450.91	184.464	0.51208	0.28668
FN1	RNAseq	452.16	197.835	0.46242	0.27517
DHRS2	RNAseq	452.68	189.855	0.48849	0.28228
KLF2	RNAseq	452.93	191.961	0.48399	0.26312
ORMDL3	RNAseq	452.94	177.199	0.45321	0.23629
STRA6	RNAseq	458.94	175.461	0.5019	0.26194
TGM1	RNAseq	460.33	185.834	0.50324	0.2759
WNT11	RNAseq	460.55	184.525	0.53274	0.28023
FYB	RNAseq	460.68	164.484	0.51672	0.27457
NKAIN1	RNAseq	460.84	186.898	0.50998	0.28561
FAM102B	RNAseq	460.97	190.78	0.52237	0.28449
NGFR	RNAseq	461.94	209.497	0.51271	0.3108
DPYSL3	RNAseq	463.82	207.731	0.48874	0.28746
AC132872.17	RNAseq	464.05	186.469	0.51024	0.26266
HYAL1	RNAseq	464.45	192.25	0.47011	0.2433
DOCK11	RNAseq	464.48	188.387	0.47205	0.24676
RBP7	RNAseq	464.57	187.768	0.49468	0.24906
CSAG1	RNAseq	465.02	161.577	0.54114	0.27044
KRT75	RNAseq	465.37	163.69	0.524	0.24853
GRIN2D	RNAseq	465.9	189.612	0.51502	0.2872
ADCY5	RNAseq	466.26	183.715	0.52015	0.27559
IFIT1	RNAseq	466.57	198.359	0.54729	0.29981
CACNA2D1	RNAseq	466.85	194.204	0.52822	0.27634
GNG11	RNAseq	467.49	193.868	0.49469	0.26659
KCNJ12	RNAseq	467.8	155.627	0.54452	0.24325
COL5A1	RNAseq	468.71	184.369	0.48842	0.2609
THBD	RNAseq	469.01	185.02	0.52259	0.26513
C8orf38	RNAseq	469.46	178.757	0.53651	0.26226
AKR1B1	RNAseq	469.66	171.515	0.47144	0.2374
CNTN1	RNAseq	469.85	186.376	0.5372	0.26482
CSPG2	RNAseq	470.37	187.491	0.51945	0.2725
SERPINA3	RNAseq	471.98	188.052	0.5306	0.27462
NEURL	RNAseq	473.79	198.696	0.5207	0.28756
WNT5B	RNAseq	473.79	196.673	0.50188	0.28104
GUCY1A3	RNAseq	474.36	182	0.54517	0.26603
ITGB8	RNAseq	474.62	185.149	0.49825	0.26431
ZIM2	RNAseq	476.37	191.114	0.56865	0.29367
BAIAP2L2	RNAseq	477.5	209.53	0.48699	0.27162
SLITRK6	RNAseq	479	196.86	0.52543	0.2771
NOV	RNAseq	479.19	184.052	0.51026	0.25854
PLEKHG4B	RNAseq	479.21	214.234	0.49296	0.27856
CRYAB	RNAseq	479.52	180.864	0.51311	0.25259
IFI16	RNAseq	479.64	178.898	0.51686	0.27192
DPYSL5	RNAseq	481.27	171.373	0.55766	0.24724
AC073585.8	RNAseq	481.6	184.896	0.57163	0.2729
CHST6	RNAseq	482.09	178.78	0.54549	0.28312
HEY2	RNAseq	482.33	169.283	0.56588	0.26709
CHI3L1	RNAseq	485.26	179.315	0.53642	0.27494
WNT6	RNAseq	485.84	177.144	0.53058	0.24278
SCGB1D2	RNAseq	485.86	156.333	0.54809	0.24061
APCDD1L	RNAseq	486.06	173.201	0.54371	0.25849
GLYATL2	RNAseq	486.69	180.427	0.57324	0.28926
CYP4X1	RNAseq	486.99	147.025	0.57512	0.23076
PTGS1	RNAseq	487.29	182.045	0.54438	0.25465
CYP2B7P1	RNAseq	487.72	187.128	0.56956	0.28535
TMEM91	RNAseq	489.15	203.104	0.51556	0.26949
MMP2	RNAseq	489.37	166.33	0.52157	0.23984
TBX2	RNAseq	489.73	177.322	0.54226	0.27035
SYT8	RNAseq	489.88	194.849	0.5244	0.28241
HOXB13	RNAseq	490.34	172.565	0.58018	0.2706
RAET1E	RNAseq	491.16	185.654	0.5765	0.27316
PREX1	RNAseq	491.19	193.173	0.5141	0.27734
CFB	RNAseq	492.64	175.009	0.53973	0.27188
SALL4	RNAseq	493.28	160.029	0.56657	0.25242
TMEM83	RNAseq	493.45	176.554	0.57281	0.27151
PCBP3	RNAseq	493.61	180.652	0.5926	0.27421
HHIPL2	RNAseq	493.66	200.937	0.50864	0.26544
HMOX1	RNAseq	494.22	183.02	0.50476	0.25243
WDR66	RNAseq	494.23	185.089	0.58195	0.28419
TMPRSS4	RNAseq	494.56	178.101	0.5552	0.25628
MT1G	RNAseq	494.64	185.679	0.54145	0.24342
MSLN	RNAseq	495.19	186.756	0.54424	0.2791
COLEC12	RNAseq	495.25	192.136	0.5374	0.25608
SLC25A18	RNAseq	496.51	176.749	0.56258	0.26986
RASSF10	RNAseq	496.7	183.646	0.56596	0.26525
KRT13	RNAseq	496.83	197.991	0.56442	0.28189
CRIP1	RNAseq	497.34	197.037	0.54515	0.28186
FAM83E	RNAseq	497.55	184.838	0.58119	0.28256
TRIM2	RNAseq	497.65	172.152	0.54682	0.25168
MXRA5	RNAseq	497.82	160.256	0.61274	0.25988
ADD2	RNAseq	498.88	175.153	0.54472	0.25834
KLK10	RNAseq	499.23	167.832	0.5634	0.26302
HERC5	RNAseq	499.3	184.152	0.55515	0.28546
C6orf127	RNAseq	499.77	179.703	0.5687	0.27253
KLK14	RNAseq	500.07	190.053	0.59179	0.28466
PAK1	RNAseq	500.22	174.56	0.52789	0.25831
CALB2	RNAseq	500.47	169.378	0.58963	0.25027
C20orf114	RNAseq	500.82	161.826	0.5664	0.24248
CPVL	RNAseq	501.51	205.528	0.57951	0.29013
GLDC	RNAseq	501.71	173.244	0.58143	0.26407
CARD16	RNAseq	502.36	175.447	0.56511	0.24291
AKR1C1	RNAseq	502.72	187.012	0.54992	0.27291
SEMA3A	RNAseq	503	162.867	0.56362	0.24758
PKP1	RNAseq	503.09	199.423	0.56483	0.27033
KRT9	RNAseq	504.1	176.329	0.56605	0.25266
HLA-F	RNAseq	504.8	179.266	0.56435	0.28769
KCNK15	RNAseq	505.11	152.426	0.61894	0.24964
SLC16A4	RNAseq	506.91	186.786	0.56076	0.26054
DSC3	RNAseq	507.14	173.128	0.53154	0.2549
KCNF1	RNAseq	507.63	162.469	0.55975	0.23262
SLIT3	RNAseq	507.69	182.35	0.58046	0.26368
FGFR1	RNAseq	508.41	164.185	0.55669	0.23549
BGN	RNAseq	508.43	194.341	0.55765	0.26704
HES2	RNAseq	508.54	172.278	0.62088	0.26959
AC017048.6	RNAseq	508.56	149.679	0.62185	0.24844
COL17A1	RNAseq	508.82	191.377	0.56079	0.27288
TFPI	RNAseq	509.2	170.895	0.55683	0.25265
IL1A	RNAseq	509.9	179.219	0.55271	0.26088
SLC5A1	RNAseq	510.93	186.961	0.59486	0.28052
COL4A6	RNAseq	512.31	177.755	0.56848	0.25949
LAMC2	RNAseq	512.8	175.404	0.53795	0.24591
PSTK	RNAseq	513.53	192.419	0.56993	0.27344
PTGIS	RNAseq	513.71	184.184	0.52816	0.26052
AC110754.4	RNAseq	513.95	159.85	0.59081	0.26378
RP5-857K21.11	RNAseq	514.05	175.265	0.60875	0.25922
KLK7	RNAseq	514.25	166.301	0.58166	0.24529
NTSR1	RNAseq	514.71	179.171	0.59646	0.2599
PTPLAD2	RNAseq	514.83	155.982	0.60516	0.25865
TLR2	RNAseq	515.24	177.49	0.59407	0.25168
TMSL6	RNAseq	515.55	186.656	0.58099	0.26971
PLTP	RNAseq	515.96	169.329	0.61898	0.27718
AC010332.7	RNAseq	516.61	170.332	0.60667	0.26287
SYTL2	RNAseq	516.73	176.376	0.58284	0.25826
DUOX1	RNAseq	517.88	158.667	0.56163	0.24265
IFI44	RNAseq	518.45	160.868	0.62527	0.26263
ACACB	RNAseq	518.63	162.674	0.60665	0.24584
PAPSS2	RNAseq	519.12	190.294	0.60054	0.27255
CHI3L2	RNAseq	519.24	151.878	0.5906	0.25698
AFF3	RNAseq	519.47	173.189	0.55642	0.25817
FBLN2	RNAseq	520	165.503	0.59353	0.24479
MXRA8	RNAseq	520.32	175.585	0.5831	0.26777
LY6D	RNAseq	520.97	169.15	0.60879	0.24812
DQX1	RNAseq	521.25	155.833	0.61847	0.26564
SNTB1	RNAseq	521.81	148.657	0.63401	0.24893
DUSP6	RNAseq	522.82	182.419	0.58955	0.26357
PALMD	RNAseq	524	182.931	0.59305	0.25095
AC022080.37	RNAseq	524.22	158.027	0.62667	0.25118
KLHDC7B	RNAseq	524.44	180.223	0.60832	0.25497
NTF4	RNAseq	524.55	167.222	0.62703	0.25911
ABCA4	RNAseq	524.64	161.596	0.59272	0.2431
SERPINB5	RNAseq	525	173.976	0.57936	0.25727
CRMP1	RNAseq	525.24	164.691	0.60614	0.24717
SCUBE2	RNAseq	525.24	169.183	0.6265	0.26584
CASP1	RNAseq	525.39	159.702	0.60126	0.25701
hsa-mir-663	RNAseq	525.85	170.983	0.60111	0.2536
KCNK2	RNAseq	525.87	169.673	0.61659	0.24453
MGP	RNAseq	525.92	168.838	0.65018	0.26728
CBFA2T3	RNAseq	525.95	137.594	0.63984	0.23122
RP11-258C19.3	RNAseq	526.55	181.535	0.60272	0.27051
MYEOV	RNAseq	526.62	184.249	0.58967	0.26657
CALB1	RNAseq	527	184.504	0.61846	0.26111
SPRR1B	RNAseq	527.02	131.767	0.61367	0.22536
KIAA1199	RNAseq	527.91	180.354	0.56106	0.24635
PDZK1IP1	RNAseq	528.07	159.022	0.64326	0.27136
LONRF2	RNAseq	528.1	150.693	0.67865	0.27611
TMEM46	RNAseq	528.79	167.563	0.60434	0.26026
LIN7A	RNAseq	528.83	157.765	0.61508	0.25508
IFI44L	RNAseq	528.84	143.525	0.65132	0.23274
OASL	RNAseq	528.9	183.641	0.60817	0.2648
ATP1A3	RNAseq	529.27	172.289	0.62539	0.26638
TP63	RNAseq	529.38	195.244	0.62153	0.2764
RP11-142G7.1	RNAseq	529.4	160.338	0.63893	0.24747
CSAG2	RNAseq	530.73	153.633	0.64704	0.23554
PTPRN2	RNAseq	531.05	181.386	0.6122	0.25057
CR381670.5	RNAseq	531.99	157.011	0.60186	0.23359
HMX1	RNAseq	532.37	155.698	0.61513	0.23286
SNPH	RNAseq	532.54	172.004	0.61588	0.26617
C19orf12	RNAseq	533.12	162.423	0.5801	0.25732
FAM101A	RNAseq	533.95	171.494	0.6478	0.26313
L1CAM	RNAseq	534.51	161.594	0.63579	0.25523
NPW	RNAseq	534.53	195.205	0.61218	0.27159
ICAM1	RNAseq	534.53	206.272	0.58629	0.28401
SLFN11	RNAseq	535.62	166.73	0.65377	0.26129
OPRL1	RNAseq	535.91	188.561	0.59025	0.25883
NRCAM	RNAseq	535.98	172.916	0.62594	0.27292
VILL	RNAseq	536.6	143.564	0.65139	0.23837
SLC2A9	RNAseq	536.69	168.379	0.62434	0.24922
BARX1	RNAseq	536.8	160.806	0.59658	0.24424
MFSD7	RNAseq	536.89	151.236	0.62229	0.23872
BARX2	RNAseq	537.49	176.192	0.61194	0.24478
PROM1	RNAseq	537.62	162.448	0.61009	0.23167
ADAMTS1	RNAseq	538.47	167.95	0.62389	0.22715
PGBD5	RNAseq	539.22	155.036	0.63513	0.23359
LGALS9	RNAseq	539.95	128.319	0.65426	0.2239
ELOVL2	RNAseq	540.39	154.625	0.64138	0.24697
GDA	RNAseq	541.03	145.947	0.61435	0.23445
CD14	RNAseq	541.08	145.723	0.67471	0.24555
KLK8	RNAseq	541.36	150.467	0.65438	0.24513
CPS1	RNAseq	541.44	165.899	0.60966	0.23895
C6orf27	RNAseq	541.5	174.934	0.59863	0.26157
DAB2	RNAseq	542.02	166.021	0.6043	0.26123
AP005482.1	RNAseq	542.44	166.207	0.63934	0.2414
TMEM156	RNAseq	543.91	188.509	0.58278	0.24104
RAPGEFL1	RNAseq	544	167.681	0.61917	0.24628
AL450306.14	RNAseq	544.12	177.797	0.59435	0.2498
DDX58	RNAseq	544.55	145.964	0.63198	0.23712
OLFML3	RNAseq	544.63	160	0.63143	0.24625
C6orf97	RNAseq	544.93	156.659	0.6731	0.24351
GPRIN2	RNAseq	545	172.409	0.63928	0.25777
COCH	RNAseq	545.01	141.751	0.64316	0.22779
TCN1	RNAseq	545.9	153.286	0.66284	0.23588
C1orf38	RNAseq	546.07	174.039	0.65709	0.27153
LAMP3	RNAseq	546.17	168.984	0.63319	0.23714
GFI1	RNAseq	547.24	168.481	0.65331	0.26441
C9orf61	RNAseq	548.04	167.035	0.64041	0.25228
GRIK3	RNAseq	548.24	164.255	0.63812	0.24924
APCDD1	RNAseq	549.65	144.456	0.67688	0.23268
SOD3	RNAseq	549.73	163.351	0.6464	0.25223
KRT16	RNAseq	550.02	153.414	0.64509	0.22698
RASD1	RNAseq	550.38	173.373	0.58153	0.2472
AP002448.3	RNAseq	550.4	163.741	0.67891	0.25573
ODF3B	RNAseq	550.86	156.631	0.66456	0.24628
IGFBP3	RNAseq	551.29	176.254	0.57473	0.2675
ARHGEF6	RNAseq	552.23	166.939	0.64661	0.2597
SLC37A2	RNAseq	552.24	190.454	0.61547	0.26954
FSCN2	RNAseq	552.44	150.575	0.63759	0.22867
RCN3	RNAseq	552.44	174.65	0.6074	0.26195
CCND1	RNAseq	552.69	180.422	0.60169	0.25367
SCUBE3	RNAseq	554.06	172.404	0.63395	0.25584
PCOLCE	RNAseq	554.56	158.506	0.62064	0.23709
DDX60	RNAseq	554.57	150.307	0.63896	0.23196
PPP1R1B	RNAseq	554.94	164.304	0.60732	0.23815
IKZF5	RNAseq	555.35	168.259	0.63418	0.24898
MAGEC2	RNAseq	555.61	140.091	0.64932	0.23602
ACADSB	RNAseq	555.85	165.57	0.63951	0.2583
RAB39B	RNAseq	556.55	154.311	0.68349	0.25892
ENHO	RNAseq	556.6	164.775	0.62683	0.23357
NR2F1	RNAseq	557.12	161.462	0.66392	0.24219
C11orf86	RNAseq	557.44	166.58	0.65953	0.24578
STEAP4	RNAseq	557.55	162.716	0.67235	0.25655
KRT6A	RNAseq	557.6	162.257	0.63642	0.2439
CYP4F3	RNAseq	557.75	164.867	0.66565	0.24338
ANKRD43	RNAseq	558.31	150.538	0.64841	0.2336
SERHL2	RNAseq	558.67	146.868	0.66701	0.22357
KLK6	RNAseq	559.18	183.526	0.65576	0.25951
NNMT	RNAseq	559.24	152.951	0.66065	0.25721
WFDC2	RNAseq	559.69	151.399	0.65809	0.24411
BMP7	RNAseq	559.99	144.176	0.68118	0.23304
GALNTL1	RNAseq	560.11	138.788	0.65553	0.2271
RKHD3	RNAseq	560.12	152.919	0.67173	0.24551
CLSTN2	RNAseq	560.34	147.31	0.66548	0.22516
AC092042.2	RNAseq	560.47	148.509	0.63338	0.22786
NCAM2	RNAseq	560.64	157.814	0.67467	0.24536
B3GNT7	RNAseq	560.68	157.397	0.66666	0.23246
KRT6C	RNAseq	560.77	142.23	0.66943	0.2292
AC023300.19	RNAseq	561.1	154.27	0.67201	0.24009
AKR1C2	RNAseq	561.58	163.404	0.63838	0.2546
RASGEF1B	RNAseq	561.8	162.946	0.65379	0.23484
RBP1	RNAseq	562.34	147.183	0.6748	0.22476
KRT23	RNAseq	562.68	179.945	0.61198	0.25703
AC018865.4	RNAseq	563.56	152.067	0.67685	0.24123
SPON2	RNAseq	563.72	157.547	0.66784	0.2482
SLC7A2	RNAseq	563.97	161.894	0.65086	0.25293
AKR1B10	RNAseq	564.32	170.044	0.65588	0.25694
SMOC2	RNAseq	564.74	146.231	0.67004	0.22023
ROR2	RNAseq	565.47	157.871	0.70888	0.23464
UNC5B	RNAseq	566.27	151.839	0.6678	0.24963
ESAM	RNAseq	566.28	158.393	0.66492	0.23876
ADRB2	RNAseq	566.38	149.682	0.68998	0.23297
MDGA1	RNAseq	566.59	139.579	0.65813	0.22531
CCL2	RNAseq	566.62	138.794	0.69242	0.21776
GJA5	RNAseq	566.95	144.979	0.68679	0.22878
SAMD9L	RNAseq	567.12	129.31	0.7131	0.23054
RAET1L	RNAseq	567.78	133.932	0.68977	0.2234
MAP6D1	RNAseq	568.61	139.839	0.66973	0.22473
MT1E	RNAseq	568.79	148.146	0.67187	0.22274
APOD	RNAseq	569.24	158.424	0.68029	0.22855
ERP27	RNAseq	569.44	139.984	0.66973	0.22542
LPXN	RNAseq	569.69	177.392	0.635	0.27427
CAMK2B	RNAseq	570.06	165.685	0.63771	0.26274
PADI3	RNAseq	570.53	161.561	0.67475	0.24952
PCSK9	RNAseq	570.81	149.799	0.68454	0.23176
MEST	RNAseq	571.12	173.83	0.65278	0.26908
BEGAIN	RNAseq	571.16	167.558	0.67395	0.25177
AC004510.1	RNAseq	571.54	162.744	0.63123	0.24589
PDGFRL	RNAseq	571.55	162.046	0.67564	0.24617
OLFM1	RNAseq	571.62	168.086	0.66688	0.25071
RHCG	RNAseq	571.69	150.162	0.68445	0.23028
SOX15	RNAseq	571.79	164.626	0.617	0.2463
CDKN1C	RNAseq	572.31	175.452	0.64619	0.24636
SLC39A6	RNAseq	572.38	158.917	0.64586	0.24082
GSDMB	RNAseq	572.47	166.697	0.66205	0.2419
IL1RN	RNAseq	573.85	153.832	0.68656	0.25017
CORO6	RNAseq	574.44	162.495	0.65043	0.22514
AC087350.3	RNAseq	574.44	149.627	0.66537	0.22893
PIP5KL1	RNAseq	574.64	148.271	0.68747	0.2247
COL5A2	RNAseq	574.85	171.07	0.63993	0.25839
PDE4B	RNAseq	574.89	153.9	0.66199	0.22914
SCEL	RNAseq	575.37	136.056	0.68531	0.21907
KRT6B	RNAseq	575.84	150.911	0.67795	0.22438
PCDHB8	RNAseq	576.75	133.207	0.66791	0.21172
GNAO1	RNAseq	576.95	173.139	0.68411	0.2441
IL1R2	RNAseq	577.36	150.951	0.6946	0.21861
KIAA1881	RNAseq	577.64	155.606	0.67779	0.23691
CDA	RNAseq	577.81	148.919	0.70051	0.22145
SPRR3	RNAseq	577.96	150.617	0.67888	0.22303
UCHL1	RNAseq	578.06	163.536	0.67486	0.2431
ACSL5	RNAseq	578.44	135.958	0.6818	0.20469
SYT5	RNAseq	578.53	157.834	0.67794	0.22337
BOC	RNAseq	578.53	181.291	0.62488	0.25073
FGFBP1	RNAseq	578.67	149.104	0.68215	0.22481
AC005332.1	RNAseq	578.92	146.599	0.69096	0.23355
IFIT3	RNAseq	579.51	133.904	0.67292	0.23473
CHRNB1	RNAseq	579.78	145.013	0.69248	0.23644
SERPINE1	RNAseq	579.78	149.77	0.67587	0.23623
MMP28	RNAseq	579.78	136.419	0.68264	0.219
CARD9	RNAseq	580.25	164.202	0.66666	0.24328
SPRR1A	RNAseq	580.51	146.513	0.70457	0.22981
PSMD3	RNAseq	581.15	144.117	0.67325	0.2332
GPX2	RNAseq	581.38	148.57	0.6904	0.23238
SEPT3	RNAseq	581.73	153.385	0.68229	0.22906
CD74	RNAseq	581.93	151.461	0.6781	0.22485
FXYD6	RNAseq	582.23	150.618	0.6858	0.22753
RSF1	RNAseq	582.24	149.802	0.65569	0.22663
WNT7A	RNAseq	582.35	154.208	0.6783	0.23578
KIF1A	RNAseq	582.51	136.98	0.65998	0.21787
SOX2	RNAseq	582.79	157.591	0.69386	0.22334
RAB42	RNAseq	582.95	152.146	0.6884	0.22994
GPR124	RNAseq	583.05	160.497	0.64108	0.25149
SLC2A12	RNAseq	583.54	147.249	0.66764	0.23558
FZD9	RNAseq	583.99	149.383	0.68475	0.23987
MT1A	RNAseq	584.04	162.483	0.65876	0.24304
KRT14	RNAseq	584.45	150.96	0.67311	0.22954
CSTA	RNAseq	585.32	143.969	0.69076	0.22699
G0S2	RNAseq	585.65	166.552	0.6847	0.24479
AC008734.7	RNAseq	585.75	139.792	0.69366	0.22143
RAET1G	RNAseq	587.05	153.884	0.67807	0.24025
PTPRH	RNAseq	587.39	158.043	0.68974	0.24278
ALPP	RNAseq	587.76	141.262	0.6999	0.22684
TNNI2	RNAseq	590.29	165.236	0.69465	0.24083
APOBEC3C	RNAseq	590.96	146.631	0.69024	0.22205
KRT15	RNAseq	591.43	164.26	0.68519	0.2406
IFIT2	RNAseq	591.51	144.234	0.67824	0.21421
AC132938.1	RNAseq	591.65	135.299	0.67662	0.22223
ENPP5	RNAseq	592.03	167.833	0.6747	0.24553
PRSS3	RNAseq	592.06	148.546	0.68808	0.22658
TAGLN	RNAseq	593.69	153.871	0.65171	0.22516
PADI1	RNAseq	594.15	152.894	0.68648	0.21936
CTHRC1	RNAseq	594.67	171.408	0.67711	0.21903
RARRES1	RNAseq	594.72	135.56	0.70165	0.21235
TM4SF1	RNAseq	595.2	143.169	0.7183	0.22581
XYLT1	RNAseq	595.85	126.497	0.71787	0.20174
FGFR2	RNAseq	596.08	158.178	0.65537	0.22405
GNAL	RNAseq	596.33	151.622	0.65523	0.22291
FBLN5	RNAseq	596.87	150.403	0.67475	0.23166
KRT17	RNAseq	597.09	155.68	0.69132	0.23234
hsa-mir-205	RNAseq	597.15	174.269	0.70119	0.24634
FLRT3	RNAseq	597.73	133.454	0.71135	0.20905
XAF1	RNAseq	598.35	139.053	0.70783	0.22385
FOXQ1	RNAseq	598.93	123.509	0.69069	0.20881
TNNI3	RNAseq	599.12	141.301	0.71509	0.21202
FOXJ1	RNAseq	599.52	142.375	0.70738	0.21908
ATP10A	RNAseq	599.71	137.155	0.70757	0.22002
HSD17B1	RNAseq	600.33	146.441	0.69018	0.22534
ATOH8	RNAseq	600.41	131.384	0.70529	0.205
COL7A1	RNAseq	600.49	148.9	0.67355	0.22792
ITGA10	RNAseq	601.44	143.292	0.69073	0.22227
RP13-238F13.2	RNAseq	601.88	157.526	0.69369	0.23061
APOE	RNAseq	603.66	160.838	0.6958	0.23447
FAM24B	RNAseq	603.81	131.457	0.71794	0.19775
RASD2	RNAseq	603.91	138.053	0.69653	0.20248
EREG	RNAseq	603.96	147.534	0.687	0.22116
KRT5	RNAseq	604.17	135.528	0.69453	0.21373
TBX20	RNAseq	604.61	143.269	0.68364	0.20945
SBSN	RNAseq	605.14	147.28	0.70531	0.20129
JPH2	RNAseq	605.18	148.777	0.68504	0.22994
KYNU	RNAseq	605.21	156.198	0.69703	0.22811
COL1A1	RNAseq	606.14	143.318	0.68954	0.21999
GPR103	RNAseq	606.45	148.724	0.71078	0.21065
CXCR4	RNAseq	606.54	143.204	0.7094	0.23524
SCARF2	RNAseq	607.73	168.756	0.67227	0.23431
PPP1R3C	RNAseq	609.91	141.477	0.71097	0.21218
ALDH3A1	RNAseq	610.31	143.423	0.73638	0.22366
AC104692.1	RNAseq	611.09	137.714	0.72015	0.20091
MME	RNAseq	612.8	126.078	0.72758	0.18679
CLIP3	RNAseq	613.23	148.252	0.68263	0.22025
UPK3B	RNAseq	613.58	159.566	0.70562	0.24757
DPYSL4	RNAseq	613.76	142.456	0.72495	0.2165
CAPG	RNAseq	613.96	143.245	0.69579	0.22094
LCN2	RNAseq	615.65	143.302	0.7041	0.2235
LCP1	RNAseq	616.67	157.044	0.70164	0.241
RGS16	RNAseq	619.84	158.271	0.70269	0.22604
S100A7	RNAseq	623	135.46	0.74307	0.20936
MAOA	RNAseq	625.42	135.719	0.7251	0.20457

## Sheet: GSK461364A (PLKi)
GSK461364A (PLKi) (RF - SNP6+U133A)
Molecular feature	Data type	Variable importance	Standard deviation variable importance
EXT1	U133A	0.200653	0.00337523
PDGFC	U133A	0.199792	0.00348851
PLAUR	U133A	0.196172	0.00370406
TFF3	U133A	0.19376	0.00345028
IL8	U133A	0.178807	0.00263037
S100A2	U133A	0.164541	0.00279643
MET	U133A	0.136386	0.00242925
PLS3	U133A	0.134272	0.00204283
GADD45A	U133A	0.132428	0.00208533
PTRF	U133A	0.131888	0.00181788
GNG12	U133A	0.131557	0.00201786
TFF1	U133A	0.126651	0.00185087
TGFBR2	U133A	0.121662	0.00160832
CALD1	U133A	0.120778	0.00161419
EMP1	U133A	0.120763	0.00153485
MT1H	U133A	0.112308	0.00173562
SLC9A3R1	U133A	0.110782	0.00198797
JAG1	U133A	0.108836	0.00172824
ID1	U133A	0.104404	0.00188762
MARCKS	U133A	0.102485	0.00126708
SOD2	U133A	0.100069	0.00136247
MT1G	U133A	0.0993518	0.00137531
STK17A	U133A	0.0983486	0.00129574
IGFBP3	U133A	0.0979176	0.00120037
SLC9A6	U133A	0.0972398	0.00178042
ERBB3	U133A	0.0959865	0.00137403
ZNF217	U133A	0.0928926	0.00103264
TOM1L1	U133A	0.090239	0.00120359
TNC	U133A	0.0884424	0.00106982
CTSC	U133A	0.0867982	0.00158083
PRKACB	U133A	0.0866896	0.00121172
AKR1C2	U133A	0.0863047	0.00125245
ITGA3	U133A	0.0854969	0.000984423
CYB561	U133A	0.0830346	0.00129312
PLAU	U133A	0.0826273	0.00109515
ANXA1	U133A	0.0772545	0.000907355
FBP1	U133A	0.0764475	0.000892842
TRPS1	U133A	0.0756405	0.00116393
NMI	U133A	0.0749119	0.000995398
NEBL	U133A	0.0741715	0.000804843
MT2A	U133A	0.0733518	0.000923244
FTL	U133A	0.0718579	0.000925975
PSMB8	U133A	0.0693997	0.000736345
ADORA2B	U133A	0.0681289	0.000670181
CAV2	U133A	0.0678696	0.0012519
LDHB	U133A	0.0674132	0.000738572
TOB1	U133A	0.0671928	0.000873566
ESR1	U133A	0.066298	0.000660099
NR3C1	U133A	0.0640255	0.000635531
PRNP	U133A	0.0608056	0.000633264
MT1P2	U133A	0.0601689	0.000652362
LOC646663	SNP	0.0599007	0.000784191
PSMB9	U133A	0.057896	0.000629855
KIAA0182	U133A	0.0572543	0.00066665
FKBP4	U133A	0.0571286	0.000695114
CRIP2	U133A	0.0566432	0.00075716
SLC44A5	SNP	0.0559076	0.000468829
CAV1	U133A	0.0533843	0.000912102
EGFR	U133A	0.0532303	0.000742671
PBX1	U133A	0.0530022	0.000630603
SLC39A6	U133A	0.0528118	0.000530869
KRT8	U133A	0.0522446	0.000373399
PLSCR1	U133A	0.0514797	0.000513411
MELK	U133A	0.0511516	0.000456079
GPX1	U133A	0.050468	0.000594987
IFNGR1	U133A	0.0503954	0.000515224
AKR1B1	U133A	0.0501206	0.000419221
RAB11FIP1	U133A	0.0493623	0.000566855
FOXA1	U133A	0.0484435	0.000427895
BPTF	U133A	0.0480782	0.000451876
FSTL1	U133A	0.0469116	0.000643492
RND3	U133A	0.0464966	0.000433073
SFRP1	U133A	0.0455241	0.000355967
MT1X	U133A	0.045448	0.000650348
SSFA2	U133A	0.0453343	0.000499591
GLS	U133A	0.0453306	0.000598433
TGFBI	U133A	0.0440468	0.000300879
SGK1	U133A	0.0437539	0.000527815
CDC42EP3	U133A	0.0430491	0.000349117
ID3	U133A	0.0428517	0.000128515
GPRC5C	U133A	0.0413627	0.000459679
RAGE	U133A	0.0410206	0.000406645
AXL	U133A	0.0407058	0.000574784
ANK3	U133A	0.0402476	0.000587333
CRIM1	U133A	0.0399692	0.000362429
ME1	U133A	0.0393943	0.000319832
APOBEC3B	U133A	0.0393661	0.000291946
RWDD1	U133A	0.038884	0.000341001
SLC7A11	U133A	0.0387224	0.000232181
CYFIP2	U133A	0.0381312	0.000324705
GBP3	SNP	0.0381086	0.000392111
MT1F	U133A	0.03786	0.000213392
ADM	U133A	0.0373967	0.000424185
BTG3	U133A	0.0369805	0.000270724
TNFAIP2	U133A	0.0367922	0.000311372
HSPA2	U133A	0.0363932	0.000284519
TRIM16	U133A	0.0363501	0.000209115
UPP1	U133A	0.0352233	0.000304863
CLIC3	U133A	0.035076	0.000291239
DHX40	U133A	0.0346562	0.000376081
PI3	U133A	0.0346044	0.000242164
CSRP2	U133A	0.0338533	0.000474024
F2RL1	U133A	0.0323747	0.000291628
GATA3	U133A	0.0322484	0.000487971
ALDH4A1	U133A	0.032034	0.000284296
EFHD2	U133A	0.0319381	0.00035871
CD44	U133A	0.031907	0.000260652
MSN	U133A	0.0318352	0.000345665
FASN	U133A	0.0317663	0.000157638
LAMB3	U133A	0.0316934	0.000394223
GCLM	U133A	0.0316726	0.000199387
XBP1	U133A	0.0308866	0.000357186
HPCAL1	U133A	0.0307371	0.000161322
TMEM45A	U133A	0.0305751	0.000453627
CEBPD	U133A	0.0301449	0.000396468
MXRA8	U133A	0.0300705	0.000452856
CRIP1	U133A	0.0298544	0.000236135
SERPINE2	U133A	0.0297765	0.000241369
FOSL1	U133A	0.0297608	0.000363806
CA12	U133A	0.0296994	0.000286372
PHLDA1	U133A	0.0295757	0.000202101
ARL4C	U133A	0.0293519	0.000200347
ISOC1	U133A	0.0289994	0.00013968
SH3GLB2	U133A	0.0286728	0.000171663
RHOB	U133A	0.0286163	0.000260728
CDCP1	U133A	0.0282546	0.000138393
SPDEF	U133A	0.0282283	0.000305478
SLC16A1	U133A	0.0281895	0.000193347
ACTL8	U133A	0.0281836	0.000117912
IFITM3	U133A	0.0281695	0.000196352
HOMER3	U133A	0.0279234	0.000264355
IER5	U133A	0.0279045	0.000129562
AKR1C1	U133A	0.0275137	0.000148176
MLLT11	U133A	0.0272613	0.000515828
TRY6	SNP	0.0272322	4.56732e-05
EPHA2	U133A	0.0269795	0.000438237
CDH1	U133A	0.0269266	6.87528e-05
SHCL1	SNP	0.0265587	0.000218108
GPX2	U133A	0.0264381	0.000267986
PDZK1IP1	U133A	0.0263862	0.000171989
RIPK4	U133A	0.0260544	0.00035839
EMP3	U133A	0.0252784	0.000356061
HDAC2	U133A	0.0251432	0.00021192
AIM1	U133A	0.024959	0.000358386
MEGF9	U133A	0.0248237	0.00028092
ALDH1A3	U133A	0.024349	0.000275627
LMCD1	U133A	0.0242323	0.000168208
TPM2	U133A	0.0242304	0.000257588
F3	U133A	0.0235378	0.000228529
C3orf14	U133A	0.0234874	0.000268472
GALNT6	U133A	0.0231169	1.19158e-05
DAAM1	U133A	0.0226738	5.62338e-05
WWTR1	U133A	0.022666	0.000147431
TTC39A	U133A	0.0225005	0.00021802
SHB	U133A	0.0220662	4.54546e-05
ADD3	U133A	0.0215491	0.000151846
ELMO3	U133A	0.0212359	0.000159179
EFNB2	U133A	0.0212001	-4.02285e-06
AKR1C3	U133A	0.021162	4.07521e-05
MT1E	U133A	0.0207956	4.54289e-05
NDC80	U133A	0.0205043	0.000235026
CLDN3	U133A	0.0204301	1.96774e-06
LCE3B	SNP	0.0204085	0.000134425
PLEKHF2	U133A	0.0203596	0.000163769
FANCG	U133A	0.0203344	8.25028e-05
TNFAIP3	U133A	0.020297	5.99484e-05
PPP1R3D	U133A	0.0202955	0.000213077
PRSS23	U133A	0.0202872	0.00016379
SRD5A1	U133A	0.0202279	0.000241678
RNASET2	U133A	0.0199826	5.8475e-05
INPP1	U133A	0.0199558	0.000167747
PCSK1N	U133A	0.0198852	1.82796e-05
FGFBP1	U133A	0.0196983	0.000319569
UBL3	U133A	0.0196726	0.000258819
PLIN2	U133A	0.0196471	0.00021395
COTL1	U133A	0.0194968	0.000105945
LAMC2	U133A	0.0194354	0.000207624
EFNA1	U133A	0.0194048	0.000183349
IGFBP4	U133A	0.0191603	0.0002037
ISG15	U133A	0.0190927	0.000220505
EIF5A	U133A	0.0187278	-7.2881e-07
BAG2	U133A	0.0184187	8.00186e-05
CASC3	U133A	0.018156	8.65742e-06
NCOA7	SNP	0.017902	0.000255134
TLN1	U133A	0.0178986	8.47518e-05
MAP1B	U133A	0.0178971	0.000100307
DENND2D	U133A	0.0175603	6.08682e-05
OXCT1	U133A	0.0173187	-3.92999e-05
GNE	U133A	0.0172548	6.43284e-05
COL4A2	U133A	0.0172406	6.56743e-05
BRP44L	U133A	0.0171107	9.29405e-05
NFE2L1	U133A	0.0170893	2.52772e-05
RAI14	U133A	0.0169742	0.000128499
IGFBP2	U133A	0.0168451	0.000134354
MSL1	U133A	0.0167087	6.07397e-05
ERBB2	U133A	0.0166859	8.50677e-05
LGALS1	U133A	0.0166845	-4.37381e-05
SFN	U133A	0.0164667	0.000132606
SVIL	U133A	0.0164152	0.000151099
SNX3	U133A	0.0163854	2.79169e-05
KDM4B	U133A	0.0163192	2.55458e-05
TAP1	U133A	0.0161741	8.97611e-05
TP53I3	U133A	0.0159823	0.000101753
AHNAK2	U133A	0.015876	0.000274242
SIK1	U133A	0.0158158	0.000107352
TWF1	U133A	0.015697	0.000231058
CXADR	U133A	0.0155348	0.000128639
STEAP1	U133A	0.015528	0.000165646
INHBB	U133A	0.0153686	0.000146534
HSPB1	U133A	0.015349	7.03638e-05
SLC20A1	U133A	0.0153467	3.46817e-05
ODC1	U133A	0.0152254	0.000211506
VEGFC	U133A	0.0151708	4.39582e-05
RIMS1	SNP	0.0150945	0.000155823
LCE3C	SNP	0.0150518	-1.4054e-06
ADI1	U133A	0.0150418	-9.10513e-06
CREB3	U133A	0.0149741	7.79125e-05
KMO	U133A	0.0149686	0.000308099
ZNF462	SNP	0.0148504	0.000114272
IFIT1	U133A	0.0148341	4.73557e-05
TMEM30B	U133A	0.0146864	0.000114692
GLRX	U133A	0.0145074	0.000164771
HIST1H2BD	U133A	0.0142518	3.30264e-05
TRIM29	U133A	0.0140822	0.000142016
KRT19	U133A	0.0140156	3.59401e-05
RBPMS	U133A	0.0139462	1.67203e-05
CAPG	U133A	0.0139458	8.84914e-05
TM4SF1	U133A	0.0138635	9.23657e-05
PHGDH	U133A	0.0138236	-1.12903e-05
CPT1A	U133A	0.0133038	4.75515e-05
MID1	U133A	0.0132041	8.01396e-05
POPDC3	U133A	0.0130102	5.69581e-05
SMURF2	U133A	0.0130035	-9.39105e-06
PERP	U133A	0.0129112	0.000160902
IPO5	U133A	0.0128962	9.67572e-05
TNFRSF21	U133A	0.0128705	-1.60168e-05
DDHD2	U133A	0.012843	-4.56437e-05
UPF3B	U133A	0.0125632	7.41378e-05
MCFD2	U133A	0.0124096	8.96032e-05
TUBB2A	U133A	0.0123949	-1.14368e-05
IFITM1	U133A	0.0121294	-9.26524e-05
LEPRE1	U133A	0.012045	1.55041e-06
SUV420H1	U133A	0.0120102	9.37488e-05
SLC43A3	U133A	0.0117921	-6.61127e-05
NNMT	U133A	0.0117919	5.8646e-05
LEPREL1	U133A	0.0117881	5.66808e-05
TRIP13	U133A	0.0117445	5.53023e-06
DUSP5	U133A	0.0116848	-4.91256e-05
MKNK2	U133A	0.0116332	7.9119e-05
UBAP2	U133A	0.0115964	4.8958e-05
FERMT2	U133A	0.0115464	5.60512e-06
ANXA3	U133A	0.011507	-3.85778e-06
SLC7A5	U133A	0.0114971	3.09889e-05
PLK2	U133A	0.0114757	-3.88014e-05
CNN3	U133A	0.0114736	-1.8562e-05
ISYNA1	U133A	0.0114432	7.17826e-05
IFI6	U133A	0.0112761	5.08865e-05
SLC2A10	U133A	0.0112413	-1.4254e-05
SYNRG	U133A	0.0111875	6.52022e-05
SYBU	U133A	0.0111693	-1.5247e-05
GCHFR	U133A	0.010987	7.09994e-05
SHMT2	U133A	0.0109494	0.000119581
SCGB2A2	U133A	0.0109119	6.45651e-05
MAP4K4	U133A	0.0108026	8.66961e-05
CRABP2	U133A	0.0107908	3.29543e-05
TPD52L1	U133A	0.0107623	7.07301e-05
CPD	U133A	0.0107609	-3.8298e-06
KDM5B	U133A	0.0107546	0.000129425
QPRT	U133A	0.0106972	1.35481e-05
ALDH3B2	U133A	0.0106258	7.83476e-05
CST3	U133A	0.0105687	4.12927e-05
ARHGAP29	U133A	0.0105303	1.77573e-05
ETV5	U133A	0.0104472	3.70276e-05
HLA-A	U133A	0.0104321	5.62454e-05
SGCE	U133A	0.0103818	5.31968e-05
PDLIM1	U133A	0.0103757	-1.79721e-06
IFI16	U133A	0.0103385	9.62666e-07
MSRB2	U133A	0.0102411	4.03686e-05
CLTA	U133A	0.0102377	2.52115e-05
RGS3	U133A	0.0102191	7.40093e-05
ATP2A3	U133A	0.0101306	-1.55828e-05
TRIL	U133A	0.0100168	6.68142e-05
NETO2	U133A	0.00996771	-8.78242e-05
TUBB6	U133A	0.00992647	6.50912e-05
SYDE1	U133A	0.00992542	6.70457e-06
SIDT2	U133A	0.00985368	1.45471e-05
MGC48595	SNP	0.0098492	9.42503e-05
CTGF	U133A	0.00973752	-3.54626e-06
KRT17	U133A	0.00968671	-5.09526e-05
GNTIVH	SNP	0.00966884	2.40991e-05
RNF152	SNP	0.00964048	4.70891e-05
SDF2	U133A	0.00955411	5.50628e-05
ALDOC	U133A	0.00954907	-3.43335e-05
IRF9	U133A	0.00954716	-3.47543e-05
HIST1H2BG	U133A	0.00953835	4.29199e-05
BCAS1	SNP	0.00952599	7.69442e-05
PIK3R1	U133A	0.00951878	-4.88454e-05
SEPP1	U133A	0.00951638	7.04019e-05
ZNF238	U133A	0.0094907	-1.31879e-05
BET1	U133A	0.00947664	0.000108361
PDLIM2	U133A	0.00937964	-1.40905e-05
C10orf116	U133A	0.00937913	1.44733e-05
C6orf211	U133A	0.00937014	4.62091e-05
THBS3	U133A	0.00935983	0.000119206
SLC39A14	U133A	0.00930178	7.13465e-06
GALNTL2	SNP	0.00920436	1.63883e-05
C14orf132	U133A	0.00918353	-1.8223e-05
TFAP2B	U133A	0.00912761	-4.27848e-05
MXI1	U133A	0.00909624	-3.86329e-05
ACOT1	SNP	0.00908606	-5.99957e-06
GSTP1	U133A	0.00906678	-4.16586e-07
MREG	U133A	0.00905794	0.000141731
LOC645532	SNP	0.00900332	-0.000103631
RARRES3	U133A	0.00894908	6.3904e-05
FLJ10120	SNP	0.00885144	-5.53618e-06
FLJ20433	SNP	0.00879342	-5.24841e-05
SNX7	U133A	0.00876925	8.16503e-05
SEMA3C	U133A	0.00876303	8.49371e-05
TBC1D9	U133A	0.00875228	3.55817e-05
MUC1	U133A	0.00871708	3.02024e-05
C1orf115	U133A	0.00871525	-3.91688e-07
ASPH	U133A	0.00868659	3.52503e-05
PXDN	U133A	0.00866296	-3.79546e-05
CCNG2	U133A	0.00863838	5.42855e-05
TMEM97	U133A	0.00862701	5.45112e-05
PCGF2	U133A	0.00860937	1.24851e-05
CRISPLD2	U133A	0.00858636	6.1243e-06
FXYD5	U133A	0.00852797	8.65739e-05
EPHX1	U133A	0.00847361	5.19356e-05
KRT5	U133A	0.00845391	2.48084e-05
FHL2	U133A	0.0083811	9.62255e-05
DUSP1	U133A	0.00837862	4.95679e-05
SEC63	U133A	0.00837291	3.14422e-05
GCLC	U133A	0.00835545	6.41697e-05
UCP2	U133A	0.0083479	4.74492e-05
ADAM9	U133A	0.00831402	-9.22236e-06
SERPINH1	U133A	0.00829607	-3.9168e-05
MICAL2	U133A	0.00828223	0.00011725
ASAH1	U133A	0.00826604	-5.8343e-05
RAB31	U133A	0.00823427	-6.81865e-05
PCTP	U133A	0.0082328	1.0911e-06
DIP2C	U133A	0.00821754	2.33404e-05
NQO1	U133A	0.00819365	-6.97299e-06
GPRC5A	U133A	0.00816663	-4.54989e-05
DKK1	U133A	0.00815846	5.98839e-06
MBP	U133A	0.0081541	7.30792e-05
IRS2	U133A	0.00815367	4.40432e-06
FZD6	U133A	0.00811245	1.87481e-05
FSCN1	U133A	0.00808204	4.88748e-05
WIPF2	U133A	0.00806982	4.25229e-05
SLC29A1	U133A	0.00803686	6.74379e-05
ZNF331	U133A	0.00802132	5.01666e-05
CA2	U133A	0.00796542	-0.000109646
AGR2	U133A	0.00796271	5.33029e-05
PFAS	U133A	0.00793933	-4.15903e-05
CD58	U133A	0.0079235	-2.90372e-05
SDC2	U133A	0.00779057	1.35847e-06
SIGMAR1	U133A	0.00771654	-1.35723e-05
MYST4	U133A	0.00770772	-3.27464e-05
OSBPL9	U133A	0.00770715	-2.87282e-05
LOXL2	U133A	0.00770015	3.93524e-06
CDKN1A	U133A	0.00768813	2.43239e-05
FAM129A	U133A	0.00767463	-6.49906e-06
EPB41L1	U133A	0.0076543	-4.16081e-05
GRB7	SNP	0.00761831	7.51395e-05
CTSD	U133A	0.007614	3.70492e-05
SARS	U133A	0.00760123	6.34268e-05
PYCARD	U133A	0.00751212	6.23738e-05
EEF1A2	U133A	0.00749317	3.8913e-05
FBXL20	SNP	0.00745535	5.50831e-05
PSCA	U133A	0.00742606	2.57499e-06
CDKN2A	U133A	0.00741384	-6.96168e-05
HTRA1	U133A	0.00740193	-4.05538e-06
NUPR1	U133A	0.00737891	-5.06488e-06
OLFML3	U133A	0.00737134	-5.95179e-07
ACSL3	U133A	0.00735899	6.34467e-05
COL1A1	U133A	0.00733839	-1.72438e-05
GGT1	U133A	0.00732394	5.20185e-05
SLC22A18	U133A	0.00731567	-1.74244e-05
THBS1	U133A	0.00730051	7.83651e-05
RHOBTB3	U133A	0.00726753	-4.22273e-05
DUSP10	U133A	0.00726283	1.06374e-05
ANKRD10	U133A	0.00722884	-3.09957e-05
BCAM	U133A	0.00721893	-7.31222e-05
WBP5	U133A	0.00719049	6.07088e-05
VTCN1	U133A	0.00717787	1.31178e-05
SLPI	U133A	0.00716526	-7.00143e-05
MBNL2	U133A	0.00716148	-6.42033e-06
AHNAK	U133A	0.00714957	2.54491e-05
PSIP1	U133A	0.00714301	4.45445e-05
PFDN4	U133A	0.00714101	2.94286e-05
KIAA0100	U133A	0.00712983	1.25589e-05
SLC25A37	SNP	0.0071194	-4.80258e-07
ST6GALNAC2	U133A	0.00711811	3.82564e-05
HIST1H1C	U133A	0.00711773	2.35443e-06
FBLN1	U133A	0.00709291	4.33237e-07
AMIGO2	U133A	0.00706071	-2.84338e-05
MED24	U133A	0.00704628	4.53813e-05
PIR	U133A	0.00703869	-1.19818e-05
BMP7	U133A	0.00702783	2.44321e-05
FXYD3	U133A	0.00702325	9.82538e-05
ABCC5	U133A	0.00699983	-2.50115e-05
MYB	U133A	0.00697139	-4.26514e-05
CRKRS	SNP	0.00696769	5.32369e-05
LOC402095	SNP	0.00694512	-9.05013e-06
AZGP1	U133A	0.00693231	1.22231e-05
NOTCH2NL	U133A	0.0069153	-3.63853e-05
TNS3	U133A	0.00689193	-6.88154e-05
SLC16A3	U133A	0.00687966	5.09962e-05
GRB7	U133A	0.00687297	-2.58849e-05
TSPYL1	U133A	0.00684573	7.80433e-05
RCAN1	U133A	0.00675737	3.73851e-05
TPM4	U133A	0.00673235	2.21886e-05
SEC23A	U133A	0.00672333	7.912e-05
IFRD1	U133A	0.00671041	-5.95873e-05
SNAP29	U133A	0.0067085	8.45362e-05
GAL	U133A	0.00664825	-1.20623e-05
CLDN4	U133A	0.00664649	6.71158e-05
CFHL4	SNP	0.00661511	-4.09296e-05
COL5A2	U133A	0.00660963	4.47311e-05
RAD21	U133A	0.00658092	-4.30044e-05
LOC388152	SNP	0.00653554	-7.04113e-05
SH3YL1	U133A	0.00651889	1.94676e-05
LIMK2	U133A	0.00650733	2.3429e-05
IGF1R	U133A	0.00649255	-3.16222e-05
FADS2	U133A	0.00649078	-4.87848e-05
SEC14L1	U133A	0.00647823	5.61836e-05
NRAS	U133A	0.00643337	8.15947e-05
MYLIP	U133A	0.00642909	5.45967e-05
ACAA1	U133A	0.00640736	2.74785e-05
ASH2L	U133A	0.00640618	4.87179e-05
MALL	U133A	0.00638457	6.69249e-05
CALML5	U133A	0.00638067	2.1596e-05
SLC16A2	U133A	0.00637817	-1.66238e-06
IL6ST	U133A	0.00637237	-1.20652e-05
PARP12	U133A	0.00633398	3.6381e-05
VIM	U133A	0.00631744	-1.68383e-05
CYP1B1	U133A	0.00631732	-1.73826e-06
HIST1H2BH	U133A	0.00631666	1.33967e-05
TUSC3	U133A	0.00627595	6.28107e-06
PAM	U133A	0.00627245	1.64066e-05
ALDH2	U133A	0.0062527	3.16893e-05
LOXL1	U133A	0.00624189	-3.10514e-05
TGFB1	U133A	0.00623036	6.81322e-05
TCAP	SNP	0.0062286	5.30176e-05
MXRA5	U133A	0.00621154	-3.0738e-05
MAP7	U133A	0.00615889	3.67517e-05
C2CD2	U133A	0.00615042	2.61739e-05
CTNNAL1	U133A	0.00611563	3.74029e-06
DSG2	U133A	0.00610248	-3.43395e-05
C20orf133	SNP	0.00609	-3.06412e-05
FJX1	U133A	0.00606144	-9.29001e-06
LOC644144	SNP	0.00601962	3.25405e-05
BTNL3	SNP	0.00601401	1.18994e-05
KLF4	U133A	0.00600913	3.17773e-05
MXRA7	U133A	0.00599335	-1.111e-05
SLC25A18	SNP	0.00597864	-7.89924e-05
H2BFS	U133A	0.00594161	6.97006e-05
DCTD	U133A	0.00593578	-7.75629e-05
DERA	U133A	0.00592569	4.48141e-06
CTSL1	U133A	0.00589525	1.70162e-06
SLC11A2	U133A	0.00588438	6.77177e-05
LGALS3BP	U133A	0.00584164	4.78384e-05
FLJ36492	SNP	0.00584052	-1.69875e-05
MB	U133A	0.00583428	2.22586e-05
PTGES	U133A	0.00581768	5.7474e-05
PPARBP	SNP	0.00580054	7.86864e-06
SELENBP1	U133A	0.00580041	-6.89065e-05
TFPI2	U133A	0.00579406	-4.09851e-05
OPN3	U133A	0.00578454	-1.39249e-05
SH3BP5	U133A	0.00574699	-1.74836e-05
LOC442117	SNP	0.00573137	1.24205e-05
C17orf81	U133A	0.00571046	7.32495e-05
ADAM32	SNP	0.00570649	-8.68095e-05
BTBD3	U133A	0.00569884	-1.7158e-05
EFEMP1	U133A	0.0056842	2.24343e-05
PRODH	U133A	0.0056588	3.46843e-05
DUSP4	U133A	0.00565068	0.00015611
BAMBI	U133A	0.00563986	-7.79678e-06
TGFA	U133A	0.00562771	-4.1254e-06
TESK1	U133A	0.00561687	-5.35867e-06
FHIT	SNP	0.00561094	-4.8608e-05
MYBL1	U133A	0.0055815	4.91576e-05
MTSS1	U133A	0.00558026	-5.56491e-05
NLRP2	U133A	0.0055595	1.5455e-06
HOXB2	U133A	0.00555597	-3.58162e-05
KANK1	U133A	0.00554107	-5.30168e-05
CARD10	U133A	0.00554096	-1.39185e-05
DUSP6	U133A	0.00551681	2.23134e-06
NME7	SNP	0.00550738	6.04678e-05
NEUROD2	SNP	0.00547031	-8.40664e-06
HK2	U133A	0.00545039	2.48178e-05
TRIM37	U133A	0.00544824	1.99713e-05
LAMB2	U133A	0.00544157	-5.38934e-05
TXNIP	U133A	0.00541946	2.95739e-05
SQLE	U133A	0.00541336	7.62587e-05
BNIP3	U133A	0.00540805	5.56741e-05
MYO1B	U133A	0.00540089	3.16593e-05
ZPBP2	SNP	0.00535262	-1.59018e-05
FST	U133A	0.005345	9.22014e-05
ATP1B1	U133A	0.00531545	-6.96901e-05
S100A14	U133A	0.0052894	4.567e-05
EFHD1	U133A	0.00527426	9.03093e-06
ZNFN1A3	SNP	0.00525426	3.36485e-05
SGCB	U133A	0.00525206	-1.59216e-05
PSMD6	U133A	0.00525157	1.22869e-05
ADAM5	SNP	0.00524469	3.66572e-05
RHD	SNP	0.00524466	1.56292e-05
SERPINB5	U133A	0.00523691	-1.63581e-05
RBP1	U133A	0.00523378	5.0735e-05
GSTM1	SNP	0.00522962	-1.41914e-05
TM7SF2	U133A	0.00522917	2.63132e-07
ERBB2	SNP	0.00518774	2.86562e-05
IGF2BP2	U133A	0.00515185	2.068e-05
P4HA1	U133A	0.00513124	4.21692e-06
ALCAM	U133A	0.00511381	-5.83077e-05
RHOD	U133A	0.00509717	-2.14788e-05
EB-1	SNP	0.00508277	-1.17869e-06
STOML2	U133A	0.00508189	-2.605e-05
PSAT1	U133A	0.00505967	1.97161e-05
STEAP3	U133A	0.00504849	2.89909e-05
LCN2	U133A	0.0050437	-2.02641e-05
DDIT4	U133A	0.0050428	-5.00443e-05
IFI27	U133A	0.0050383	-4.63696e-05
CDH3	U133A	0.00499876	2.78585e-05
TPBG	U133A	0.00499542	-8.28947e-06
MTUS1	U133A	0.00499061	8.72158e-06
CCNE1	U133A	0.00498562	4.00901e-07
FAM13A	U133A	0.0049812	4.77439e-05
STC2	U133A	0.00497946	3.06097e-05
NAMPT	U133A	0.00495539	-4.79687e-05
TRIB2	U133A	0.0049479	1.2675e-05
KRTAP9P1	SNP	0.00494744	-1.0905e-05
IFI35	U133A	0.0049421	7.5318e-05
PTPRK	U133A	0.00493149	-4.07499e-05
BAG3	U133A	0.00492183	-4.90147e-06
HLA-DRB5	SNP	0.00490285	1.18044e-05
RHOQ	U133A	0.00489462	-2.50079e-06
PODXL	U133A	0.00488032	3.72555e-06
CYB5A	U133A	0.00487947	-2.88187e-05
CYP51A1	U133A	0.00484946	-4.47259e-05
CBX1	U133A	0.00484904	4.4842e-05
ADAM3A	SNP	0.00480571	6.78004e-05
LOC646605	SNP	0.00478887	-2.07926e-05
DNM1	U133A	0.00476951	-5.11183e-05
TSC22D3	U133A	0.00476447	-3.96512e-05
LOC646227	SNP	0.00473331	2.26355e-05
FGFR4	U133A	0.00472651	-5.32626e-06
FAM174B	U133A	0.00471986	-3.15946e-05
SFRS6	U133A	0.0046858	-8.4562e-05
PRKRIR	U133A	0.00466894	-8.92913e-05
S100A8	U133A	0.00465904	4.39645e-05
GPNMB	U133A	0.00465652	2.70038e-05
HIST1H2BK	U133A	0.00460923	1.68692e-05
ASNS	U133A	0.00460865	-8.88272e-06
TSPAN1	U133A	0.00456926	-3.21291e-05
LOC440300	SNP	0.0045557	1.01217e-05
S100P	U133A	0.00454172	6.05881e-05
RAB6A	U133A	0.00453224	-2.23022e-05
LRRN6C	SNP	0.00453122	2.38352e-05
PCK2	U133A	0.00451548	-3.31922e-05
ANP32E	U133A	0.00451176	-6.11802e-05
SLC1A4	U133A	0.00450904	-5.12062e-05
BHLHE40	U133A	0.00450883	-5.01859e-05
IRX5	U133A	0.00450843	-4.3941e-05
OPTN	U133A	0.00450337	-1.18544e-05
GDPD3	U133A	0.00449796	-2.28099e-05
TNFSF10	U133A	0.00449639	5.23983e-05
PSMD3	U133A	0.00449286	2.89729e-05
PRSS8	U133A	0.00448444	-2.34233e-05
CTSL2	U133A	0.00448286	1.39021e-05
RNF114	U133A	0.00446547	1.6476e-05
FABP5	U133A	0.00446499	8.65823e-05
CBR1	U133A	0.00445874	-2.75463e-05
CKB	U133A	0.00445858	-2.51811e-05
ANKRD57	U133A	0.00445842	2.07717e-05
GUCY1A3	U133A	0.00443972	2.88421e-05
MEST	U133A	0.00443813	-7.49925e-06
CYR61	U133A	0.00443594	8.49527e-06
PLBD1	U133A	0.00442877	-3.77396e-05
CXCR7	U133A	0.00442654	1.47757e-05
RPS21	U133A	0.00441946	-9.30828e-05
C17orf37	SNP	0.00441699	-2.29775e-05
HLA-F	U133A	0.00441313	7.05038e-06
GJA1	U133A	0.00439252	-1.58224e-05
C14orf147	U133A	0.00438457	-7.74974e-05
LOC220929	SNP	0.00438194	-2.09177e-05
ATP2C2	U133A	0.00437927	-2.87868e-05
GATA2	U133A	0.00437075	1.8838e-05
ARHGDIB	U133A	0.00436784	-1.72935e-05
ISG20	U133A	0.00434136	3.44083e-05
HLA-G	U133A	0.00432391	2.06329e-05
TOP2A	U133A	0.00431859	2.33164e-05
SLC24A3	U133A	0.00430607	-2.93108e-05
APOD	U133A	0.00430403	-2.19501e-05
SMAD4	SNP	0.00429663	-7.52419e-08
XIST	U133A	0.00429265	-1.6407e-05
RARRES1	U133A	0.00428544	8.46321e-06
FLJ35282	SNP	0.0042765	-1.71913e-05
SQSTM1	U133A	0.00427433	6.33905e-05
PLA2G16	U133A	0.00427412	-2.90967e-05
PTPRU	U133A	0.00424358	-2.80528e-05
PSMB3	U133A	0.0042429	4.14647e-05
SLC39A8	U133A	0.00424203	-2.98517e-05
KRT4	U133A	0.0042229	3.9059e-05
BUB3	U133A	0.00421837	7.65274e-06
DMBT1	SNP	0.00421708	-1.01636e-05
CRELD2	U133A	0.00421409	-6.18192e-05
MED1	U133A	0.00420501	-5.532e-05
BCAS2	U133A	0.00417217	1.39593e-05
SORD	U133A	0.00416435	-1.48742e-05
LOC646611	SNP	0.00413432	4.0431e-06
LANCL2	U133A	0.00413422	-1.14094e-05
LY6E	U133A	0.00413054	5.0339e-06
PBK	U133A	0.00411522	-3.97684e-05
PNMT	SNP	0.00410926	-2.01212e-05
CAMK2N1	U133A	0.00410691	-8.78997e-06
LOC440040	SNP	0.00410392	-3.99814e-05
IL17RB	U133A	0.00410156	4.14682e-05
SOX4	U133A	0.00408797	-8.94303e-06
NFIB	U133A	0.004081	-4.24665e-05
IMPA1	U133A	0.00404044	-4.21011e-05
MAGEA3	U133A	0.00403944	-3.89966e-05
POP4	U133A	0.00403121	-2.0569e-06
PERLD1	SNP	0.00402875	1.24755e-05
CDS1	U133A	0.00402699	4.04721e-05
TIMP1	U133A	0.00401643	2.74826e-05
ATP2B4	U133A	0.00397765	1.27266e-06
LPCAT1	U133A	0.00397055	-8.48316e-05
PDCD4	U133A	0.00396182	5.555e-06
UQCRFS1	U133A	0.00395393	-2.04041e-05
BRD3	U133A	0.00389011	-4.22232e-05
NBL1	U133A	0.0038896	-4.36018e-05
DEGS1	U133A	0.00387276	9.0531e-06
PHLDA2	U133A	0.00386362	-2.00347e-05
ALG8	U133A	0.00384603	-4.65785e-05
LRIG1	U133A	0.00384073	-3.83785e-05
SORL1	U133A	0.00383045	1.6725e-05
ID2	U133A	0.00382505	-7.80624e-06
DDAH1	U133A	0.00382216	-2.89204e-05
HSPB8	U133A	0.00380523	-3.8541e-06
FAM46A	U133A	0.00379678	-1.3898e-05
PRAME	U133A	0.00379281	-2.1109e-05
CSMD1	SNP	0.00378523	-2.09129e-06
GALNT7	U133A	0.00377822	-2.47051e-06
TSPYL5	U133A	0.00376075	4.23078e-05
IGFBP7	U133A	0.00375772	-2.21114e-05
ZNF291	SNP	0.00375763	-4.34438e-05
S100A7	U133A	0.0037422	-2.57724e-05
S100A4	U133A	0.00373695	-2.72195e-05
HMGCS1	U133A	0.00373102	-1.79276e-05
MGAM	SNP	0.00372345	8.92541e-06
PRR15L	U133A	0.00371542	4.6693e-05
EIF2S3	U133A	0.00371124	-2.16738e-05
UGT2B17	SNP	0.00369584	-1.25937e-05
ENO2	U133A	0.00368713	2.22836e-05
PTEN	U133A	0.00364763	-2.72883e-05
SPARC	U133A	0.0036432	4.34386e-05
PAAF1	U133A	0.00364122	-5.97163e-06
NBN	U133A	0.00363297	2.51729e-05
PPL	U133A	0.00362651	5.21001e-05
FSTL5	SNP	0.0036147	-1.02768e-05
KRT7	U133A	0.00359536	-1.64549e-05
DMRTA1	SNP	0.00359036	3.20771e-05
EPAS1	U133A	0.00358892	-2.60051e-05
G6PD	U133A	0.00356748	-4.42614e-05
LOC402359	SNP	0.00356603	-2.06673e-05
NUCB2	U133A	0.00354808	7.48672e-07
TUBA4A	U133A	0.0035427	4.24149e-06
TUBA1A	U133A	0.0035296	1.27357e-05
S100A9	U133A	0.00352789	-5.29801e-05
CEACAM6	U133A	0.00352589	-3.68811e-05
ZNF395	U133A	0.00352125	1.97671e-05
HIPK1	U133A	0.00352047	4.2316e-05
ZHX2	U133A	0.00351788	-4.4574e-05
RPL31P1	SNP	0.00351772	-1.94514e-05
EVL	U133A	0.0035111	-1.48282e-05
FGFR1	U133A	0.00351013	2.42704e-05
HIST1H3H	U133A	0.00350075	-5.9454e-06
CREB3L1	U133A	0.00349443	4.58141e-05
DERL1	U133A	0.00347488	-7.01371e-06
C9orf53	SNP	0.00347374	-1.17874e-05
RPS10P2	SNP	0.00347232	-3.36818e-05
GBE1	U133A	0.00347125	-5.91678e-05
CBS	U133A	0.00347095	-2.27755e-05
GSTT1	SNP	0.00347087	-2.75508e-05
PPP1R3C	U133A	0.0034503	-6.21868e-05
PTPLA	U133A	0.00344022	-4.79317e-05
SIRPB1	SNP	0.0034346	-3.15721e-05
H3F3B	U133A	0.00342506	-6.43211e-06
HLA-C	U133A	0.00342037	-4.45088e-05
UGT2B28	SNP	0.00340709	-5.59585e-06
CDKN2A	SNP	0.00340696	2.72446e-05
CRYM	U133A	0.00340127	-4.42218e-05
ELAVL2	SNP	0.00339839	-3.1108e-05
SEC61G	U133A	0.0033896	3.98481e-06
SPATA20	U133A	0.00337394	2.75514e-05
HERPUD1	U133A	0.00336787	2.0138e-05
ESR1	SNP	0.00336744	1.18972e-05
IRS1	U133A	0.0033551	-1.41146e-05
LOC220594	SNP	0.00334969	-1.77498e-05
MAN2A1	U133A	0.00333823	-1.80735e-05
LMO4	U133A	0.00333255	7.50579e-05
LOC643827	SNP	0.00332552	-3.08263e-05
STOM	U133A	0.00331857	1.04721e-05
SHOC2	U133A	0.00331539	-6.18617e-05
MRPS28	U133A	0.00331378	-9.55725e-06
ST3GAL5	U133A	0.00331146	-7.20813e-05
CDK14	U133A	0.00330902	-1.01e-06
KRT81	U133A	0.00329728	-2.29423e-05
GALNT10	U133A	0.00329112	-2.43247e-05
ADCY8	SNP	0.00328634	-2.42885e-05
PFKFB3	U133A	0.00328112	-1.79358e-05
MAGED2	U133A	0.00328	2.222e-05
LOC391322	SNP	0.00325702	1.47761e-05
LSM1	U133A	0.00325095	-1.39534e-05
LOC147158	SNP	0.0032445	-3.26325e-05
CRAT	U133A	0.00323958	2.55279e-05
AUTS2	U133A	0.0032259	-3.77215e-05
PMP22	U133A	0.00322446	-4.545e-06
HES1	U133A	0.00321206	3.20707e-05
LOC553158	SNP	0.00320565	-1.21311e-05
BST2	U133A	0.00319827	3.46371e-05
DPYSL2	U133A	0.00318968	-1.05833e-05
TSKU	U133A	0.00317206	-2.35597e-05
PON2	U133A	0.0031716	-2.17625e-05
TMEM135	U133A	0.00316562	-6.33297e-05
NEDD4	U133A	0.00315716	-1.19923e-05
CLU	U133A	0.00314523	2.6549e-05
KLK5	U133A	0.00313555	4.45391e-05
BIN1	U133A	0.0031262	4.18399e-05
CSTA	U133A	0.00311148	-2.88912e-05
IGFBP6	U133A	0.00310588	4.16333e-05
HLA-B	U133A	0.00310576	-1.49985e-05
SC5DL	U133A	0.00310411	5.63436e-06
MAGEA6	U133A	0.00310241	-4.30126e-05
SC4MOL	U133A	0.0030894	-2.87332e-05
FADS1	U133A	0.00308032	-1.27099e-05
SASH1	U133A	0.00307351	-2.30533e-05
LOC653399	SNP	0.00307135	-1.40578e-05
ELF3	U133A	0.0030492	1.5673e-05
CDKN2B	SNP	0.00303698	1.13612e-06
STARD3	SNP	0.00303463	-1.76833e-05
VOPP1	U133A	0.00303348	-6.97704e-06
APLP1	U133A	0.00300575	4.24794e-06
SCGB1D2	U133A	0.00300469	4.79953e-05
ASS1	U133A	0.00299816	-7.75077e-06
SHANK2	U133A	0.00298369	-1.63558e-05
LANCL1	U133A	0.00298303	8.80864e-06
PIP	U133A	0.00297729	-4.63822e-06
ABCD3	U133A	0.00297665	-1.31428e-05
ACTR6	U133A	0.00295253	1.94933e-05
SAT1	U133A	0.00295021	2.2766e-05
OBSL1	U133A	0.00294114	-1.76517e-05
NRIP1	U133A	0.00293304	-2.69271e-05
C3	U133A	0.00292954	-2.42967e-05
CHN1	U133A	0.00292766	-3.3522e-05
KLRC2	SNP	0.00290831	-3.21605e-05
UGDH	U133A	0.0029031	1.62618e-05
AQP3	U133A	0.00289011	4.93587e-06
PPP1R1B	SNP	0.0028529	1.88387e-05
PLAC8	U133A	0.00285177	-4.17669e-06
PRELP	U133A	0.00284913	-3.33696e-05
CD164	U133A	0.00284514	7.97951e-06
CITED2	U133A	0.00284416	1.7067e-05
TIMP2	U133A	0.00284321	5.89896e-07
PTPRN2	SNP	0.0028418	-3.23514e-05
KRT14	U133A	0.00283782	2.54987e-06
POU6F2	SNP	0.00281709	2.13429e-05
RAD51C	U133A	0.00281409	-4.24561e-05
ACSL1	U133A	0.00281073	2.04397e-05
LOC643847	SNP	0.00279559	-1.78554e-06
CCND1	U133A	0.00279041	-5.89749e-06
LOC161527	SNP	0.00278816	-7.31136e-06
POMZP3	U133A	0.00278211	-1.45152e-05
TRBV6-2	SNP	0.00277987	-4.42113e-05
EIF4EBP1	U133A	0.00276279	6.1105e-06
PKP1	U133A	0.00273706	-2.96252e-05
PPFIBP2	U133A	0.00273577	-2.00231e-05
SCNN1A	U133A	0.00270243	-2.88714e-05
PLCG2	U133A	0.00269309	4.56181e-06
LOC402360	SNP	0.00268578	1.90487e-05
HIST2H2BE	U133A	0.00268562	1.61439e-05
LOC643473	SNP	0.00267116	3.29728e-05
SDC1	U133A	0.00265891	-2.07582e-05
PLXND1	U133A	0.00265534	6.63229e-05
ABCC3	U133A	0.00265247	1.65618e-05
RPS11	U133A	0.00264592	4.69141e-06
KRT15	U133A	0.00264414	1.07574e-05
LOC653723	SNP	0.00262561	2.9882e-05
FUT8	U133A	0.00261829	-3.25458e-05
TRIB3	U133A	0.0026164	-3.34875e-05
TP53	U133A	0.00261342	1.88735e-05
ITGB4	U133A	0.00260348	-3.87543e-05
HMOX1	U133A	0.0025996	-3.56909e-05
GSTM2	U133A	0.00259391	-3.49859e-05
LOC644125	SNP	0.00259136	-4.97026e-05
TACC3	U133A	0.00259083	-1.16363e-05
NR2F2	U133A	0.00258901	-1.65115e-05
PHYH	U133A	0.00258433	-3.09043e-05
PEG10	U133A	0.00257309	-2.39355e-05
CYBA	U133A	0.00255864	-3.43156e-05
FADD	U133A	0.00255723	6.08126e-06
PGAP3	U133A	0.00255155	-5.00203e-05
SPRY4	U133A	0.00255038	-9.62064e-05
PAPSS2	U133A	0.00254761	-3.46027e-05
BACE2	U133A	0.00253202	-1.39597e-05
LOC646609	SNP	0.00252899	1.11444e-05
EDN1	U133A	0.00250163	-9.31402e-06
C2orf54	U133A	0.00250071	1.5854e-05
NXN	U133A	0.00249803	-1.17635e-05
GSTM3	U133A	0.00249611	-2.31422e-06
FNBP1L	U133A	0.00246658	-1.38961e-05
C5orf13	U133A	0.00246085	-1.08206e-05
LOC252840	SNP	0.00245782	-1.57879e-05
LASP1	U133A	0.00245233	-3.39543e-05
TRIM14	U133A	0.00244992	5.555e-07
BNIP3L	U133A	0.00244292	-9.7228e-05
NMU	U133A	0.00243263	5.01203e-07
ATAD2	U133A	0.00242484	-1.63726e-05
LOC441440	SNP	0.00242245	-1.76745e-05
SLC12A2	U133A	0.0024153	-2.38959e-05
CRYAB	U133A	0.00241219	2.34583e-05
MICB	U133A	0.00240878	-4.56826e-06
SORBS2	U133A	0.00239315	-2.50132e-05
RDX	U133A	0.00238294	-3.71642e-05
KIF14	U133A	0.0023785	-1.67584e-06
FARP1	U133A	0.00237723	1.69353e-05
DEPDC6	U133A	0.00235105	-3.45064e-05
LCP1	U133A	0.00233866	-1.16165e-05
PHF11	U133A	0.00233548	-4.61409e-05
DTX4	U133A	0.00232723	1.67338e-05
FOLR1	U133A	0.00230171	-7.84235e-07
SH3BGRL	U133A	0.0022631	1.58808e-05
SLC7A8	U133A	0.00226216	-7.32547e-06
MYL9	U133A	0.00224774	-6.65375e-05
TSPAN13	U133A	0.00224627	-2.07238e-05
ZNF544	U133A	0.00224518	-4.7822e-05
SLC25A24	SNP	0.00222821	-2.05535e-05
GOLM1	U133A	0.00222279	-6.69524e-06
VEGFA	U133A	0.00222049	1.57827e-05
FMOD	U133A	0.00220661	-3.55123e-06
PYGL	U133A	0.00220486	-1.46915e-05
GOLGA8A	U133A	0.0021985	1.64363e-05
HMGCR	U133A	0.00218919	-2.31711e-05
STAT1	U133A	0.00214345	-8.9642e-06
DSP	U133A	0.00213517	1.58223e-05
SMAD1	U133A	0.00213493	-1.25478e-05
NDRG1	U133A	0.0021309	3.34872e-06
WNK1	SNP	0.00210679	1.45422e-05
KRT23	U133A	0.00210057	-6.50729e-05
NOTCH3	U133A	0.00209592	2.06673e-05
C1orf106	U133A	0.00208089	-1.93143e-05
KDM2A	U133A	0.00207978	-1.111e-05
GSN	U133A	0.00207186	-2.88148e-05
SOX9	U133A	0.0020671	-8.17385e-06
GOLGA7	U133A	0.00205393	2.66055e-05
GPX3	U133A	0.00204727	3.82904e-06
SLCO4A1	U133A	0.00203966	2.25059e-05
ST6GAL1	U133A	0.00203853	-3.95648e-05
KLK6	U133A	0.00203375	4.1558e-05
SATB1	U133A	0.00203364	2.18494e-05
CDK19	U133A	0.00202235	-4.28767e-05
UNC13B	U133A	0.00202063	-1.21061e-05
CAT	U133A	0.00202023	-2.44274e-05
LOC201288	SNP	0.00199968	-5.20945e-05
FN1	U133A	0.00199569	-1.30239e-05
LOC654346	SNP	0.00199395	-1.64269e-05
LGALS3	U133A	0.0019783	-2.08313e-06
MAFB	U133A	0.0019711	5.88176e-06
ODF4	SNP	0.00193298	4.52336e-06
NAALADL2	SNP	0.00192982	1.26458e-05
IGFBP5	U133A	0.00191074	2.23662e-06
LARGE	SNP	0.00189538	-1.60803e-05
TMSB15A	U133A	0.00188948	1.19807e-05
ENDOD1	U133A	0.00188587	-1.13084e-05
C9orf3	U133A	0.00187616	-2.79074e-05
ABLIM1	U133A	0.0018757	-3.36912e-05
DLG2	SNP	0.00187521	1.4645e-06
UAP1	U133A	0.00187065	4.31673e-06
METTL7A	U133A	0.00186855	-5.0538e-06
MGP	U133A	0.00186107	-2.79034e-05
PPFIA1	U133A	0.00184632	1.0852e-05
TNNT1	U133A	0.0018306	-2.28662e-05
PADI2	U133A	0.00182095	-3.23639e-06
SLC6A8	U133A	0.00181923	-2.87553e-06
FAR2	U133A	0.00181683	-8.07331e-05
C6orf142	SNP	0.00179299	-3.46779e-05
SLC35A3	U133A	0.00178998	2.38865e-05
ZNF28	SNP	0.00178735	3.29513e-06
PITX1	U133A	0.00177321	-1.19549e-05
GSDML	SNP	0.00176745	-6.61699e-06
ST14	U133A	0.00176713	2.64603e-05
C4orf19	U133A	0.00174556	-3.62485e-05
BMI1	U133A	0.00173904	-3.08156e-05
HSF2BP	SNP	0.00173538	-3.05817e-05
SPHK1	U133A	0.00171811	-4.1423e-06
HIST1H2AC	U133A	0.00171016	-1.93786e-05
MAGEA12	U133A	0.00170651	-6.45891e-06
KDELR3	U133A	0.00170136	-3.37892e-05
KYNU	U133A	0.00167905	-2.60939e-06
SPON2	U133A	0.00167633	2.85686e-06
CES4	SNP	0.0016605	7.72799e-06
DECR1	U133A	0.00163817	-4.27589e-06
LGALS8	U133A	0.00162396	5.26263e-06
MYH10	U133A	0.00161634	1.03971e-05
MX1	U133A	0.00161422	-1.23827e-05
FAH	U133A	0.00158158	-1.63085e-05
DHRS2	U133A	0.00157953	-5.78889e-05
C5orf23	U133A	0.00156937	5.00466e-06
CX3CL1	U133A	0.00156718	-1.07015e-05
NBR1	U133A	0.00155858	-5.84737e-06
MFAP2	U133A	0.00154953	-4.444e-06
CLNS1A	U133A	0.0015473	-1.14024e-05
KIAA0040	U133A	0.00154574	4.07645e-06
LOC645280	SNP	0.00154273	2.14264e-05
IGL@	SNP	0.00154068	8.181e-06
UBE2L6	U133A	0.00153351	-4.20065e-06
IGHV3-9	SNP	0.00151763	1.98194e-05
RANBP6	U133A	0.00151711	-1.05545e-05
PLOD2	U133A	0.00151427	-3.29327e-05
IMPA2	U133A	0.00150968	-3.1605e-05
LOC252968	SNP	0.00149461	-1.42229e-05
LIMCH1	U133A	0.00145242	5.02874e-06
MGLL	U133A	0.00142462	2.72195e-05
PSPH	U133A	0.00142241	3.0028e-05
WSB1	U133A	0.00140891	-2.77453e-05
CTSB	U133A	0.00140208	-1.95469e-05
PPID	U133A	0.00139924	-8.43999e-06
COL6A1	U133A	0.00139114	2.68979e-05
KAZ	U133A	0.00139067	-6.666e-06
CEACAM5	U133A	0.00138946	-1.10283e-05
CD24	U133A	0.00137462	5.06485e-07
LOC653403	SNP	0.0013145	1.17635e-05
FKBP11	U133A	0.00131404	-2.82406e-05
FAM106A	SNP	0.00131114	6.57614e-06
GLUL	U133A	0.00128003	3.12135e-06
LOC646636	SNP	0.00127213	-1.75636e-06
SERPINA3	U133A	0.00125321	1.11211e-05
EGR1	U133A	0.00123815	4.9995e-06
MDK	U133A	0.00123702	6.94375e-07
WWOX	SNP	0.00123416	0
HOXB7	U133A	0.00119688	-3.22878e-05
IGHV2-10	SNP	0.00116733	-2.07874e-05
SLC27A3	U133A	0.00114322	-2.15517e-05
KIAA0020	U133A	0.00111846	-4.10986e-05
ZSCAN18	U133A	0.00111322	3.47188e-05
VAV3	U133A	0.00108529	-4.6435e-06
CDC42	U133A	0.00106323	-1.111e-05
BASP1	U133A	0.00106196	-2.14702e-05
ANKRD15	SNP	0.00103356	-3.62213e-05
LXN	U133A	0.00102735	-1.74877e-05
RUNX1	U133A	0.00100561	-2.57502e-05
PIP4K2B	U133A	0.000917381	-5.22824e-06
GRB10	U133A	0.000828489	-9.86743e-07
DENND1B	U133A	0.000805634	-2.66984e-05
TSC22D2	U133A	0.000797869	-1.1862e-05
SUSD4	U133A	0.000683265	2.92368e-07
BIK	U133A	0.000678665	-5.88176e-06
GSTM1	U133A	0.000669933	-7.93571e-07
CTSH	U133A	0.000536613	-1.58714e-05
L1CAM	U133A	0.000505664	-5.26263e-06
MTAP	SNP	0.000504711	-6.565e-06
TACSTD2	U133A	0.000319968	-1.111e-05

[truncated: 13 more sheets: GSK2119563A, GSK2126458A, GSK2141795, Ixabepilone, Lapatinib, GSK-MEKi, GSK615B(PI3Ki), Iressa, NU6102, Nutlin 3a, Paclitaxel, PF-3084014, Tamoxifen]
