# Supplementary material for: Modeling precision treatment of breast cancer
Source: Genome Biol. 2013 Oct 31;14(10):R110. doi: 10.1186/gb-2013-14-10-r110 (PMC3937590; doi:10.1186/gb-2013-14-10-r110)
Supplement: Additional file 8: Table S14 — Validation results for six drugs (BIBW2992, lapatinib, rapamycin, GSK2126458, gefitinib and GSK2141795) in 11 HER2+ lines. [file gb-2013-14-10-r110-S8.xlsx]

## Sheet: validation_data
Sample	Transcriptional subtype	Transcriptional subtype + ERBB2 status	BIBW2992	GSK2126458A	GSK2141795c	Lapatinib	Iressa	Rapamycin
21MT1	Basal	ERBB2-amp	6.94	7.76	NA	5.35	NA	5.3
21MT2	Basal	ERBB2Amp	6.7	7.79	NA	5.3	NA	5.3
21NT	Basal	ERBB2-amp	6.97	7.72	NA	5.3	5.82	5.3
21PT	Basal	ERBB2-amp	7.26	7.86	NA	5.3	5.91	5.3
AU565	Luminal	ERBB2-amp	7.54	NA	NA	NA	NA	NA
EFM192A	Luminal	ERBB2-amp	7.49	7.82	NA	6.66	NA	8.37
EFM192B	Luminal	ERBB2-amp	6.72	7.77	NA	6.09	5.3	7.18
EFM192C	Luminal	ERBB2-amp	7.42	7.76	6.59	6.44	5.59	6.57
HCC202	Luminal	ERBB2-amp	7.49	NA	NA	NA	NA	NA
HCC3153	Basal	Basal	6.34	NA	NA	NA	NA	NA
JIMT1	Basal	ERBB2-amp	6.12	7.59	NA	5.3	5.3	6.25

## Sheet: validation_results
Supplementary Table 14: Validation results for six drugs (BIBW2992, Lapatinib, Rapamycin, GSK2126458A, Iressa and GSK2141795c) in 11 HER2+ lines
Sample	InputData	Drug.Compound	Model	ModelAUC	DataCombination	NbModelVars	PercModelVars	WtPercModelVars	Score	Probability	Sensitivity	GI50	meanGI50	MeasuredSensitivity	Accurate	Accuracy by Drug
21MT1	Expression+CNV	BIBW2992	LSSVM	0.91875	SNP	30	100	100	0.62887	0.8076	sensitive	6.94	6.3968	sensitive	1
21MT2	Expression+CNV	BIBW2992	LSSVM	0.91875	SNP	30	100	100	0.31883	0.63562	sensitive	6.7	6.3968	sensitive	1
21NT	Expression+CNV	BIBW2992	LSSVM	0.91875	SNP	30	100	100	0.52274	0.75656	sensitive	6.97	6.3968	sensitive	1
21PT	Expression+CNV	BIBW2992	LSSVM	0.91875	SNP	30	100	100	1.1027	0.94139	sensitive	7.26	6.3968	sensitive	1
AU565	Expression+CNV	BIBW2992	LSSVM	0.91875	SNP	30	100	100	1.0445	0.93161	sensitive	7.54	6.3968	sensitive	1
EFM192A	Expression+CNV	BIBW2992	LSSVM	0.91875	SNP	30	100	100	0.76301	0.85989	sensitive	7.49	6.3968	sensitive	1
EFM192B	Expression+CNV	BIBW2992	LSSVM	0.91875	SNP	30	100	100	0.39627	0.68476	sensitive	6.72	6.3968	sensitive	1
EFM192C	Expression+CNV	BIBW2992	LSSVM	0.91875	SNP	30	100	100	0.65402	0.81843	sensitive	7.42	6.3968	sensitive	1
HCC202	Expression+CNV	BIBW2992	LSSVM	0.91875	SNP	30	100	100	0.27358	0.60546	sensitive	7.49	6.3968	sensitive	1
HCC3153	Expression+CNV	BIBW2992	LSSVM	0.91875	SNP	30	100	100	-1.0542	0.034476	resistant	6.34	6.3968	resistant	1
JIMT1	Expression+CNV	BIBW2992	LSSVM	0.91875	SNP	30	100	100	0.37394	0.67095	sensitive	6.12	6.3968	resistant	0	90.9091
21MT1	Expression+CNV	GSK2126458A	LSSVM	0.87656	RS	44	100	100	-0.53741	0.21666	resistant	7.76	7.9337	resistant	1
21MT2	Expression+CNV	GSK2126458A	LSSVM	0.87656	RS	44	100	100	-1.5032	0.01605	resistant	7.79	7.9337	resistant	1
21NT	Expression+CNV	GSK2126458A	LSSVM	0.87656	RS	44	100	100	0.12864	0.66082	sensitive	7.72	7.9337	resistant	0
21PT	Expression+CNV	GSK2126458A	LSSVM	0.87656	RS	44	100	100	-0.20156	0.42535	resistant	7.86	7.9337	resistant	1
EFM192A	Expression+CNV	GSK2126458A	LSSVM	0.87656	RS	44	100	100	2.5677	0.9996	sensitive	7.82	7.9337	resistant	0
EFM192B	Expression+CNV	GSK2126458A	LSSVM	0.87656	RS	44	100	100	1.5529	0.99217	sensitive	7.77	7.9337	resistant	0
EFM192C	Expression+CNV	GSK2126458A	LSSVM	0.87656	RS	44	100	100	2.5099	0.99952	sensitive	7.76	7.9337	resistant	0
JIMT1	Expression+CNV	GSK2126458A	LSSVM	0.87656	RS	44	100	100	0.76291	0.92594	sensitive	7.59	7.9337	resistant	0	37.5
EFM192C	Expression+CNV	GSK2141795c	RF	0.84191	RS-SNP	918	99.7821	99.8447	7174	0.71733	sensitive	6.59	6.5842	sensitive	1	100
21MT1	Expression+CNV	Lapatinib	RF	0.94583	RS-SNP	918	99.7821	99.7015	5814	0.58134	sensitive	5.35	5.1641	sensitive	1
21MT2	Expression+CNV	Lapatinib	RF	0.94583	RS-SNP	918	99.7821	99.7015	5577	0.55764	sensitive	5.3	5.1641	sensitive	1
21NT	Expression+CNV	Lapatinib	RF	0.94583	RS-SNP	918	99.7821	99.7015	5961	0.59604	sensitive	5.3	5.1641	sensitive	1
21PT	Expression+CNV	Lapatinib	RF	0.94583	RS-SNP	918	99.7821	99.7015	5951	0.59504	sensitive	5.3	5.1641	sensitive	1
EFM192A	Expression+CNV	Lapatinib	RF	0.94583	RS-SNP	918	99.7821	99.7015	7569	0.75682	sensitive	6.66	5.1641	sensitive	1
EFM192B	Expression+CNV	Lapatinib	RF	0.94583	RS-SNP	918	99.7821	99.7015	6765	0.67643	sensitive	6.09	5.1641	sensitive	1
EFM192C	Expression+CNV	Lapatinib	RF	0.94583	RS-SNP	918	99.7821	99.7015	7400	0.73993	sensitive	6.44	5.1641	sensitive	1
JIMT1	Expression+CNV	Lapatinib	RF	0.94583	RS-SNP	918	99.7821	99.7015	6055	0.60544	sensitive	5.3	5.1641	sensitive	1	100
21NT	Expression+CNV	Iressa	LSSVM	0.80056	SNP	59	100	100	0.78363	0.89797	sensitive	5.82	5.1489	sensitive	1
21PT	Expression+CNV	Iressa	LSSVM	0.80056	SNP	59	100	100	0.27937	0.65169	sensitive	5.91	5.1489	sensitive	1
EFM192B	Expression+CNV	Iressa	LSSVM	0.80056	SNP	59	100	100	-0.37952	0.19835	resistant	5.3	5.1489	sensitive	0
EFM192C	Expression+CNV	Iressa	LSSVM	0.80056	SNP	59	100	100	-0.22181	0.28651	resistant	5.59	5.1489	sensitive	0
JIMT1	Expression+CNV	Iressa	LSSVM	0.80056	SNP	59	100	100	0.22943	0.61613	sensitive	5.3	5.1489	sensitive	1	60
21MT1	Expression+CNV	Rapamycin	RF	0.80252	RS-SNP	918	99.7821	99.7001	3470	0.34697	resistant	5.3	6.6973	resistant	1
21MT2	Expression+CNV	Rapamycin	RF	0.80252	RS-SNP	918	99.7821	99.7001	3577	0.35766	resistant	5.3	6.6973	resistant	1
21NT	Expression+CNV	Rapamycin	RF	0.80252	RS-SNP	918	99.7821	99.7001	3859	0.38586	resistant	5.3	6.6973	resistant	1
21PT	Expression+CNV	Rapamycin	RF	0.80252	RS-SNP	918	99.7821	99.7001	3676	0.36756	resistant	5.3	6.6973	resistant	1
EFM192A	Expression+CNV	Rapamycin	RF	0.80252	RS-SNP	918	99.7821	99.7001	6217	0.62164	sensitive	8.37	6.6973	sensitive	1
EFM192B	Expression+CNV	Rapamycin	RF	0.80252	RS-SNP	918	99.7821	99.7001	5342	0.53415	sensitive	7.18	6.6973	sensitive	1
EFM192C	Expression+CNV	Rapamycin	RF	0.80252	RS-SNP	918	99.7821	99.7001	6261	0.62604	sensitive	6.57	6.6973	resistant	0
JIMT1	Expression+CNV	Rapamycin	RF	0.80252	RS-SNP	918	99.7821	99.7001	4038	0.40376	resistant	6.25	6.6973	resistant	1	87.5
														Overall Accuracy =		78.0488
