# Supplementary material for: Modeling precision treatment of breast cancer
Source: Genome Biol. 2013 Oct 31;14(10):R110. doi: 10.1186/gb-2013-14-10-r110 (PMC3937590; doi:10.1186/gb-2013-14-10-r110)
Supplement: Additional file 9 — Raw drug response data. Raw drug response data used to compute GI50 values used in this study. The columns represent the following: cellline = cell line lineage; compound = compound tested; drug_plate_id = unique identifier for the plate of 3 compounds; T0_plate_id = unique identifier for the time 0 h control plate associated with the drug plate; background_od1, background_od2 = background od values (for correction of background luminesence); od0.1, od0.2, od0.3 = triplicate measures for untreated cells; od1.1, od1.2, od1.3… od9.1, od9.2, od9.3 = triplicate measures of number of cells alive after treatment with lowest to highest drug; T0_background_od1, T0_background_od2 = background od values (for correction of background luminesence); T0_median_od = median od at T0; c1 to c9 = drug concentrations tested; units = units of drug concentration tested. [file gb-2013-14-10-r110-S9.txt]

cellline	compound	drug_plate_id	T0_plate_id	background_od1	background_od2	od0.1	od0.2	od0.3	od1.1	od1.2	od1.3	od2.1	od2.2	od2.3	od3.1	od3.2	od3.3	od4.1	od4.2	od4.3	od5.1	od5.2	od5.3	od6.1	od6.2	od6.3	od7.1	od7.2	od7.3	od8.1	od8.2	od8.3	od9.1	od9.2	od9.3	T0_background_od1	T0_background_od2	T0_median_od	c1	c2	c3	c4	c5	c6	c7	c8	c9	units
184A1	Disulfiram	12682	12684	50	121	3154	3425	3612	3120	3954	3040	3857	3482	3150	3649	4111	3239	3550	3236	3833	3287	3233	3589	3966	2860	3170	3188	2810	3010	2203	2068	2673	1017	599	3335	40	100	1270	1.71e-10	8.53e-10	4.27e-09	2.13e-08	1.07e-07	5.33e-07	2.67e-06	1.33e-05	6.67e-05	M
184A1	Mebendazole	12682	12684	50	121	3154	3425	3612	3382	3627	3797	3690	3674	2949	3421	3247	3713	3180	3060	3478	3354	3001	4063	2442	2698	2484	2307	2583	2652	2417	2597	2227	2341	2266	2382	40	100	1270	1.71e-10	8.53e-10	4.27e-09	2.13e-08	1.07e-07	5.33e-07	2.67e-06	1.33e-05	6.67e-05	M
184A1	Nelfinavir	12682	12684	50	121	3154	3425	3612	3777	3496	3553	4031	3640	3141	3060	3515	2896	3436	2953	3616	3339	3258	3522	2905	2985	3056	3208	3128	3285	667	956	970	389	335	324	40	100	1270	8.53e-11	4.27e-10	2.13e-09	1.07e-08	5.33e-08	2.67e-07	1.33e-06	6.67e-06	3.33e-05	M
184B5	Disulfiram	12981	12979	60	121	4040	3005	3162	3247	3332	3114	3662	4264	3273	3498	3665	3387	4288	3303	2626	3791	3381	3335	2997	3218	2460	3461	3468	2302	2383	1994	2336	110	89	88	34	101	1184.5	1.71e-10	8.53e-10	4.27e-09	2.13e-08	1.07e-07	5.33e-07	2.67e-06	1.33e-05	6.67e-05	M
184B5	Mebendazole	12981	12979	60	121	4040	3005	3162	3599	3947	3155	2658	3218	2232	3162	3417	3762	3317	3214	3916	3177	3577	3945	2866	3414	2406	2963	2184	2877	2386	2689	1750	2023	2662	3245	34	101	1184.5	1.71e-10	8.53e-10	4.27e-09	2.13e-08	1.07e-07	5.33e-07	2.67e-06	1.33e-05	6.67e-05	M
184B5	Nelfinavir	12981	12979	60	121	4040	3005	3162	4294	3586	3791	3676	3718	3422	3300	3749	2513	4337	3358	3549	4282	4235	3386	4009	3764	3415	4197	2676	3114	1726	1694	1798	220	236	210	34	101	1184.5	8.53e-11	4.27e-10	2.13e-09	1.07e-08	5.33e-08	2.67e-07	1.33e-06	6.67e-06	3.33e-05	M
21NT	Disulfiram	13572	13575	95	160	6792	6908	6409	6387	6657	6165	6451	6696	6377	6700	6544	6183	6873	6361	6367	6787	6567	6487	6103	6224	5569	7018	6609	6186	5986	6641	6055	535	615	764	53	124	2281	1.71e-10	8.53e-10	4.27e-09	2.13e-08	1.07e-07	5.33e-07	2.67e-06	1.33e-05	6.67e-05	M
21NT	Mebendazole	13572	13575	95	160	6792	6908	6409	6469	6852	6241	6668	6143	5799	6196	6830	6326	6556	6336	6517	6301	6618	6244	5706	5641	4948	2903	2629	2894	5280	3710	2537	2790	2697	4573	53	124	2281	1.71e-10	8.53e-10	4.27e-09	2.13e-08	1.07e-07	5.33e-07	2.67e-06	1.33e-05	6.67e-05	M
21NT	Nelfinavir	13572	13575	95	160	6792	6908	6409	6809	6520	6411	6712	6508	6332	6622	6631	5946	6828	6808	6398	6565	6918	6356	6655	6801	6320	6910	6603	6213	6587	6752	6544	1584	1715	1620	53	124	2281	8.53e-11	4.27e-10	2.13e-09	1.07e-08	5.33e-08	2.67e-07	1.33e-06	6.67e-06	3.33e-05	M
600MPE	Disulfiram	13090	13091	47	107	2181	2080	2096	2075	2038	1862	2113	2173	1993	2137	2002	1889	2097	2064	1936	2148	1975	1924	567	580	703	1226	1264	979	611	645	755	64	63	818	44	110	1252.5	1.71e-10	8.53e-10	4.27e-09	2.13e-08	1.07e-07	5.33e-07	2.67e-06	1.33e-05	6.67e-05	M
600MPE	Mebendazole	13090	13091	47	107	2181	2080	2096	2007	2136	1942	2036	1934	1882	2036	2120	2169	2008	2095	2122	2004	2095	1987	2019	2047	1895	1725	1807	2100	1765	1636	1527	1359	1575	1708	44	110	1252.5	1.71e-10	8.53e-10	4.27e-09	2.13e-08	1.07e-07	5.33e-07	2.67e-06	1.33e-05	6.67e-05	M
600MPE	Nelfinavir	13090	13091	47	107	2181	2080	2096	2117	2109	1928	2053	2079	1949	2110	2081	1959	2137	2033	2034	2149	2186	2014	2060	2059	1938	2115	1940	1918	1877	1743	1882	287	194	364	44	110	1252.5	8.53e-11	4.27e-10	2.13e-09	1.07e-08	5.33e-08	2.67e-07	1.33e-06	6.67e-06	3.33e-05	M
AU565	Disulfiram	13035	13030	50	112	2416	2815	2627	2708	3014	2480	2770	2319	2418	2761	2895	2418	2659	2650	2870	2470	2529	2608	1310	1292	1027	1383	1251	1065	2222	1948	1908	1939	2262	1481	41	108	1471.5	1.71e-10	8.53e-10	4.27e-09	2.13e-08	1.07e-07	5.33e-07	2.67e-06	1.33e-05	6.67e-05	M
AU565	Mebendazole	13035	13030	50	112	2416	2815	2627	2459	2643	2873	2663	2522	2304	1618	2683	2566	2524	2390	2389	2479	2330	2462	1679	1137	1026	1403	1398	1343	1484	1389	1275	587	530	676	41	108	1471.5	1.71e-10	8.53e-10	4.27e-09	2.13e-08	1.07e-07	5.33e-07	2.67e-06	1.33e-05	6.67e-05	M
AU565	Nelfinavir	13035	13030	50	112	2416	2815	2627	2493	2661	2745	2751	2511	2350	2403	2783	2281	2557	2296	2689	2434	2553	2642	2864	2413	2675	2331	2775	2830	2539	2551	2560	2898	2581	2588	41	108	1471.5	8.53e-11	4.27e-10	2.13e-09	1.07e-08	5.33e-08	2.67e-07	1.33e-06	6.67e-06	3.33e-05	M
BT20	Disulfiram	13576	13579	81	147	5425	5673	5506	5607	5455	5454	5434	5480	5235	5583	5404	5374	5535	5611	5527	3861	3897	3684	1720	2015	1815	2488	2857	2160	801	810	1955	132	119	124	58	130	3203.5	1.71e-10	8.53e-10	4.27e-09	2.13e-08	1.07e-07	5.33e-07	2.67e-06	1.33e-05	6.67e-05	M
BT20	Mebendazole	13576	13579	81	147	5425	5673	5506	5281	5665	5257	5476	5178	5227	5436	5415	5628	5348	4914	5351	5548	5678	5429	4760	4488	4336	2842	2670	2567	4503	3151	2428	2425	639	742	58	130	3203.5	1.71e-10	8.53e-10	4.27e-09	2.13e-08	1.07e-07	5.33e-07	2.67e-06	1.33e-05	6.67e-05	M
BT20	Nelfinavir	13576	13579	81	147	5425	5673	5506	5531	5435	5472	5363	5405	5362	5408	5494	5284	5414	5493	5315	5528	5542	5415	5526	5565	5366	5579	5176	5270	4583	4448	4323	158	181	135	58	130	3203.5	8.53e-11	4.27e-10	2.13e-09	1.07e-08	5.33e-08	2.67e-07	1.33e-06	6.67e-06	3.33e-05	M
BT474	Disulfiram	13127	13125	181	277	14280	14810	14530	14110	14110	12670	14300	12690	12590	14690	13750	12930	14590	13720	12960	14600	13680	12620	12990	13580	11530	14280	14190	12440	13700	14220	12080	11150	11500	13090	107	201	7467.5	1.71e-10	8.53e-10	4.27e-09	2.13e-08	1.07e-07	5.33e-07	2.67e-06	1.33e-05	6.67e-05	M
BT474	Mebendazole	13127	13125	181	277	14280	14810	14530	14210	14760	13010	14340	12590	12720	13620	14730	13160	14050	14700	12920	13230	14290	12430	8403	9007	9028	7647	8233	6941	7451	6167	5944	6007	5251	6480	107	201	7467.5	1.71e-10	8.53e-10	4.27e-09	2.13e-08	1.07e-07	5.33e-07	2.67e-06	1.33e-05	6.67e-05	M
BT474	Nelfinavir	13127	13125	181	277	14280	14810	14530	14200	14910	12830	13640	12860	13370	14080	14800	13130	14820	14700	13250	14010	14590	13170	14990	14600	12920	14380	13440	13200	13120	14130	12160	3163	3141	2015	107	201	7467.5	8.53e-11	4.27e-10	2.13e-09	1.07e-08	5.33e-08	2.67e-07	1.33e-06	6.67e-06	3.33e-05	M
BT483	Disulfiram	13132	13130	146	198	9422	9273	9521	9378	9447	8681	9656	8835	8262	9664	9413	8344	9515	9038	8527	8967	9006	8458	8726	8302	6845	9454	9054	8420	9363	9189	8573	8355	8224	7406	104	188	6618	1.71e-10	8.53e-10	4.27e-09	2.13e-08	1.07e-07	5.33e-07	2.67e-06	1.33e-05	6.67e-05	M
BT483	Mebendazole	13132	13130	146	198	9422	9273	9521	8621	9841	8666	9626	8921	8273	9183	9785	8569	9330	9087	8882	8904	9479	8622	7971	8088	7698	8737	8253	7973	7851	7745	6987	7773	7482	7789	104	188	6618	1.71e-10	8.53e-10	4.27e-09	2.13e-08	1.07e-07	5.33e-07	2.67e-06	1.33e-05	6.67e-05	M
BT483	Nelfinavir	13132	13130	146	198	9422	9273	9521	9222	9592	8744	9456	8576	8374	9433	9491	8559	9635	9405	8480	9414	9571	8519	9244	9625	8409	9159	9023	8380	8443	9006	8441	1850	2124	1831	104	188	6618	8.53e-11	4.27e-10	2.13e-09	1.07e-08	5.33e-08	2.67e-07	1.33e-06	6.67e-06	3.33e-05	M
BT549	Disulfiram	12688	12690	48	92	2557	2788	2724	2500	2634	2693	2592	2631	2632	2566	2708	2417	2772	2745	2923	2108	2463	2178	319	402	855	331	672	1303	420	496	1073	172	113	623	29	80	538	1.71e-10	8.53e-10	4.27e-09	2.13e-08	1.07e-07	5.33e-07	2.67e-06	1.33e-05	6.67e-05	M
BT549	Mebendazole	12688	12690	48	92	2557	2788	2724	2472	2742	2762	2712	2501	2561	2680	2664	2584	2635	2534	2582	2717	2642	2635	1468	1125	1459	983	1193	952	913	981	907	993	790	1007	29	80	538	1.71e-10	8.53e-10	4.27e-09	2.13e-08	1.07e-07	5.33e-07	2.67e-06	1.33e-05	6.67e-05	M
BT549	Nelfinavir	12688	12690	48	92	2557	2788	2724	2554	2581	2774	2715	2696	2639	2694	2636	2742	2943	2823	2563	2762	2754	2714	2709	2518	2717	2635	2755	2480	2047	2262	2140	68	75	53	29	80	538	8.53e-11	4.27e-10	2.13e-09	1.07e-08	5.33e-08	2.67e-07	1.33e-06	6.67e-06	3.33e-05	M
CAMA1	Disulfiram	12649	12647	88	154	7189	6382	6395	6482	6507	5983	6542	7425	5919	6666	6397	6151	7344	6277	5477	6547	6139	4972	5834	1354	5590	5995	6123	6123	5174	4760	5683	164	186	155	67	131	3514	1.71e-10	8.53e-10	4.27e-09	2.13e-08	1.07e-07	5.33e-07	2.67e-06	1.33e-05	6.67e-05	M
CAMA1	Mebendazole	12649	12647	88	154	7189	6382	6395	6397	6803	5266	6495	6084	6053	6060	6713	5559	5875	6031	5809	6633	6440	5615	4589	4182	4256	3229	3251	2874	3553	3280	3467	3023	3119	3278	67	131	3514	1.71e-10	8.53e-10	4.27e-09	2.13e-08	1.07e-07	5.33e-07	2.67e-06	1.33e-05	6.67e-05	M
CAMA1	Nelfinavir	12649	12647	88	154	7189	6382	6395	6921	6505	5674	6457	6487	5938	6321	7316	5926	6539	6304	6016	5967	6557	5470	6719	6402	2748	5971	6542	5452	4932	4248	4089	464	493	354	67	131	3514	8.53e-11	4.27e-10	2.13e-09	1.07e-08	5.33e-08	2.67e-07	1.33e-06	6.67e-06	3.33e-05	M
HCC1143	Disulfiram	13098	13099	52	101	2776	2675	2796	2413	2856	2498	2877	2942	2295	2702	2972	2397	2833	2697	2655	2178	2306	2283	1002	514	872	944	985	889	1985	1569	659	112	81	1068	44	128	1475	1.71e-10	8.53e-10	4.27e-09	2.13e-08	1.07e-07	5.33e-07	2.67e-06	1.33e-05	6.67e-05	M
HCC1143	Mebendazole	13098	13099	52	101	2776	2675	2796	2717	2863	2898	2654	2719	2416	2491	2857	2496	2962	2347	2539	2592	2550	2587	2256	2278	2120	1523	1355	2272	1803	1811	1388	1339	868	1395	44	128	1475	1.71e-10	8.53e-10	4.27e-09	2.13e-08	1.07e-07	5.33e-07	2.67e-06	1.33e-05	6.67e-05	M
HCC1143	Nelfinavir	13098	13099	52	101	2776	2675	2796	2641	2914	2868	2946	2852	2209	2437	2685	2537	2701	2524	2823	2489	2714	2623	2968	2796	2301	2489	2714	2898	2395	2389	2246	266	223	545	44	128	1475	8.53e-11	4.27e-10	2.13e-09	1.07e-08	5.33e-08	2.67e-07	1.33e-06	6.67e-06	3.33e-05	M
HCC1187	Disulfiram	12694	12696	75	139	6077	6138	6402	5848	6546	4983	6395	5474	5337	6472	6502	5191	6368	5863	5837	5520	5676	4874	4528	4066	3484	5329	5064	4480	4732	4920	4314	2937	2542	4671	67	135	4042	1.71e-10	8.53e-10	4.27e-09	2.13e-08	1.07e-07	5.33e-07	2.67e-06	1.33e-05	6.67e-05	M
HCC1187	Mebendazole	12694	12696	75	139	6077	6138	6402	6194	6554	5538	6342	5420	5172	5755	6242	5628	5762	5786	5347	5812	5973	5584	2186	2275	2030	1356	1323	1208	1000	493	314	284	349	259	67	135	4042	1.71e-10	8.53e-10	4.27e-09	2.13e-08	1.07e-07	5.33e-07	2.67e-06	1.33e-05	6.67e-05	M
HCC1187	Nelfinavir	12694	12696	75	139	6077	6138	6402	6212	6176	5736	6284	5692	5135	5801	6460	5192	6210	6074	5427	5762	6401	5726	6115	6011	5208	5765	6052	5894	4769	5429	4398	247	228	139	67	135	4042	8.53e-11	4.27e-10	2.13e-09	1.07e-08	5.33e-08	2.67e-07	1.33e-06	6.67e-06	3.33e-05	M
HCC1187	Disulfiram	13532	13534	51	116	2317	3183	3025	2706	2715	2344	3068	2444	2569	2848	3031	2462	2820	2969	2932	2217	2445	2664	1938	1572	1613	1812	1867	1590	1941	1900	1696	1826	1715	1835	63	136	2939.5	1.71e-10	8.53e-10	4.27e-09	2.13e-08	1.07e-07	5.33e-07	2.67e-06	1.33e-05	6.67e-05	M
HCC1187	Mebendazole	13532	13534	51	116	2317	3183	3025	2519	2958	2605	3099	2458	2055	2320	2658	2507	2337	2328	2225	2141	2148	2281	457	470	472	347	454	720	353	342	440	360	348	349	63	136	2939.5	1.71e-10	8.53e-10	4.27e-09	2.13e-08	1.07e-07	5.33e-07	2.67e-06	1.33e-05	6.67e-05	M
HCC1187	Nelfinavir	13532	13534	51	116	2317	3183	3025	2733	2706	2413	2979	2563	2581	2439	2926	2046	2833	2638	2536	2499	2526	2662	2370	2524	2474	2411	2832	2951	2438	2679	2348	2640	2618	1227	63	136	2939.5	8.53e-11	4.27e-10	2.13e-09	1.07e-08	5.33e-08	2.67e-07	1.33e-06	6.67e-06	3.33e-05	M
HCC1395	Disulfiram	13537	13538	101	176	6050	6204	6472	6264	6367	5988	6463	6158	6037	6173	6318	6105	6286	6486	6152	6157	6206	6093	5830	5193	5031	6070	5769	5284	6246	6090	5648	5933	6039	5369	91	176	4566	1.71e-10	8.53e-10	4.27e-09	2.13e-08	1.07e-07	5.33e-07	2.67e-06	1.33e-05	6.67e-05	M
HCC1395	Mebendazole	13537	13538	101	176	6050	6204	6472	6225	6321	6445	6174	6035	5707	6095	6310	6230	6145	5790	6114	6205	5993	6147	4945	4913	4169	5135	5071	5024	3759	4228	3905	2620	2721	2749	91	176	4566	1.71e-10	8.53e-10	4.27e-09	2.13e-08	1.07e-07	5.33e-07	2.67e-06	1.33e-05	6.67e-05	M
HCC1395	Nelfinavir	13537	13538	101	176	6050	6204	6472	6164	6317	6261	6389	6268	5824	6247	6289	5713	6271	6292	6150	6041	6378	6322	6284	6266	6034	6229	6228	6151	6239	6239	6076	6109	6178	3455	91	176	4566	8.53e-11	4.27e-10	2.13e-09	1.07e-08	5.33e-08	2.67e-07	1.33e-06	6.67e-06	3.33e-05	M
HCC1419	Disulfiram	12615	12612	145	233	10270	10400	10770	10010	10510	9427	10630	10210	9197	10660	10190	9320	10010	10480	10310	10010	10610	9828	10020	10200	9702	9697	10260	10250	10500	9549	9347	9080	9189	9051	114	177	6953	1.71e-10	8.53e-10	4.27e-09	2.13e-08	1.07e-07	5.33e-07	2.67e-06	1.33e-05	6.67e-05	M
HCC1419	Mebendazole	12615	12612	145	233	10270	10400	10770	10010	10430	9731	10870	9675	9564	10290	10500	9765	9903	10230	9790	10290	10380	9589	9419	9752	9830	9322	9069	9078	9181	9156	8856	8904	7217	8192	114	177	6953	1.71e-10	8.53e-10	4.27e-09	2.13e-08	1.07e-07	5.33e-07	2.67e-06	1.33e-05	6.67e-05	M
HCC1419	Nelfinavir	12615	12612	145	233	10270	10400	10770	10550	10310	9667	10250	10080	9391	10080	10980	10290	9900	9779	9776	10480	10180	9931	10040	9966	9901	9575	9530	9365	3566	6077	4311	475	525	408	114	177	6953	8.53e-11	4.27e-10	2.13e-09	1.07e-08	5.33e-08	2.67e-07	1.33e-06	6.67e-06	3.33e-05	M
HCC1428	Disulfiram	13106	13107	109	191	6766	6927	6889	6687	6996	6374	6935	6505	6492	6990	6970	6362	6571	6773	6642	6241	6454	6707	5705	4927	5296	6229	6248	6258	6531	6312	5050	4667	4760	5290	77	152	4325.5	1.71e-10	8.53e-10	4.27e-09	2.13e-08	1.07e-07	5.33e-07	2.67e-06	1.33e-05	6.67e-05	M
HCC1428	Mebendazole	13106	13107	109	191	6766	6927	6889	6758	6809	6959	6807	6480	6302	6621	7031	6498	6538	6639	6238	6666	6868	6832	6114	6105	6095	5942	5759	5982	5981	6153	5999	5878	4949	6091	77	152	4325.5	1.71e-10	8.53e-10	4.27e-09	2.13e-08	1.07e-07	5.33e-07	2.67e-06	1.33e-05	6.67e-05	M
HCC1428	Nelfinavir	13106	13107	109	191	6766	6927	6889	6735	6840	6761	7063	6451	6207	6609	6707	6482	6652	6642	6720	6257	6573	6528	6660	6630	6060	6593	6792	6658	5700	5909	5602	3997	3907	3609	77	152	4325.5	8.53e-11	4.27e-10	2.13e-09	1.07e-08	5.33e-08	2.67e-07	1.33e-06	6.67e-06	3.33e-05	M
HCC1569	Disulfiram	13043	13038	92	140	5425	5038	5345	5092	5287	4758	5480	5401	5101	5470	5314	5022	5677	4940	5069	5335	3824	3644	2491	2516	2719	4063	3718	3412	4615	4957	4136	4593	5951	3935	57	123	2329	1.71e-10	8.53e-10	4.27e-09	2.13e-08	1.07e-07	5.33e-07	2.67e-06	1.33e-05	6.67e-05	M
HCC1569	Mebendazole	13043	13038	92	140	5425	5038	5345	5399	5568	5199	4974	5308	4911	2751	5282	5202	5013	5161	5443	5050	5320	4622	4149	4449	3334	4171	3508	4134	3950	3322	3699	2651	3226	2821	57	123	2329	1.71e-10	8.53e-10	4.27e-09	2.13e-08	1.07e-07	5.33e-07	2.67e-06	1.33e-05	6.67e-05	M
HCC1569	Nelfinavir	13043	13038	92	140	5425	5038	5345	5487	5334	5009	5195	5392	4859	5209	5440	5156	5717	5202	6522	5484	5546	5089	5384	5346	5124	5551	5176	5162	5162	5008	5284	4752	5154	4937	57	123	2329	8.53e-11	4.27e-10	2.13e-09	1.07e-08	5.33e-08	2.67e-07	1.33e-06	6.67e-06	3.33e-05	M
HCC1806	Disulfiram	12700	12702	81	134	6068	5573	5782	5368	5846	5377	5856	5597	5688	5641	5729	5361	5929	5611	5648	5590	5585	5228	1562	1544	1388	2484	2255	2346	3563	3359	3590	2999	2808	2972	37	114	1656	1.71e-10	8.53e-10	4.27e-09	2.13e-08	1.07e-07	5.33e-07	2.67e-06	1.33e-05	6.67e-05	M
HCC1806	Mebendazole	12700	12702	81	134	6068	5573	5782	5407	5879	5337	5370	5432	5353	5767	5579	5514	5597	5731	5657	5435	5343	5239	2357	2269	1913	1553	1448	1468	1596	1319	1126	1096	1110	865	37	114	1656	1.71e-10	8.53e-10	4.27e-09	2.13e-08	1.07e-07	5.33e-07	2.67e-06	1.33e-05	6.67e-05	M
HCC1806	Nelfinavir	12700	12702	81	134	6068	5573	5782	5720	5842	5640	5705	5445	5109	5603	5453	5106	5606	5471	5740	5770	5682	5706	5815	5687	5051	6342	5687	5436	4750	5438	4173	148	181	123	37	114	1656	8.53e-11	4.27e-10	2.13e-09	1.07e-08	5.33e-08	2.67e-07	1.33e-06	6.67e-06	3.33e-05	M
HCC1937	Disulfiram	13114	13115	62	134	2737	2701	2718	2702	2740	2291	2718	2738	2725	2797	2709	2663	2789	2859	2630	1839	1956	1619	1009	976	1254	2054	2226	1952	2434	2378	1093	186	171	1206	41	127	1576.5	1.71e-10	8.53e-10	4.27e-09	2.13e-08	1.07e-07	5.33e-07	2.67e-06	1.33e-05	6.67e-05	M
HCC1937	Mebendazole	13114	13115	62	134	2737	2701	2718	2638	2694	2763	2675	2820	2634	2586	2759	2726	2791	2658	2744	2782	2659	2601	2546	2748	2813	2074	1944	2715	2075	2212	2403	2163	1602	2056	41	127	1576.5	1.71e-10	8.53e-10	4.27e-09	2.13e-08	1.07e-07	5.33e-07	2.67e-06	1.33e-05	6.67e-05	M
HCC1937	Nelfinavir	13114	13115	62	134	2737	2701	2718	2735	2704	2801	2735	2685	2569	2780	2823	2827	2636	2772	2720	2716	2754	2948	2699	2762	2419	2623	2741	2636	2344	2140	2185	111	112	91	41	127	1576.5	8.53e-11	4.27e-10	2.13e-09	1.07e-08	5.33e-08	2.67e-07	1.33e-06	6.67e-06	3.33e-05	M
HCC1954	Disulfiram	13545	13546	85	159	6070	6466	6446	7073	6727	5398	6764	5170	5984	6469	6937	5685	6248	7456	6472	6364	5956	6824	6537	6663	3993	6979	6469	4782	6444	6390	5749	6268	6462	4969	64	162	2807.5	1.71e-10	8.53e-10	4.27e-09	2.13e-08	1.07e-07	5.33e-07	2.67e-06	1.33e-05	6.67e-05	M
HCC1954	Mebendazole	13545	13546	85	159	6070	6466	6446	5434	6700	5876	6315	5524	4090	5944	6645	8282	5891	6302	5445	4616	5137	4896	3808	2880	2101	3165	3038	3179	1578	3223	1718	1433	1222	2452	64	162	2807.5	1.71e-10	8.53e-10	4.27e-09	2.13e-08	1.07e-07	5.33e-07	2.67e-06	1.33e-05	6.67e-05	M
HCC1954	Nelfinavir	13545	13546	85	159	6070	6466	6446	6173	6548	5578	6788	5190	5673	6351	6804	4223	6672	6642	5338	6133	6298	7209	5935	6568	5797	6135	6298	6222	5982	6503	5129	4802	6444	1120	64	162	2807.5	8.53e-11	4.27e-10	2.13e-09	1.07e-08	5.33e-08	2.67e-07	1.33e-06	6.67e-06	3.33e-05	M
HCC202	Disulfiram	13137	13135	105	184	7187	7552	7367	6972	6885	6840	6817	6975	6841	7001	6818	6624	7151	6696	7110	6612	7281	5774	5308	5107	4395	6925	6545	5738	6074	6696	6353	3458	2953	4471	86	151	5137	1.71e-10	8.53e-10	4.27e-09	2.13e-08	1.07e-07	5.33e-07	2.67e-06	1.33e-05	6.67e-05	M
HCC202	Mebendazole	13137	13135	105	184	7187	7552	7367	6707	7116	6539	7127	7269	6183	6971	6905	6850	7097	6997	7129	6384	7267	6383	5358	5641	4657	4964	4632	5272	4758	4862	4231	5132	4851	4763	86	151	5137	1.71e-10	8.53e-10	4.27e-09	2.13e-08	1.07e-07	5.33e-07	2.67e-06	1.33e-05	6.67e-05	M
HCC202	Nelfinavir	13137	13135	105	184	7187	7552	7367	7073	7492	6418	6913	6977	6779	7122	7081	6437	7342	7037	6724	7331	7125	6588	6978	6956	6578	7275	6492	6748	5688	5626	5881	645	664	763	86	151	5137	8.53e-11	4.27e-10	2.13e-09	1.07e-08	5.33e-08	2.67e-07	1.33e-06	6.67e-06	3.33e-05	M
HCC2185	Disulfiram	12706	12708	71	154	5260	5147	5337	4995	5383	4526	5357	4904	4448	5421	5276	4678	5178	4920	4781	3309	3557	3343	3577	3519	3211	4277	4117	4209	4432	4225	3805	4019	4173	4238	72	150	5030	1.71e-10	8.53e-10	4.27e-09	2.13e-08	1.07e-07	5.33e-07	2.67e-06	1.33e-05	6.67e-05	M
HCC2185	Mebendazole	12706	12708	71	154	5260	5147	5337	4880	5305	4839	5320	4837	4826	4905	5369	4745	4983	5034	4773	5072	5104	4827	3702	3769	3914	3823	3580	3405	3710	3936	3430	3615	3959	3650	72	150	5030	1.71e-10	8.53e-10	4.27e-09	2.13e-08	1.07e-07	5.33e-07	2.67e-06	1.33e-05	6.67e-05	M
HCC2185	Nelfinavir	12706	12708	71	154	5260	5147	5337	4987	4185	4900	5215	5016	4685	4990	5183	4977	5210	5130	4882	5190	5225	4815	5390	5097	4652	5058	4946	4764	4003	4338	3913	963	770	895	72	150	5030	8.53e-11	4.27e-10	2.13e-09	1.07e-08	5.33e-08	2.67e-07	1.33e-06	6.67e-06	3.33e-05	M
HCC3153	Disulfiram	13580	13583	61	137	3397	3176	3463	3604	3506	3240	3455	3417	3261	3518	3301	3194	3529	3589	3455	2487	2616	2765	2428	2427	2228	2702	3016	2838	2761	2601	2777	98	100	101	33	40	2556.5	1.71e-10	8.53e-10	4.27e-09	2.13e-08	1.07e-07	5.33e-07	2.67e-06	1.33e-05	6.67e-05	M
HCC3153	Mebendazole	13580	13583	61	137	3397	3176	3463	3224	3446	3490	3336	3238	3054	3241	3491	3506	3613	3213	3436	3325	2977	3127	2602	2253	2493	1767	1655	1655	2551	2301	1769	1751	958	2571	33	40	2556.5	1.71e-10	8.53e-10	4.27e-09	2.13e-08	1.07e-07	5.33e-07	2.67e-06	1.33e-05	6.67e-05	M
HCC3153	Nelfinavir	13580	13583	61	137	3397	3176	3463	3494	3475	3705	3461	3125	3237	3358	3538	3370	3339	3517	3209	3268	3477	3695	3291	3503	3148	3495	3291	3376	2859	3058	2799	122	145	125	33	40	2556.5	8.53e-11	4.27e-10	2.13e-09	1.07e-08	5.33e-08	2.67e-07	1.33e-06	6.67e-06	3.33e-05	M
HCC3153	Disulfiram	12940	12939	68	131	4194	3954	3724	3838	3770	3478	3908	4148	3454	3902	3797	3418	4125	3680	3517	3099	2865	2710	3155	3237	2919	3708	3743	3114	3161	3166	3535	830	462	3687	60	136	3132	1.71e-10	8.53e-10	4.27e-09	2.13e-08	1.07e-07	5.33e-07	2.67e-06	1.33e-05	6.67e-05	M
HCC3153	Mebendazole	12940	12939	68	131	4194	3954	3724	4142	3937	3742	3520	3895	3523	4057	3816	3937	3708	3695	4183	3672	3545	3564	3134	3236	3075	2588	2436	2757	2094	2522	2115	1935	1357	1563	60	136	3132	1.71e-10	8.53e-10	4.27e-09	2.13e-08	1.07e-07	5.33e-07	2.67e-06	1.33e-05	6.67e-05	M
HCC3153	Nelfinavir	12940	12939	68	131	4194	3954	3724	4054	4085	3671	3731	4189	3440	3944	3873	3616	3966	3796	4138	4009	3823	3591	3962	3860	3625	4092	3661	3218	3149	3179	3263	344	287	299	60	136	3132	8.53e-11	4.27e-10	2.13e-09	1.07e-08	5.33e-08	2.67e-07	1.33e-06	6.67e-06	3.33e-05	M
HCC38	Disulfiram	12620	12617	72	138	4568	4383	4564	4419	4398	4002	4594	4579	4322	4638	4575	4474	4678	4518	4366	4377	4338	4380	1576	1376	1443	3196	3262	2896	2903	2887	2469	692	641	577	39	107	1531	1.71e-10	8.53e-10	4.27e-09	2.13e-08	1.07e-07	5.33e-07	2.67e-06	1.33e-05	6.67e-05	M
HCC38	Mebendazole	12620	12617	72	138	4568	4383	4564	4446	4388	4732	4308	4387	4471	4490	4523	4634	4515	4149	4442	4250	4169	4175	2027	2353	2073	1744	1715	1565	1394	1319	1401	952	601	738	39	107	1531	1.71e-10	8.53e-10	4.27e-09	2.13e-08	1.07e-07	5.33e-07	2.67e-06	1.33e-05	6.67e-05	M
HCC38	Nelfinavir	12620	12617	72	138	4568	4383	4564	4451	4501	4504	4661	4542	4230	4402	4512	4405	4771	4475	4512	4603	4597	4410	4583	4325	4207	4630	4314	4305	4283	4280	4422	705	210	451	39	107	1531	8.53e-11	4.27e-10	2.13e-09	1.07e-08	5.33e-08	2.67e-07	1.33e-06	6.67e-06	3.33e-05	M
HCC70	Disulfiram	12712	12714	80	159	4996	5375	5304	5030	5261	4627	5319	4843	4662	5201	5010	4711	5178	5011	5059	5058	5001	4904	5100	4933	4418	5221	5243	4929	5564	5668	5009	5291	5445	4992	68	140	4164	1.71e-10	8.53e-10	4.27e-09	2.13e-08	1.07e-07	5.33e-07	2.67e-06	1.33e-05	6.67e-05	M
HCC70	Mebendazole	12712	12714	80	159	4996	5375	5304	4800	5243	4896	5111	4512	4752	4746	5215	4955	5020	5061	4824	4982	4920	4567	2537	2633	2520	2244	2243	1799	1580	1894	1682	1790	2292	3179	68	140	4164	1.71e-10	8.53e-10	4.27e-09	2.13e-08	1.07e-07	5.33e-07	2.67e-06	1.33e-05	6.67e-05	M
HCC70	Nelfinavir	12712	12714	80	159	4996	5375	5304	4851	5478	4926	5171	4703	4836	4997	5254	4919	4894	5322	4764	5163	5200	4883	5129	5042	4782	4759	5526	5157	4940	5395	4973	198	212	196	68	140	4164	8.53e-11	4.27e-10	2.13e-09	1.07e-08	5.33e-08	2.67e-07	1.33e-06	6.67e-06	3.33e-05	M
HS578T	Disulfiram	12625	12622	95	164	5666	5373	5768	5691	5675	5428	5490	5706	5505	5762	5535	5647	5778	5497	5669	4922	5641	5242	3811	3619	3539	4178	4879	4637	1061	1467	2461	148	145	136	40	101	1082	1.71e-10	8.53e-10	4.27e-09	2.13e-08	1.07e-07	5.33e-07	2.67e-06	1.33e-05	6.67e-05	M
HS578T	Mebendazole	12625	12622	95	164	5666	5373	5768	5619	5763	5703	5450	5450	5510	5398	5709	5598	5498	5236	5686	5314	5013	5228	2326	2227	2509	1899	1828	1783	1747	1982	1706	1463	882	1117	40	101	1082	1.71e-10	8.53e-10	4.27e-09	2.13e-08	1.07e-07	5.33e-07	2.67e-06	1.33e-05	6.67e-05	M
HS578T	Nelfinavir	12625	12622	95	164	5666	5373	5768	5607	5761	5782	5511	5787	5421	5405	5677	5681	5599	5428	5556	5468	5730	5781	5606	5274	5507	5577	5022	5194	3955	4069	3899	150	178	118	40	101	1082	8.53e-11	4.27e-10	2.13e-09	1.07e-08	5.33e-08	2.67e-07	1.33e-06	6.67e-06	3.33e-05	M
LY2	Disulfiram	12630	12627	123	180	8265	8278	8452	8204	8538	7542	8712	8264	7491	8858	8082	7718	8730	8283	8543	5436	6005	6028	5284	5124	4689	7828	7666	7419	857	583	3192	241	214	207	62	136	3326	1.71e-10	8.53e-10	4.27e-09	2.13e-08	1.07e-07	5.33e-07	2.67e-06	1.33e-05	6.67e-05	M
LY2	Mebendazole	12630	12627	123	180	8265	8278	8452	8544	8863	8164	8715	7775	8050	8223	9020	7986	8296	8150	7686	8552	8191	7955	5035	5627	5727	4876	4270	4181	3910	4225	3890	3684	3036	3725	62	136	3326	1.71e-10	8.53e-10	4.27e-09	2.13e-08	1.07e-07	5.33e-07	2.67e-06	1.33e-05	6.67e-05	M
LY2	Nelfinavir	12630	12627	123	180	8265	8278	8452	8246	8602	8218	8700	7807	7774	8233	8736	8347	8783	8293	8022	8252	8481	8260	8783	8242	7598	8290	8062	7817	6018	6974	7096	268	530	402	62	136	3326	8.53e-11	4.27e-10	2.13e-09	1.07e-08	5.33e-08	2.67e-07	1.33e-06	6.67e-06	3.33e-05	M
MCF10A	Disulfiram	12945	12944	72	129	4444	4132	3935	4054	4157	3899	3966	4802	4251	4139	3955	3982	4595	3937	4037	3992	3997	3744	1991	1842	1425	3612	3249	3249	2644	3060	3489	144	108	4095	29	111	655	1.71e-10	8.53e-10	4.27e-09	2.13e-08	1.07e-07	5.33e-07	2.67e-06	1.33e-05	6.67e-05	M
MCF10A	Mebendazole	12945	12944	72	129	4444	4132	3935	4089	4519	3799	3943	4621	3475	4231	3938	4243	4300	4164	4416	3913	4311	3894	3899	3734	3012	2501	2345	2794	802	2104	609	691	627	523	29	111	655	1.71e-10	8.53e-10	4.27e-09	2.13e-08	1.07e-07	5.33e-07	2.67e-06	1.33e-05	6.67e-05	M
MCF10A	Nelfinavir	12945	12944	72	129	4444	4132	3935	4410	4036	4040	3828	4569	4071	4150	4166	3462	4395	4319	4601	4182	4283	4015	3820	4238	4038	4472	3814	3530	3365	3523	3737	327	168	183	29	111	655	8.53e-11	4.27e-10	2.13e-09	1.07e-08	5.33e-08	2.67e-07	1.33e-06	6.67e-06	3.33e-05	M
MCF12A	Disulfiram	12950	12949	84	155	7100	6074	6100	6623	5773	5663	6238	7200	5827	6394	5428	5920	7023	6136	5602	6217	5521	4914	3669	3923	3698	6242	6115	4619	3776	4058	5508	1318	1025	6079	54	121	1775	1.71e-10	8.53e-10	4.27e-09	2.13e-08	1.07e-07	5.33e-07	2.67e-06	1.33e-05	6.67e-05	M
MCF12A	Mebendazole	12950	12949	84	155	7100	6074	6100	6766	6842	5436	5980	6520	4863	6473	6107	6420	6712	5872	7062	5469	6404	5259	4736	5044	3970	4053	3489	4120	2557	3302	2334	2579	1575	1813	54	121	1775	1.71e-10	8.53e-10	4.27e-09	2.13e-08	1.07e-07	5.33e-07	2.67e-06	1.33e-05	6.67e-05	M
MCF12A	Nelfinavir	12950	12949	84	155	7100	6074	6100	7282	6035	5428	5436	6961	5197	6359	6311	4763	6844	6460	6686	6844	6569	5952	6065	6478	5673	6916	5065	5180	5634	5061	6388	2339	3659	3943	54	121	1775	8.53e-11	4.27e-10	2.13e-09	1.07e-08	5.33e-08	2.67e-07	1.33e-06	6.67e-06	3.33e-05	M
MCF7	Disulfiram	12659	12657	164	245	12190	12530	12510	12240	12600	10820	12760	12080	11550	12840	12760	11650	12800	12080	12130	12010	12300	11650	11870	10950	11120	12100	12360	11690	11710	11070	11320	6851	6360	4538	80	156	5901	1.71e-10	8.53e-10	4.27e-09	2.13e-08	1.07e-07	5.33e-07	2.67e-06	1.33e-05	6.67e-05	M
MCF7	Mebendazole	12659	12657	164	245	12190	12530	12510	12350	12500	12090	12280	11410	11520	12110	12560	11930	12170	12060	12010	12350	11880	11730	9596	9585	9389	9342	9127	8680	9138	9149	8331	7381	7004	8587	80	156	5901	1.71e-10	8.53e-10	4.27e-09	2.13e-08	1.07e-07	5.33e-07	2.67e-06	1.33e-05	6.67e-05	M
MCF7	Nelfinavir	12659	12657	164	245	12190	12530	12510	12580	12840	11870	12740	11960	11700	11620	13350	12380	12510	11860	11690	12560	12390	11960	12430	12100	10190	12420	12140	11770	11440	11850	11260	4364	3921	3616	80	156	5901	8.53e-11	4.27e-10	2.13e-09	1.07e-08	5.33e-08	2.67e-07	1.33e-06	6.67e-06	3.33e-05	M
MDAMB134VI	Disulfiram	12664	12662	75	128	5598	5192	5422	5071	5448	4516	5310	5297	4976	5438	5358	4885	5586	5113	4992	5483	5676	5135	2712	2451	2883	2950	3250	2798	4102	3996	2192	176	218	145	39	109	1807.5	1.71e-10	8.53e-10	4.27e-09	2.13e-08	1.07e-07	5.33e-07	2.67e-06	1.33e-05	6.67e-05	M
MDAMB134VI	Mebendazole	12664	12662	75	128	5598	5192	5422	5513	5556	5273	5172	4864	5461	5189	5578	5005	5221	5021	5297	5295	5247	4799	1275	1407	1222	1472	1925	1667	1646	1848	1779	1470	1644	1456	39	109	1807.5	1.71e-10	8.53e-10	4.27e-09	2.13e-08	1.07e-07	5.33e-07	2.67e-06	1.33e-05	6.67e-05	M
MDAMB134VI	Nelfinavir	12664	12662	75	128	5598	5192	5422	5616	5452	5304	5304	5156	4765	4907	5319	5561	5503	5270	5269	5800	5529	4952	5545	5028	4786	5668	5176	4863	4319	3951	4250	179	314	139	39	109	1807.5	8.53e-11	4.27e-10	2.13e-09	1.07e-08	5.33e-08	2.67e-07	1.33e-06	6.67e-06	3.33e-05	M
MDAMB157	Disulfiram	12635	12632	84	151	5154	5033	5327	5382	5278	4843	5072	4884	4831	5224	5126	5043	5298	5271	5097	3192	3777	3328	1870	2104	1549	2847	2869	2638	920	864	868	232	133	142	67	139	2894.5	1.71e-10	8.53e-10	4.27e-09	2.13e-08	1.07e-07	5.33e-07	2.67e-06	1.33e-05	6.67e-05	M
MDAMB157	Mebendazole	12635	12632	84	151	5154	5033	5327	5076	5307	5039	5409	4893	4956	4961	5047	5061	4917	5024	4937	5352	5037	5023	3868	3828	3456	2917	2759	2646	1653	1716	1455	1323	839	897	67	139	2894.5	1.71e-10	8.53e-10	4.27e-09	2.13e-08	1.07e-07	5.33e-07	2.67e-06	1.33e-05	6.67e-05	M
MDAMB157	Nelfinavir	12635	12632	84	151	5154	5033	5327	5250	5152	5249	5084	5023	4669	4970	5204	5176	5274	5125	5130	5094	5129	5126	5180	5246	4894	5129	5258	5096	4869	4910	4628	195	158	108	67	139	2894.5	8.53e-11	4.27e-10	2.13e-09	1.07e-08	5.33e-08	2.67e-07	1.33e-06	6.67e-06	3.33e-05	M
MDAMB231	Disulfiram	12955	12954	79	141	5930	5933	6082	6017	5851	5520	5962	6109	5567	5923	5909	5642	6059	5601	5911	5476	5563	5340	3381	3022	3237	3506	3701	3564	516	391	3441	133	130	4355	30	107	805.5	1.71e-10	8.53e-10	4.27e-09	2.13e-08	1.07e-07	5.33e-07	2.67e-06	1.33e-05	6.67e-05	M
MDAMB231	Mebendazole	12955	12954	79	141	5930	5933	6082	5943	5884	5818	5898	5615	5308	5920	5752	6390	5562	5841	6098	6134	5609	5358	1703	1371	1293	951	836	878	835	871	562	553	233	531	30	107	805.5	1.71e-10	8.53e-10	4.27e-09	2.13e-08	1.07e-07	5.33e-07	2.67e-06	1.33e-05	6.67e-05	M
MDAMB231	Nelfinavir	12955	12954	79	141	5930	5933	6082	6057	5937	5767	5994	5865	5250	5864	5935	5586	5704	6086	5991	5905	5822	6139	5960	5904	5246	5930	5687	5846	5163	5190	5014	142	159	111	30	107	805.5	8.53e-11	4.27e-10	2.13e-09	1.07e-08	5.33e-08	2.67e-07	1.33e-06	6.67e-06	3.33e-05	M
MDAMB361	Disulfiram	13557	13558	76	153	4532	4610	4461	4204	4730	4063	4535	4422	4050	4485	4650	4116	4441	4393	4543	3051	3012	2844	2545	2003	2235	4044	4067	3586	3730	3711	3876	3857	3758	3868	72	157	3092	1.71e-10	8.53e-10	4.27e-09	2.13e-08	1.07e-07	5.33e-07	2.67e-06	1.33e-05	6.67e-05	M
MDAMB361	Mebendazole	13557	13558	76	153	4532	4610	4461	4358	4566	4567	4652	4271	3985	4124	4668	4229	4211	4263	4447	3977	4201	4070	2605	2845	2209	2461	3057	2878	2171	2465	2264	2069	2145	1974	72	157	3092	1.71e-10	8.53e-10	4.27e-09	2.13e-08	1.07e-07	5.33e-07	2.67e-06	1.33e-05	6.67e-05	M
MDAMB361	Nelfinavir	13557	13558	76	153	4532	4610	4461	4400	4443	4479	4506	4299	4299	3977	4574	4122	4453	4373	4413	4507	4531	4424	4398	4376	4165	4514	4515	4390	4297	4370	3935	4502	4611	257	72	157	3092	8.53e-11	4.27e-10	2.13e-09	1.07e-08	5.33e-08	2.67e-07	1.33e-06	6.67e-06	3.33e-05	M
MDAMB361	Disulfiram	12991	12989	62	243	3272	3316	3328	3186	3296	3172	3474	3377	3026	3318	3282	3088	3429	3195	3154	1973	1796	1831	919	836	848	2730	2449	2293	1222	1292	1453	89	80	92	1993	2081	2149.5	1.71e-10	8.53e-10	4.27e-09	2.13e-08	1.07e-07	5.33e-07	2.67e-06	1.33e-05	6.67e-05	M
MDAMB361	Mebendazole	12991	12989	62	243	3272	3316	3328	3273	3314	3192	3205	3092	2966	3125	3367	3032	3218	2648	3067	3142	3041	3109	2609	2591	2393	1711	1643	1733	1787	1872	1680	1783	1583	2081	1993	2081	2149.5	1.71e-10	8.53e-10	4.27e-09	2.13e-08	1.07e-07	5.33e-07	2.67e-06	1.33e-05	6.67e-05	M
MDAMB361	Nelfinavir	12991	12989	62	243	3272	3316	3328	3366	3189	3183	3220	3271	2122	3226	3384	3175	3334	3328	3411	3290	3384	3308	3324	3315	3126	3224	3172	3107	2819	2803	2733	279	291	233	1993	2081	2149.5	8.53e-11	4.27e-10	2.13e-09	1.07e-08	5.33e-08	2.67e-07	1.33e-06	6.67e-06	3.33e-05	M
MDAMB415	Disulfiram	13584	13587	83	166	5502	5394	5469	5326	5421	5177	5525	5406	4976	5478	5289	5084	5512	5215	4554	5559	5520	4785	5086	5460	4883	5575	5508	5032	3827	4146	4970	220	205	320	64	135	3391	1.71e-10	8.53e-10	4.27e-09	2.13e-08	1.07e-07	5.33e-07	2.67e-06	1.33e-05	6.67e-05	M
MDAMB415	Mebendazole	13584	13587	83	166	5502	5394	5469	5478	5746	4872	5384	5046	5272	5433	5515	4731	5506	5326	5278	5145	5609	4860	4162	4025	3810	3033	2735	2791	4063	2996	2883	2492	2480	3820	64	135	3391	1.71e-10	8.53e-10	4.27e-09	2.13e-08	1.07e-07	5.33e-07	2.67e-06	1.33e-05	6.67e-05	M
MDAMB415	Nelfinavir	13584	13587	83	166	5502	5394	5469	5505	5572	5112	5114	5515	5205	5337	5676	5286	5493	5595	5310	5487	5584	4769	5365	5653	5374	5343	4941	4416	4716	4294	4110	404	392	384	64	135	3391	8.53e-11	4.27e-10	2.13e-09	1.07e-08	5.33e-08	2.67e-07	1.33e-06	6.67e-06	3.33e-05	M
MDAMB415	Disulfiram	12960	12959	95	164	5594	5703	5837	5540	5686	4988	5777	5335	5047	5816	5665	5033	5625	5546	5021	5535	5774	5054	5460	5291	5348	5540	5716	5236	4790	4456	5100	1854	1429	5657	83	144	4055	1.71e-10	8.53e-10	4.27e-09	2.13e-08	1.07e-07	5.33e-07	2.67e-06	1.33e-05	6.67e-05	M
MDAMB415	Mebendazole	12960	12959	95	164	5594	5703	5837	5678	5617	5104	5628	5374	5254	5537	5725	5005	5569	5337	5361	5538	5772	5017	4851	5115	4958	4421	4087	4365	3789	3884	3629	3514	3733	3302	83	144	4055	1.71e-10	8.53e-10	4.27e-09	2.13e-08	1.07e-07	5.33e-07	2.67e-06	1.33e-05	6.67e-05	M
MDAMB415	Nelfinavir	12960	12959	95	164	5594	5703	5837	5705	5837	5136	5648	5500	5041	5476	5878	5341	5616	5613	5577	5688	5641	5155	5780	5527	4993	5450	5484	5070	4828	4802	4474	1205	1575	1399	83	144	4055	8.53e-11	4.27e-10	2.13e-09	1.07e-08	5.33e-08	2.67e-07	1.33e-06	6.67e-06	3.33e-05	M
MDAMB453	Disulfiram	13561	13562	70	148	4860	5203	5074	5233	5236	4937	5346	4757	4761	5159	5415	4953	5167	5014	5096	2491	2905	2904	2438	2142	2217	3840	3781	3267	3684	3117	3825	3568	3078	3805	72	148	3103	1.71e-10	8.53e-10	4.27e-09	2.13e-08	1.07e-07	5.33e-07	2.67e-06	1.33e-05	6.67e-05	M
MDAMB453	Mebendazole	13561	13562	70	148	4860	5203	5074	5124	5153	4806	4995	5180	4227	5270	4965	5114	4953	4738	5081	3867	4041	4464	2841	2739	2331	2851	2855	2729	2603	2655	2437	2092	2149	2626	72	148	3103	1.71e-10	8.53e-10	4.27e-09	2.13e-08	1.07e-07	5.33e-07	2.67e-06	1.33e-05	6.67e-05	M
MDAMB453	Nelfinavir	13561	13562	70	148	4860	5203	5074	5287	5124	4848	5197	4983	4938	5084	5192	4362	5235	4895	4930	5032	5208	4901	4973	5015	4862	5353	4806	5030	4718	4845	4589	4712	4886	538	72	148	3103	8.53e-11	4.27e-10	2.13e-09	1.07e-08	5.33e-08	2.67e-07	1.33e-06	6.67e-06	3.33e-05	M
MDAMB453	Disulfiram	12965	12964	78	127	5577	5331	5466	5608	5325	4733	5478	5576	5202	5552	5508	5039	5435	5696	5376	3588	3880	4226	2931	2342	2547	4269	4043	4047	2635	2518	4055	144	113	4133	69	131	3200.5	1.71e-10	8.53e-10	4.27e-09	2.13e-08	1.07e-07	5.33e-07	2.67e-06	1.33e-05	6.67e-05	M
MDAMB453	Mebendazole	12965	12964	78	127	5577	5331	5466	5369	5289	5089	5394	5123	4613	5399	5275	5488	5509	5195	5328	5211	5067	4997	3214	3621	2867	3028	2677	3337	2069	2732	1698	2106	2666	2305	69	131	3200.5	1.71e-10	8.53e-10	4.27e-09	2.13e-08	1.07e-07	5.33e-07	2.67e-06	1.33e-05	6.67e-05	M
MDAMB453	Nelfinavir	12965	12964	78	127	5577	5331	5466	5979	5354	5317	5657	5437	4887	5186	5567	4928	5381	5346	5372	5574	5308	5390	5223	5250	4932	5267	4920	5070	3674	3871	3745	139	161	117	69	131	3200.5	8.53e-11	4.27e-10	2.13e-09	1.07e-08	5.33e-08	2.67e-07	1.33e-06	6.67e-06	3.33e-05	M
MX1	Disulfiram	12669	12667	106	179	7319	7729	7709	7822	8134	7349	8212	7218	7846	8029	8084	7724	7892	8097	7803	6921	7047	6893	6138	5886	5948	6942	7386	7164	7662	7572	5940	2955	3292	1938	75	138	4343.5	1.71e-10	8.53e-10	4.27e-09	2.13e-08	1.07e-07	5.33e-07	2.67e-06	1.33e-05	6.67e-05	M
MX1	Mebendazole	12669	12667	106	179	7319	7729	7709	7331	8168	7164	7959	7237	7459	7446	8174	7730	7365	7664	7838	7421	8008	6995	5113	4856	4825	4290	3799	3720	3442	3499	3381	3017	2892	3328	75	138	4343.5	1.71e-10	8.53e-10	4.27e-09	2.13e-08	1.07e-07	5.33e-07	2.67e-06	1.33e-05	6.67e-05	M
MX1	Nelfinavir	12669	12667	106	179	7319	7729	7709	7920	7752	7459	8048	7575	7567	7600	7917	7653	7973	7810	7363	7270	7879	7705	7403	7694	7278	7397	7141	6754	5958	6293	6289	467	531	465	75	138	4343.5	8.53e-11	4.27e-10	2.13e-09	1.07e-08	5.33e-08	2.67e-07	1.33e-06	6.67e-06	3.33e-05	M
SKBR3	Disulfiram	13001	12999	66	115	4105	4139	4007	4154	4550	3712	4504	4223	3885	4181	4338	3827	4006	4217	4028	3012	3195	3452	1102	898	812	2403	2011	1830	3478	3369	3229	410	359	320	59	126	2336.5	1.71e-10	8.53e-10	4.27e-09	2.13e-08	1.07e-07	5.33e-07	2.67e-06	1.33e-05	6.67e-05	M
SKBR3	Mebendazole	13001	12999	66	115	4105	4139	4007	3859	4165	4187	4230	4108	3599	4059	4376	4010	4024	3934	3821	3979	3909	3961	3226	2541	2280	1640	1976	1660	1021	1890	1059	1078	1384	1351	59	126	2336.5	1.71e-10	8.53e-10	4.27e-09	2.13e-08	1.07e-07	5.33e-07	2.67e-06	1.33e-05	6.67e-05	M
SKBR3	Nelfinavir	13001	12999	66	115	4105	4139	4007	4080	4175	4070	4224	3939	3976	4110	4369	3934	3909	3928	3966	3866	3931	3967	4004	3946	3868	3620	4156	3865	3218	3530	3465	1079	976	676	59	126	2336.5	8.53e-11	4.27e-10	2.13e-09	1.07e-08	5.33e-08	2.67e-07	1.33e-06	6.67e-06	3.33e-05	M
SUM149PT	Disulfiram	13122	13123	57	128	3620	2356	2455	2786	2778	2352	2754	3725	2772	2762	2581	2700	3320	2466	2072	3174	2665	2321	1949	2375	1955	2675	3336	2277	803	915	2221	90	91	2673	51	122	1407.5	1.71e-10	8.53e-10	4.27e-09	2.13e-08	1.07e-07	5.33e-07	2.67e-06	1.33e-05	6.67e-05	M
SUM149PT	Mebendazole	13122	13123	57	128	3620	2356	2455	3298	3172	2796	2427	3240	2493	2881	3081	2805	3006	2695	3725	2621	2718	2425	2040	2471	1694	1154	861	2599	993	918	660	832	664	680	51	122	1407.5	1.71e-10	8.53e-10	4.27e-09	2.13e-08	1.07e-07	5.33e-07	2.67e-06	1.33e-05	6.67e-05	M
SUM149PT	Nelfinavir	13122	13123	57	128	3620	2356	2455	3553	2822	2871	2757	3448	2626	2915	2936	2315	3393	2570	3680	3011	3502	2600	3084	2896	2708	3353	2568	2446	2702	2401	2731	111	97	75	51	122	1407.5	8.53e-11	4.27e-10	2.13e-09	1.07e-08	5.33e-08	2.67e-07	1.33e-06	6.67e-06	3.33e-05	M
SUM159PT	Disulfiram	13006	13004	64	134	4416	3814	3965	3758	3617	2751	3756	3788	3442	3852	3205	3659	3922	3037	3413	3244	2765	2439	1085	1352	1583	3030	2379	2339	305	284	375	85	87	88	34	105	479	1.71e-10	8.53e-10	4.27e-09	2.13e-08	1.07e-07	5.33e-07	2.67e-06	1.33e-05	6.67e-05	M
SUM159PT	Mebendazole	13006	13004	64	134	4416	3814	3965	4173	3948	4234	3312	3376	3280	3578	3954	3942	3930	3163	3771	3233	2769	2475	1019	915	808	397	387	352	316	363	286	254	205	494	34	105	479	1.71e-10	8.53e-10	4.27e-09	2.13e-08	1.07e-07	5.33e-07	2.67e-06	1.33e-05	6.67e-05	M
SUM159PT	Nelfinavir	13006	13004	64	134	4416	3814	3965	3988	3710	4286	3409	4111	2767	3610	3771	2775	3985	3770	3929	3632	4297	3583	3835	3732	3616	4046	3606	3185	2818	2657	2866	88	120	71	34	105	479	8.53e-11	4.27e-10	2.13e-09	1.07e-08	5.33e-08	2.67e-07	1.33e-06	6.67e-06	3.33e-05	M
SUM159PT	Disulfiram	13059	13054	51	109	2982	3238	3631	3128	3346	3063	3678	3079	2713	3192	3427	3123	3210	3479	3697	2043	1960	2232	1028	342	694	1015	1154	920	1835	1376	1465	769	979	2033	29	94	431	1.71e-10	8.53e-10	4.27e-09	2.13e-08	1.07e-07	5.33e-07	2.67e-06	1.33e-05	6.67e-05	M
SUM159PT	Mebendazole	13059	13054	51	109	2982	3238	3631	2923	3078	3406	3553	3647	2485	653	3365	3237	2717	2610	3053	2483	2563	2840	1064	811	749	824	787	891	897	908	775	800	423	396	29	94	431	1.71e-10	8.53e-10	4.27e-09	2.13e-08	1.07e-07	5.33e-07	2.67e-06	1.33e-05	6.67e-05	M
SUM159PT	Nelfinavir	13059	13054	51	109	2982	3238	3631	3540	3486	3118	3268	3053	2581	3273	3469	2453	3015	3060	3437	2999	3253	3253	3361	3059	2651	3400	3546	3807	2991	3051	3241	3112	2998	3394	29	94	431	8.53e-11	4.27e-10	2.13e-09	1.07e-08	5.33e-08	2.67e-07	1.33e-06	6.67e-06	3.33e-05	M
SUM185PE	Disulfiram	13142	13140	111	200	8229	8882	9198	8525	9032	7938	9634	7822	7952	9160	9289	8008	8864	9308	8552	8190	8494	8155	9233	8344	7857	8639	8038	7474	9073	8292	7887	7797	7091	7938	100	165	5907.5	1.71e-10	8.53e-10	4.27e-09	2.13e-08	1.07e-07	5.33e-07	2.67e-06	1.33e-05	6.67e-05	M
SUM185PE	Mebendazole	13142	13140	111	200	8229	8882	9198	9045	9004	7967	9250	8381	7643	8654	8754	8029	8626	8246	8191	8145	8732	8969	7081	7526	6508	5675	5884	5579	6170	5524	5275	6086	5628	6567	100	165	5907.5	1.71e-10	8.53e-10	4.27e-09	2.13e-08	1.07e-07	5.33e-07	2.67e-06	1.33e-05	6.67e-05	M
SUM185PE	Nelfinavir	13142	13140	111	200	8229	8882	9198	8796	9138	7476	9249	8129	7788	8643	9209	8118	8956	8744	7842	8653	8460	8743	8091	8795	7697	8506	8622	8377	6231	7682	6739	1862	1719	1993	100	165	5907.5	8.53e-11	4.27e-10	2.13e-09	1.07e-08	5.33e-08	2.67e-07	1.33e-06	6.67e-06	3.33e-05	M
SUM229PE	Disulfiram	13011	13009	99	167	7315	7743	7836	7548	7930	7044	7971	7376	7177	7882	7900	7060	7734	7636	7622	7210	7436	7627	7843	7447	6201	7058	6635	6147	6075	5521	5520	254	224	194	63	127	2916	1.71e-10	8.53e-10	4.27e-09	2.13e-08	1.07e-07	5.33e-07	2.67e-06	1.33e-05	6.67e-05	M
SUM229PE	Mebendazole	13011	13009	99	167	7315	7743	7836	7024	7728	7509	7610	7460	5844	7346	7759	7468	6997	7368	7055	6161	6418	6839	4821	4423	3915	2878	3042	2562	2612	3425	2662	4330	2510	4037	63	127	2916	1.71e-10	8.53e-10	4.27e-09	2.13e-08	1.07e-07	5.33e-07	2.67e-06	1.33e-05	6.67e-05	M
SUM229PE	Nelfinavir	13011	13009	99	167	7315	7743	7836	7452	7859	7225	7956	7230	6952	7437	7817	6562	7576	7406	7214	7436	7594	7533	7273	7477	7161	7321	7552	7771	4646	5302	4670	347	406	297	63	127	2916	8.53e-11	4.27e-10	2.13e-09	1.07e-08	5.33e-08	2.67e-07	1.33e-06	6.67e-06	3.33e-05	M
SUM229PE	Disulfiram	13067	13062	115	185	7430	7479	7360	7211	7354	7059	7342	7215	7058	7421	7347	6949	7391	7283	6997	7280	7412	7003	7372	7524	6953	7202	7478	7158	7271	7379	6781	7191	6998	7225	57	139	2385.5	1.71e-10	8.53e-10	4.27e-09	2.13e-08	1.07e-07	5.33e-07	2.67e-06	1.33e-05	6.67e-05	M
SUM229PE	Mebendazole	13067	13062	115	185	7430	7479	7360	7229	7702	7034	7279	7241	6994	7271	7247	6923	7360	7190	7257	6930	7180	6789	5953	5612	5208	5962	5799	5658	5756	5635	5206	3386	3659	4006	57	139	2385.5	1.71e-10	8.53e-10	4.27e-09	2.13e-08	1.07e-07	5.33e-07	2.67e-06	1.33e-05	6.67e-05	M
SUM229PE	Nelfinavir	13067	13062	115	185	7430	7479	7360	7414	7368	7067	7419	7307	6975	7166	7403	7039	7466	7398	7347	7293	7354	6886	7311	7342	7186	7357	7174	6899	7273	7312	7343	5447	7452	7206	57	139	2385.5	8.53e-11	4.27e-10	2.13e-09	1.07e-08	5.33e-08	2.67e-07	1.33e-06	6.67e-06	3.33e-05	M
SUM52PE	Disulfiram	13569	13570	63	156	5404	5652	5408	5792	5137	5203	5731	5473	5202	5662	5222	5260	5797	5636	5260	5363	5032	4253	5116	5721	3577	5720	5060	3602	5230	5407	4880	5310	5099	4863	75	161	3869.5	1.71e-10	8.53e-10	4.27e-09	2.13e-08	1.07e-07	5.33e-07	2.67e-06	1.33e-05	6.67e-05	M
SUM52PE	Mebendazole	13569	13570	63	156	5404	5652	5408	5052	5729	4753	5691	5202	3670	5558	5456	5713	5834	5457	5254	3728	4465	3542	1862	1665	1483	2028	1739	2135	1564	1599	1340	1645	1624	1426	75	161	3869.5	1.71e-10	8.53e-10	4.27e-09	2.13e-08	1.07e-07	5.33e-07	2.67e-06	1.33e-05	6.67e-05	M
SUM52PE	Nelfinavir	13569	13570	63	156	5404	5652	5408	5580	5546	4816	5294	5391	5242	5719	5598	3524	5846	6162	5385	5699	5608	5341	5197	6024	5339	5701	4904	4924	5379	5630	5716	5002	5561	3011	75	161	3869.5	8.53e-11	4.27e-10	2.13e-09	1.07e-08	5.33e-08	2.67e-07	1.33e-06	6.67e-06	3.33e-05	M
SUM52PE	Disulfiram	12970	12969	49	109	2920	2770	3010	2780	2940	2610	2890	2990	2750	2850	2580	2990	2920	2530	2700	2680	2770	2580	2450	2450	1970	2770	2350	2010	2410	2370	2730	1070	1070	2590	42	122	1380.5	1.71e-10	8.53e-10	4.27e-09	2.13e-08	1.07e-07	5.33e-07	2.67e-06	1.33e-05	6.67e-05	M
SUM52PE	Mebendazole	12970	12969	49	109	2920	2770	3010	2620	2760	2690	3130	3110	1860	3330	2860	3000	3120	2480	2940	2330	2360	2320	1890	2060	1700	1860	1780	2050	1820	1980	1450	1770	1220	1530	42	122	1380.5	1.71e-10	8.53e-10	4.27e-09	2.13e-08	1.07e-07	5.33e-07	2.67e-06	1.33e-05	6.67e-05	M
SUM52PE	Nelfinavir	12970	12969	49	109	2920	2770	3010	2960	2700	2510	2640	2830	2480	2900	2830	2100	2970	2670	3130	3010	2920	2730	2590	2950	2420	3020	2330	2610	2290	2420	2360	737	765	930	42	122	1380.5	8.53e-11	4.27e-10	2.13e-09	1.07e-08	5.33e-08	2.67e-07	1.33e-06	6.67e-06	3.33e-05	M
T47D	Disulfiram	12718	12720	86	140	5549	5768	5841	5832	5538	5246	5684	5468	5296	5402	5407	5190	5935	5403	5535	4076	4204	4053	3346	3109	2426	4223	4024	3441	4749	4793	4539	4590	4639	4020	55	128	2956	1.71e-10	8.53e-10	4.27e-09	2.13e-08	1.07e-07	5.33e-07	2.67e-06	1.33e-05	6.67e-05	M
T47D	Mebendazole	12718	12720	86	140	5549	5768	5841	5394	5637	5255	5732	5254	5199	5309	5682	5826	5352	5501	5400	5553	5746	5386	5263	4544	4383	4159	4085	3817	4107	3870	3699	3749	2832	2938	55	128	2956	1.71e-10	8.53e-10	4.27e-09	2.13e-08	1.07e-07	5.33e-07	2.67e-06	1.33e-05	6.67e-05	M
T47D	Nelfinavir	12718	12720	86	140	5549	5768	5841	5479	5270	5465	5139	5584	5277	5528	5460	5386	5682	5536	5532	5568	5537	5503	5522	5473	5312	5707	5311	5364	5109	5260	5035	2060	1651	1308	55	128	2956	8.53e-11	4.27e-10	2.13e-09	1.07e-08	5.33e-08	2.67e-07	1.33e-06	6.67e-06	3.33e-05	M
T47D_KBluc	Disulfiram	13075	13070	143	211	9877	9296	9611	9241	10750	8696	9652	9616	9172	9766	9110	8981	10010	9630	8873	7807	7150	7428	5957	6417	6079	7505	7953	7462	8343	8150	7476	7853	8220	7110	92	170	5542.5	1.71e-10	8.53e-10	4.27e-09	2.13e-08	1.07e-07	5.33e-07	2.67e-06	1.33e-05	6.67e-05	M
T47D_KBluc	Mebendazole	13075	13070	143	211	9877	9296	9611	9415	10030	9254	9062	9120	9356	6164	10410	9312	9313	9148	9217	9392	9723	8821	9007	7948	7567	9165	7281	7152	7626	9809	8688	4515	5686	5525	92	170	5542.5	1.71e-10	8.53e-10	4.27e-09	2.13e-08	1.07e-07	5.33e-07	2.67e-06	1.33e-05	6.67e-05	M
T47D_KBluc	Nelfinavir	13075	13070	143	211	9877	9296	9611	9836	9484	9173	9554	9253	8955	9493	9652	9604	10180	9787	9271	9429	10510	8888	9327	9632	9105	9905	9480	8703	9656	9541	10180	9030	11090	9312	92	170	5542.5	8.53e-11	4.27e-10	2.13e-09	1.07e-08	5.33e-08	2.67e-07	1.33e-06	6.67e-06	3.33e-05	M
UACC812	Disulfiram	13083	13078	87	157	6107	6296	6212	5920	6154	5770	6222	6261	5820	6407	6052	5694	6376	6122	5902	4352	4220	4067	1811	2308	2240	1822	2011	2194	3510	3544	3254	3400	3573	2749	77	151	4061.5	1.71e-10	8.53e-10	4.27e-09	2.13e-08	1.07e-07	5.33e-07	2.67e-06	1.33e-05	6.67e-05	M
UACC812	Mebendazole	13083	13078	87	157	6107	6296	6212	5983	6712	5950	6024	6084	5760	2611	6258	5690	6254	5947	6177	5932	6284	5860	5611	5447	5124	5982	6096	5685	3827	5525	5226	3131	3323	4256	77	151	4061.5	1.71e-10	8.53e-10	4.27e-09	2.13e-08	1.07e-07	5.33e-07	2.67e-06	1.33e-05	6.67e-05	M
UACC812	Nelfinavir	13083	13078	87	157	6107	6296	6212	6150	6357	5815	6086	6096	5753	6151	6382	5614	6253	6350	6231	6017	6360	5995	6095	6319	5844	6124	6005	5825	6235	6246	6085	6147	6525	6347	77	151	4061.5	8.53e-11	4.27e-10	2.13e-09	1.07e-08	5.33e-08	2.67e-07	1.33e-06	6.67e-06	3.33e-05	M
ZR751	Disulfiram	12679	12677	141	224	11840	12010	11680	10930	11590	10500	11980	12970	10580	12250	11820	10390	11960	11480	10980	8754	8012	7722	6448	6311	5901	10400	11220	10410	10860	10820	6316	7714	9418	8330	86	181	5967	1.71e-10	8.53e-10	4.27e-09	2.13e-08	1.07e-07	5.33e-07	2.67e-06	1.33e-05	6.67e-05	M
ZR751	Mebendazole	12679	12677	141	224	11840	12010	11680	12070	12510	11350	11760	10750	12660	10920	11910	10970	10930	11470	11380	11100	11280	10880	5928	6017	6422	6622	6334	6429	5007	4631	5071	3568	3175	4043	86	181	5967	1.71e-10	8.53e-10	4.27e-09	2.13e-08	1.07e-07	5.33e-07	2.67e-06	1.33e-05	6.67e-05	M
ZR751	Nelfinavir	12679	12677	141	224	11840	12010	11680	12480	12390	11530	11550	13480	10870	11120	12330	11530	11940	11760	12850	11540	11980	11120	12010	11320	10680	11240	11480	10740	10690	10710	10730	1556	1761	1237	86	181	5967	8.53e-11	4.27e-10	2.13e-09	1.07e-08	5.33e-08	2.67e-07	1.33e-06	6.67e-06	3.33e-05	M
ZR7530	Disulfiram	13147	13145	95	160	6019	6098	6235	6183	6479	5404	6594	6209	5421	6382	6238	5646	6624	5908	6056	5219	5408	5446	3428	3108	3324	4522	4503	4555	5022	4502	4501	4069	4344	3742	99	180	5497.5	1.71e-10	8.53e-10	4.27e-09	2.13e-08	1.07e-07	5.33e-07	2.67e-06	1.33e-05	6.67e-05	M
ZR7530	Mebendazole	13147	13145	95	160	6019	6098	6235	5960	6583	5991	6189	6290	5984	6089	6233	5786	6161	5883	5768	6388	6061	6146	5612	6038	5479	5165	5125	5089	4618	4869	4153	4285	4246	4714	99	180	5497.5	1.71e-10	8.53e-10	4.27e-09	2.13e-08	1.07e-07	5.33e-07	2.67e-06	1.33e-05	6.67e-05	M
ZR7530	Nelfinavir	13147	13145	95	160	6019	6098	6235	6301	5977	6155	6278	6291	5532	6106	6404	5991	6294	6031	6317	6028	5977	5870	6028	6118	5653	5789	5785	5825	4645	4951	4868	830	1226	945	99	180	5497.5	8.53e-11	4.27e-10	2.13e-09	1.07e-08	5.33e-08	2.67e-07	1.33e-06	6.67e-06	3.33e-05	M
ZR75B	Disulfiram	13592	13595	116	198	8251	9165	9016	8513	8988	8205	9426	8153	8018	9660	9281	8271	8595	9200	8867	6188	7445	7403	5232	5035	4628	7035	6808	6336	7391	7284	6034	2929	2056	2711	56	118	2471.5	1.71e-10	8.53e-10	4.27e-09	2.13e-08	1.07e-07	5.33e-07	2.67e-06	1.33e-05	6.67e-05	M
ZR75B	Mebendazole	13592	13595	116	198	8251	9165	9016	8396	8874	8729	9344	8179	7674	8121	8909	8197	8705	8212	7750	6099	6693	6460	4135	4131	4229	5086	4657	5183	4724	4357	3931	4504	2238	4498	56	118	2471.5	1.71e-10	8.53e-10	4.27e-09	2.13e-08	1.07e-07	5.33e-07	2.67e-06	1.33e-05	6.67e-05	M
ZR75B	Nelfinavir	13592	13595	116	198	8251	9165	9016	8450	8649	8655	9381	8020	8304	8415	9301	8497	8882	9186	8318	8203	8451	8580	8871	8942	8166	8200	8527	7743	5607	6148	6029	880	1009	1079	56	118	2471.5	8.53e-11	4.27e-10	2.13e-09	1.07e-08	5.33e-08	2.67e-07	1.33e-06	6.67e-06	3.33e-05	M
184A1	Docetaxel	12922	12684	58	125	3326	3287	4018	3715	4534	3911	3729	3855	3355	3052	2923	3760	3049	3072	3287	2556	2600	2607	2243	2456	2067	2464	2348	2547	2509	2185	2645	2444	2392	2375	40	100	1270	2.56e-11	1.28e-10	6.4e-10	3.2e-09	1.6e-08	8e-08	4e-07	2e-06	1e-05	M
184A1	Paclitaxel	12922	12684	58	125	3326	3287	4018	3971	3372	3477	3295	3261	3480	3122	3341	4196	3333	3198	2806	2548	2406	2555	2547	2523	2483	2398	2314	2577	2478	2387	2334	2363	2187	1999	40	100	1270	8.53e-11	4.27e-10	2.13e-09	1.07e-08	5.33e-08	2.67e-07	1.33e-06	6.67e-06	3.33e-05	M
184B5	Docetaxel	12971	12979	45	184	3260	2539	2898	2421	2841	2334	3642	3475	3420	2144	1794	3419	3536	2383	3475	2506	2957	1779	2623	2022	2554	3510	1924	1996	2303	2038	3484	2710	2352	2140	34	101	1184.5	2.56e-11	1.28e-10	6.4e-10	3.2e-09	1.6e-08	8e-08	4e-07	2e-06	1e-05	M
184B5	Paclitaxel	12971	12979	45	184	3260	2539	2898	3351	1990	2495	3564	2102	3845	3701	3277	2594	2853	1946	2474	2329	3164	1999	2391	2040	2064	1724	2677	1553	2535	2535	2378	1758	1919	2885	34	101	1184.5	8.53e-11	4.27e-10	2.13e-09	1.07e-08	5.33e-08	2.67e-07	1.33e-06	6.67e-06	3.33e-05	M
AU565	Docetaxel	13021	13030	42	105	1976	2036	2444	2229	2652	1984	2115	2324	1826	1873	2048	2175	582	806	627	517	446	537	471	477	519	533	558	602	477	375	420	443	477	535	41	108	1471.5	2.56e-11	1.28e-10	6.4e-10	3.2e-09	1.6e-08	8e-08	4e-07	2e-06	1e-05	M
AU565	Paclitaxel	13021	13030	42	105	1976	2036	2444	2665	2612	2469	2177	2500	1972	1364	1570	2198	530	616	481	508	402	478	527	557	474	512	523	594	462	486	491	450	510	443	41	108	1471.5	8.53e-11	4.27e-10	2.13e-09	1.07e-08	5.33e-08	2.67e-07	1.33e-06	6.67e-06	3.33e-05	M
BT549	Docetaxel	12923	12690	36	103	2468	2810	2800	2729	2623	2489	2606	2595	2582	2535	2328	2100	1179	1297	1186	654	667	756	514	594	640	532	556	647	703	684	689	752	705	611	29	80	538	2.56e-11	1.28e-10	6.4e-10	3.2e-09	1.6e-08	8e-08	4e-07	2e-06	1e-05	M
BT549	Paclitaxel	12923	12690	36	103	2468	2810	2800	2756	2914	2614	2738	2767	2421	2437	2409	2391	895	753	859	685	626	740	512	669	701	525	475	514	499	621	486	687	664	483	29	80	538	8.53e-11	4.27e-10	2.13e-09	1.07e-08	5.33e-08	2.67e-07	1.33e-06	6.67e-06	3.33e-05	M
HCC1187	Docetaxel	12924	12696	74	122	5945	7254	6548	6960	6928	5845	6568	7033	6596	6097	5560	6934	4022	5211	4077	2607	2622	2859	378	393	346	380	356	393	356	443	395	469	464	407	67	135	4042	2.56e-11	1.28e-10	6.4e-10	3.2e-09	1.6e-08	8e-08	4e-07	2e-06	1e-05	M
HCC1187	Paclitaxel	12924	12696	74	122	5945	7254	6548	6920	6333	6809	6497	6160	5737	6707	6561	6715	3439	3651	3598	415	359	423	406	353	354	317	336	371	387	424	405	485	518	314	67	135	4042	8.53e-11	4.27e-10	2.13e-09	1.07e-08	5.33e-08	2.67e-07	1.33e-06	6.67e-06	3.33e-05	M
HCC1569	Docetaxel	13022	13038	81	157	4952	5495	5390	5214	5853	4951	5421	6045	4980	4832	5037	5680	3903	4396	4499	3495	2948	3048	2630	2786	2899	3218	3001	3225	2709	2731	3017	2646	2364	2916	57	123	2329	2.56e-11	1.28e-10	6.4e-10	3.2e-09	1.6e-08	8e-08	4e-07	2e-06	1e-05	M
HCC1569	Paclitaxel	13022	13038	81	157	4952	5495	5390	5944	5520	5829	5134	5035	5174	5444	4766	6006	4473	3583	3868	2981	2509	2863	2899	2769	2438	2779	2807	3010	2504	2554	2536	2669	2728	2810	57	123	2329	8.53e-11	4.27e-10	2.13e-09	1.07e-08	5.33e-08	2.67e-07	1.33e-06	6.67e-06	3.33e-05	M
HCC1806	Docetaxel	12925	12702	69	116	5598	6467	5559	5854	5841	5641	6029	6046	6108	5020	4406	4864	1397	1315	1156	587	651	549	411	484	397	474	417	413	533	645	635	745	868	347	37	114	1656	2.56e-11	1.28e-10	6.4e-10	3.2e-09	1.6e-08	8e-08	4e-07	2e-06	1e-05	M
HCC1806	Paclitaxel	12925	12702	69	116	5598	6467	5559	6286	6035	5631	5985	6064	5636	4665	6076	5322	1455	74	1281	573	524	533	521	589	520	508	349	468	449	396	468	537	481	387	37	114	1656	8.53e-11	4.27e-10	2.13e-09	1.07e-08	5.33e-08	2.67e-07	1.33e-06	6.67e-06	3.33e-05	M
HCC2185	Docetaxel	12926	12708	93	154	5474	6298	6261	6115	6038	5280	5578	5987	5893	5695	5534	5863	5327	5703	4952	4964	5019	5263	4877	4922	4316	4099	4743	4573	5194	5111	4378	4846	5116	4197	72	150	5030	2.56e-11	1.28e-10	6.4e-10	3.2e-09	1.6e-08	8e-08	4e-07	2e-06	1e-05	M
HCC2185	Paclitaxel	12926	12708	93	154	5474	6298	6261	5773	6006	6053	5829	5724	5519	5690	5997	5761	5163	5309	4852	4247	4484	4866	4370	3860	4524	3946	4991	4472	4644	4117	4698	4493	4489	4344	72	150	5030	8.53e-11	4.27e-10	2.13e-09	1.07e-08	5.33e-08	2.67e-07	1.33e-06	6.67e-06	3.33e-05	M
HCC3153	Docetaxel	12929	12939	54	109	3205	3351	3272	3574	3700	3196	3418	3376	3440	2965	3064	3624	2913	2785	3174	1848	2021	2071	1377	1327	1397	1567	1381	1352	1322	1337	1390	1515	1363	1318	60	136	3132	2.56e-11	1.28e-10	6.4e-10	3.2e-09	1.6e-08	8e-08	4e-07	2e-06	1e-05	M
HCC3153	Paclitaxel	12929	12939	54	109	3205	3351	3272	3636	3601	3473	3338	3038	3329	3434	3335	3488	2878	2564	2354	1521	1495	1561	1388	1888	1424	1417	1178	1555	1227	1336	1329	1418	1273	1119	60	136	3132	8.53e-11	4.27e-10	2.13e-09	1.07e-08	5.33e-08	2.67e-07	1.33e-06	6.67e-06	3.33e-05	M
HCC70	Docetaxel	12927	12714	78	134	5449	5933	5377	5973	6283	4693	5638	6105	5746	5538	5404	5998	4434	4824	4600	3030	3070	3213	1494	1710	1355	1669	1655	1772	2417	2526	2470	3037	2979	2442	68	140	4164	2.56e-11	1.28e-10	6.4e-10	3.2e-09	1.6e-08	8e-08	4e-07	2e-06	1e-05	M
HCC70	Paclitaxel	12927	12714	78	134	5449	5933	5377	6046	5978	6180	5314	6039	5428	6015	5634	6203	4187	4266	4038	1864	1637	1647	1612	1556	1748	1349	1388	1566	1527	1415	1572	1557	1450	1640	68	140	4164	8.53e-11	4.27e-10	2.13e-09	1.07e-08	5.33e-08	2.67e-07	1.33e-06	6.67e-06	3.33e-05	M
MCF10A	Docetaxel	12930	12944	52	102	4337	3541	3644	3482	3502	3771	4421	3788	4159	3014	2805	3057	1874	1835	2391	967	1241	1244	702	637	668	644	477	546	595	605	695	754	855	690	29	111	655	2.56e-11	1.28e-10	6.4e-10	3.2e-09	1.6e-08	8e-08	4e-07	2e-06	1e-05	M
MCF10A	Paclitaxel	12930	12944	52	102	4337	3541	3644	3619	3657	3411	4178	3724	4463	3611	4040	3321	2124	1944	1999	603	809	726	621	704	606	589	614	575	536	565	669	705	533	616	29	111	655	8.53e-11	4.27e-10	2.13e-09	1.07e-08	5.33e-08	2.67e-07	1.33e-06	6.67e-06	3.33e-05	M
MCF12A	Docetaxel	12931	12949	70	116	6419	5552	5317	5474	5136	4446	6155	5745	6098	4800	4217	5636	3675	3281	3404	2303	2527	2409	2068	1952	2331	2293	1767	1678	1906	1849	2206	2108	2271	2192	54	121	1775	2.56e-11	1.28e-10	6.4e-10	3.2e-09	1.6e-08	8e-08	4e-07	2e-06	1e-05	M
MCF12A	Paclitaxel	12931	12949	70	116	6419	5552	5317	5582	5446	4774	5906	5304	6165	6210	6272	4997	4427	3594	3265	1679	1854	1728	1901	1813	1893	1629	2125	1663	2040	2046	1876	1822	1968	1784	54	121	1775	8.53e-11	4.27e-10	2.13e-09	1.07e-08	5.33e-08	2.67e-07	1.33e-06	6.67e-06	3.33e-05	M
MDAMB231	Docetaxel	12932	12954	60	100	6340	5699	6013	6088	6128	5383	6327	6169	6140	3850	4002	4369	1479	1595	1704	836	876	849	460	522	642	609	495	403	425	474	562	485	500	524	30	107	805.5	2.56e-11	1.28e-10	6.4e-10	3.2e-09	1.6e-08	8e-08	4e-07	2e-06	1e-05	M
MDAMB231	Paclitaxel	12932	12954	60	100	6340	5699	6013	6070	5889	6146	6114	5797	6276	2586	4493	2185	1472	1249	1266	479	496	473	458	518	479	431	369	417	355	463	473	451	373	376	30	107	805.5	8.53e-11	4.27e-10	2.13e-09	1.07e-08	5.33e-08	2.67e-07	1.33e-06	6.67e-06	3.33e-05	M
MDAMB361	Docetaxel	12973	12989	56	119	2783	3256	3014	3041	3125	2809	2957	2964	2996	2959	2978	3084	2830	2921	2893	1980	1992	2101	1710	1813	1696	1737	1775	1765	1702	1784	1560	1691	1794	1694	1993	2081	2149.5	2.56e-11	1.28e-10	6.4e-10	3.2e-09	1.6e-08	8e-08	4e-07	2e-06	1e-05	M
MDAMB361	Paclitaxel	12973	12989	56	119	2783	3256	3014	3122	3068	2978	3017	2734	2983	3054	3177	3104	2989	3027	2754	1816	1773	1828	1762	1744	1646	1882	1605	1811	1818	1689	1747	1641	1687	1613	1993	2081	2149.5	8.53e-11	4.27e-10	2.13e-09	1.07e-08	5.33e-08	2.67e-07	1.33e-06	6.67e-06	3.33e-05	M
MDAMB415	Docetaxel	12933	12959	80	147	5030	5623	5081	5820	5504	5042	5731	5751	5682	4933	5411	5916	5460	5193	4975	4733	4696	4352	3876	4055	3524	3266	3438	3518	3731	3738	3731	4104	4041	3911	83	144	4055	2.56e-11	1.28e-10	6.4e-10	3.2e-09	1.6e-08	8e-08	4e-07	2e-06	1e-05	M
MDAMB415	Paclitaxel	12933	12959	80	147	5030	5623	5081	5858	5510	5702	5687	4926	5303	5635	5835	5421	5373	4541	4455	3860	4147	3963	3736	4074	3757	3576	3881	3712	3730	3632	3904	3622	3359	3684	83	144	4055	8.53e-11	4.27e-10	2.13e-09	1.07e-08	5.33e-08	2.67e-07	1.33e-06	6.67e-06	3.33e-05	M
MDAMB453	Docetaxel	12934	12964	63	110	4688	5019	4578	4944	5072	4785	5345	4957	5083	4361	4434	5064	4248	4131	4588	2995	2957	3405	1943	1939	3421	2680	1872	1812	1829	1752	2180	2336	2265	2863	69	131	3200.5	2.56e-11	1.28e-10	6.4e-10	3.2e-09	1.6e-08	8e-08	4e-07	2e-06	1e-05	M
MDAMB453	Paclitaxel	12934	12964	63	110	4688	5019	4578	4977	4928	5025	4925	4559	4796	5010	5182	5116	4050	3749	3290	2369	2215	2212	2020	2671	2122	1813	1944	1965	2035	2110	2010	2068	1859	2038	69	131	3200.5	8.53e-11	4.27e-10	2.13e-09	1.07e-08	5.33e-08	2.67e-07	1.33e-06	6.67e-06	3.33e-05	M
SKBR3	Docetaxel	12975	12999	64	120	4221	4143	4361	4284	4247	3807	4586	4364	4304	3950	4128	4320	4330	4467	4345	2340	2795	2130	1230	1117	1153	1148	1144	1054	1142	1239	1153	1068	1632	1064	59	126	2336.5	2.56e-11	1.28e-10	6.4e-10	3.2e-09	1.6e-08	8e-08	4e-07	2e-06	1e-05	M
SKBR3	Paclitaxel	12975	12999	64	120	4221	4143	4361	4327	4248	4150	4474	4079	4367	4606	4337	4011	3531	3585	3798	1307	1309	1326	1151	1213	1159	1021	1144	1155	1150	1104	1081	1109	1107	1017	59	126	2336.5	8.53e-11	4.27e-10	2.13e-09	1.07e-08	5.33e-08	2.67e-07	1.33e-06	6.67e-06	3.33e-05	M
SUM159PT	Docetaxel	13024	13054	44	104	2945	3284	3221	3024	3507	2362	3300	3313	2887	1522	1342	1853	480	565	413	329	362	277	310	333	347	326	327	361	317	337	335	358	340	308	29	94	431	2.56e-11	1.28e-10	6.4e-10	3.2e-09	1.6e-08	8e-08	4e-07	2e-06	1e-05	M
SUM159PT	Paclitaxel	13024	13054	44	104	2945	3284	3221	3535	3186	3155	2836	2986	2802	1595	2318	2419	539	581	493	310	315	324	341	292	255	289	308	351	278	263	274	289	323	242	29	94	431	8.53e-11	4.27e-10	2.13e-09	1.07e-08	5.33e-08	2.67e-07	1.33e-06	6.67e-06	3.33e-05	M
SUM159PT	Docetaxel	12976	13004	49	96	4068	3615	3354	3369	3593	3076	3996	3701	3597	2751	2183	2639	856	749	882	389	429	379	365	349	367	396	367	376	330	415	453	387	509	344	34	105	479	2.56e-11	1.28e-10	6.4e-10	3.2e-09	1.6e-08	8e-08	4e-07	2e-06	1e-05	M
SUM159PT	Paclitaxel	12976	13004	49	96	4068	3615	3354	3689	3304	3654	3853	3210	3757	2635	3494	2313	560	585	552	346	365	352	322	376	318	339	316	331	330	294	292	294	291	252	34	105	479	8.53e-11	4.27e-10	2.13e-09	1.07e-08	5.33e-08	2.67e-07	1.33e-06	6.67e-06	3.33e-05	M
SUM229PE	Docetaxel	13025	13062	100	162	7408	7327	7150	7594	7758	6889	7691	7982	7504	6946	7204	7804	6536	6736	6771	4088	4132	4347	2590	2692	2712	2562	2389	2703	2740	2458	2840	2811	2656	2568	57	139	2385.5	2.56e-11	1.28e-10	6.4e-10	3.2e-09	1.6e-08	8e-08	4e-07	2e-06	1e-05	M
SUM229PE	Paclitaxel	13025	13062	100	162	7408	7327	7150	7797	7619	7655	7427	7193	7631	7783	7520	7759	6144	5257	6157	2539	2973	3185	2563	2522	2287	2704	2597	2427	2259	2212	2359	2276	2320	2612	57	139	2385.5	8.53e-11	4.27e-10	2.13e-09	1.07e-08	5.33e-08	2.67e-07	1.33e-06	6.67e-06	3.33e-05	M
SUM229PE	Docetaxel	12977	13009	81	149	7100	7410	7285	7664	7722	6531	7409	7665	7145	6935	6194	7757	6504	6681	6547	4351	4881	4959	2715	2903	2845	2791	2703	2878	2685	2787	2789	2722	2720	2585	63	127	2916	2.56e-11	1.28e-10	6.4e-10	3.2e-09	1.6e-08	8e-08	4e-07	2e-06	1e-05	M
SUM229PE	Paclitaxel	12977	13009	81	149	7100	7410	7285	7874	7528	7703	7299	7056	7069	7576	7061	7763	6211	6588	6280	3267	3108	2742	2946	2988	2516	2763	2442	2826	2603	2495	2662	2524	2533	2784	63	127	2916	8.53e-11	4.27e-10	2.13e-09	1.07e-08	5.33e-08	2.67e-07	1.33e-06	6.67e-06	3.33e-05	M
SUM52PE	Docetaxel	12935	12969	45	97	3389	2486	2490	2449	2275	1986	3054	2606	3004	1982	1894	2199	2082	1884	2320	1733	1778	1717	1657	1617	1876	1974	1473	1440	1526	1412	1687	1492	1485	1866	42	122	1380.5	2.56e-11	1.28e-10	6.4e-10	3.2e-09	1.6e-08	8e-08	4e-07	2e-06	1e-05	M
SUM52PE	Paclitaxel	12935	12969	45	97	3389	2486	2490	2382	2539	2112	2788	2176	3108	2385	3083	2093	1793	1646	1655	1501	1680	1645	1446	1631	1548	1469	1613	1547	1531	1672	1632	1515	1500	1512	42	122	1380.5	8.53e-11	4.27e-10	2.13e-09	1.07e-08	5.33e-08	2.67e-07	1.33e-06	6.67e-06	3.33e-05	M
T47D	Docetaxel	12928	12720	78	142	5762	6104	6095	6887	6670	5850	5958	6546	6032	5724	5879	6727	4853	4839	3994	3275	3202	3271	2997	3115	2941	2737	3858	2700	3173	3213	2987	3326	3424	2673	55	128	2956	2.56e-11	1.28e-10	6.4e-10	3.2e-09	1.6e-08	8e-08	4e-07	2e-06	1e-05	M
T47D	Paclitaxel	12928	12720	78	142	5762	6104	6095	6724	6187	6209	6218	5488	5547	6007	5986	6698	4557	4163	3813	2965	2783	3042	3240	2820	2865	2960	3051	3732	2813	2529	2920	2764	2699	2510	55	128	2956	8.53e-11	4.27e-10	2.13e-09	1.07e-08	5.33e-08	2.67e-07	1.33e-06	6.67e-06	3.33e-05	M
T47D_KBluc	Docetaxel	13026	13070	131	179	8918	10270	9324	10370	10750	9173	9405	10300	9148	8822	9134	10300	9412	9449	8805	7076	6540	6923	4273	4577	4128	3798	4226	4407	3855	4126	3943	4873	4987	3583	92	170	5542.5	2.56e-11	1.28e-10	6.4e-10	3.2e-09	1.6e-08	8e-08	4e-07	2e-06	1e-05	M
T47D_KBluc	Paclitaxel	13026	13070	131	179	8918	10270	9324	10550	9729	10520	9143	9508	9240	9722	9360	10620	8033	7437	8212	4919	4911	5499	4634	4443	4665	4479	4537	4771	4659	3951	4833	4629	4953	4116	92	170	5542.5	8.53e-11	4.27e-10	2.13e-09	1.07e-08	5.33e-08	2.67e-07	1.33e-06	6.67e-06	3.33e-05	M
UACC812	Docetaxel	13027	13078	80	153	6324	6601	5926	6595	6631	5639	6811	6647	6524	5718	5862	6806	6191	5899	5857	4252	3930	3603	3523	3722	3459	3443	3361	3436	3527	3524	3539	4124	4149	3105	77	151	4061.5	2.56e-11	1.28e-10	6.4e-10	3.2e-09	1.6e-08	8e-08	4e-07	2e-06	1e-05	M
UACC812	Paclitaxel	13027	13078	80	153	6324	6601	5926	6849	6285	6085	6322	5841	6256	6706	6541	6573	4855	4580	4188	3283	3573	3668	3466	3211	2866	3124	3201	3425	3166	2865	3415	3155	3132	3405	77	151	4061.5	8.53e-11	4.27e-10	2.13e-09	1.07e-08	5.33e-08	2.67e-07	1.33e-06	6.67e-06	3.33e-05	M
21MT1	Disulfiram	13720	13719	134	227	8857	9332	9065	9072	9187	8520	9134	8579	8686	9524	9164	8820	9403	9290	8329	8802	8726	8115	8803	8752	8031	8977	8622	8373	9019	9006	8166	8960	8801	8004	100	191	5216	1.71e-10	8.53e-10	4.27e-09	2.13e-08	1.07e-07	5.33e-07	2.67e-06	1.33e-05	6.67e-05	M
21MT1	Mebendazole	13720	13719	134	227	8857	9332	9065	8325	9535	8131	9195	8257	8459	8530	9170	8413	8826	8863	8599	8934	9177	8316	8978	8727	8244	9243	8518	8549	9101	8906	7338	4455	5730	6641	100	191	5216	1.71e-10	8.53e-10	4.27e-09	2.13e-08	1.07e-07	5.33e-07	2.67e-06	1.33e-05	6.67e-05	M
21MT1	Nelfinavir	13720	13719	134	227	8857	9332	9065	9269	9357	8207	9221	8761	8615	8935	9542	8316	9393	9306	8287	9299	9257	8416	8970	9125	8592	9282	9060	8388	8388	9065	8638	565	787	496	100	191	5216	8.53e-11	4.27e-10	2.13e-09	1.07e-08	5.33e-08	2.67e-07	1.33e-06	6.67e-06	3.33e-05	M
HCC1187	Disulfiram	13727	13726	75	147	4461	4950	4800	4588	4691	3770	5128	4853	3974	5422	5354	4201	4861	4686	4392	4011	4681	4475	1665	2419	2857	3399	3538	3457	4696	3920	1943	2713	3992	3221	80	164	4402	1.71e-10	8.53e-10	4.27e-09	2.13e-08	1.07e-07	5.33e-07	2.67e-06	1.33e-05	6.67e-05	M
HCC1187	Mebendazole	13727	13726	75	147	4461	4950	4800	4321	5100	4550	5007	4310	3845	3976	4934	4068	4337	4190	4161	4215	3995	3897	1811	1978	1408	1108	1187	1803	1494	1190	959	539	826	1042	80	164	4402	1.71e-10	8.53e-10	4.27e-09	2.13e-08	1.07e-07	5.33e-07	2.67e-06	1.33e-05	6.67e-05	M
HCC1187	Nelfinavir	13727	13726	75	147	4461	4950	4800	4480	4948	4320	5080	4618	4187	3812	5276	3965	4588	4641	4423	4288	4557	4257	4459	4400	3960	4173	4652	4206	3918	4148	3841	171	341	113	80	164	4402	8.53e-11	4.27e-10	2.13e-09	1.07e-08	5.33e-08	2.67e-07	1.33e-06	6.67e-06	3.33e-05	M
HCC3153	Disulfiram	13734	13733	110	200	7473	7456	7363	7026	7570	6676	7597	7328	6552	7551	7498	6904	7275	7423	6784	6669	6545	6137	7009	6497	6108	6904	6920	6309	7215	6867	6610	6582	6833	6514	97	194	5257	1.71e-10	8.53e-10	4.27e-09	2.13e-08	1.07e-07	5.33e-07	2.67e-06	1.33e-05	6.67e-05	M
HCC3153	Mebendazole	13734	13733	110	200	7473	7456	7363	6892	7429	6996	7281	6789	6497	7019	7479	6592	7132	6665	6987	7020	7027	6668	6076	6600	5431	5776	5994	5324	6014	5979	4992	3918	3800	3445	97	194	5257	1.71e-10	8.53e-10	4.27e-09	2.13e-08	1.07e-07	5.33e-07	2.67e-06	1.33e-05	6.67e-05	M
HCC3153	Nelfinavir	13734	13733	110	200	7473	7456	7363	7210	7251	6728	7419	7112	6833	6746	7349	6719	7190	7304	7164	6967	7495	6798	7112	7139	6769	7083	7401	7001	6456	6758	6276	493	516	344	97	194	5257	8.53e-11	4.27e-10	2.13e-09	1.07e-08	5.33e-08	2.67e-07	1.33e-06	6.67e-06	3.33e-05	M
MCF10F	Disulfiram	13751	13750	82	162	5158	5775	5442	5242	5539	4706	5639	4751	4819	5586	5651	4816	5468	5491	4924	5265	5384	5223	4751	4429	3882	5169	5191	4825	4904	4622	4160	4537	4425	4398	62	156	2092	1.71e-10	8.53e-10	4.27e-09	2.13e-08	1.07e-07	5.33e-07	2.67e-06	1.33e-05	6.67e-05	M
MCF10F	Mebendazole	13751	13750	82	162	5158	5775	5442	5186	5599	4969	5393	4887	4782	5050	5658	4926	5052	5106	4888	5258	5481	4819	4562	4341	3486	3854	3481	3405	4257	3904	2682	1637	1711	2836	62	156	2092	1.71e-10	8.53e-10	4.27e-09	2.13e-08	1.07e-07	5.33e-07	2.67e-06	1.33e-05	6.67e-05	M
MCF10F	Nelfinavir	13751	13750	82	162	5158	5775	5442	5231	5404	5049	5607	5015	4853	5139	5488	4762	5418	5476	4946	5208	5314	4764	5062	5265	5258	5042	5236	4972	4500	4732	4274	824	355	198	62	156	2092	8.53e-11	4.27e-10	2.13e-09	1.07e-08	5.33e-08	2.67e-07	1.33e-06	6.67e-06	3.33e-05	M
MDAMB175VII	Disulfiram	13755	13754	72	160	4198	4652	4584	4347	4605	4126	4523	4171	4299	4550	4642	4277	4413	4559	4284	3855	3547	3470	2688	2451	2166	3720	3513	3454	4176	3956	2383	2818	3400	2631	75	171	3363	1.71e-10	8.53e-10	4.27e-09	2.13e-08	1.07e-07	5.33e-07	2.67e-06	1.33e-05	6.67e-05	M
MDAMB175VII	Mebendazole	13755	13754	72	160	4198	4652	4584	4045	4519	4162	4441	4362	3920	4307	4441	3880	4347	3990	4167	4242	4270	4218	3832	3793	3312	3394	3590	3580	3769	3638	3100	3377	3030	3150	75	171	3363	1.71e-10	8.53e-10	4.27e-09	2.13e-08	1.07e-07	5.33e-07	2.67e-06	1.33e-05	6.67e-05	M
MDAMB175VII	Nelfinavir	13755	13754	72	160	4198	4652	4584	4277	4487	4001	4408	4280	4289	4172	4520	4168	4403	4355	4250	4207	4419	4032	4008	4244	4170	4120	4512	4123	3710	4138	4028	766	652	917	75	171	3363	8.53e-11	4.27e-10	2.13e-09	1.07e-08	5.33e-08	2.67e-07	1.33e-06	6.67e-06	3.33e-05	M
SUM1315MO2	Disulfiram	13762	13761	127	226	7631	8695	8754	8120	8930	6955	9362	7963	7164	8241	8486	7770	8719	8013	7281	8054	8330	7879	8748	7169	8111	8113	8140	7900	8678	7916	6917	7809	7685	6140	132	244	7845	1.71e-10	8.53e-10	4.27e-09	2.13e-08	1.07e-07	5.33e-07	2.67e-06	1.33e-05	6.67e-05	M
SUM1315MO2	Mebendazole	13762	13761	127	226	7631	8695	8754	7790	8615	7908	8753	7671	7915	7224	8062	7007	8137	7676	7580	8045	8090	7887	5848	7167	5955	6314	6036	6762	6621	6804	5238	2943	2509	5033	132	244	7845	1.71e-10	8.53e-10	4.27e-09	2.13e-08	1.07e-07	5.33e-07	2.67e-06	1.33e-05	6.67e-05	M
SUM1315MO2	Nelfinavir	13762	13761	127	226	7631	8695	8754	7723	8544	7669	9086	7544	7678	7017	8957	8232	8049	8458	7972	7641	7722	7712	8038	8011	6814	7684	8494	7546	4621	5620	5284	1758	1487	1487	132	244	7845	8.53e-11	4.27e-10	2.13e-09	1.07e-08	5.33e-08	2.67e-07	1.33e-06	6.67e-06	3.33e-05	M
184B5	Rapamycin	5955	5896	121	181	7599	7602	7875	7174	7585	7675	7758	8187	8163	7318	7130	7347	6815	6654	7147	6129	5984	6168	6494	6424	6227	6279	6123	6742	6643	6516	6174	6602	6241	6420	50	99	2648.5	8.53e-11	4.27e-10	2.13e-09	1.07e-08	5.33e-08	2.67e-07	1.33e-06	6.67e-06	3.33e-05	M
AU565	Rapamycin	5989	5901	63	119	4026	3853	3808	4175	3799	4029	4029	3875	3688	3684	3438	3734	2726	3351	2995	2820	2367	2538	2453	2415	2328	2212	2418	2303	2058	2253	2190	2375	1747	2015	35	81	1241.5	8.53e-11	4.27e-10	2.13e-09	1.07e-08	5.33e-08	2.67e-07	1.33e-06	6.67e-06	3.33e-05	M
BT20	Rapamycin	6015	5902	69	104	4047	3851	4179	4047	3995	4057	4010	4012	3787	3781	3360	3643	2927	3010	3175	3125	2734	2687	2997	2676	2891	2755	2905	2780	2757	2941	2693	2888	2653	2551	45	88	1879	8.53e-11	4.27e-10	2.13e-09	1.07e-08	5.33e-08	2.67e-07	1.33e-06	6.67e-06	3.33e-05	M
BT20	Rapamycin	6024	5903	61	121	4126	3892	4011	4482	3953	2611	3439	3247	2779	2665	2986	3849	3430	2770	4184	4101	2729	2554	2648	2839	2686	2595	2939	2844	2696	2726	1414	2567	2339	2636	56	162	1956	4.27e-10	2.13e-09	1.07e-08	5.33e-08	2.67e-07	1.33e-06	6.67e-06	3.33e-05	0.000167	M
BT474	Rapamycin	6050	5906	91	137	6881	6869	6008	7142	6483	6090	6198	7290	6686	6215	5810	5944	4656	4465	5243	4337	3887	4068	3832	4610	4269	4397	4334	4912	4318	4130	4508	3685	3836	3951	66	118	3892	8.53e-11	4.27e-10	2.13e-09	1.07e-08	5.33e-08	2.67e-07	1.33e-06	6.67e-06	3.33e-05	M
BT483	Rapamycin	6060	5908	109	180	8099	7908	7830	7764	7874	6921	7465	7105	7512	6138	6636	6451	5672	6275	5934	5970	6128	5568	5652	5972	5949	5653	5855	6507	5989	5853	6035	5756	6062	5148	92	180	5278	8.53e-11	4.27e-10	2.13e-09	1.07e-08	5.33e-08	2.67e-07	1.33e-06	6.67e-06	3.33e-05	M
BT549	Rapamycin	6079	5910	44	106	2423	2277	2639	2801	2084	2429	2455	2315	2396	2270	1771	2229	1797	1815	1721	1755	1624	1579	1617	1689	1669	1595	1505	1354	1478	1649	1442	1421	1369	1426	26	83	287	8.53e-11	4.27e-10	2.13e-09	1.07e-08	5.33e-08	2.67e-07	1.33e-06	6.67e-06	3.33e-05	M
CAMA1	Rapamycin	6105	5912	78	133	7077	6545	6710	6607	7619	6534	6424	6155	6844	6474	6674	6106	5894	5307	6034	5000	5042	4669	4245	4059	4361	4273	4456	4101	3845	3787	3577	3649	3170	3679	59	124	3525.5	8.53e-11	4.27e-10	2.13e-09	1.07e-08	5.33e-08	2.67e-07	1.33e-06	6.67e-06	3.33e-05	M
HCC1187	Rapamycin	6133	7432	56	113	3926	3176	3222	3778	3177	3566	2809	3562	3066	2721	2484	2795	2424	2003	2347	2188	1901	2292	1891	2037	1901	1752	1740	1903	1684	1820	1561	1394	1188	1661	52	130	1801.5	8.53e-11	4.27e-10	2.13e-09	1.07e-08	5.33e-08	2.67e-07	1.33e-06	6.67e-06	3.33e-05	M
HCC1187	Rapamycin	6145	7433	69	113	5010	4941	4655	5052	4989	4903	4438	5235	4928	4137	4335	4340	3512	3886	4230	3866	3494	3504	3528	3583	3589	3194	3288	3580	3146	3597	3270	3077	2300	3473	56	106	2419.5	8.53e-11	4.27e-10	2.13e-09	1.07e-08	5.33e-08	2.67e-07	1.33e-06	6.67e-06	3.33e-05	M
HCC1419	Rapamycin	6205	7440	107	172	7064	7136	7192	7340	7318	6924	7132	6782	6985	7222	7293	6362	6224	6782	6197	5782	5521	5290	4893	5068	5057	5336	5324	4998	5007	5052	4995	5200	5222	4973	96	153	5898	8.53e-11	4.27e-10	2.13e-09	1.07e-08	5.33e-08	2.67e-07	1.33e-06	6.67e-06	3.33e-05	M
HCC1428	Rapamycin	6237	7444	73	113	4726	4386	4354	4488	4101	4103	4236	4531	3858	3773	3551	3937	3584	3469	4127	3122	2859	3267	2916	3035	3340	2774	2979	3227	2936	2749	2876	1994	1495	2713	49	102	2362.5	8.53e-11	4.27e-10	2.13e-09	1.07e-08	5.33e-08	2.67e-07	1.33e-06	6.67e-06	3.33e-05	M
HCC1428	Rapamycin	6262	7441	76	143	5333	5163	5241	5096	4879	3191	5053	4982	4347	3909	4107	5071	4832	3681	5431	4956	3634	3306	3154	4009	3411	3385	3275	3487	3294	3316	2089	3234	3064	3624	67	154	3101.5	4.27e-10	2.13e-09	1.07e-08	5.33e-08	2.67e-07	1.33e-06	6.67e-06	3.33e-05	0.000167	M
HCC1806	Rapamycin	6329	7450	56	58	4224	4137	4044	4702	4326	3988	3853	4766	4469	4295	4266	4175	3960	4106	4120	5491	3668	3739	3808	3684	4054	3565	3650	3860	3413	3654	3600	3736	3352	3217	72	78	934	8.53e-11	4.27e-10	2.13e-09	1.07e-08	5.33e-08	2.67e-07	1.33e-06	6.67e-06	3.33e-05	M
HCC202	Rapamycin	6433	7458	90	152	5107	4741	4640	4847	4428	5536	4681	5577	5020	4336	4406	4726	3644	3762	4411	3382	3174	3515	3224	3285	3349	2960	3186	3650	3060	2883	3007	3280	2756	3399	64	121	3552.5	8.53e-11	4.27e-10	2.13e-09	1.07e-08	5.33e-08	2.67e-07	1.33e-06	6.67e-06	3.33e-05	M
HCC2185	Rapamycin	6449	7464	76	134	5098	4844	4757	4932	4734	4683	4333	4736	5314	3471	3912	3884	2980	3114	3208	3390	3311	3219	3187	3322	3252	3296	3580	3114	3193	3179	3222	3032	2497	3081	54	109	3138	8.53e-11	4.27e-10	2.13e-09	1.07e-08	5.33e-08	2.67e-07	1.33e-06	6.67e-06	3.33e-05	M
HCC3153	Rapamycin	6471	7467	89	133	6857	6054	6404	6891	6414	6074	5873	6115	6409	6623	6679	6281	5709	5721	5624	5610	5500	5230	5548	5798	5029	5279	5600	5309	5166	5007	4969	940	4531	3850	63	134	2766	8.53e-11	4.27e-10	2.13e-09	1.07e-08	5.33e-08	2.67e-07	1.33e-06	6.67e-06	3.33e-05	M
HCC38	Rapamycin	6513	7469	56	108	3087	3187	3070	3294	3105	2982	2772	3372	2876	2334	2384	2369	2220	2213	2528	2015	2104	1891	2083	2175	2041	2151	2081	2117	2093	1929	1875	2102	790	1755	40	105	905.5	8.53e-11	4.27e-10	2.13e-09	1.07e-08	5.33e-08	2.67e-07	1.33e-06	6.67e-06	3.33e-05	M
HS578T	Rapamycin	6544	7473	63	107	2906	2722	3387	3266	2420	3452	2462	3621	2890	2161	2686	2753	3592	2256	2794	2376	3614	2728	2803	4270	4446	3961	4565	5009	4279	3378	3333	3301	2270	2971	37	104	386	8.53e-11	4.27e-10	2.13e-09	1.07e-08	5.33e-08	2.67e-07	1.33e-06	6.67e-06	3.33e-05	M
HS578T	Rapamycin	6564	7474	39	89	1542	1192	1502	1718	1306	1558	1550	1870	1746	1280	1201	1063	1496	1362	2209	1431	1149	1320	1710	1581	1253	1537	1843	2265	1856	1989	1668	1945	1714	1889	33	94	292	8.53e-11	4.27e-10	2.13e-09	1.07e-08	5.33e-08	2.67e-07	1.33e-06	6.67e-06	3.33e-05	M
HS578T	Rapamycin	6565	7475	37	89	1179	1254	1063	1502	960	1296	1138	1120	1109	1107	1059	1076	922	1003	1229	1009	978	957	939	1033	1091	1026	971	1106	1198	1289	1283	1220	1048	1055	23	68	213	8.53e-11	4.27e-10	2.13e-09	1.07e-08	5.33e-08	2.67e-07	1.33e-06	6.67e-06	3.33e-05	M
LY2	Rapamycin	6596	7477	35	91	1714	1024	1147	1082	1133	1680	1174	1429	1266	742	1178	1538	844	847	747	647	956	1091	923	991	800	776	819	644	364	606	151	392	504	960	41	99	472	8.53e-11	4.27e-10	2.13e-09	1.07e-08	5.33e-08	2.67e-07	1.33e-06	6.67e-06	3.33e-05	M
LY2	Rapamycin	6612	7476	35	92	1291	1592	991	1636	1001	1416	879	3103	1702	967	1348	1541	627	885	1038	1009	420	1507	377	341	404	351	225	436	372	689	339	1158	468	654	43	109	1856.5	8.53e-11	4.27e-10	2.13e-09	1.07e-08	5.33e-08	2.67e-07	1.33e-06	6.67e-06	3.33e-05	M
MB157	Rapamycin	6652	7482	111	188	7256	7883	7261	7977	7537	8027	6792	7799	7182	7168	8248	6642	6784	7279	7045	5558	6152	6047	5522	5505	5085	5149	5676	5773	5500	5748	5189	5696	5362	5131	34	89	1682.5	8.53e-11	4.27e-10	2.13e-09	1.07e-08	5.33e-08	2.67e-07	1.33e-06	6.67e-06	3.33e-05	M
MCF10A	Rapamycin	6665	7483	45	40	3907	3785	3763	3831	3728	3760	3935	4067	3784	3611	3727	3721	3035	3295	3477	2959	2691	2729	2455	2641	2629	2421	2472	2688	2593	2271	2231	2453	1948	2120	20	68	474	8.53e-11	4.27e-10	2.13e-09	1.07e-08	5.33e-08	2.67e-07	1.33e-06	6.67e-06	3.33e-05	M
MCF7	Rapamycin	6730	7492	81	127	5316	5548	5387	5355	5287	4916	5388	5036	5310	4511	5128	4456	3856	4146	4502	4314	3813	3434	3314	3264	3565	3148	3332	3307	3104	3332	3106	2911	2495	2742	46	113	1673	8.53e-11	4.27e-10	2.13e-09	1.07e-08	5.33e-08	2.67e-07	1.33e-06	6.67e-06	3.33e-05	M
MDAMB157	Rapamycin	6780	7495	56	113	1891	4268	1488	4327	4408	4467	2036	2619	2678	4071	4321	4097	2448	3746	561	3901	3561	3952	2636	3850	3774	1840	3197	3664	3460	3762	2184	3647	3576	3636	35	99	1799	8.53e-11	4.27e-10	2.13e-09	1.07e-08	5.33e-08	2.67e-07	1.33e-06	6.67e-06	3.33e-05	M
MDAMB175VII	Rapamycin	6796	7500	71	105	4871	3660	4659	4999	4548	4366	4212	4491	4612	3851	3545	3916	3478	3049	3794	3323	4025	3263	3220	3752	3432	3565	3752	3284	3172	3367	3595	3433	3319	3298	49	95	2598.5	8.53e-11	4.27e-10	2.13e-09	1.07e-08	5.33e-08	2.67e-07	1.33e-06	6.67e-06	3.33e-05	M
MDAMB231	Rapamycin	6814	7503	67	113	2057	1977	2257	1957	2153	3011	2118	2558	2879	1540	2177	2647	1524	1920	2609	2459	1797	2414	2076	1895	2664	2399	2610	3320	2798	2914	2840	2064	2359	2557	32	113	397	8.53e-11	4.27e-10	2.13e-09	1.07e-08	5.33e-08	2.67e-07	1.33e-06	6.67e-06	3.33e-05	M
MDAMB361	Rapamycin	6864	7508	68	128	5296	4990	5154	5282	5536	5367	5050	4641	5267	4985	5045	4618	4540	4633	4409	4495	4204	4097	3953	3933	4316	3777	3682	3571	3730	3737	3884	3806	3455	3438	63	107	3250.5	8.53e-11	4.27e-10	2.13e-09	1.07e-08	5.33e-08	2.67e-07	1.33e-06	6.67e-06	3.33e-05	M
MDAMB415	Rapamycin	6893	7512	59	84	3336	3098	3108	3401	3534	3236	2431	3148	2909	2792	2275	2358	2046	1995	2262	1933	1984	1934	1895	2178	2151	1946	1908	2210	1766	1665	1898	1505	1242	1813	48	97	1775.5	8.53e-11	4.27e-10	2.13e-09	1.07e-08	5.33e-08	2.67e-07	1.33e-06	6.67e-06	3.33e-05	M
MDAMB453	Rapamycin	6934	7518	62	115	4469	4759	4610	4698	4413	4499	3916	4917	4033	3783	3640	4192	3273	3329	3775	2751	3280	2933	2675	2907	2480	2511	2500	2553	2192	1890	2349	2022	2018	1961	46	115	1621	8.53e-11	4.27e-10	2.13e-09	1.07e-08	5.33e-08	2.67e-07	1.33e-06	6.67e-06	3.33e-05	M
MX1	Rapamycin	7022	7523	93	149	7133	7508	7846	6758	7259	6693	7744	7108	7067	6612	6556	6492	6526	6836	6605	6107	6204	5841	5883	5786	5683	5842	6312	5750	6485	6527	6105	5767	4240	2848	74	138	3901	8.53e-11	4.27e-10	2.13e-09	1.07e-08	5.33e-08	2.67e-07	1.33e-06	6.67e-06	3.33e-05	M
SKBR3	Rapamycin	7051	7526	90	133	6943	7407	7017	6727	6849	6883	7241	7394	6664	6703	7203	6934	5709	6104	6319	5389	4761	4487	4524	4112	4511	4348	4710	4862	4343	4385	4027	4519	3882	3972	42	118	2640.5	8.53e-11	4.27e-10	2.13e-09	1.07e-08	5.33e-08	2.67e-07	1.33e-06	6.67e-06	3.33e-05	M
SUM185PE	Rapamycin	7121	7532	92	153	6378	5924	5664	6302	6138	6996	5905	5531	5278	4870	5227	5404	4673	4467	4220	4268	4563	4471	4273	4754	4442	4476	4440	4117	4062	4143	3737	513	1138	868	74	139	3331.5	8.53e-11	4.27e-10	2.13e-09	1.07e-08	5.33e-08	2.67e-07	1.33e-06	6.67e-06	3.33e-05	M
SUM225CWN	Rapamycin	7135	7534	32	31	2242	2344	2375	2132	2276	2386	2114	2157	2115	1975	2054	2005	1690	1642	1623	1633	1432	1677	1520	1485	1509	1540	1608	1447	1447	1486	1441	251	186	548	45	108	1334	8.53e-11	4.27e-10	2.13e-09	1.07e-08	5.33e-08	2.67e-07	1.33e-06	6.67e-06	3.33e-05	M
SUM225CWN	Rapamycin	7144	7533	93	142	5392	5770	5244	5201	5365	5834	4504	5509	5087	4320	4239	4328	3422	3582	3693	3548	3406	3609	3300	3291	3414	3512	3326	3485	3073	3691	3413	3340	3094	3553	52	91	2447.5	8.53e-11	4.27e-10	2.13e-09	1.07e-08	5.33e-08	2.67e-07	1.33e-06	6.67e-06	3.33e-05	M
SUM229PE	Rapamycin	7153	7537	95	159	7313	6068	5830	6148	6241	5575	6425	5808	5964	5874	6459	5627	5704	5716	5938	5238	5316	5104	5560	5693	5111	5477	5294	6694	5478	5313	4903	730	1471	1601	45	122	1677.5	8.53e-11	4.27e-10	2.13e-09	1.07e-08	5.33e-08	2.67e-07	1.33e-06	6.67e-06	3.33e-05	M
SUM52PE	Rapamycin	7173	7541	50	48	4754	3970	4137	4208	3765	4575	3576	3924	3478	3137	2668	3314	2310	2191	2087	1971	1823	2162	2079	2093	1884	1858	1934	2313	1882	1877	1643	524	861	632	53	117	1563	8.53e-11	4.27e-10	2.13e-09	1.07e-08	5.33e-08	2.67e-07	1.33e-06	6.67e-06	3.33e-05	M
T47D	Rapamycin	7185	7543	48	96	2373	2530	2681	2423	2506	2451	2257	2383	2343	2066	2084	2483	1952	1915	2071	1813	1816	1772	1719	1542	1932	1576	1680	1662	1520	1530	1602	1012	851	1550	39	79	968	8.53e-11	4.27e-10	2.13e-09	1.07e-08	5.33e-08	2.67e-07	1.33e-06	6.67e-06	3.33e-05	M
T47D_KBluc	Rapamycin	7205	7546	71	114	4562	4250	4440	4438	4678	4217	4255	4986	4268	4214	4291	4168	3853	3813	4371	3535	3576	3585	3767	3235	3905	3644	3664	3859	3422	3287	3373	3088	2712	3169	56	99	2426.5	8.53e-11	4.27e-10	2.13e-09	1.07e-08	5.33e-08	2.67e-07	1.33e-06	6.67e-06	3.33e-05	M
600MPE	Rapamycin	7341	5899	80	160	4881	5298	4232	4836	5165	4824	4759	5015	4613	4715	4347	5077	3906	3781	4566	4289	3436	4203	4119	4347	3806	3841	3893	3611	3935	4107	4211	3846	3747	3779	56	120	2367.5	4.27e-10	2.13e-09	1.07e-08	5.33e-08	2.67e-07	1.33e-06	6.67e-06	3.33e-05	0.000167	M
BT483	Rapamycin	7343	5907	92	167	5446	5762	5537	5717	5612	5429	5117	5024	4944	4271	4682	4561	3926	4405	4032	4242	4349	4121	4301	4261	4265	4048	4272	4225	4451	4250	4317	4297	3982	4092	94	153	4732.5	4.27e-10	2.13e-09	1.07e-08	5.33e-08	2.67e-07	1.33e-06	6.67e-06	3.33e-05	0.000167	M
CAMA1	Rapamycin	7346	5911	83	170	7669	7618	7074	7793	7660	7644	7058	7080	7271	6148	5774	5587	4682	4443	4867	4924	4381	4505	4225	4118	4094	4348	4465	4328	4573	3879	3775	3866	3807	4162	66	125	3791.5	4.27e-10	2.13e-09	1.07e-08	5.33e-08	2.67e-07	1.33e-06	6.67e-06	3.33e-05	0.000167	M
HBL100	Rapamycin	7347	7429	86	134	6204	6325	6205	6352	6061	6236	5954	5904	6150	5233	5379	5832	5097	5219	5295	4775	4655	4952	4815	5123	4855	4890	5094	4912	4670	3639	4654	4501	4428	241	47	113	1340.5	4.27e-10	2.13e-09	1.07e-08	5.33e-08	2.67e-07	1.33e-06	6.67e-06	3.33e-05	0.000167	M
HCC1428	Rapamycin	7348	7443	77	153	6073	5571	5736	5537	5318	5493	6105	5706	5601	5040	4644	4721	3862	4253	4371	4115	3779	3691	3855	3887	3772	3723	4181	3944	3373	3609	3919	3408	3491	3060	54	116	2703.5	4.27e-10	2.13e-09	1.07e-08	5.33e-08	2.67e-07	1.33e-06	6.67e-06	3.33e-05	0.000167	M
HCC1569	Rapamycin	7350	7447	63	130	4728	4640	4278	3892	4150	3453	3728	3179	3693	2741	2729	3288	2875	2444	2870	2869	2578	2658	2662	2808	2329	2389	2727	2387	2447	1954	2628	2441	2738	263	49	127	1573.5	4.27e-10	2.13e-09	1.07e-08	5.33e-08	2.67e-07	1.33e-06	6.67e-06	3.33e-05	0.000167	M
HCC1954	Rapamycin	7351	7457	75	158	6527	6477	5904	4996	5240	5047	4289	3772	4488	3977	3856	3574	3076	2507	3617	3475	2950	3197	3039	2838	3139	3213	3206	3206	1149	1769	3116	3150	2878	2461	42	106	1856.5	4.27e-10	2.13e-09	1.07e-08	5.33e-08	2.67e-07	1.33e-06	6.67e-06	3.33e-05	0.000167	M
HCC2185	Rapamycin	7352	7463	64	124	3644	3315	3580	2883	2992	2880	2720	2789	2839	2507	2845	2517	2567	2461	2461	2462	2431	2561	2511	2622	2497	2467	2526	2827	2231	2211	2394	2397	2567	2069	51	109	2353.5	4.27e-10	2.13e-09	1.07e-08	5.33e-08	2.67e-07	1.33e-06	6.67e-06	3.33e-05	0.000167	M
MB157	Rapamycin	7358	9039	67	121	4580	3782	3944	3676	3699	3586	4827	3862	4404	3623	3817	3491	3464	3467	3449	3199	3627	3645	3400	3068	3369	3824	3994	3243	3129	3336	3375	3315	2877	3170	66	131	3030.5	4.27e-10	2.13e-09	1.07e-08	5.33e-08	2.67e-07	1.33e-06	6.67e-06	3.33e-05	0.000167	M
MCF10A	Rapamycin	7360	7484	82	156	7268	5557	6192	5614	5530	5173	5425	4808	5829	4530	4765	4220	4423	3590	4217	4302	3738	4364	4154	3684	3597	3711	4620	3896	2574	166	256	3085	2511	3025	39	93	1046	4.27e-10	2.13e-09	1.07e-08	5.33e-08	2.67e-07	1.33e-06	6.67e-06	3.33e-05	0.000167	M
MCF10F	Rapamycin	7362	7488	68	132	4819	4780	4397	4898	4504	4356	4782	3598	4377	3889	3731	3423	3415	3210	3465	3645	3368	3371	3436	2841	3344	3431	3626	3233	3314	3252	3284	3232	3247	2675	51	110	1864	4.27e-10	2.13e-09	1.07e-08	5.33e-08	2.67e-07	1.33e-06	6.67e-06	3.33e-05	0.000167	M
MCF10F	Rapamycin	7363	7487	51	111	2827	2994	2646	2802	2680	2547	2444	1976	2635	2024	2056	2102	1684	1543	1997	1814	1587	1801	1639	1609	1493	1689	1840	1549	1595	919	1620	1548	1317	112	40	111	1044.5	4.27e-10	2.13e-09	1.07e-08	5.33e-08	2.67e-07	1.33e-06	6.67e-06	3.33e-05	0.000167	M
MCF12A	Rapamycin	7366	7491	52	123	3035	3214	3154	3061	2545	3041	2806	2436	2915	2369	2361	2401	2526	1879	2100	2163	2462	2238	2322	1740	2374	2359	2456	2044	2194	1953	2166	2291	1778	1662	52	117	2199	4.27e-10	2.13e-09	1.07e-08	5.33e-08	2.67e-07	1.33e-06	6.67e-06	3.33e-05	0.000167	M
MCF12A	Rapamycin	7367	7489	63	111	5690	5272	5138	5625	4967	5245	4793	3401	5211	4435	4239	4279	3923	3158	4427	4232	4018	3822	4390	2830	4045	3535	4603	3426	3544	222	3218	3321	2435	129	55	168	1396	4.27e-10	2.13e-09	1.07e-08	5.33e-08	2.67e-07	1.33e-06	6.67e-06	3.33e-05	0.000167	M
MDAMB134VI	Rapamycin	7369	7494	91	165	6245	6034	5417	6056	6171	5772	4977	4411	5361	4347	4656	4245	3571	3436	3998	3801	3430	3702	3835	3789	3484	3592	3918	3719	3715	3504	3466	3651	3322	3551	63	100	3134.5	4.27e-10	2.13e-09	1.07e-08	5.33e-08	2.67e-07	1.33e-06	6.67e-06	3.33e-05	0.000167	M
MDAMB175VII	Rapamycin	7370	7499	59	136	3283	2886	2963	3176	2998	2593	2585	2190	2620	2247	2359	2298	1808	1739	2061	1972	1711	1911	2058	1866	1644	1867	2017	1885	2051	1557	1734	1942	1738	1865	48	89	1781.5	4.27e-10	2.13e-09	1.07e-08	5.33e-08	2.67e-07	1.33e-06	6.67e-06	3.33e-05	0.000167	M
MDAMB231	Rapamycin	7371	7502	51	118	1882	2005	2477	1557	2284	1821	1467	2107	1610	1664	1381	1427	1521	2047	1408	1286	1089	1247	1244	1042	1339	916	1007	1267	1303	884	1279	897	1618	919	29	84	380.5	4.27e-10	2.13e-09	1.07e-08	5.33e-08	2.67e-07	1.33e-06	6.67e-06	3.33e-05	0.000167	M
MDAMB361	Rapamycin	7372	7507	104	181	7931	7906	7860	7867	8210	8042	7715	8167	8322	6762	6640	7294	6142	6669	6512	5783	5865	5996	5785	5887	5421	5235	5623	4981	5607	5217	5424	5192	4832	4813	69	124	3746	4.27e-10	2.13e-09	1.07e-08	5.33e-08	2.67e-07	1.33e-06	6.67e-06	3.33e-05	0.000167	M
MDAMB361	Rapamycin	7374	7505	103	179	8435	9390	8760	8748	9279	8576	8204	8542	7827	8425	7765	8189	6762	6689	7458	6453	6689	6204	6125	6534	6658	6453	6488	6230	5798	5591	6309	1274	630	5757	63	109	3860	4.27e-10	2.13e-09	1.07e-08	5.33e-08	2.67e-07	1.33e-06	6.67e-06	3.33e-05	0.000167	M
MDAMB415	Rapamycin	7377	7510	43	121	2018	1753	1653	1682	1623	1389	1654	1328	1508	1173	1261	1272	1057	1055	1275	1176	1039	1149	1116	1146	1074	1181	1336	1179	1158	1201	1169	1123	1063	1297	44	103	1097	4.27e-10	2.13e-09	1.07e-08	5.33e-08	2.67e-07	1.33e-06	6.67e-06	3.33e-05	0.000167	M
SUM229PE	Rapamycin	7391	7536	58	126	3861	3315	3729	3777	3114	3870	4806	2332	4538	3056	2761	3850	4127	2287	2701	2960	4411	2831	3316	1956	3926	2977	4024	3481	3452	317	829	2342	3049	919	49	127	2359	4.27e-10	2.13e-09	1.07e-08	5.33e-08	2.67e-07	1.33e-06	6.67e-06	3.33e-05	0.000167	M
SUM44PE	Rapamycin	7395	7538	44	106	2689	2276	2761	2209	1835	1573	1685	918	3123	1525	1181	1261	2001	1219	1624	1263	1544	1476	1630	932	1549	1342	1619	965	1451	1125	1032	2166	1494	581	54	117	1501.5	4.27e-10	2.13e-09	1.07e-08	5.33e-08	2.67e-07	1.33e-06	6.67e-06	3.33e-05	0.000167	M
SUM52PE	Rapamycin	7398	7540	56	115	4459	3495	3974	2744	3151	2550	2356	1754	2570	2167	2352	1993	1805	1560	1849	2003	1944	1802	1903	1397	2015	1744	2047	1455	267	508	629	102	58	217	46	83	2053.5	4.27e-10	2.13e-09	1.07e-08	5.33e-08	2.67e-07	1.33e-06	6.67e-06	3.33e-05	0.000167	M
184A1	Rapamycin	7629	7787	45	105	1707	790	1140	1010	1197	832	1610	539	1402	1540	1409	872	929	681	852	1002	1014	1052	1188	572	1131	869	1539	789	868	969	829	487	667	335	47	105	661	4.27e-10	2.13e-09	1.07e-08	5.33e-08	2.67e-07	1.33e-06	6.67e-06	3.33e-05	0.000167	M
184A1	Rapamycin	7630	7787	45	107	1850	806	970	800	1031	720	1423	676	1169	827	888	732	822	578	625	692	784	734	800	598	728	778	1194	653	657	736	744	364	964	202	47	105	661	4.27e-10	2.13e-09	1.07e-08	5.33e-08	2.67e-07	1.33e-06	6.67e-06	3.33e-05	0.000167	M
184B5	Rapamycin	7632	7789	46	98	2725	1404	1120	1535	1488	1187	2743	655	2010	1687	1663	1422	1429	840	1068	1208	1092	1152	1319	678	1041	1427	2037	976	988	1263	1021	835	1069	497	45	104	1203.5	4.27e-10	2.13e-09	1.07e-08	5.33e-08	2.67e-07	1.33e-06	6.67e-06	3.33e-05	0.000167	M
184B5	Rapamycin	7633	7789	51	96	1379	1161	1115	1160	942	1098	1238	817	1575	930	855	1105	1228	753	795	857	1127	862	868	766	1250	929	1165	1147	996	669	1248	634	132	142	45	104	1203.5	4.27e-10	2.13e-09	1.07e-08	5.33e-08	2.67e-07	1.33e-06	6.67e-06	3.33e-05	0.000167	M
600MPE	Rapamycin	7635	7791	72	135	3463	4541	3441	3545	3678	4010	3357	3474	3353	3365	3420	3486	2818	2903	3133	2893	2717	3041	2856	3062	2667	3067	2787	3059	2887	3239	2855	1572	2531	2481	65	113	2216	4.27e-10	2.13e-09	1.07e-08	5.33e-08	2.67e-07	1.33e-06	6.67e-06	3.33e-05	0.000167	M
AU565	Rapamycin	7637	9035	57	100	2697	2711	2657	2487	2652	2345	2614	2474	2737	1792	1754	1734	1581	1426	1488	1483	1400	1441	1399	1361	1338	1470	1545	1487	1455	1383	1475	1457	1235	418	37	72	647	4.27e-10	2.13e-09	1.07e-08	5.33e-08	2.67e-07	1.33e-06	6.67e-06	3.33e-05	0.000167	M
BT474	Rapamycin	7638	7797	83	154	5373	5790	5031	5296	5506	5588	4885	4549	5376	4054	4581	4617	3574	3837	4192	4069	3942	4343	4310	4324	3921	4402	4722	4321	4277	4133	4430	4280	3544	182	87	153	4215.5	4.27e-10	2.13e-09	1.07e-08	5.33e-08	2.67e-07	1.33e-06	6.67e-06	3.33e-05	0.000167	M
BT474	Rapamycin	7639	7798	96	152	6307	6465	6019	6110	6500	6547	6046	6595	5731	5006	4842	4678	4643	4353	4227	4276	4384	4703	4538	4571	4319	4919	4320	4776	4364	4727	4623	4237	3807	4286	55	100	2595.5	4.27e-10	2.13e-09	1.07e-08	5.33e-08	2.67e-07	1.33e-06	6.67e-06	3.33e-05	0.000167	M
BT549	Rapamycin	7642	9024	59	115	2663	2943	2766	2802	2360	2700	2165	2077	2325	1854	2089	1997	1856	1721	2117	1727	1916	1868	1823	1704	1793	1753	1508	1757	165	183	143	93	75	116	34	82	432.5	4.27e-10	2.13e-09	1.07e-08	5.33e-08	2.67e-07	1.33e-06	6.67e-06	3.33e-05	0.000167	M
CAMA1	Rapamycin	7646	7805	98	154	6455	6662	6308	6413	6181	6507	5813	5652	5630	4599	5029	5357	3977	4468	4074	3876	3606	3720	3674	4141	3747	3965	3892	3971	4112	3948	4020	1458	3218	4240	77	150	3603.5	4.27e-10	2.13e-09	1.07e-08	5.33e-08	2.67e-07	1.33e-06	6.67e-06	3.33e-05	0.000167	M
HCC1143	Rapamycin	7649	7809	64	114	3265	3053	2710	2683	2233	2685	3003	2089	2670	2033	2016	2280	2135	1481	2135	1882	1881	1860	2296	1656	2014	1885	2523	2012	1860	1136	1884	1658	1503	109	50	101	961.5	4.27e-10	2.13e-09	1.07e-08	5.33e-08	2.67e-07	1.33e-06	6.67e-06	3.33e-05	0.000167	M
HCC1395	Rapamycin	7659	7815	66	116	4412	4457	3973	4398	4301	4237	4028	4094	4769	3976	4068	4305	3579	3451	4051	3908	3598	4048	3682	3832	3538	3790	3764	3734	3682	3538	3618	1639	3131	136	71	130	3390	4.27e-10	2.13e-09	1.07e-08	5.33e-08	2.67e-07	1.33e-06	6.67e-06	3.33e-05	0.000167	M
HCC1419	Rapamycin	7661	7819	84	149	7074	6779	6471	6003	7095	6164	6562	4797	6219	4864	5025	4967	4464	3979	4428	4514	4177	4331	4181	4497	3852	4402	4650	4340	3555	3173	3337	196	97	190	92	155	5011	4.27e-10	2.13e-09	1.07e-08	5.33e-08	2.67e-07	1.33e-06	6.67e-06	3.33e-05	0.000167	M
HCC1419	Rapamycin	7665	7818	99	161	6453	6450	6893	6190	5763	6091	6287	5205	6149	4661	4838	4834	4390	4188	4309	3874	4173	4102	4181	4106	4348	3863	4276	4226	3966	4193	3990	2622	3751	3316	97	154	4097	4.27e-10	2.13e-09	1.07e-08	5.33e-08	2.67e-07	1.33e-06	6.67e-06	3.33e-05	0.000167	M
HCC1569	Rapamycin	7670	7824	79	122	4390	4164	4307	4246	3579	3783	3557	3105	3481	2775	2892	3166	3021	2567	2796	2684	3121	2842	2849	2334	3093	3021	3004	3078	2751	2219	3129	2832	1116	143	58	118	1506	4.27e-10	2.13e-09	1.07e-08	5.33e-08	2.67e-07	1.33e-06	6.67e-06	3.33e-05	0.000167	M
HCC1569	Rapamycin	7672	7827	59	111	3961	3279	3683	3403	3561	3470	3447	2961	3326	2697	3037	2502	2379	2435	2659	2402	2456	2406	2399	2326	2634	2471	2634	2259	2483	2217	1533	973	2252	140	49	100	1645.5	4.27e-10	2.13e-09	1.07e-08	5.33e-08	2.67e-07	1.33e-06	6.67e-06	3.33e-05	0.000167	M
HCC1806	Rapamycin	7674	7830	70	120	5158	4398	3720	4173	4691	4408	5256	2904	4954	4368	4985	4357	3272	2418	3937	4487	3701	3728	4032	2824	3400	4077	4802	4034	4460	1508	3840	4201	3055	140	51	90	1283	4.27e-10	2.13e-09	1.07e-08	5.33e-08	2.67e-07	1.33e-06	6.67e-06	3.33e-05	0.000167	M
HCC1937	Rapamycin	7678	7834	83	127	5438	4993	5024	4697	4863	4743	5030	4643	4956	4099	4233	3948	3294	3596	3533	3189	3410	3363	3208	3397	3325	3367	3463	3226	2217	2326	2554	732	156	164	50	108	1304.5	4.27e-10	2.13e-09	1.07e-08	5.33e-08	2.67e-07	1.33e-06	6.67e-06	3.33e-05	0.000167	M
HCC1954	Rapamycin	7683	7836	73	144	6087	5506	6033	4849	4800	4671	4682	3207	4125	3141	3265	3401	3338	2454	2856	2962	3404	2950	2779	2528	3313	3026	2901	3072	2240	2035	2716	241	2447	1466	75	129	1963	4.27e-10	2.13e-09	1.07e-08	5.33e-08	2.67e-07	1.33e-06	6.67e-06	3.33e-05	0.000167	M
HCC202	Rapamycin	7684	7841	54	113	3551	3217	3435	3115	3025	2935	3050	2679	3003	2342	2391	2366	2278	1901	2351	2105	1885	1802	1886	2004	2063	1860	2112	1873	1606	907	1570	94	59	132	62	138	2223	4.27e-10	2.13e-09	1.07e-08	5.33e-08	2.67e-07	1.33e-06	6.67e-06	3.33e-05	0.000167	M
HCC202	Rapamycin	7685	7840	54	121	2759	2352	2150	2237	2424	2275	2925	2207	2471	2022	2151	2078	1643	1573	1711	1846	1664	1726	1702	1593	1612	1741	2063	1685	1565	1444	1598	1193	2022	126	59	119	1888	4.27e-10	2.13e-09	1.07e-08	5.33e-08	2.67e-07	1.33e-06	6.67e-06	3.33e-05	0.000167	M
HCC2185	Rapamycin	7689	7847	92	161	4862	7273	6668	6356	6921	6405	4268	6078	3929	5504	5881	5942	5127	4615	5450	5519	5027	5580	5429	5269	5824	5776	3289	5043	2610	3479	2714	222	126	222	102	176	5439	4.27e-10	2.13e-09	1.07e-08	5.33e-08	2.67e-07	1.33e-06	6.67e-06	3.33e-05	0.000167	M
HCC2185	Rapamycin	7690	7845	83	142	4243	4926	4903	4496	4269	4467	4103	3434	4046	3135	3485	3440	2861	2701	3192	3134	2957	3357	3096	2877	2947	3329	3400	3361	3277	2133	3133	2629	2774	177	78	138	3614	4.27e-10	2.13e-09	1.07e-08	5.33e-08	2.67e-07	1.33e-06	6.67e-06	3.33e-05	0.000167	M
HCC2185	Rapamycin	7692	7846	81	154	5612	5412	5165	5274	5053	5090	4676	3611	4838	3707	3887	3877	3522	2733	3443	3296	3366	3340	3341	3127	3572	3350	3436	3551	3276	2892	3741	2959	2734	2224	85	134	3832	4.27e-10	2.13e-09	1.07e-08	5.33e-08	2.67e-07	1.33e-06	6.67e-06	3.33e-05	0.000167	M
HCC38	Rapamycin	7698	9028	56	105	2422	2061	1894	1900	2000	1756	1896	1701	1693	1454	1705	1586	1195	1122	1390	1522	1341	1553	1166	1232	1148	1325	1601	1412	570	147	763	2570	583	106	37	99	943.5	4.27e-10	2.13e-09	1.07e-08	5.33e-08	2.67e-07	1.33e-06	6.67e-06	3.33e-05	0.000167	M
HCC38	Rapamycin	7699	7854	64	128	3524	3233	3350	3050	3196	3244	3322	2197	2897	2326	2846	2524	2149	1836	2401	2158	2139	2523	2421	1771	2177	2370	2452	2293	2465	2329	2168	1928	1846	258	48	106	1378	4.27e-10	2.13e-09	1.07e-08	5.33e-08	2.67e-07	1.33e-06	6.67e-06	3.33e-05	0.000167	M
HCC70	Rapamycin	7701	7858	86	124	6341	6777	6478	6448	6606	5890	5980	5237	6534	5037	4799	5184	4165	4152	4659	4233	4276	4032	3841	3854	4070	4052	4247	3966	3702	1118	1014	344	3252	146	64	129	2873.5	4.27e-10	2.13e-09	1.07e-08	5.33e-08	2.67e-07	1.33e-06	6.67e-06	3.33e-05	0.000167	M
HS578T	Rapamycin	7706	7861	61	129	2608	2338	2622	2501	2647	2876	3035	2520	2748	2280	2649	2498	1980	1851	2164	2223	2142	2206	2128	1962	1965	2106	2242	2351	2026	1577	2298	2339	1511	129	45	99	898	4.27e-10	2.13e-09	1.07e-08	5.33e-08	2.67e-07	1.33e-06	6.67e-06	3.33e-05	0.000167	M
LY2	Rapamycin	7710	7865	56	130	1637	586	1367	970	877	378	1526	1509	1384	849	1020	365	947	1166	686	1010	897	345	757	1155	684	333	823	398	236	259	612	354	754	927	38	85	438	4.27e-10	2.13e-09	1.07e-08	5.33e-08	2.67e-07	1.33e-06	6.67e-06	3.33e-05	0.000167	M
MCF10A	Rapamycin	7714	7868	64	130	4266	3158	3893	3372	3270	2548	3471	2454	3547	2498	2454	2428	2424	2444	2167	2278	2402	1904	4282	2014	2404	1760	2490	1686	449	151	723	111	2446	141	45	116	891.5	4.27e-10	2.13e-09	1.07e-08	5.33e-08	2.67e-07	1.33e-06	6.67e-06	3.33e-05	0.000167	M
MDAMB134VI	Rapamycin	7720	9029	65	121	3631	4198	3555	3786	3707	3746	3326	3244	3149	2701	2768	2929	2239	2163	2484	2422	2165	2362	2145	2310	2138	2059	1920	2119	1514	1560	1829	127	694	135	69	143	3787	4.27e-10	2.13e-09	1.07e-08	5.33e-08	2.67e-07	1.33e-06	6.67e-06	3.33e-05	0.000167	M
MDAMB157	Rapamycin	7725	7882	32	78	35	39	46	39	33	48	63	86	90	54	45	67	38	58	39	49	37	49	50	117	43	36	36	50	42	42	40	34	31	160	67	122	2415.5	4.27e-10	2.13e-09	1.07e-08	5.33e-08	2.67e-07	1.33e-06	6.67e-06	3.33e-05	0.000167	M
MDAMB157	Rapamycin	7726	7878	33	86	66	98	77	62	61	69	67	115	71	61	65	72	73	76	71	81	60	124	96	157	71	86	61	74	77	63	62	119	70	106	74	144	2646.5	4.27e-10	2.13e-09	1.07e-08	5.33e-08	2.67e-07	1.33e-06	6.67e-06	3.33e-05	0.000167	M
MDAMB157	Rapamycin	7727	7879	87	152	5343	5306	4724	5113	5161	5274	5516	5349	5251	5212	5778	5347	4705	4647	5229	5279	4685	5361	5317	4909	5011	5263	5401	5073	5120	4896	4832	4988	4400	3895	37	79	1461	4.27e-10	2.13e-09	1.07e-08	5.33e-08	2.67e-07	1.33e-06	6.67e-06	3.33e-05	0.000167	M
MDAMB231	Rapamycin	7732	7889	73	135	5243	6264	6070	5285	5026	5374	5736	4939	5222	3993	4770	5403	4625	4114	4734	3963	4990	3766	3690	4021	4469	3559	4886	4287	3003	2705	654	190	3055	185	34	95	853.5	4.27e-10	2.13e-09	1.07e-08	5.33e-08	2.67e-07	1.33e-06	6.67e-06	3.33e-05	0.000167	M
MDAMB361	Rapamycin	7740	7895	110	183	8248	8319	8505	8463	7844	7727	8637	7647	8129	7130	7440	8219	6640	6365	6888	5863	6264	6219	5410	6290	6081	5931	6002	5411	5461	5379	5286	1582	5375	1509	80	157	3855.5	4.27e-10	2.13e-09	1.07e-08	5.33e-08	2.67e-07	1.33e-06	6.67e-06	3.33e-05	0.000167	M
MDAMB436	Rapamycin	7748	7899	53	111	3372	3753	2448	3257	3575	3429	2654	2613	2861	3004	2773	3079	2229	1403	2670	2724	2128	2793	2571	2289	2072	2888	2667	2738	2720	2781	2828	2837	1300	462	40	69	869.5	4.27e-10	2.13e-09	1.07e-08	5.33e-08	2.67e-07	1.33e-06	6.67e-06	3.33e-05	0.000167	M
MDAMB468	Rapamycin	7754	7909	62	114	4636	5668	2899	5586	5462	5776	3846	3362	3998	4952	4728	5226	3536	1062	4717	4081	2973	4522	4049	3043	3140	4367	4173	4268	1504	2079	1659	149	1008	142	50	102	1839.5	4.27e-10	2.13e-09	1.07e-08	5.33e-08	2.67e-07	1.33e-06	6.67e-06	3.33e-05	0.000167	M
MDAMB468	Rapamycin	7755	7904	69	117	4739	5513	3818	5130	5791	5423	4963	3513	4620	4761	4656	5042	3313	1920	4134	3904	3360	4028	3996	3242	3573	3929	3694	4396	3933	3725	3986	4186	1216	619	51	85	1871.5	4.27e-10	2.13e-09	1.07e-08	5.33e-08	2.67e-07	1.33e-06	6.67e-06	3.33e-05	0.000167	M
SKBR3	Rapamycin	7757	7912	49	118	3082	2709	2416	2378	2603	2581	2369	1792	2568	1809	1772	1777	1484	1415	1690	1743	1572	1719	1671	1483	1571	1652	1840	1808	1653	1293	1623	1487	1471	145	61	128	1944.5	4.27e-10	2.13e-09	1.07e-08	5.33e-08	2.67e-07	1.33e-06	6.67e-06	3.33e-05	0.000167	M
SKBR3	Rapamycin	7758	7914	65	110	5136	5029	4156	4765	4992	5061	4282	3220	4442	3346	3178	3389	3016	2344	3142	3016	2904	3060	2901	2562	2789	2834	2886	2770	2645	2006	1527	418	2099	139	53	108	2049.5	4.27e-10	2.13e-09	1.07e-08	5.33e-08	2.67e-07	1.33e-06	6.67e-06	3.33e-05	0.000167	M
SUM149PT	Rapamycin	7763	7916	39	88	228	210	210	253	199	265	288	143	354	163	148	221	252	113	187	137	210	170	164	161	184	70	194	99	58	31	38	23	23	79	47	103	705	4.27e-10	2.13e-09	1.07e-08	5.33e-08	2.67e-07	1.33e-06	6.67e-06	3.33e-05	0.000167	M
SUM149PT	Rapamycin	7764	7917	62	117	3879	3889	3772	4061	3622	4066	3835	3171	3996	3321	3409	3392	2981	3120	3188	2826	3011	3435	3149	2681	2824	2737	3192	2348	133	128	126	120	59	118	39	91	560	4.27e-10	2.13e-09	1.07e-08	5.33e-08	2.67e-07	1.33e-06	6.67e-06	3.33e-05	0.000167	M
SUM159PT	Rapamycin	7767	9042	34	89	611	529	419	493	501	475	405	140	614	378	299	419	466	154	373	267	326	211	385	166	293	263	366	300	306	33	257	34	29	82	31	90	192	4.27e-10	2.13e-09	1.07e-08	5.33e-08	2.67e-07	1.33e-06	6.67e-06	3.33e-05	0.000167	M
SUM159PT	Rapamycin	7770	7920	93	143	7961	7514	8177	7942	7286	7639	7166	5875	7166	5680	5745	5433	4845	4655	4732	4268	4378	4142	4455	4248	4302	4521	5196	4992	264	223	227	221	2574	180	36	77	439.5	4.27e-10	2.13e-09	1.07e-08	5.33e-08	2.67e-07	1.33e-06	6.67e-06	3.33e-05	0.000167	M
SUM52PE	Rapamycin	7776	7923	43	101	483	429	407	403	435	429	427	221	487	398	369	354	381	187	342	317	345	375	324	298	315	336	430	412	331	216	371	118	235	85	44	100	444.5	4.27e-10	2.13e-09	1.07e-08	5.33e-08	2.67e-07	1.33e-06	6.67e-06	3.33e-05	0.000167	M
T47D	Rapamycin	7777	9033	66	117	2536	2300	2419	2478	2354	2344	2328	2246	2345	2075	1974	2006	1899	1768	2000	1726	1725	1705	1633	1846	1701	1674	1804	1626	1179	840	1549	109	594	116	48	92	1261	4.27e-10	2.13e-09	1.07e-08	5.33e-08	2.67e-07	1.33e-06	6.67e-06	3.33e-05	0.000167	M
UACC812	Rapamycin	7779	7926	86	165	5940	6924	5694	6338	6103	6532	5262	5689	5299	5945	5277	5810	4593	4265	4493	4625	3802	4871	4255	3995	3889	4630	4286	4513	4585	4435	4130	4087	3505	3848	62	104	3232.5	4.27e-10	2.13e-09	1.07e-08	5.33e-08	2.67e-07	1.33e-06	6.67e-06	3.33e-05	0.000167	M
UACC893	Rapamycin	7783	7929	58	119	3713	4642	3354	4042	4330	4335	3299	2921	2721	3364	3858	3759	3015	1688	3330	3442	2913	3426	3236	2775	2848	3640	2720	3280	1131	275	1551	122	253	146	71	135	3454	4.27e-10	2.13e-09	1.07e-08	5.33e-08	2.67e-07	1.33e-06	6.67e-06	3.33e-05	0.000167	M
SUM1315MO2	Rapamycin	7760	9031	58	105	2357	2439	2168	2273	2055	2157	2233	1834	2155	1901	2010	2105	1948	1630	1953	2005	2094	1802	1537	1992	1973	1794	1813	1859	100	92	122	70	49	106	67	121	3025	4.27e-10	2.13e-09	1.07e-08	5.33e-08	2.67e-07	1.33e-06	6.67e-06	3.33e-05	0.000167	M
SUM1315MO2	Rapamycin	7067	9044	79	115	5757	5602	5693	5889	5639	5863	5135	6145	5438	5065	4736	5008	4602	4888	4901	4449	4451	4437	4187	4429	4656	4533	4410	4953	4083	4016	3711	313	207	3543	50	129	2946.5	8.53e-11	4.27e-10	2.13e-09	1.07e-08	5.33e-08	2.67e-07	1.33e-06	6.67e-06	3.33e-05	M
SUM1315MO2	Rapamycin	7077	7528	65	106	4612	4496	4543	4668	4301	4440	4473	4772	4428	4047	4127	3877	3539	3453	3772	3835	3282	3414	3904	3582	3590	3428	3657	3910	3370	3566	3256	3150	2721	3115	43	96	2289.5	8.53e-11	4.27e-10	2.13e-09	1.07e-08	5.33e-08	2.67e-07	1.33e-06	6.67e-06	3.33e-05	M
SUM1315MO2	Rapamycin	7387	7529	78	136	6095	5933	6142	6001	6157	5889	5551	4907	5679	5083	5024	5217	5248	4627	4803	5035	5361	5026	5182	4279	4918	4863	4746	4999	3651	1706	3382	180	93	404	62	129	3927.5	4.27e-10	2.13e-09	1.07e-08	5.33e-08	2.67e-07	1.33e-06	6.67e-06	3.33e-05	0.000167	M
21PT	Bortezomib	14718	14715	99	175	7829	8116	7897	7916	8251	6573	7174	6606	7292	7892	7852	6866	4235	4034	2280	335	329	312	237	246	238	172	266	208	242	256	128	237	224	142	39	87	1993	1.71e-10	8.53e-10	4.27e-09	2.13e-08	1.07e-07	5.33e-07	2.67e-06	1.33e-05	6.67e-05	M
BT474	Bortezomib	14722	14719	29	96	1015	1281	1213	987	1394	1352	1162	1110	1213	1031	1311	1188	951	1019	911	1025	1189	1420	1274	1409	1603	729	801	1097	708	779	694	739	734	779	90	151	6014.5	1.71e-10	8.53e-10	4.27e-09	2.13e-08	1.07e-07	5.33e-07	2.67e-06	1.33e-05	6.67e-05	M
BT549	Bortezomib	14726	14723	195	254	13580	13820	14340	13660	13310	14190	14500	6704	14970	6617	8642	14040	388	497	421	466	431	484	407	339	392	257	471	379	400	444	272	435	432	297	71	137	4062	1.71e-10	8.53e-10	4.27e-09	2.13e-08	1.07e-07	5.33e-07	2.67e-06	1.33e-05	6.67e-05	M
HCC1569	Bortezomib	14730	14727	126	213	9158	9791	9596	9568	9786	8589	9340	4961	9485	6498	5965	7063	1528	1373	1567	878	889	954	1060	976	1161	1046	1223	1208	1302	1412	1109	1422	1415	1317	47	99	2797	1.71e-10	8.53e-10	4.27e-09	2.13e-08	1.07e-07	5.33e-07	2.67e-06	1.33e-05	6.67e-05	M
HCC1806	Bortezomib	14734	14731	154	244	11510	12990	12740	11490	13000	11480	12650	10720	11900	12290	11440	11480	8325	8409	7549	2784	2146	2750	528	760	660	371	455	401	406	481	302	394	414	285	57	120	2610	1.71e-10	8.53e-10	4.27e-09	2.13e-08	1.07e-07	5.33e-07	2.67e-06	1.33e-05	6.67e-05	M
HCC1954	Bortezomib	14738	14735	103	185	9937	10470	10440	10020	10800	8416	9801	4735	8828	6693	6695	7236	1623	1314	1742	339	284	280	220	216	200	155	219	220	251	269	149	215	254	206	49	124	2535.5	1.71e-10	8.53e-10	4.27e-09	2.13e-08	1.07e-07	5.33e-07	2.67e-06	1.33e-05	6.67e-05	M
HCC70	Bortezomib	14742	14739	94	164	6538	5951	6226	6478	5860	5379	5211	382	5473	689	607	1698	154	189	184	139	190	217	167	156	181	122	165	210	196	222	107	192	199	117	72	119	3892.5	1.71e-10	8.53e-10	4.27e-09	2.13e-08	1.07e-07	5.33e-07	2.67e-06	1.33e-05	6.67e-05	M
JIMT1	Bortezomib	14746	14743	122	201	9932	9936	9900	9774	9472	9178	9667	9172	8503	8825	9517	9595	2343	2050	2560	298	388	343	303	265	227	211	304	234	293	266	205	304	294	176	43	113	2333	1.71e-10	8.53e-10	4.27e-09	2.13e-08	1.07e-07	5.33e-07	2.67e-06	1.33e-05	6.67e-05	M
MCF10A	Bortezomib	14750	14747	124	206	8529	8887	10090	8575	9582	7606	9527	6418	7469	7825	8221	7833	4291	3736	2829	273	314	270	228	211	197	171	281	190	249	251	137	240	235	156	42	82	1669	1.71e-10	8.53e-10	4.27e-09	2.13e-08	1.07e-07	5.33e-07	2.67e-06	1.33e-05	6.67e-05	M
MCF10F	Bortezomib	14754	14751	75	125	2093	3924	3820	2422	4140	2713	3553	1668	1939	2236	3230	2782	1573	1390	646	618	341	686	248	214	323	157	387	178	195	314	87	153	154	192	30	76	941.5	1.71e-10	8.53e-10	4.27e-09	2.13e-08	1.07e-07	5.33e-07	2.67e-06	1.33e-05	6.67e-05	M
MCF7	Bortezomib	14758	14755	104	161	6682	7227	7611	6401	6952	6477	6925	6351	6664	6714	6959	6632	4558	3896	4797	2813	3075	2794	2304	2618	2330	1581	1883	1679	927	920	900	753	543	709	38	88	1778.5	1.71e-10	8.53e-10	4.27e-09	2.13e-08	1.07e-07	5.33e-07	2.67e-06	1.33e-05	6.67e-05	M
MDAMB175VII	Bortezomib	14762	14759	229	341	20190	20450	20760	20080	20770	19550	20040	18130	19330	19770	20170	19450	9428	11380	8460	742	844	764	586	543	504	385	583	494	635	622	393	587	632	428	91	157	6299.5	1.71e-10	8.53e-10	4.27e-09	2.13e-08	1.07e-07	5.33e-07	2.67e-06	1.33e-05	6.67e-05	M
MDAMB361	Bortezomib	14770	14767	102	181	8112	8120	8223	7972	8270	7235	8298	7357	6891	7478	8565	7597	6814	3818	3751	2087	2258	1956	2033	1791	1825	1636	1719	1583	1234	1145	1264	936	928	710	63	120	4027	1.71e-10	8.53e-10	4.27e-09	2.13e-08	1.07e-07	5.33e-07	2.67e-06	1.33e-05	6.67e-05	M
MDAMB453	Bortezomib	14774	14771	78	152	6119	6169	6242	6137	6115	5618	6085	5182	5408	5458	6019	5713	3085	3738	3641	2444	2446	2387	2017	1888	2077	1617	1726	1639	1371	1328	1060	1179	1208	949	50	95	2830	1.71e-10	8.53e-10	4.27e-09	2.13e-08	1.07e-07	5.33e-07	2.67e-06	1.33e-05	6.67e-05	M
21MT1	Bortezomib	14782	14779	118	186	9960	9507	9704	9378	9631	9394	10290	9928	9424	9245	10450	9203	9682	9293	9231	9036	9352	8776	8124	7836	7342	4880	5596	4466	370	435	329	350	353	280	51	102	2520.5	1.71e-10	8.53e-10	4.27e-09	2.13e-08	1.07e-07	5.33e-07	2.67e-06	1.33e-05	6.67e-05	M
21NT	Bortezomib	14786	14783	119	173	7815	8318	8348	8416	8007	9168	8798	7213	7448	8362	8363	8085	8418	9267	6869	7888	7544	7600	6780	6415	6643	6023	5356	5323	390	440	339	262	267	208	49	102	2273	1.71e-10	8.53e-10	4.27e-09	2.13e-08	1.07e-07	5.33e-07	2.67e-06	1.33e-05	6.67e-05	M
BT549	Bortezomib	14790	14787	22	79	211	145	148	307	215	205	218	259	149	34	39	83	19	19	21	22	1631	61	1578	12	18	16	49	55	24	33	537	37	29	16	21	64	226.5	1.71e-10	8.53e-10	4.27e-09	2.13e-08	1.07e-07	5.33e-07	2.67e-06	1.33e-05	6.67e-05	M
LY2	Bortezomib	14794	14791	150	215	11980	12100	12240	11950	12110	12200	12720	11170	11700	11670	8598	11380	7728	7569	7487	6468	5919	5969	3042	3800	4540	288	594	1189	328	428	270	312	374	329	67	128	4055.5	1.71e-10	8.53e-10	4.27e-09	2.13e-08	1.07e-07	5.33e-07	2.67e-06	1.33e-05	6.67e-05	M
SUM1315MO2	Bortezomib	14802	14799	115	171	8176	8394	8935	8234	8362	8245	8327	7646	7918	4511	5064	4191	1127	1162	1076	493	523	507	309	316	275	132	273	214	240	238	130	204	211	173	79	157	4474.5	1.71e-10	8.53e-10	4.27e-09	2.13e-08	1.07e-07	5.33e-07	2.67e-06	1.33e-05	6.67e-05	M
SUM225CWN	Bortezomib	14806	14803	106	156	6651	6674	6447	6386	6456	7735	7780	7024	7603	3814	4376	4274	2661	3001	2529	1859	2121	2654	1830	1675	2097	1405	1443	1474	1167	1378	1076	1272	1233	1072	52	120	2485	1.71e-10	8.53e-10	4.27e-09	2.13e-08	1.07e-07	5.33e-07	2.67e-06	1.33e-05	6.67e-05	M
SUM229PE	Bortezomib	14810	14807	125	191	10660	9471	10630	10410	10820	10110	10210	10100	8784	5653	5061	5544	658	713	529	408	1626	476	1227	356	340	273	414	328	426	424	818	428	416	319	58	118	3163.5	1.71e-10	8.53e-10	4.27e-09	2.13e-08	1.07e-07	5.33e-07	2.67e-06	1.33e-05	6.67e-05	M
SUM52PE	Bortezomib	14814	14811	89	143	4320	7542	7741	7458	7636	7527	5820	7369	5825	4357	4219	4163	3634	3510	3870	2193	3220	3502	1993	2680	2442	1970	2125	2254	1819	1950	1556	1827	1616	1598	57	108	3268	1.71e-10	8.53e-10	4.27e-09	2.13e-08	1.07e-07	5.33e-07	2.67e-06	1.33e-05	6.67e-05	M
AU565	Bortezomib	14820	14817	122	172	10940	11530	11900	11290	11460	10940	11710	10790	10960	4479	6267	4008	674	683	640	362	447	425	324	338	335	248	331	273	398	381	341	424	407	437	65	108	3963.5	1.71e-10	8.53e-10	4.27e-09	2.13e-08	1.07e-07	5.33e-07	2.67e-06	1.33e-05	6.67e-05	M
BT20	Bortezomib	14824	14821	79	115	6443	6020	5948	6609	6085	5932	5951	6198	5913	5874	5410	5558	1694	1490	1851	227	251	203	188	197	163	134	170	101	186	162	124	157	174	162	48	91	2783	1.71e-10	8.53e-10	4.27e-09	2.13e-08	1.07e-07	5.33e-07	2.67e-06	1.33e-05	6.67e-05	M
BT474	Bortezomib	14828	14825	139	210	12590	13280	12900	12680	13330	12770	12960	12370	13140	13160	12870	12070	7065	7266	7008	6187	6400	6744	5101	4869	4874	3095	3210	3758	3322	3291	2839	2905	2807	2517	122	189	8800.5	1.71e-10	8.53e-10	4.27e-09	2.13e-08	1.07e-07	5.33e-07	2.67e-06	1.33e-05	6.67e-05	M
HCC1143	Bortezomib	14832	14829	84	137	6420	6449	6797	6307	6668	5838	6407	6242	4931	3681	3970	5342	2234	2470	2052	668	669	624	400	425	395	210	272	222	221	259	197	212	222	197	54	97	2740	1.71e-10	8.53e-10	4.27e-09	2.13e-08	1.07e-07	5.33e-07	2.67e-06	1.33e-05	6.67e-05	M
HCC1428	Bortezomib	14836	14833	143	205	11400	11260	12080	11710	12000	11520	12360	11750	11080	11270	11970	11890	8204	8058	8034	6610	6911	6075	5977	5796	5209	4915	5284	4845	3702	3694	3279	3246	3133	3070	100	151	6984	1.71e-10	8.53e-10	4.27e-09	2.13e-08	1.07e-07	5.33e-07	2.67e-06	1.33e-05	6.67e-05	M
MDAMB134VI	Bortezomib	14840	14837	94	145	6988	6317	6493	6809	6465	6268	6524	6411	6148	5953	6222	6585	1763	548	607	138	188	158	163	176	155	118	182	132	189	172	109	176	197	159	42	84	2301.5	1.71e-10	8.53e-10	4.27e-09	2.13e-08	1.07e-07	5.33e-07	2.67e-06	1.33e-05	6.67e-05	M
MDAMB157	Bortezomib	14844	14841	66	114	4530	4566	4738	4458	4687	4110	4925	4331	4405	3869	3856	4116	1071	1276	1104	222	239	232	139	174	145	105	145	112	150	163	114	148	158	122	41	83	2271.5	1.71e-10	8.53e-10	4.27e-09	2.13e-08	1.07e-07	5.33e-07	2.67e-06	1.33e-05	6.67e-05	M
MDAMB415	Bortezomib	14848	14845	84	131	5042	5749	5842	5304	5706	5902	5811	5170	5163	4673	5938	6172	4583	4230	4366	2618	2621	2505	1823	1388	1336	1033	1281	1198	651	591	497	565	499	397	60	106	3424.5	1.71e-10	8.53e-10	4.27e-09	2.13e-08	1.07e-07	5.33e-07	2.67e-06	1.33e-05	6.67e-05	M
T47D_KBluc	Bortezomib	14852	14849	146	180	11260	11270	11940	11450	11830	11870	12270	11600	11130	11160	12100	11680	6711	5565	7257	399	508	404	328	393	366	285	374	261	364	349	274	356	395	313	86	131	6625	1.71e-10	8.53e-10	4.27e-09	2.13e-08	1.07e-07	5.33e-07	2.67e-06	1.33e-05	6.67e-05	M
UACC812	Bortezomib	14856	14853	99	151	7350	7505	7636	7270	7722	7347	7651	6832	7326	7056	7370	7169	1761	1816	2012	3464	3639	3696	3768	3544	3704	1853	2139	1914	1574	1597	1396	1933	1870	1584	70	107	4399.5	1.71e-10	8.53e-10	4.27e-09	2.13e-08	1.07e-07	5.33e-07	2.67e-06	1.33e-05	6.67e-05	M
184A1	Docetaxel	9050	10002	85	141	4816	5063	4542	4864	4671	4902	4702	4757	5009	4819	5121	4747	4609	4613	4305	4175	4079	4012	3616	4002	3396	3176	3278	3211	3684	3617	3848	4223	4334	4224	61	133	2526.5	2.56e-11	1.28e-10	6.4e-10	3.2e-09	1.6e-08	8e-08	4e-07	2e-06	1e-05	M
184A1	Paclitaxel	9050	10002	85	141	4816	5063	4542	4715	5173	5318	5071	4524	4507	5048	4998	4760	4952	4239	4169	3442	3682	3718	3836	3358	3560	3297	3348	3398	3508	3453	3756	3272	3583	3513	61	133	2526.5	8.53e-11	4.27e-10	2.13e-09	1.07e-08	5.33e-08	2.67e-07	1.33e-06	6.67e-06	3.33e-05	M
184A1	Docetaxel	9077	9047	75	153	4080	3767	4175	4132	4177	2891	4367	4073	4270	3806	2556	4109	3459	4075	3805	3296	3420	3246	3085	3173	3236	3189	3107	3226	3261	3161	3340	3236	3333	3238	69	125	2804	2.56e-11	1.28e-10	6.4e-10	3.2e-09	1.6e-08	8e-08	4e-07	2e-06	1e-05	M
184A1	Paclitaxel	9077	9047	75	153	4080	3767	4175	4081	3849	3973	4004	4268	3885	3868	3968	4116	3603	3520	3322	3181	3305	3744	3366	2895	3028	3066	3367	3210	2496	2763	2373	2482	2472	2632	69	125	2804	8.53e-11	4.27e-10	2.13e-09	1.07e-08	5.33e-08	2.67e-07	1.33e-06	6.67e-06	3.33e-05	M
184A1	Docetaxel	9084	9048	73	122	3494	3424	3547	3474	3739	3210	3533	3528	3400	3329	2940	3468	3295	3439	3247	2951	2918	2833	3041	2980	2926	2885	2980	3199	3052	2915	3055	3034	3104	2809	76	134	3447	2.56e-11	1.28e-10	6.4e-10	3.2e-09	1.6e-08	8e-08	4e-07	2e-06	1e-05	M
184A1	Paclitaxel	9084	9048	73	122	3494	3424	3547	3628	3547	3734	3655	3582	3345	3484	3361	3824	3430	3088	3269	2754	3083	3046	3043	2872	2812	2669	2926	3056	2451	2519	2379	1893	1785	1791	76	134	3447	8.53e-11	4.27e-10	2.13e-09	1.07e-08	5.33e-08	2.67e-07	1.33e-06	6.67e-06	3.33e-05	M
184B5	Docetaxel	9105	9095	114	179	7389	8015	7045	7670	7728	7616	7816	8086	7441	6768	7368	7773	6232	6372	4955	5334	5012	5131	5368	5278	4155	4210	4832	5257	5690	5646	5492	5762	5586	4362	82	141	3628.5	2.56e-11	1.28e-10	6.4e-10	3.2e-09	1.6e-08	8e-08	4e-07	2e-06	1e-05	M
184B5	Paclitaxel	9105	9095	114	179	7389	8015	7045	8080	8008	7725	7932	7089	7521	7622	7250	7134	5892	5568	5205	4908	5336	5024	4836	5325	3877	4832	5034	4878	4821	4298	4570	3189	3216	3553	82	141	3628.5	8.53e-11	4.27e-10	2.13e-09	1.07e-08	5.33e-08	2.67e-07	1.33e-06	6.67e-06	3.33e-05	M
600MPE	Docetaxel	9123	9120	86	134	3620	3768	3695	3661	3877	4020	4098	3580	3713	3535	3447	3611	3937	3548	3717	3143	3520	3182	3588	3103	3531	3372	3194	3203	3099	3330	3539	3216	3063	3122	17	20	3164	2.56e-11	1.28e-10	6.4e-10	3.2e-09	1.6e-08	8e-08	4e-07	2e-06	1e-05	M
600MPE	Paclitaxel	9123	9120	86	134	3620	3768	3695	3786	3809	3566	4060	3795	4032	3861	3343	3613	3558	3568	3282	3001	3541	3011	3179	3537	3088	3099	3124	3043	2508	2860	2814	2088	2045	2074	17	20	3164	8.53e-11	4.27e-10	2.13e-09	1.07e-08	5.33e-08	2.67e-07	1.33e-06	6.67e-06	3.33e-05	M
600MPE	Docetaxel	9138	9119	86	127	4690	3367	3971	3440	4205	4484	5538	4614	5509	3098	4660	3472	5183	3822	4414	3632	4218	3866	3916	3411	3362	3392	2912	2719	2598	2397	3995	2787	4935	4021	83	143	3781	2.56e-11	1.28e-10	6.4e-10	3.2e-09	1.6e-08	8e-08	4e-07	2e-06	1e-05	M
600MPE	Paclitaxel	9138	9119	86	127	4690	3367	3971	5550	4520	5224	4768	4270	4485	5486	5179	4161	3198	4107	5058	3080	3740	4205	3611	3517	2825	2692	3098	3026	3924	3561	3163	3527	3026	3022	83	143	3781	8.53e-11	4.27e-10	2.13e-09	1.07e-08	5.33e-08	2.67e-07	1.33e-06	6.67e-06	3.33e-05	M
600MPE	Docetaxel	9115	9118	67	127	3469	3350	3418	3392	3663	3513	3748	3882	3819	3135	3532	3432	3268	3491	3420	3195	3085	3067	2639	2599	2544	2341	2306	2334	2335	2377	2598	2795	3104	2791	59	113	1757.5	2.56e-11	1.28e-10	6.4e-10	3.2e-09	1.6e-08	8e-08	4e-07	2e-06	1e-05	M
600MPE	Paclitaxel	9115	9118	67	127	3469	3350	3418	3823	3682	3738	3812	3356	3600	3671	3717	3680	3112	3228	3176	2557	2730	2801	2495	2482	2285	2361	2570	2364	2476	2284	2482	2284	2385	2573	59	113	1757.5	8.53e-11	4.27e-10	2.13e-09	1.07e-08	5.33e-08	2.67e-07	1.33e-06	6.67e-06	3.33e-05	M
AU565	Docetaxel	9147	9146	107	151	5923	7190	6806	7212	7254	6359	6565	7558	6380	6831	6962	7493	6225	6288	5689	871	1201	790	747	794	711	698	609	802	737	869	769	919	931	818	68	137	2819	2.56e-11	1.28e-10	6.4e-10	3.2e-09	1.6e-08	8e-08	4e-07	2e-06	1e-05	M
AU565	Paclitaxel	9147	9146	107	151	5923	7190	6806	7327	6694	7325	6820	5815	6405	7301	5963	7019	3547	2842	2178	696	913	837	697	780	606	781	715	739	704	662	803	724	638	642	68	137	2819	8.53e-11	4.27e-10	2.13e-09	1.07e-08	5.33e-08	2.67e-07	1.33e-06	6.67e-06	3.33e-05	M
AU565	Docetaxel	7989	7793	82	140	5332	5565	5955	5811	5757	5465	5643	6142	5515	5385	5775	6084	4825	5135	4552	817	684	1022	328	347	301	329	373	406	378	388	396	435	336	299	70	131	2574	2.56e-11	1.28e-10	6.4e-10	3.2e-09	1.6e-08	8e-08	4e-07	2e-06	1e-05	M
AU565	Paclitaxel	7989	7793	82	140	5332	5565	5955	5738	6141	5852	5590	5692	5515	5504	5217	6072	3654	2364	1959	401	340	404	406	374	333	409	369	414	350	317	371	338	313	284	70	131	2574	8.53e-11	4.27e-10	2.13e-09	1.07e-08	5.33e-08	2.67e-07	1.33e-06	6.67e-06	3.33e-05	M
BT474	Docetaxel	9171	9163	125	164	7441	7175	8539	7150	8308	8168	8833	8267	8083	6422	8236	7406	7196	8125	6765	2837	3716	3581	2609	2392	2575	2565	2586	2857	2519	2094	2805	3525	3295	2961	92	111	5097	2.56e-11	1.28e-10	6.4e-10	3.2e-09	1.6e-08	8e-08	4e-07	2e-06	1e-05	M
BT474	Paclitaxel	9171	9163	125	164	7441	7175	8539	8496	7578	8418	8434	6889	7745	8289	8233	8710	5869	6246	5432	3020	2625	3124	2624	2766	2189	2696	2406	2452	2187	2158	2221	2246	1948	2118	92	111	5097	8.53e-11	4.27e-10	2.13e-09	1.07e-08	5.33e-08	2.67e-07	1.33e-06	6.67e-06	3.33e-05	M
BT474	Docetaxel	9170	9157	112	155	6314	6815	7443	6694	7085	6201	7127	6720	6836	6610	7569	6665	5948	6371	5797	4112	3973	4374	3455	3139	3311	3201	3361	3387	3318	3226	3365	3610	3473	2816	79	142	3638	2.56e-11	1.28e-10	6.4e-10	3.2e-09	1.6e-08	8e-08	4e-07	2e-06	1e-05	M
BT474	Paclitaxel	9170	9157	112	155	6314	6815	7443	7258	7323	6998	7074	7025	6345	6541	6568	6932	5484	5464	5155	3698	3500	3832	3472	3487	3211	3346	3472	3524	3017	2893	3212	2959	2893	2992	79	142	3638	8.53e-11	4.27e-10	2.13e-09	1.07e-08	5.33e-08	2.67e-07	1.33e-06	6.67e-06	3.33e-05	M
BT474	Docetaxel	9174	9158	100	137	4155	4968	5235	5223	5102	5663	5745	5035	5519	4696	6162	5449	4788	5011	4307	3011	3242	2356	2486	1929	2056	1781	1978	2281	2553	1964	2457	2598	2115	1677	87	150	3583.5	2.56e-11	1.28e-10	6.4e-10	3.2e-09	1.6e-08	8e-08	4e-07	2e-06	1e-05	M
BT474	Paclitaxel	9174	9158	100	137	4155	4968	5235	5107	4613	5122	5860	4236	4664	5253	5420	5274	4510	3839	3642	2417	2399	2396	2117	3105	1709	2881	2144	1969	1906	2111	1873	1862	1690	1828	87	150	3583.5	8.53e-11	4.27e-10	2.13e-09	1.07e-08	5.33e-08	2.67e-07	1.33e-06	6.67e-06	3.33e-05	M
BT483	Docetaxel	7990	7801	86	130	3225	3757	4228	3575	3673	3560	3690	3397	4133	3299	4222	3778	3461	3847	4133	3052	3141	3892	2980	2494	2814	2611	3038	2917	3054	2657	2859	2779	2439	2404	68	113	2814	2.56e-11	1.28e-10	6.4e-10	3.2e-09	1.6e-08	8e-08	4e-07	2e-06	1e-05	M
BT483	Paclitaxel	7990	7801	86	130	3225	3757	4228	3796	3482	3846	3754	3405	3464	3545	3484	3872	3495	3551	3122	3372	2888	3336	2689	3088	3068	3109	2723	2863	2786	2636	2408	2372	2097	2137	68	113	2814	8.53e-11	4.27e-10	2.13e-09	1.07e-08	5.33e-08	2.67e-07	1.33e-06	6.67e-06	3.33e-05	M
BT483	Docetaxel	9196	9186	88	135	3552	3807	4043	4103	3795	4059	3967	4037	3861	3403	4327	4116	4027	4160	3332	3627	3539	3147	3317	3124	2644	2619	2883	3075	3022	2881	2890	3129	2933	2537	80	138	2760	2.56e-11	1.28e-10	6.4e-10	3.2e-09	1.6e-08	8e-08	4e-07	2e-06	1e-05	M
BT483	Paclitaxel	9196	9186	88	135	3552	3807	4043	3912	3868	3701	4175	3652	3674	4196	3755	3919	3563	3242	3246	2978	3150	3379	2963	3177	2699	3423	3200	3059	2877	2529	2884	2047	2357	2721	80	138	2760	8.53e-11	4.27e-10	2.13e-09	1.07e-08	5.33e-08	2.67e-07	1.33e-06	6.67e-06	3.33e-05	M
BT549	Docetaxel	9206	10261	70	130	3904	4206	4031	4339	4255	3985	4091	4399	4091	3919	4343	4191	3814	2850	2579	1575	1451	1572	1099	1134	1174	1181	698	1252	1388	1392	1234	1572	1350	1535	52	120	946	2.56e-11	1.28e-10	6.4e-10	3.2e-09	1.6e-08	8e-08	4e-07	2e-06	1e-05	M
BT549	Paclitaxel	9206	10261	70	130	3904	4206	4031	4659	4370	4392	4184	3921	3948	3769	4239	4240	1873	1853	2530	1297	1177	1421	1371	1274	1188	1200	1165	1185	1056	1269	1066	989	959	1027	52	120	946	8.53e-11	4.27e-10	2.13e-09	1.07e-08	5.33e-08	2.67e-07	1.33e-06	6.67e-06	3.33e-05	M
CAMA1	Docetaxel	9212	9210	123	171	6609	7463	7078	7259	7025	7475	6866	6414	6892	6377	7256	6605	6223	7079	6478	2655	2738	2977	2834	2804	2975	2612	2831	2731	2872	3006	2932	3427	3615	3392	101	168	3844.5	2.56e-11	1.28e-10	6.4e-10	3.2e-09	1.6e-08	8e-08	4e-07	2e-06	1e-05	M
CAMA1	Paclitaxel	9212	9210	123	171	6609	7463	7078	7036	7561	6861	7097	7006	7102	6902	6404	7417	5065	6499	5101	2602	2675	2515	2758	2724	2674	3040	2595	3062	2874	2659	2898	2672	2758	2559	101	168	3844.5	8.53e-11	4.27e-10	2.13e-09	1.07e-08	5.33e-08	2.67e-07	1.33e-06	6.67e-06	3.33e-05	M
HBL100	Docetaxel	7991	7807	83	137	5793	6038	6280	6394	6119	5490	6022	5655	5816	5505	6185	5691	1898	2474	2410	1214	1354	1500	1538	1585	1477	1452	1592	1505	2247	2204	2193	2714	2585	2617	56	98	1397	2.56e-11	1.28e-10	6.4e-10	3.2e-09	1.6e-08	8e-08	4e-07	2e-06	1e-05	M
HBL100	Paclitaxel	7991	7807	83	137	5793	6038	6280	6071	6024	6032	5754	6020	5792	4828	4708	5045	2218	2071	2159	1306	903	1129	1038	906	961	1037	911	996	921	765	940	623	825	1337	56	98	1397	8.53e-11	4.27e-10	2.13e-09	1.07e-08	5.33e-08	2.67e-07	1.33e-06	6.67e-06	3.33e-05	M
HBL100	Docetaxel	9228	9226	93	124	5970	6271	6211	6602	6396	5703	6359	6035	6121	5180	4681	5127	2210	2377	2443	1483	1707	1692	1756	1722	1825	1518	1594	1770	2326	2431	2255	3125	3118	1798	50	110	1205.5	2.56e-11	1.28e-10	6.4e-10	3.2e-09	1.6e-08	8e-08	4e-07	2e-06	1e-05	M
HBL100	Paclitaxel	9228	9226	93	124	5970	6271	6211	6425	6089	6323	6513	5909	6060	4578	4353	5092	2378	2161	2058	1452	1472	1545	1299	1205	1130	1243	1209	1304	902	1049	848	1330	1169	581	50	110	1205.5	8.53e-11	4.27e-10	2.13e-09	1.07e-08	5.33e-08	2.67e-07	1.33e-06	6.67e-06	3.33e-05	M
HBL100	Docetaxel	7992	7808	46	92	2043	1834	2040	2085	2060	1649	2291	1945	2125	1766	1575	1910	870	848	733	510	537	430	657	564	533	576	567	586	852	759	746	934	939	600	49	118	462	2.56e-11	1.28e-10	6.4e-10	3.2e-09	1.6e-08	8e-08	4e-07	2e-06	1e-05	M
HBL100	Paclitaxel	7992	7808	46	92	2043	1834	2040	2138	1994	2302	2226	1739	1952	1478	1775	1296	735	735	775	545	458	499	472	478	472	451	405	371	411	430	398	420	386	317	49	118	462	8.53e-11	4.27e-10	2.13e-09	1.07e-08	5.33e-08	2.67e-07	1.33e-06	6.67e-06	3.33e-05	M
HCC1143	Docetaxel	7993	7810	84	63	5457	4924	5835	4872	5526	5489	5576	5902	5507	4490	5712	4782	4266	4009	3794	2558	3078	3086	1475	1488	1456	1338	1912	1551	1636	1534	1859	2043	2559	2160	65	110	2469.5	2.56e-11	1.28e-10	6.4e-10	3.2e-09	1.6e-08	8e-08	4e-07	2e-06	1e-05	M
HCC1143	Paclitaxel	7993	7810	84	63	5457	4924	5835	5894	5514	6202	5301	5056	5686	5606	5366	5672	3104	4605	3537	2044	1820	2244	1591	1382	1350	1425	1274	1401	1454	1192	1354	1205	1245	1357	65	110	2469.5	8.53e-11	4.27e-10	2.13e-09	1.07e-08	5.33e-08	2.67e-07	1.33e-06	6.67e-06	3.33e-05	M
HCC1143	Docetaxel	10014	9233	90	139	4220	5204	4983	5653	5431	4303	5486	5517	4892	4559	5014	5814	4963	4378	3908	4129	4231	3429	2144	2200	1452	1310	2331	1549	2207	2507	1963	2980	2597	1935	78	125	2552	2.56e-11	1.28e-10	6.4e-10	3.2e-09	1.6e-08	8e-08	4e-07	2e-06	1e-05	M
HCC1143	Paclitaxel	10014	9233	90	139	4220	5204	4983	5181	4513	4883	5130	4254	4892	5552	4967	5413	4958	3853	4122	2187	2578	2393	1167	1766	1449	1577	1769	1825	2070	1193	2112	1617	1200	1429	78	125	2552	8.53e-11	4.27e-10	2.13e-09	1.07e-08	5.33e-08	2.67e-07	1.33e-06	6.67e-06	3.33e-05	M
HCC1187	Docetaxel	7995	7812	72	157	4191	4758	3699	4620	4352	3992	4587	5060	4737	4118	4861	4660	2779	2420	2079	1239	1396	1304	431	435	431	411	432	452	470	467	456	566	541	431	67	121	2043.5	2.56e-11	1.28e-10	6.4e-10	3.2e-09	1.6e-08	8e-08	4e-07	2e-06	1e-05	M
HCC1187	Paclitaxel	7995	7812	72	157	4191	4758	3699	4470	4568	4816	4706	4016	4273	4706	4451	4369	1987	1696	1771	405	428	510	525	425	463	459	411	488	465	447	460	492	490	342	67	121	2043.5	8.53e-11	4.27e-10	2.13e-09	1.07e-08	5.33e-08	2.67e-07	1.33e-06	6.67e-06	3.33e-05	M
HCC1187	Docetaxel	7994	7811	106	137	7609	8029	8510	8097	8327	7480	7850	8686	7420	7294	7385	9046	6526	7278	6702	3437	3025	3464	837	715	720	759	797	835	763	739	746	770	816	685	108	181	5778	2.56e-11	1.28e-10	6.4e-10	3.2e-09	1.6e-08	8e-08	4e-07	2e-06	1e-05	M
HCC1187	Paclitaxel	7994	7811	106	137	7609	8029	8510	7983	7753	8282	7484	7169	7564	8051	7250	8150	5005	5997	6247	1016	1051	1418	747	690	814	789	654	791	767	686	673	770	767	651	108	181	5778	8.53e-11	4.27e-10	2.13e-09	1.07e-08	5.33e-08	2.67e-07	1.33e-06	6.67e-06	3.33e-05	M
HCC1187	Docetaxel	9247	9244	74	123	4391	6617	4555	6667	6242	4177	5880	6966	5430	4551	5237	6700	4711	3361	2905	2056	2506	3024	343	293	788	307	297	377	363	308	349	338	326	260	75	138	3654	2.56e-11	1.28e-10	6.4e-10	3.2e-09	1.6e-08	8e-08	4e-07	2e-06	1e-05	M
HCC1187	Paclitaxel	9247	9244	74	123	4391	6617	4555	7259	5922	6613	5807	4781	4643	6251	5060	6223	2895	2733	2767	304	318	361	344	384	290	371	306	306	280	245	303	362	337	354	75	138	3654	8.53e-11	4.27e-10	2.13e-09	1.07e-08	5.33e-08	2.67e-07	1.33e-06	6.67e-06	3.33e-05	M
HCC1395	Docetaxel	9265	9258	59	113	2114	2166	2286	2189	2266	2239	2230	2207	2110	1988	2159	2238	2073	2070	1857	1020	1179	1210	714	660	684	711	691	788	723	700	724	914	832	660	56	124	1378.5	2.56e-11	1.28e-10	6.4e-10	3.2e-09	1.6e-08	8e-08	4e-07	2e-06	1e-05	M
HCC1395	Paclitaxel	9265	9258	59	113	2114	2166	2286	2175	2140	2084	2209	2042	2186	2225	2074	2271	1772	1852	1645	938	913	772	658	711	629	732	667	664	609	636	598	615	484	437	56	124	1378.5	8.53e-11	4.27e-10	2.13e-09	1.07e-08	5.33e-08	2.67e-07	1.33e-06	6.67e-06	3.33e-05	M
HCC1395	Docetaxel	7996	7813	38	92	563	491	627	544	669	215	588	644	552	559	728	626	560	605	298	241	339	284	261	234	209	297	238	263	255	241	236	311	273	153	42	88	340.5	2.56e-11	1.28e-10	6.4e-10	3.2e-09	1.6e-08	8e-08	4e-07	2e-06	1e-05	M
HCC1395	Paclitaxel	7996	7813	38	92	563	491	627	600	642	662	397	603	367	671	512	639	558	463	501	285	311	297	248	252	209	263	225	225	223	191	253	259	230	235	42	88	340.5	8.53e-11	4.27e-10	2.13e-09	1.07e-08	5.33e-08	2.67e-07	1.33e-06	6.67e-06	3.33e-05	M
HCC1395	Docetaxel	10017	9254	55	105	961	1248	947	1255	1367	1540	1399	1584	1145	1144	1674	1419	1244	1257	1134	713	607	595	603	597	503	533	479	551	663	628	598	811	736	575	49	113	818.5	2.56e-11	1.28e-10	6.4e-10	3.2e-09	1.6e-08	8e-08	4e-07	2e-06	1e-05	M
HCC1395	Paclitaxel	10017	9254	55	105	961	1248	947	1524	815	1312	1420	897	1232	1420	1043	1442	1240	968	966	503	588	636	551	683	500	671	694	494	493	465	550	316	369	349	49	113	818.5	8.53e-11	4.27e-10	2.13e-09	1.07e-08	5.33e-08	2.67e-07	1.33e-06	6.67e-06	3.33e-05	M
HCC1419	Docetaxel	7997	7821	117	181	7037	7328	6866	7676	7315	7239	7391	6837	8062	6933	7680	7832	4934	7369	7398	6481	6425	6680	4443	4981	6762	4666	5370	6207	6769	6468	6487	6527	4869	5845	99	183	5954	2.56e-11	1.28e-10	6.4e-10	3.2e-09	1.6e-08	8e-08	4e-07	2e-06	1e-05	M
HCC1419	Paclitaxel	7997	7821	117	181	7037	7328	6866	7171	7348	6985	7344	6580	7704	5425	7032	7695	7374	6301	5672	5372	4816	6128	5942	5589	5322	7495	5097	6332	4361	5764	4953	5605	4856	5201	99	183	5954	8.53e-11	4.27e-10	2.13e-09	1.07e-08	5.33e-08	2.67e-07	1.33e-06	6.67e-06	3.33e-05	M
HCC1419	Docetaxel	7998	7820	117	195	8029	7731	7875	8092	8027	7729	8765	8713	8816	7265	8210	8575	8358	8445	8266	8145	7979	7087	7679	6914	6647	6269	5811	7018	7009	6329	7266	6944	7869	6069	90	158	4850	2.56e-11	1.28e-10	6.4e-10	3.2e-09	1.6e-08	8e-08	4e-07	2e-06	1e-05	M
HCC1419	Paclitaxel	7998	7820	117	195	8029	7731	7875	8289	8343	9492	9026	8110	8195	8808	8260	8833	8011	7673	7255	7071	8006	7655	6983	7557	5852	6319	7454	6597	6552	6299	6856	6168	6592	7635	90	158	4850	8.53e-11	4.27e-10	2.13e-09	1.07e-08	5.33e-08	2.67e-07	1.33e-06	6.67e-06	3.33e-05	M
HCC1419	Docetaxel	9286	9278	100	157	5683	6086	6266	6296	6375	5672	6844	6611	6645	6182	4137	6668	6013	6112	5534	5243	5242	5171	4293	4637	4137	4077	4524	4169	4374	4091	4696	4178	4233	4325	100	150	4672	2.56e-11	1.28e-10	6.4e-10	3.2e-09	1.6e-08	8e-08	4e-07	2e-06	1e-05	M
HCC1419	Paclitaxel	9286	9278	100	157	5683	6086	6266	6484	6543	6406	6657	6557	5809	5835	6452	5778	5761	5373	5088	4559	4415	4687	4389	4644	4731	4487	4583	4370	4595	4323	4451	4206	4590	4304	100	150	4672	8.53e-11	4.27e-10	2.13e-09	1.07e-08	5.33e-08	2.67e-07	1.33e-06	6.67e-06	3.33e-05	M
HCC1419	Docetaxel	10028	10019	113	182	5478	5351	6328	5451	6359	6209	6375	5927	6206	5023	6164	6000	5742	6770	5720	5527	5528	5779	5228	4675	4867	4441	4827	5478	6277	4376	4929	6397	4419	4106	91	149	4367.5	2.56e-11	1.28e-10	6.4e-10	3.2e-09	1.6e-08	8e-08	4e-07	2e-06	1e-05	M
HCC1419	Paclitaxel	10028	10019	113	182	5478	5351	6328	5900	5904	6083	6658	5153	5716	6003	5589	6568	4990	5626	4827	5247	5346	5539	4706	5432	5076	5767	5235	5013	4376	4215	4831	4230	4357	4991	91	149	4367.5	8.53e-11	4.27e-10	2.13e-09	1.07e-08	5.33e-08	2.67e-07	1.33e-06	6.67e-06	3.33e-05	M
HCC1428	Docetaxel	9322	10031	132	181	6855	7088	6780	7403	6627	7046	7029	7619	7331	6751	7210	7181	6764	6456	6741	6509	6552	5873	6291	6236	6091	5976	5201	5963	6224	6119	5922	5975	5940	5844	94	152	4430.5	2.56e-11	1.28e-10	6.4e-10	3.2e-09	1.6e-08	8e-08	4e-07	2e-06	1e-05	M
HCC1428	Paclitaxel	9322	10031	132	181	6855	7088	6780	7674	6651	7281	7278	6423	6923	7413	7382	7125	7002	5932	6548	5444	6109	6482	6050	6080	5370	5723	6030	5588	5748	5782	5958	5781	5490	5932	94	152	4430.5	8.53e-11	4.27e-10	2.13e-09	1.07e-08	5.33e-08	2.67e-07	1.33e-06	6.67e-06	3.33e-05	M
HCC1428	Docetaxel	9326	9299	131	206	7535	8355	7569	8403	8961	7672	8462	8241	7623	7495	8706	7939	8035	8366	7042	7204	7804	6826	7378	6732	6694	6582	5944	7758	6683	7121	7164	7306	7034	6350	115	182	7111.5	2.56e-11	1.28e-10	6.4e-10	3.2e-09	1.6e-08	8e-08	4e-07	2e-06	1e-05	M
HCC1428	Paclitaxel	9326	9299	131	206	7535	8355	7569	8179	8402	8538	8434	8192	7483	8094	8200	8727	7897	7130	7284	7090	7262	7278	6833	7190	5662	7804	6505	7478	6994	6103	6693	6156	5944	6675	115	182	7111.5	8.53e-11	4.27e-10	2.13e-09	1.07e-08	5.33e-08	2.67e-07	1.33e-06	6.67e-06	3.33e-05	M
HCC1428	Docetaxel	9324	9294	76	127	3689	3641	3797	3823	3786	3689	3813	3755	3774	3609	3519	3801	3277	3273	3370	2997	3135	2875	2768	2812	2885	2758	2561	2800	2767	2661	2773	2898	2757	2565	66	135	2250.5	2.56e-11	1.28e-10	6.4e-10	3.2e-09	1.6e-08	8e-08	4e-07	2e-06	1e-05	M
HCC1428	Paclitaxel	9324	9294	76	127	3689	3641	3797	3718	3645	3732	3883	3704	3637	3687	3680	3760	3253	3154	3102	2787	2905	2796	2691	2852	2470	2692	2620	2588	2597	2467	2627	2484	2447	2813	66	135	2250.5	8.53e-11	4.27e-10	2.13e-09	1.07e-08	5.33e-08	2.67e-07	1.33e-06	6.67e-06	3.33e-05	M
HCC1569	Docetaxel	9355	9347	102	145	5077	5478	5144	5473	5195	5177	5699	5260	5723	4949	3212	5592	4482	4362	3797	3116	3237	3071	3588	3536	3466	3763	3214	3504	3402	3758	3971	3389	3721	3341	54	83	1887	2.56e-11	1.28e-10	6.4e-10	3.2e-09	1.6e-08	8e-08	4e-07	2e-06	1e-05	M
HCC1569	Paclitaxel	9355	9347	102	145	5077	5478	5144	5263	5037	5976	5974	4855	5174	5495	5388	5135	4046	3791	3751	2731	3296	3214	3611	3095	3057	3269	3267	3189	3504	3327	3217	2995	3035	3028	54	83	1887	8.53e-11	4.27e-10	2.13e-09	1.07e-08	5.33e-08	2.67e-07	1.33e-06	6.67e-06	3.33e-05	M
HCC1806	Docetaxel	7999	7829	101	119	8232	9050	8555	8892	8649	8402	8763	9243	8650	8819	8354	9123	2927	3040	2669	1211	974	1112	520	557	543	537	445	471	692	803	708	1093	1064	921	65	113	2418	2.56e-11	1.28e-10	6.4e-10	3.2e-09	1.6e-08	8e-08	4e-07	2e-06	1e-05	M
HCC1806	Paclitaxel	7999	7829	101	119	8232	9050	8555	8641	8769	8374	8743	8578	8536	8692	8697	8658	2401	2060	2251	869	815	856	519	494	423	484	454	452	544	280	461	461	517	718	65	113	2418	8.53e-11	4.27e-10	2.13e-09	1.07e-08	5.33e-08	2.67e-07	1.33e-06	6.67e-06	3.33e-05	M
HCC1806	Docetaxel	9366	9376	81	125	3586	4058	4199	4320	5371	5127	5333	5150	4370	3811	3833	3727	2852	2451	2635	1471	1582	2174	1275	1811	1231	992	1850	1128	1644	1966	1754	1304	1099	815	76	133	1940	2.56e-11	1.28e-10	6.4e-10	3.2e-09	1.6e-08	8e-08	4e-07	2e-06	1e-05	M
HCC1806	Paclitaxel	9366	9376	81	125	3586	4058	4199	5121	3687	4887	5510	3456	4494	4267	3872	3716	2398	2709	2037	1584	1356	1592	1040	1770	1468	1354	1302	1315	1994	471	1707	1243	833	964	76	133	1940	8.53e-11	4.27e-10	2.13e-09	1.07e-08	5.33e-08	2.67e-07	1.33e-06	6.67e-06	3.33e-05	M
HCC1806	Docetaxel	9371	9376	91	131	6527	6844	6701	6816	6737	6405	6803	6832	6573	6428	6278	6949	2740	3293	2893	928	982	1368	556	531	494	451	471	515	686	693	714	1050	993	712	76	133	1940	2.56e-11	1.28e-10	6.4e-10	3.2e-09	1.6e-08	8e-08	4e-07	2e-06	1e-05	M
HCC1806	Paclitaxel	9371	9376	91	131	6527	6844	6701	6879	6865	6735	6717	6454	6017	6530	6569	6693	2985	2924	2746	907	963	906	512	567	431	478	419	548	424	420	488	457	381	364	76	133	1940	8.53e-11	4.27e-10	2.13e-09	1.07e-08	5.33e-08	2.67e-07	1.33e-06	6.67e-06	3.33e-05	M
HCC1937	Docetaxel	9383	10262	91	153	5999	5735	5278	5770	5703	5822	6033	6065	5897	5387	5824	5477	5635	5421	5562	3793	4128	3339	3623	3699	3941	3995	3209	3676	3867	3855	3952	4071	4175	3979	78	141	3681	2.56e-11	1.28e-10	6.4e-10	3.2e-09	1.6e-08	8e-08	4e-07	2e-06	1e-05	M
HCC1937	Paclitaxel	9383	10262	91	153	5999	5735	5278	6407	5503	6281	6055	6041	6151	5914	6040	5465	4875	4728	5102	3003	3792	4037	3847	3587	3053	3414	3610	3325	3364	3373	3387	2817	2483	2311	78	141	3681	8.53e-11	4.27e-10	2.13e-09	1.07e-08	5.33e-08	2.67e-07	1.33e-06	6.67e-06	3.33e-05	M
HCC1954	Docetaxel	8000	7837	67	127	5207	5309	4844	6754	5320	2928	5428	5625	4855	4155	2523	5350	1811	2192	2417	624	558	504	277	267	248	283	279	309	283	356	331	358	308	293	49	102	1582	2.56e-11	1.28e-10	6.4e-10	3.2e-09	1.6e-08	8e-08	4e-07	2e-06	1e-05	M
HCC1954	Paclitaxel	8000	7837	67	127	5207	5309	4844	5089	5409	4977	4661	3914	4920	5165	5102	5218	3700	6018	2143	1164	404	362	351	304	209	312	268	330	256	328	442	610	219	253	49	102	1582	8.53e-11	4.27e-10	2.13e-09	1.07e-08	5.33e-08	2.67e-07	1.33e-06	6.67e-06	3.33e-05	M
HCC1954	Docetaxel	9394	9386	94	125	6604	7818	6788	7583	7192	5645	7430	6815	7061	7130	5356	6314	3787	4144	3397	1447	1508	834	584	642	511	502	549	571	588	621	627	598	594	466	76	131	2668	2.56e-11	1.28e-10	6.4e-10	3.2e-09	1.6e-08	8e-08	4e-07	2e-06	1e-05	M
HCC1954	Paclitaxel	9394	9386	94	125	6604	7818	6788	7330	7554	7490	7067	6149	7297	6597	6440	6772	3799	3874	3811	545	603	696	639	520	496	573	480	608	476	503	541	507	463	418	76	131	2668	8.53e-11	4.27e-10	2.13e-09	1.07e-08	5.33e-08	2.67e-07	1.33e-06	6.67e-06	3.33e-05	M
HCC1954	Docetaxel	8001	7839	54	102	2638	2994	2385	2812	3342	1661	3100	3223	2807	2056	1632	2547	1412	1264	1361	423	451	364	384	360	293	283	298	298	361	330	304	406	340	402	47	100	871.5	2.56e-11	1.28e-10	6.4e-10	3.2e-09	1.6e-08	8e-08	4e-07	2e-06	1e-05	M
HCC1954	Paclitaxel	8001	7839	54	102	2638	2994	2385	3209	3399	3050	3101	2552	2613	2299	3065	2687	1276	1137	1061	396	344	375	307	411	356	420	333	293	337	319	262	341	425	254	47	100	871.5	8.53e-11	4.27e-10	2.13e-09	1.07e-08	5.33e-08	2.67e-07	1.33e-06	6.67e-06	3.33e-05	M
HCC202	Docetaxel	9410	9402	58	118	2267	2644	2633	2585	2809	2697	2540	2694	2476	2448	1337	2828	2313	2531	2277	1810	1781	1859	1635	1535	1503	1405	1475	1534	1444	1466	1600	1541	1338	1351	62	128	2279.5	2.56e-11	1.28e-10	6.4e-10	3.2e-09	1.6e-08	8e-08	4e-07	2e-06	1e-05	M
HCC202	Paclitaxel	9410	9402	58	118	2267	2644	2633	2687	2435	2654	2649	2446	2374	2721	2370	2701	2081	2647	2076	1919	1509	1710	1709	1778	1507	1682	1620	1699	1552	1779	1474	1231	1452	1404	62	128	2279.5	8.53e-11	4.27e-10	2.13e-09	1.07e-08	5.33e-08	2.67e-07	1.33e-06	6.67e-06	3.33e-05	M
HCC202	Docetaxel	8002	7844	46	54	2134	2119	2267	2046	1955	2256	1985	2157	2029	1920	2036	2206	1832	1888	2246	1661	1392	1512	1214	1168	1192	1090	1706	1111	1150	1074	1058	1178	946	928	61	98	1514.5	2.56e-11	1.28e-10	6.4e-10	3.2e-09	1.6e-08	8e-08	4e-07	2e-06	1e-05	M
HCC202	Paclitaxel	8002	7844	46	54	2134	2119	2267	2462	1906	2011	1956	1787	2105	2020	2052	2021	1918	1823	1889	1436	1398	1395	1311	1240	1262	1148	1231	1052	1052	1044	1074	999	1071	1550	61	98	1514.5	8.53e-11	4.27e-10	2.13e-09	1.07e-08	5.33e-08	2.67e-07	1.33e-06	6.67e-06	3.33e-05	M
HCC2185	Docetaxel	8003	7848	84	147	6265	5853	5848	5779	5803	5603	5377	5808	5520	5672	5585	5527	4868	4541	5663	4180	3744	4096	3532	3683	3771	4243	3606	3607	4090	4221	3778	4615	4178	3684	76	150	4100	2.56e-11	1.28e-10	6.4e-10	3.2e-09	1.6e-08	8e-08	4e-07	2e-06	1e-05	M
HCC2185	Paclitaxel	8003	7848	84	147	6265	5853	5848	5453	5737	5546	5691	5666	6463	5815	5503	5299	4448	4414	4667	3218	3523	3241	3292	2869	3143	3278	3457	3343	3826	3496	3564	3188	3121	3537	76	150	4100	8.53e-11	4.27e-10	2.13e-09	1.07e-08	5.33e-08	2.67e-07	1.33e-06	6.67e-06	3.33e-05	M
HCC2185	Docetaxel	9432	9421	104	146	5814	6344	6706	6780	6745	5593	6300	6169	5984	6230	6133	6683	5326	5622	4687	3448	3984	3669	3643	3634	3375	3297	3690	4142	4334	4142	3969	4582	4198	3677	89	176	4390	2.56e-11	1.28e-10	6.4e-10	3.2e-09	1.6e-08	8e-08	4e-07	2e-06	1e-05	M
HCC2185	Paclitaxel	9432	9421	104	146	5814	6344	6706	6509	6763	6574	6141	6626	5926	6109	5691	6730	4775	4026	3893	3254	3459	3395	3624	3502	3533	3766	3415	3680	3548	3328	3489	3376	3313	3566	89	176	4390	8.53e-11	4.27e-10	2.13e-09	1.07e-08	5.33e-08	2.67e-07	1.33e-06	6.67e-06	3.33e-05	M
HCC2185	Docetaxel	8004	7849	93	147	5920	5972	5309	6047	6147	5200	6369	6533	5504	5471	5281	5996	5415	4802	4773	4249	3997	4067	4059	4043	3672	3767	3405	3576	4129	4169	4254	4150	4201	3938	76	152	3941.5	2.56e-11	1.28e-10	6.4e-10	3.2e-09	1.6e-08	8e-08	4e-07	2e-06	1e-05	M
HCC2185	Paclitaxel	8004	7849	93	147	5920	5972	5309	6592	5727	6389	6231	5559	5928	6648	6302	6019	4572	4172	4400	3179	3680	3244	3900	3653	3177	3114	4075	3515	3789	3207	3888	3212	3537	4191	76	152	3941.5	8.53e-11	4.27e-10	2.13e-09	1.07e-08	5.33e-08	2.67e-07	1.33e-06	6.67e-06	3.33e-05	M
HCC2185	Docetaxel	9436	9420	91	150	5012	5100	5500	5164	5699	4683	6022	5404	5712	4824	5211	5177	4378	5065	4141	3637	3629	3083	3634	3452	3097	3260	3523	3968	3578	3359	3934	3727	3689	3312	84	93	4149	2.56e-11	1.28e-10	6.4e-10	3.2e-09	1.6e-08	8e-08	4e-07	2e-06	1e-05	M
HCC2185	Paclitaxel	9436	9420	91	150	5012	5100	5500	5361	5287	5403	5650	5505	5118	5448	5271	5706	3840	3850	3789	3160	3208	3362	3437	3414	3060	3794	3428	3656	3344	3355	3418	3296	3407	3402	84	93	4149	8.53e-11	4.27e-10	2.13e-09	1.07e-08	5.33e-08	2.67e-07	1.33e-06	6.67e-06	3.33e-05	M
HCC2185	Docetaxel	10054	10045	96	168	3906	5255	5030	5561	5810	4184	4688	5121	5116	4918	6098	5424	4290	4344	3534	4562	4261	4665	4780	4750	3392	3260	4152	4813	4771	4944	4055	4752	4482	3217	94	159	3885	2.56e-11	1.28e-10	6.4e-10	3.2e-09	1.6e-08	8e-08	4e-07	2e-06	1e-05	M
HCC2185	Paclitaxel	10054	10045	96	168	3906	5255	5030	5695	5189	5722	5531	5076	4213	5559	4823	5413	4397	4060	4394	4264	4666	4631	4090	4136	4150	4584	4695	4856	4912	3555	4819	3795	3576	4336	94	159	3885	8.53e-11	4.27e-10	2.13e-09	1.07e-08	5.33e-08	2.67e-07	1.33e-06	6.67e-06	3.33e-05	M
HCC3153	Docetaxel	8005	7853	179	236	12820	13630	12870	13760	12820	11780	13540	14400	13130	12510	12680	13390	12610	12600	11490	11380	10410	10410	9304	8840	8085	7793	7434	8241	8841	9226	8352	10130	9877	7319	58	103	1779	2.56e-11	1.28e-10	6.4e-10	3.2e-09	1.6e-08	8e-08	4e-07	2e-06	1e-05	M
HCC3153	Paclitaxel	8005	7853	179	236	12820	13630	12870	13250	13000	13410	12620	12430	12870	13740	12870	12660	11440	11340	10740	8040	10070	9211	8271	7131	7782	7856	8880	7782	8062	7299	8281	7778	8254	7682	58	103	1779	8.53e-11	4.27e-10	2.13e-09	1.07e-08	5.33e-08	2.67e-07	1.33e-06	6.67e-06	3.33e-05	M
HCC3153	Docetaxel	9451	10056	92	138	6005	6377	6027	6424	6471	5966	6271	6461	6171	5971	6118	6556	5519	6040	5729	4105	4015	4094	2296	2431	2722	1915	1809	2189	2247	2039	2141	2445	2375	2309	71	121	3383.5	2.56e-11	1.28e-10	6.4e-10	3.2e-09	1.6e-08	8e-08	4e-07	2e-06	1e-05	M
HCC3153	Paclitaxel	9451	10056	92	138	6005	6377	6027	6403	6506	6556	6163	6031	6028	6157	6238	6795	5930	5460	5328	2549	2773	2610	2107	2165	1964	2081	1944	2128	1938	1967	2242	1891	1960	2128	71	121	3383.5	8.53e-11	4.27e-10	2.13e-09	1.07e-08	5.33e-08	2.67e-07	1.33e-06	6.67e-06	3.33e-05	M
HCC38	Docetaxel	10244	10268	65	129	743	718	990	750	731	2874	1138	1278	1020	337	2443	596	568	486	554	443	405	343	442	346	428	362	409	368	438	326	394	744	1072	690	59	118	1053	2.56e-11	1.28e-10	6.4e-10	3.2e-09	1.6e-08	8e-08	4e-07	2e-06	1e-05	M
HCC38	Paclitaxel	10244	10268	65	129	743	718	990	854	641	726	966	405	845	674	470	496	383	361	305	332	366	375	465	824	286	960	1634	420	344	324	357	708	800	242	59	118	1053	8.53e-11	4.27e-10	2.13e-09	1.07e-08	5.33e-08	2.67e-07	1.33e-06	6.67e-06	3.33e-05	M
HCC38	Docetaxel	9473	9469	79	145	4763	5133	4911	5041	5392	5392	4522	4983	4529	4566	5190	5060	3101	2609	3136	1719	1956	1866	1200	1115	1245	1063	1316	1202	1187	1230	983	1448	1662	1635	76	130	2270.5	2.56e-11	1.28e-10	6.4e-10	3.2e-09	1.6e-08	8e-08	4e-07	2e-06	1e-05	M
HCC38	Paclitaxel	9473	9469	79	145	4763	5133	4911	5073	5193	3968	4909	4921	5180	4691	4481	5141	2544	2932	2586	1157	1160	1027	1058	1163	1083	1177	1088	1253	955	995	1058	949	893	723	76	130	2270.5	8.53e-11	4.27e-10	2.13e-09	1.07e-08	5.33e-08	2.67e-07	1.33e-06	6.67e-06	3.33e-05	M
HCC38	Docetaxel	9494	9453	81	124	4445	4507	5304	4427	4606	4768	4603	4663	4489	4316	4606	4561	1834	2012	1833	1058	1228	1108	934	857	874	871	884	1122	1064	1007	999	1181	1162	1005	63	131	2031	2.56e-11	1.28e-10	6.4e-10	3.2e-09	1.6e-08	8e-08	4e-07	2e-06	1e-05	M
HCC38	Paclitaxel	9494	9453	81	124	4445	4507	5304	4568	4786	4540	4536	4250	4591	4531	4353	4550	2202	2427	3019	968	962	963	906	905	789	925	797	847	792	775	801	733	833	703	63	131	2031	8.53e-11	4.27e-10	2.13e-09	1.07e-08	5.33e-08	2.67e-07	1.33e-06	6.67e-06	3.33e-05	M
HCC70	Docetaxel	8006	7857	122	159	8906	9462	9064	9394	8981	9723	9089	8963	8857	8674	8693	9312	7740	8250	7930	4942	4434	4202	2397	2073	2283	2498	2112	2407	3153	2619	2863	3771	3551	2421	85	152	4059	2.56e-11	1.28e-10	6.4e-10	3.2e-09	1.6e-08	8e-08	4e-07	2e-06	1e-05	M
HCC70	Paclitaxel	8006	7857	122	159	8906	9462	9064	9120	9729	9706	8970	8618	9996	9055	9465	9017	5664	5702	6404	2409	2535	2253	1758	1992	2021	2136	2284	2377	2388	2261	2536	2178	2002	2419	85	152	4059	8.53e-11	4.27e-10	2.13e-09	1.07e-08	5.33e-08	2.67e-07	1.33e-06	6.67e-06	3.33e-05	M
HCC70	Docetaxel	9504	9501	105	153	6568	6850	6716	6704	6733	6439	6860	7223	6901	5953	6651	6930	5302	4459	4396	3333	3171	2880	1309	1278	1129	1361	1258	1470	1675	1713	1629	2296	1908	1499	74	132	3375.5	2.56e-11	1.28e-10	6.4e-10	3.2e-09	1.6e-08	8e-08	4e-07	2e-06	1e-05	M
HCC70	Paclitaxel	9504	9501	105	153	6568	6850	6716	6851	6627	6732	7012	6523	6469	6650	6559	6144	4476	4010	4229	1700	1945	1833	1302	1502	1147	1605	1211	1321	1157	1007	1323	1278	1476	1399	74	132	3375.5	8.53e-11	4.27e-10	2.13e-09	1.07e-08	5.33e-08	2.67e-07	1.33e-06	6.67e-06	3.33e-05	M
HS578T	Docetaxel	8007	7864	85	129	5444	5051	5909	4850	4785	5800	4457	4947	4596	5145	4559	4260	2888	3156	3250	1727	1179	1340	907	849	1016	814	831	703	902	865	809	1391	1303	716	54	123	1868	2.56e-11	1.28e-10	6.4e-10	3.2e-09	1.6e-08	8e-08	4e-07	2e-06	1e-05	M
HS578T	Paclitaxel	8007	7864	85	129	5444	5051	5909	5051	4616	4767	4866	5176	5761	4490	4515	3822	2130	2316	2489	1162	1043	1138	773	1058	953	869	791	757	709	685	687	711	765	547	54	123	1868	8.53e-11	4.27e-10	2.13e-09	1.07e-08	5.33e-08	2.67e-07	1.33e-06	6.67e-06	3.33e-05	M
HS578T	Docetaxel	9523	9511	102	132	7249	7138	7635	7289	8156	6779	7518	7591	7129	6377	7010	7057	3718	3147	2726	1882	1764	1601	1429	1339	1190	1286	1418	1490	1651	1676	1555	2461	2415	2107	69	136	3255.5	2.56e-11	1.28e-10	6.4e-10	3.2e-09	1.6e-08	8e-08	4e-07	2e-06	1e-05	M
HS578T	Paclitaxel	9523	9511	102	132	7249	7138	7635	7761	7596	7685	7650	7691	7090	6675	6555	6253	2700	2405	3136	1445	1487	1876	1519	1484	1314	1424	1332	1492	1202	1224	1073	990	870	832	69	136	3255.5	8.53e-11	4.27e-10	2.13e-09	1.07e-08	5.33e-08	2.67e-07	1.33e-06	6.67e-06	3.33e-05	M
LY2	Docetaxel	9533	9536	112	155	8789	8725	8862	8727	8970	8965	9402	8613	9038	8136	8509	9101	6424	6756	6413	3139	3278	3802	2532	1982	2859	2402	2239	2529	2425	2305	2722	2471	2431	2452	83	146	3481.5	2.56e-11	1.28e-10	6.4e-10	3.2e-09	1.6e-08	8e-08	4e-07	2e-06	1e-05	M
LY2	Paclitaxel	9533	9536	112	155	8789	8725	8862	9360	8854	9293	9386	8243	9216	9096	8940	9155	6322	5937	5686	2650	2429	2571	2717	2591	2394	2528	2001	2357	2258	1970	2082	2107	1783	1704	83	146	3481.5	8.53e-11	4.27e-10	2.13e-09	1.07e-08	5.33e-08	2.67e-07	1.33e-06	6.67e-06	3.33e-05	M
LY2	Docetaxel	9548	10264	109	157	7151	6620	6104	6976	7199	6894	7421	7220	7727	6719	7107	7213	5685	6042	5513	4430	4375	3697	3760	3664	3409	3404	2518	3393	3568	3422	3332	3492	3414	3272	78	140	2866	2.56e-11	1.28e-10	6.4e-10	3.2e-09	1.6e-08	8e-08	4e-07	2e-06	1e-05	M
LY2	Paclitaxel	9548	10264	109	157	7151	6620	6104	7926	6720	7892	7636	6614	7627	6953	7168	7104	5039	3995	5195	2951	3575	3971	3605	3542	2937	3353	3607	3260	3160	3125	3072	2136	2487	2416	78	140	2866	8.53e-11	4.27e-10	2.13e-09	1.07e-08	5.33e-08	2.67e-07	1.33e-06	6.67e-06	3.33e-05	M
MCF10A	Docetaxel	8008	7867	74	127	5447	5557	5325	5674	5230	5180	6195	6016	5255	4356	4735	5312	2817	2800	2784	1551	1618	1925	1244	1197	1116	1170	1197	1210	1392	1353	1431	1420	1395	1187	44	103	1102.5	2.56e-11	1.28e-10	6.4e-10	3.2e-09	1.6e-08	8e-08	4e-07	2e-06	1e-05	M
MCF10A	Paclitaxel	8008	7867	74	127	5447	5557	5325	5961	5028	5671	5405	4701	5865	5699	5079	5260	2610	2661	2524	1285	1309	1374	1200	1102	1063	1037	1070	958	1030	934	1027	943	917	946	44	103	1102.5	8.53e-11	4.27e-10	2.13e-09	1.07e-08	5.33e-08	2.67e-07	1.33e-06	6.67e-06	3.33e-05	M
MCF10A	Docetaxel	9556	9551	99	143	7604	9024	8246	9238	9250	8043	8766	9794	8818	6985	6761	9365	3223	3750	3463	1919	2286	1922	817	866	803	692	752	883	970	928	1100	1290	1235	838	55	122	1470	2.56e-11	1.28e-10	6.4e-10	3.2e-09	1.6e-08	8e-08	4e-07	2e-06	1e-05	M
MCF10A	Paclitaxel	9556	9551	99	143	7604	9024	8246	9456	8573	8749	8882	7921	7829	8553	8566	8900	3855	2980	3132	1165	1117	1106	900	735	617	644	782	902	632	617	708	845	807	646	55	122	1470	8.53e-11	4.27e-10	2.13e-09	1.07e-08	5.33e-08	2.67e-07	1.33e-06	6.67e-06	3.33e-05	M
MCF10A	Docetaxel	8009	7870	74	65	6530	5706	6452	6175	6365	6197	6753	6386	6334	5523	5074	5820	3452	2664	2911	1680	1992	2048	1289	1415	1243	1296	1174	1102	1529	1526	1620	1528	1609	1420	53	96	1206	2.56e-11	1.28e-10	6.4e-10	3.2e-09	1.6e-08	8e-08	4e-07	2e-06	1e-05	M
MCF10A	Paclitaxel	8009	7870	74	65	6530	5706	6452	6347	5871	6203	6234	6076	6516	6306	5986	5542	3596	3370	2730	1522	1418	1354	1187	1036	1146	1071	1156	1016	1240	1017	1167	1007	1013	1039	53	96	1206	8.53e-11	4.27e-10	2.13e-09	1.07e-08	5.33e-08	2.67e-07	1.33e-06	6.67e-06	3.33e-05	M
MCF10F	Docetaxel	9571	9566	75	125	4170	4208	4366	4368	4349	3684	4334	4521	4617	4150	3461	4061	2271	2620	2118	1285	1377	1628	1234	1263	1043	1061	1023	1217	1464	1407	1466	1626	1633	1392	44	99	1040	2.56e-11	1.28e-10	6.4e-10	3.2e-09	1.6e-08	8e-08	4e-07	2e-06	1e-05	M
MCF10F	Paclitaxel	9571	9566	75	125	4170	4208	4366	4296	4133	4262	4216	4453	4057	4153	4074	3986	2155	2280	2010	1322	1333	1296	1118	1113	990	1041	1058	1204	1034	996	1100	1024	1050	1167	44	99	1040	8.53e-11	4.27e-10	2.13e-09	1.07e-08	5.33e-08	2.67e-07	1.33e-06	6.67e-06	3.33e-05	M
MCF12A	Docetaxel	8010	7873	103	142	7836	8412	7799	8358	8523	7522	8323	8595	8105	7365	8052	8847	3793	3749	3216	2371	2454	2412	2146	2110	2096	2006	2029	1962	2295	2276	2291	2736	2688	2096	60	126	2021.5	2.56e-11	1.28e-10	6.4e-10	3.2e-09	1.6e-08	8e-08	4e-07	2e-06	1e-05	M
MCF12A	Paclitaxel	8010	7873	103	142	7836	8412	7799	8767	8169	8468	8401	7549	7848	8568	7769	8774	5313	4582	4257	1749	1918	1827	2262	2209	2166	2026	2066	2164	1996	1846	1811	1816	1672	1768	60	126	2021.5	8.53e-11	4.27e-10	2.13e-09	1.07e-08	5.33e-08	2.67e-07	1.33e-06	6.67e-06	3.33e-05	M
MCF12A	Docetaxel	10067	10061	150	224	10937	12115	11627	12190	11458	11776	13307	13055	13130	9354	11303	12209	9705	10247	9065	7646	7869	6706	6672	6810	6375	6009	5637	5816	6695	6561	7289	7239	6615	5772	83	151	3215.5	2.56e-11	1.28e-10	6.4e-10	3.2e-09	1.6e-08	8e-08	4e-07	2e-06	1e-05	M
MCF12A	Paclitaxel	10067	10061	150	224	10937	12115	11627	12185	10873	11675	12482	10363	11429	12096	12399	11914	9205	7716	7410	5973	6478	6846	6659	6885	5701	6741	6412	5743	5445	4803	5535	4633	3859	4133	83	151	3215.5	8.53e-11	4.27e-10	2.13e-09	1.07e-08	5.33e-08	2.67e-07	1.33e-06	6.67e-06	3.33e-05	M
MCF7	Docetaxel	9595	9583	136	186	9701	9565	10396	10055	9602	8699	10058	10123	10176	9683	10376	10086	8221	8609	8151	6693	6369	7362	4483	5020	4891	4480	5026	4988	5034	4736	5007	5562	4769	4932	100	165	4196.5	2.56e-11	1.28e-10	6.4e-10	3.2e-09	1.6e-08	8e-08	4e-07	2e-06	1e-05	M
MCF7	Paclitaxel	9595	9583	136	186	9701	9565	10396	9938	10363	10223	9574	9604	9712	8800	9389	10380	7766	8016	7544	5348	4950	5153	4956	5000	4249	5175	4553	5279	4414	5188	4915	4600	4697	4542	100	165	4196.5	8.53e-11	4.27e-10	2.13e-09	1.07e-08	5.33e-08	2.67e-07	1.33e-06	6.67e-06	3.33e-05	M
MCF7	Docetaxel	9599	10073	166	229	11023	11204	11796	11178	11295	12050	11352	11238	11001	11539	11199	11411	10582	10822	10089	9328	9816	9073	8770	7649	7679	7350	7286	7600	7923	7661	7381	8208	8159	7464	118	190	6660.5	2.56e-11	1.28e-10	6.4e-10	3.2e-09	1.6e-08	8e-08	4e-07	2e-06	1e-05	M
MCF7	Paclitaxel	9599	10073	166	229	11023	11204	11796	11621	11664	11739	11172	12056	10941	11240	11464	11171	9464	10001	9913	7768	8742	8131	7683	9099	8222	7981	7781	8103	7965	7594	7562	7357	7414	7349	118	190	6660.5	8.53e-11	4.27e-10	2.13e-09	1.07e-08	5.33e-08	2.67e-07	1.33e-06	6.67e-06	3.33e-05	M
MCF7	Docetaxel	8011	7875	65	68	4219	4293	4517	4258	4308	4340	4121	4144	4133	3900	4675	4237	3311	3336	3462	2160	2681	2408	1899	1593	1810	1528	1510	1701	1707	1596	1553	1945	1662	1615	47	100	1279.5	2.56e-11	1.28e-10	6.4e-10	3.2e-09	1.6e-08	8e-08	4e-07	2e-06	1e-05	M
MCF7	Paclitaxel	8011	7875	65	68	4219	4293	4517	4601	4067	4646	4502	4112	4212	4623	4008	4179	2740	2539	2688	1797	1961	1811	1714	1688	1689	1637	1626	1558	1709	1368	1548	1404	1491	1465	47	100	1279.5	8.53e-11	4.27e-10	2.13e-09	1.07e-08	5.33e-08	2.67e-07	1.33e-06	6.67e-06	3.33e-05	M
MDAMB134VI	Docetaxel	8012	7876	76	134	4650	4811	5017	4765	4830	4299	4755	4719	5075	4981	4925	4747	4121	4350	3833	2269	2502	2354	1834	1815	1581	1768	1623	1793	1765	1871	1878	1899	1898	1619	61	117	2286	2.56e-11	1.28e-10	6.4e-10	3.2e-09	1.6e-08	8e-08	4e-07	2e-06	1e-05	M
MDAMB134VI	Paclitaxel	8012	7876	76	134	4650	4811	5017	5125	5088	4962	4601	4707	4546	5044	4595	5098	3229	3028	3296	1802	1879	1654	1663	1474	1706	1637	1648	1535	1660	1508	1623	1758	1606	1718	61	117	2286	8.53e-11	4.27e-10	2.13e-09	1.07e-08	5.33e-08	2.67e-07	1.33e-06	6.67e-06	3.33e-05	M
MDAMB134VI	Docetaxel	10087	10265	68	126	3003	3310	2829	3374	3152	2084	3419	3467	3382	2552	2608	3470	3129	2835	2717	2868	2855	2669	2357	2447	2213	2218	2193	2262	2469	2392	2513	2616	2536	1404	66	109	2424	2.56e-11	1.28e-10	6.4e-10	3.2e-09	1.6e-08	8e-08	4e-07	2e-06	1e-05	M
MDAMB134VI	Paclitaxel	10087	10265	68	126	3003	3310	2829	3484	3139	3396	3239	2466	2825	3313	3373	3058	2854	2599	2215	2270	2545	2540	2294	2038	2065	1934	2333	2188	2299	2052	2340	2080	2021	2393	66	109	2424	8.53e-11	4.27e-10	2.13e-09	1.07e-08	5.33e-08	2.67e-07	1.33e-06	6.67e-06	3.33e-05	M
MDAMB134VI	Docetaxel	10090	10077	56	123	1843	2042	1933	2158	2117	1614	2074	2384	2035	1555	1965	2190	2143	1991	1748	1905	1994	1667	1768	1585	1443	1527	1595	1637	1766	1632	1605	1686	1824	880	72	131	1470.5	2.56e-11	1.28e-10	6.4e-10	3.2e-09	1.6e-08	8e-08	4e-07	2e-06	1e-05	M
MDAMB134VI	Paclitaxel	10090	10077	56	123	1843	2042	1933	2098	2002	2161	1979	1548	1859	2227	2072	2001	2006	1794	1471	1668	1769	1703	1624	1585	1497	1612	1646	1507	1633	1378	1703	1287	1217	1649	72	131	1470.5	8.53e-11	4.27e-10	2.13e-09	1.07e-08	5.33e-08	2.67e-07	1.33e-06	6.67e-06	3.33e-05	M
MDAMB157	Docetaxel	9626	9609	94	143	5567	7503	6887	7793	7035	6183	7447	7988	7128	6784	7041	7810	6635	5945	3749	2617	2650	2379	1311	1272	1000	288	1031	975	1068	1172	1016	1776	1670	856	104	161	5971.5	2.56e-11	1.28e-10	6.4e-10	3.2e-09	1.6e-08	8e-08	4e-07	2e-06	1e-05	M
MDAMB157	Paclitaxel	9626	9609	94	143	5567	7503	6887	7926	6925	7302	7324	6414	5002	7886	6815	7042	6126	4941	5437	2452	2513	2532	1419	1208	1216	1083	1320	1322	1045	1000	1053	1109	1120	1110	104	161	5971.5	8.53e-11	4.27e-10	2.13e-09	1.07e-08	5.33e-08	2.67e-07	1.33e-06	6.67e-06	3.33e-05	M
MDAMB157	Docetaxel	9627	10093	80	132	139	5064	5824	5971	5606	154	5938	6011	4798	5157	5446	6005	1675	2822	112	942	1516	1398	947	914	114	81	781	737	893	929	764	1025	516	65	81	139	2912.5	2.56e-11	1.28e-10	6.4e-10	3.2e-09	1.6e-08	8e-08	4e-07	2e-06	1e-05	M
MDAMB157	Paclitaxel	9627	10093	80	132	139	5064	5824	5631	5645	4440	5557	5275	120	4831	5152	5598	3055	2745	1352	1493	1518	388	989	215	821	974	342	734	705	866	768	590	791	653	81	139	2912.5	8.53e-11	4.27e-10	2.13e-09	1.07e-08	5.33e-08	2.67e-07	1.33e-06	6.67e-06	3.33e-05	M
MDAMB175VII	Docetaxel	8013	7885	86	132	4551	4740	5022	4844	4526	4726	4616	4312	4258	4286	4545	4847	4671	4654	5218	4180	3746	3641	3761	3666	3696	3610	3494	3694	3990	3636	3352	4148	3709	3675	69	127	2946	2.56e-11	1.28e-10	6.4e-10	3.2e-09	1.6e-08	8e-08	4e-07	2e-06	1e-05	M
MDAMB175VII	Paclitaxel	8013	7885	86	132	4551	4740	5022	4333	4886	4591	4596	4408	5131	4676	4610	4685	4310	4092	3887	3461	4007	3629	3582	3468	3319	3602	3852	3428	3555	3197	3165	3579	3378	3511	69	127	2946	8.53e-11	4.27e-10	2.13e-09	1.07e-08	5.33e-08	2.67e-07	1.33e-06	6.67e-06	3.33e-05	M
MDAMB175VII	Docetaxel	8014	7886	73	129	3748	4080	3859	3827	3900	4131	3958	4095	3880	3752	4110	3982	3521	3851	3467	3401	3065	3050	3070	2984	2817	2921	2626	3108	3113	2880	3059	3050	3227	2762	58	133	2403.5	2.56e-11	1.28e-10	6.4e-10	3.2e-09	1.6e-08	8e-08	4e-07	2e-06	1e-05	M
MDAMB175VII	Paclitaxel	8014	7886	73	129	3748	4080	3859	4099	4086	4051	3956	3683	4087	4081	3966	4035	3318	4040	3095	2754	2905	3058	2700	3162	2757	3094	3463	2675	2858	2773	2827	2756	2777	3169	58	133	2403.5	8.53e-11	4.27e-10	2.13e-09	1.07e-08	5.33e-08	2.67e-07	1.33e-06	6.67e-06	3.33e-05	M
MDAMB231	Docetaxel	8015	7887	91	135	3384	3411	4951	3133	3672	4373	3258	3052	3322	3719	4603	3965	1311	1842	2058	868	999	1294	966	937	773	738	860	777	941	937	733	864	861	736	45	96	635.5	2.56e-11	1.28e-10	6.4e-10	3.2e-09	1.6e-08	8e-08	4e-07	2e-06	1e-05	M
MDAMB231	Paclitaxel	8015	7887	91	135	3384	3411	4951	4090	3466	3881	3510	3494	3973	3504	2943	3058	1312	1459	1440	790	594	785	559	540	619	669	581	660	655	539	584	563	579	458	45	96	635.5	8.53e-11	4.27e-10	2.13e-09	1.07e-08	5.33e-08	2.67e-07	1.33e-06	6.67e-06	3.33e-05	M
MDAMB231	Docetaxel	8016	7888	68	110	3208	2547	2927	2671	2889	3674	2779	2101	2620	2539	3109	2772	1389	1380	1572	691	661	686	577	451	636	596	515	509	629	670	503	468	543	532	45	94	480.5	2.56e-11	1.28e-10	6.4e-10	3.2e-09	1.6e-08	8e-08	4e-07	2e-06	1e-05	M
MDAMB231	Paclitaxel	8016	7888	68	110	3208	2547	2927	2729	2394	2764	3320	2495	3214	2185	2419	2791	1077	947	958	441	485	441	399	395	341	348	392	468	393	362	418	319	298	263	45	94	480.5	8.53e-11	4.27e-10	2.13e-09	1.07e-08	5.33e-08	2.67e-07	1.33e-06	6.67e-06	3.33e-05	M
MDAMB231	Docetaxel	9636	9631	109	146	7609	7306	7885	8086	7828	8596	7610	7435	7793	6148	7139	6511	2173	3014	2469	1703	1627	1517	1310	1368	1460	1337	1455	1355	1591	1473	1824	1535	1512	1413	49	114	1292	2.56e-11	1.28e-10	6.4e-10	3.2e-09	1.6e-08	8e-08	4e-07	2e-06	1e-05	M
MDAMB231	Paclitaxel	9636	9631	109	146	7609	7306	7885	8549	8109	8235	8651	8225	9005	4326	5783	5073	2314	2085	2321	1152	1285	1321	1194	1186	916	1044	1119	1166	997	1179	1042	1085	1110	1010	49	114	1292	8.53e-11	4.27e-10	2.13e-09	1.07e-08	5.33e-08	2.67e-07	1.33e-06	6.67e-06	3.33e-05	M
MDAMB361	Docetaxel	8019	7896	124	179	9060	9348	8683	9260	9678	9460	10040	9385	9827	8764	9336	8871	8962	8777	8923	5831	5969	5439	3759	3489	3526	3175	2842	3217	3707	3618	3937	4986	5556	2547	88	150	4136.5	2.56e-11	1.28e-10	6.4e-10	3.2e-09	1.6e-08	8e-08	4e-07	2e-06	1e-05	M
MDAMB361	Paclitaxel	8019	7896	124	179	9060	9348	8683	9542	9629	9438	10250	8066	9309	9777	10070	9300	7400	6835	8247	4183	4611	4705	3257	5176	2804	3192	3259	3435	3444	2682	3206	2834	2890	3440	88	150	4136.5	8.53e-11	4.27e-10	2.13e-09	1.07e-08	5.33e-08	2.67e-07	1.33e-06	6.67e-06	3.33e-05	M
MDAMB361	Docetaxel	9656	9648	99	163	5891	6429	6167	6351	6240	5711	6376	6290	6375	6205	6320	6241	5202	5804	5590	3808	3789	3954	3183	3227	2826	2816	3127	3168	3405	3509	3351	4248	4219	3703	96	96	3949	2.56e-11	1.28e-10	6.4e-10	3.2e-09	1.6e-08	8e-08	4e-07	2e-06	1e-05	M
MDAMB361	Paclitaxel	9656	9648	99	163	5891	6429	6167	6441	6616	6727	6499	6103	6002	6257	6145	6537	4662	4920	4519	3577	3603	3679	3365	3050	2904	2929	2765	3229	2882	2701	2934	2796	2688	2610	96	96	3949	8.53e-11	4.27e-10	2.13e-09	1.07e-08	5.33e-08	2.67e-07	1.33e-06	6.67e-06	3.33e-05	M
MDAMB361	Docetaxel	10100	10095	87	150	4952	5224	5030	4979	4996	4865	4977	4974	4980	4873	5175	5073	4204	3736	3805	2831	3062	3096	2549	2252	2041	2049	1947	2017	2572	2549	2410	2955	3048	2705	64	125	2665.5	2.56e-11	1.28e-10	6.4e-10	3.2e-09	1.6e-08	8e-08	4e-07	2e-06	1e-05	M
MDAMB361	Paclitaxel	10100	10095	87	150	4952	5224	5030	5085	5152	5125	4730	5132	4942	5292	5065	5164	3667	4123	3640	2692	2927	2737	2259	2068	2019	2384	2251	2243	2324	1922	2220	1962	1873	2022	64	125	2665.5	8.53e-11	4.27e-10	2.13e-09	1.07e-08	5.33e-08	2.67e-07	1.33e-06	6.67e-06	3.33e-05	M
MDAMB415	Docetaxel	8020	7897	61	100	2216	2295	2343	2230	2292	2278	2136	2316	2197	2131	2447	2157	1570	1892	1670	1595	1374	1576	1203	1328	1285	1274	1312	1482	1508	1365	1327	1499	1316	1288	59	91	1308	2.56e-11	1.28e-10	6.4e-10	3.2e-09	1.6e-08	8e-08	4e-07	2e-06	1e-05	M
MDAMB415	Paclitaxel	8020	7897	61	100	2216	2295	2343	2359	2267	2411	2046	2153	2148	1948	2037	2226	1664	1676	1576	1523	1282	1574	1376	1197	1349	1493	1378	1325	1177	1169	1313	1211	1255	1304	59	91	1308	8.53e-11	4.27e-10	2.13e-09	1.07e-08	5.33e-08	2.67e-07	1.33e-06	6.67e-06	3.33e-05	M
MDAMB415	Docetaxel	9673	9664	74	131	2759	2957	3027	2939	2921	3026	2861	3151	3038	2594	3231	2920	2175	2350	2097	1893	1810	1659	1511	1452	1443	1433	1422	1571	1787	1577	1699	1944	1721	1475	74	127	1962.5	2.56e-11	1.28e-10	6.4e-10	3.2e-09	1.6e-08	8e-08	4e-07	2e-06	1e-05	M
MDAMB415	Paclitaxel	9673	9664	74	131	2759	2957	3027	3068	2695	2846	2792	2499	2863	2749	2767	2740	2147	1877	1932	1684	1831	1728	1383	1649	1227	1647	1543	1324	1474	1340	1414	1234	1461	1659	74	127	1962.5	8.53e-11	4.27e-10	2.13e-09	1.07e-08	5.33e-08	2.67e-07	1.33e-06	6.67e-06	3.33e-05	M
MDAMB436	Docetaxel	8021	7898	81	129	5308	5972	4639	6115	5905	3450	5872	6312	5836	4657	5008	6158	5966	5634	4889	4405	4210	3971	2386	2585	1925	2088	2293	2519	2913	2840	2792	3410	3308	1569	75	135	2477	2.56e-11	1.28e-10	6.4e-10	3.2e-09	1.6e-08	8e-08	4e-07	2e-06	1e-05	M
MDAMB436	Paclitaxel	8021	7898	81	129	5308	5972	4639	5888	5869	5874	5836	4586	5041	6017	5785	5842	5984	5402	4259	2440	2665	2987	2320	1876	1895	1853	2269	2360	2312	1586	2433	1712	1668	2264	75	135	2477	8.53e-11	4.27e-10	2.13e-09	1.07e-08	5.33e-08	2.67e-07	1.33e-06	6.67e-06	3.33e-05	M
MDAMB436	Docetaxel	9703	10105	58	104	2612	3276	2311	3474	3109	1317	3028	3229	3074	2277	2117	3426	2809	2486	2034	1895	1949	1753	1615	1560	1159	1231	1398	1649	1654	1639	1612	1960	1880	905	59	125	2702	2.56e-11	1.28e-10	6.4e-10	3.2e-09	1.6e-08	8e-08	4e-07	2e-06	1e-05	M
MDAMB436	Paclitaxel	9703	10105	58	104	2612	3276	2311	3239	3125	3127	2906	2259	2316	3467	2961	3110	2955	2483	2058	1457	1665	1579	1551	1145	1258	1101	1433	1571	1556	1058	1435	1056	1090	1330	59	125	2702	8.53e-11	4.27e-10	2.13e-09	1.07e-08	5.33e-08	2.67e-07	1.33e-06	6.67e-06	3.33e-05	M
MDAMB436	Docetaxel	8022	7900	43	98	2483	1413	1677	1691	3112	1249	1952	2771	1526	1705	2361	2716	2559	2846	1249	1832	1756	1816	1437	1214	1287	965	1462	1487	1028	733	1529	1042	1466	872	54	94	1360	2.56e-11	1.28e-10	6.4e-10	3.2e-09	1.6e-08	8e-08	4e-07	2e-06	1e-05	M
MDAMB436	Paclitaxel	8022	7900	43	98	2483	1413	1677	2753	3013	2337	1571	1934	1845	2886	2098	3140	1589	2733	1594	1683	1992	1217	1265	623	1198	1194	1300	1568	1209	900	933	962	907	1175	54	94	1360	8.53e-11	4.27e-10	2.13e-09	1.07e-08	5.33e-08	2.67e-07	1.33e-06	6.67e-06	3.33e-05	M
MDAMB436	Docetaxel	9704	10266	64	127	2146	2789	2094	2895	2536	1443	2810	2882	2805	1774	2103	2750	2355	2386	2031	1915	1565	1484	1353	1519	1199	1151	1176	1436	1559	1403	1546	1652	1435	821	57	121	1496	2.56e-11	1.28e-10	6.4e-10	3.2e-09	1.6e-08	8e-08	4e-07	2e-06	1e-05	M
MDAMB436	Paclitaxel	9704	10266	64	127	2146	2789	2094	2847	2417	2911	2651	1711	2135	2450	2529	2720	2586	2102	1256	1254	1400	1631	1530	1297	1235	1069	1501	1364	1124	883	1300	749	750	1007	57	121	1496	8.53e-11	4.27e-10	2.13e-09	1.07e-08	5.33e-08	2.67e-07	1.33e-06	6.67e-06	3.33e-05	M
MDAMB453	Docetaxel	10117	10270	71	115	901	793	1152	843	812	2616	1153	1148	1090	648	2356	887	1110	902	1045	928	927	775	950	770	930	737	750	773	849	628	895	915	753	592	67	132	1197.5	2.56e-11	1.28e-10	6.4e-10	3.2e-09	1.6e-08	8e-08	4e-07	2e-06	1e-05	M
MDAMB453	Paclitaxel	10117	10270	71	115	901	793	1152	963	726	953	1143	756	1000	1102	984	862	862	760	655	817	963	954	813	1695	674	1551	1005	767	807	711	798	753	790	1099	67	132	1197.5	8.53e-11	4.27e-10	2.13e-09	1.07e-08	5.33e-08	2.67e-07	1.33e-06	6.67e-06	3.33e-05	M
MDAMB453	Docetaxel	8023	7903	79	147	4107	4055	4251	4206	3854	4172	3977	4170	3889	3646	4394	4349	2839	2962	3679	1171	1132	1095	866	945	935	949	794	895	985	923	1057	1259	1168	1048	52	118	1812.5	2.56e-11	1.28e-10	6.4e-10	3.2e-09	1.6e-08	8e-08	4e-07	2e-06	1e-05	M
MDAMB453	Paclitaxel	8023	7903	79	147	4107	4055	4251	4063	3664	3981	4006	3594	3840	3982	3992	4128	1894	1773	1870	872	910	938	835	835	767	923	922	864	867	823	860	863	1140	1302	52	118	1812.5	8.53e-11	4.27e-10	2.13e-09	1.07e-08	5.33e-08	2.67e-07	1.33e-06	6.67e-06	3.33e-05	M
MDAMB453	Docetaxel	9718	9708	89	138	3798	3002	4918	2992	4316	4400	4273	4218	4375	3063	4486	3333	3258	3272	3030	1786	1825	1923	1669	1521	1603	1454	1687	1639	1490	1224	1572	1578	1837	1465	66	123	1928.5	2.56e-11	1.28e-10	6.4e-10	3.2e-09	1.6e-08	8e-08	4e-07	2e-06	1e-05	M
MDAMB453	Paclitaxel	9718	9708	89	138	3798	3002	4918	4649	4339	4415	4401	3850	4157	4756	4150	4401	2062	3352	2802	1870	1756	2024	1682	1598	1643	1664	1504	1492	1567	1381	1437	1518	1453	1629	66	123	1928.5	8.53e-11	4.27e-10	2.13e-09	1.07e-08	5.33e-08	2.67e-07	1.33e-06	6.67e-06	3.33e-05	M
MDAMB453	Docetaxel	9731	9723	91	147	4840	5760	5266	6254	5780	4899	5912	6237	6074	5077	5524	6493	5867	5282	4773	3486	3825	2655	2509	1935	1624	1534	1482	1717	2219	2098	2288	2727	2620	2075	74	138	2985.5	2.56e-11	1.28e-10	6.4e-10	3.2e-09	1.6e-08	8e-08	4e-07	2e-06	1e-05	M
MDAMB453	Paclitaxel	9731	9723	91	147	4840	5760	5266	6176	5621	6333	6090	4836	4825	7009	5735	5679	4318	4476	4087	2252	2658	3235	2146	2276	1659	1982	2134	1775	2217	1844	1833	1944	1960	2176	74	138	2985.5	8.53e-11	4.27e-10	2.13e-09	1.07e-08	5.33e-08	2.67e-07	1.33e-06	6.67e-06	3.33e-05	M
MDAMB468	Docetaxel	8024	7907	81	138	5630	6303	5092	5640	5610	2145	6567	5917	5596	4232	5345	6187	2600	3136	4714	817	1093	914	413	405	385	422	411	439	587	631	640	787	824	327	53	110	1919.5	2.56e-11	1.28e-10	6.4e-10	3.2e-09	1.6e-08	8e-08	4e-07	2e-06	1e-05	M
MDAMB468	Paclitaxel	8024	7907	81	138	5630	6303	5092	6497	6380	5800	5446	4641	5960	6059	5924	5609	1772	1750	1033	415	515	454	460	270	398	369	394	443	394	256	440	308	316	390	53	110	1919.5	8.53e-11	4.27e-10	2.13e-09	1.07e-08	5.33e-08	2.67e-07	1.33e-06	6.67e-06	3.33e-05	M
MDAMB468	Docetaxel	9740	9735	54	103	2247	2786	2193	2798	2921	1041	2929	3229	3193	1530	1877	3099	1816	1554	1108	656	590	499	533	477	486	473	490	541	584	543	577	652	710	357	74	130	2757.5	2.56e-11	1.28e-10	6.4e-10	3.2e-09	1.6e-08	8e-08	4e-07	2e-06	1e-05	M
MDAMB468	Paclitaxel	9740	9735	54	103	2247	2786	2193	3153	2804	2937	2814	1490	2113	3250	2942	2944	1230	906	437	460	544	517	465	473	366	475	437	476	475	393	463	397	342	410	74	130	2757.5	8.53e-11	4.27e-10	2.13e-09	1.07e-08	5.33e-08	2.67e-07	1.33e-06	6.67e-06	3.33e-05	M
MDAMB468	Docetaxel	8025	7905	54	94	2406	3659	2408	3662	3747	1178	2730	3897	3013	1520	2772	3917	2141	2584	1626	533	519	502	258	224	232	251	270	307	325	321	290	364	350	65	76	122	2155	2.56e-11	1.28e-10	6.4e-10	3.2e-09	1.6e-08	8e-08	4e-07	2e-06	1e-05	M
MDAMB468	Paclitaxel	8025	7905	54	94	2406	3659	2408	3865	3765	3888	2630	1513	2431	3742	2874	3840	2037	1214	714	292	291	354	286	1296	214	260	245	261	234	629	276	288	276	227	76	122	2155	8.53e-11	4.27e-10	2.13e-09	1.07e-08	5.33e-08	2.67e-07	1.33e-06	6.67e-06	3.33e-05	M
MDAMB468	Docetaxel	8026	7906	62	113	4893	3955	3574	4412	3078	1453	5791	3506	5599	4390	939	4454	6517	4540	2969	814	1604	827	428	318	391	443	433	350	398	444	526	4062	684	472	77	122	2823	2.56e-11	1.28e-10	6.4e-10	3.2e-09	1.6e-08	8e-08	4e-07	2e-06	1e-05	M
MDAMB468	Paclitaxel	8026	7906	62	113	4893	3955	3574	3522	3018	2871	4518	551	5076	6476	6043	3467	4059	2701	2599	521	921	557	216	293	292	350	434	311	473	344	2227	288	666	2805	77	122	2823	8.53e-11	4.27e-10	2.13e-09	1.07e-08	5.33e-08	2.67e-07	1.33e-06	6.67e-06	3.33e-05	M
S1	Docetaxel	9746	10124	65	103	3042	3355	3428	3584	4358	3581	3387	4073	2444	2543	2548	3644	2403	2694	2272	1241	1134	1273	1138	955	1097	1069	1186	1246	1084	832	1104	1195	897	1098	46	109	832.5	2.56e-11	1.28e-10	6.4e-10	3.2e-09	1.6e-08	8e-08	4e-07	2e-06	1e-05	M
S1	Paclitaxel	9746	10124	65	103	3042	3355	3428	4209	3231	4289	3691	3067	3055	3337	2223	4255	2617	2542	1692	1409	1011	1172	1267	1154	921	1131	1173	1262	940	1202	909	936	908	1058	46	109	832.5	8.53e-11	4.27e-10	2.13e-09	1.07e-08	5.33e-08	2.67e-07	1.33e-06	6.67e-06	3.33e-05	M
SKBR3	Docetaxel	9762	9760	103	148	7292	8527	7686	8357	8511	8134	7500	7556	7640	8065	7652	7587	6676	6740	6491	2794	2654	6160	1189	1311	1347	1136	1379	1259	1326	1530	1174	2078	2410	2151	94	170	4011	2.56e-11	1.28e-10	6.4e-10	3.2e-09	1.6e-08	8e-08	4e-07	2e-06	1e-05	M
SKBR3	Paclitaxel	9762	9760	103	148	7292	8527	7686	7820	8621	7295	7770	7446	7719	7264	7543	8203	6007	6488	5678	1321	1114	1199	1264	1399	1328	1287	1071	1353	1184	1264	1247	1130	1185	894	94	170	4011	8.53e-11	4.27e-10	2.13e-09	1.07e-08	5.33e-08	2.67e-07	1.33e-06	6.67e-06	3.33e-05	M
SKBR3	Docetaxel	10133	10127	96	133	3954	4354	4805	4776	4232	5076	4961	5484	4709	3852	5111	4872	4842	4531	4153	3678	3279	3156	1355	1537	1562	1201	1320	1244	1408	1264	1505	1727	1561	1516	82	140	2794	2.56e-11	1.28e-10	6.4e-10	3.2e-09	1.6e-08	8e-08	4e-07	2e-06	1e-05	M
SKBR3	Paclitaxel	10133	10127	96	133	3954	4354	4805	4899	3851	4471	4782	3492	4457	4758	4649	4612	3684	3425	2548	1624	5034	1734	1631	1552	1400	1761	1499	1284	4674	1574	1242	1452	1456	1352	82	140	2794	8.53e-11	4.27e-10	2.13e-09	1.07e-08	5.33e-08	2.67e-07	1.33e-06	6.67e-06	3.33e-05	M
SKBR3	Docetaxel	9756	9759	125	153	7625	6668	7602	6791	7678	7683	8048	7995	7688	6543	7426	6829	6665	6954	6757	3378	2531	3499	1147	1103	1120	1017	1083	1224	884	986	1022	1335	1444	1324	83	155	3382	2.56e-11	1.28e-10	6.4e-10	3.2e-09	1.6e-08	8e-08	4e-07	2e-06	1e-05	M
SKBR3	Paclitaxel	9756	9759	125	153	7625	6668	7602	7923	7810	7601	8042	7402	8383	7984	7638	7849	4723	5948	5740	1354	1120	1126	1210	1168	1025	1234	1149	1227	1058	1052	1111	1040	1013	1078	83	155	3382	8.53e-11	4.27e-10	2.13e-09	1.07e-08	5.33e-08	2.67e-07	1.33e-06	6.67e-06	3.33e-05	M
SUM102PT	Docetaxel	9789	9781	45	101	92	78	100	72	143	89	59	70	95	92	121	75	89	95	87	67	75	83	78	75	78	61	85	74	88	69	68	54	67	69	35	47	399.5	2.56e-11	1.28e-10	6.4e-10	3.2e-09	1.6e-08	8e-08	4e-07	2e-06	1e-05	M
SUM102PT	Paclitaxel	9789	9781	45	101	92	78	100	73	86	79	82	88	80	78	89	75	88	102	71	101	91	84	108	86	96	84	107	87	80	71	98	69	95	69	35	47	399.5	8.53e-11	4.27e-10	2.13e-09	1.07e-08	5.33e-08	2.67e-07	1.33e-06	6.67e-06	3.33e-05	M
SUM1315MO2	Docetaxel	9805	9798	57	112	1489	1497	1597	3829	1561	1338	1733	1610	1641	1566	1427	1516	1298	1461	1273	957	1060	920	820	808	694	630	531	634	542	509	505	533	478	436	55	134	1813	2.56e-11	1.28e-10	6.4e-10	3.2e-09	1.6e-08	8e-08	4e-07	2e-06	1e-05	M
SUM1315MO2	Paclitaxel	9805	9798	57	112	1489	1497	1597	1439	1344	1470	1408	1539	1610	1457	1681	1675	1124	1122	1031	1002	1041	976	937	945	740	935	853	863	735	827	790	919	854	699	55	134	1813	8.53e-11	4.27e-10	2.13e-09	1.07e-08	5.33e-08	2.67e-07	1.33e-06	6.67e-06	3.33e-05	M
SUM1315MO2	Docetaxel	9813	10139	123	169	8899	9350	8928	9231	9695	8811	9095	9192	8692	8683	8621	9732	7424	8028	7215	4574	4952	5218	2965	2961	3102	2699	2743	2811	2941	3017	2865	3464	3259	3137	99	137	4989.5	2.56e-11	1.28e-10	6.4e-10	3.2e-09	1.6e-08	8e-08	4e-07	2e-06	1e-05	M
SUM1315MO2	Paclitaxel	9813	10139	123	169	8899	9350	8928	9494	9316	9423	9040	8816	9179	8890	8823	9601	6823	6781	6270	3450	3548	3743	2619	2622	2599	2839	2813	2692	2634	2575	2834	2565	2508	2528	99	137	4989.5	8.53e-11	4.27e-10	2.13e-09	1.07e-08	5.33e-08	2.67e-07	1.33e-06	6.67e-06	3.33e-05	M
SUM1315MO2	Docetaxel	9827	9797	72	109	2926	2479	3106	2431	3172	2880	2784	2796	2834	2421	2996	2236	2061	2280	1807	1225	1169	1306	791	842	783	632	592	669	584	557	583	577	604	571	65	129	2171	2.56e-11	1.28e-10	6.4e-10	3.2e-09	1.6e-08	8e-08	4e-07	2e-06	1e-05	M
SUM1315MO2	Paclitaxel	9827	9797	72	109	2926	2479	3106	3162	3296	3204	2916	2967	3022	2815	2443	2660	1280	1835	1675	1166	950	989	757	759	778	795	774	678	750	693	772	756	671	759	65	129	2171	8.53e-11	4.27e-10	2.13e-09	1.07e-08	5.33e-08	2.67e-07	1.33e-06	6.67e-06	3.33e-05	M
SUM149PT	Docetaxel	9840	9830	75	115	4423	3713	4614	3725	4973	4314	4752	4865	4846	3544	4460	3624	1610	1895	1546	1420	1456	1474	1048	930	995	755	860	895	1158	985	1182	1350	1876	1705	51	124	1181.5	2.56e-11	1.28e-10	6.4e-10	3.2e-09	1.6e-08	8e-08	4e-07	2e-06	1e-05	M
SUM149PT	Paclitaxel	9840	9830	75	115	4423	3713	4614	5106	4797	4932	4687	4715	4429	4854	4444	4568	1145	1961	1939	1133	1181	1279	977	874	929	836	841	885	811	814	801	895	832	839	51	124	1181.5	8.53e-11	4.27e-10	2.13e-09	1.07e-08	5.33e-08	2.67e-07	1.33e-06	6.67e-06	3.33e-05	M
SUM159PT	Docetaxel	9848	9844	98	129	7290	7687	6809	7954	7266	6656	7517	7657	7667	7327	6818	7398	3314	3749	2921	1027	976	849	911	887	787	819	692	960	1036	1108	924	947	1114	932	51	101	1374.5	2.56e-11	1.28e-10	6.4e-10	3.2e-09	1.6e-08	8e-08	4e-07	2e-06	1e-05	M
SUM159PT	Paclitaxel	9848	9844	98	129	7290	7687	6809	8466	7042	8107	7757	7147	6854	7303	6902	7255	3717	2913	3454	718	890	954	1322	740	761	647	701	770	434	515	445	261	218	178	51	101	1374.5	8.53e-11	4.27e-10	2.13e-09	1.07e-08	5.33e-08	2.67e-07	1.33e-06	6.67e-06	3.33e-05	M
SUM159PT	Docetaxel	8027	7918	65	106	4818	5473	3584	5711	3076	4991	5395	5530	4975	4802	4861	5643	4966	1335	3774	1706	1445	931	516	572	534	481	431	312	601	630	600	653	607	536	37	86	696.5	2.56e-11	1.28e-10	6.4e-10	3.2e-09	1.6e-08	8e-08	4e-07	2e-06	1e-05	M
SUM159PT	Paclitaxel	8027	7918	65	106	4818	5473	3584	4509	2900	5009	5238	1844	4940	5217	4771	3056	5309	1730	3968	473	764	625	423	465	317	246	501	236	457	398	479	344	462	240	37	86	696.5	8.53e-11	4.27e-10	2.13e-09	1.07e-08	5.33e-08	2.67e-07	1.33e-06	6.67e-06	3.33e-05	M
SUM185PE	Docetaxel	8028	7921	116	166	7278	7375	8127	7267	7964	7479	7792	7628	7240	7182	7997	7980	7426	7618	6735	6096	5483	6843	3872	4238	4246	4226	4572	5231	4733	4609	4825	5555	5055	4119	83	152	4654	2.56e-11	1.28e-10	6.4e-10	3.2e-09	1.6e-08	8e-08	4e-07	2e-06	1e-05	M
SUM185PE	Paclitaxel	8028	7921	116	166	7278	7375	8127	8396	7705	8227	7411	7604	7105	7550	7050	8010	7113	7188	6995	5069	4410	5092	4583	4240	4488	4468	4242	4437	4562	3629	4071	4106	4186	4626	83	152	4654	8.53e-11	4.27e-10	2.13e-09	1.07e-08	5.33e-08	2.67e-07	1.33e-06	6.67e-06	3.33e-05	M
SUM185PE	Docetaxel	10145	10146	125	182	5789	7361	6430	7628	7255	6583	6743	7035	2620	6353	8070	8251	6749	7501	5934	6662	5876	5454	4995	4886	4542	4013	4974	5427	6219	5745	5147	6764	5101	4280	79	128	3368.5	2.56e-11	1.28e-10	6.4e-10	3.2e-09	1.6e-08	8e-08	4e-07	2e-06	1e-05	M
SUM185PE	Paclitaxel	10145	10146	125	182	5789	7361	6430	7902	6500	7220	2549	5776	5756	6578	6011	7315	7276	6108	5791	5327	5172	5568	5464	5952	4034	5596	4964	5434	4630	3986	5237	4545	4288	4417	79	128	3368.5	8.53e-11	4.27e-10	2.13e-09	1.07e-08	5.33e-08	2.67e-07	1.33e-06	6.67e-06	3.33e-05	M
SUM229PE	Docetaxel	9873	9860	95	133	6026	6516	6071	6396	6426	5642	6606	6498	6275	5957	5962	6567	4561	4558	4035	1982	2155	2231	1832	1720	2104	1718	2062	1830	1775	2026	1815	1961	1669	1602	64	126	2141.5	2.56e-11	1.28e-10	6.4e-10	3.2e-09	1.6e-08	8e-08	4e-07	2e-06	1e-05	M
SUM229PE	Paclitaxel	9873	9860	95	133	6026	6516	6071	6704	6377	6694	6787	5749	6250	6744	6272	6942	3743	4240	3166	1883	1835	1938	1814	1782	1746	1741	2448	1921	1615	1601	1793	1683	1736	1805	64	126	2141.5	8.53e-11	4.27e-10	2.13e-09	1.07e-08	5.33e-08	2.67e-07	1.33e-06	6.67e-06	3.33e-05	M
SUM52PE	Docetaxel	9892	9889	74	132	5595	5914	5658	5674	5926	4875	5383	5647	5489	5665	4362	5369	2484	2511	2593	1918	1886	1661	1621	1533	1408	1459	1357	1614	1602	1588	1458	1893	1820	1618	65	135	2566.5	2.56e-11	1.28e-10	6.4e-10	3.2e-09	1.6e-08	8e-08	4e-07	2e-06	1e-05	M
SUM52PE	Paclitaxel	9892	9889	74	132	5595	5914	5658	6159	5967	5907	5394	5884	5169	4118	4254	5154	1976	1767	1894	1728	1758	1818	1688	1519	1338	1658	1718	1665	1450	1380	1475	1592	1479	1715	65	135	2566.5	8.53e-11	4.27e-10	2.13e-09	1.07e-08	5.33e-08	2.67e-07	1.33e-06	6.67e-06	3.33e-05	M
SUM52PE	Docetaxel	9886	9878	90	131	5323	5341	6049	5315	6087	5639	6020	5539	5287	4847	5227	5145	3147	3589	2981	1901	2054	2085	1356	1313	1215	1169	1281	1425	1469	1367	1477	1866	1930	1574	68	136	2253.5	2.56e-11	1.28e-10	6.4e-10	3.2e-09	1.6e-08	8e-08	4e-07	2e-06	1e-05	M
SUM52PE	Paclitaxel	9886	9878	90	131	5323	5341	6049	6368	6106	6105	5701	5445	5588	5317	5137	6195	2557	2915	2643	1489	1485	1515	1221	1255	1123	1271	1103	1281	1142	1016	1215	1150	1090	1132	68	136	2253.5	8.53e-11	4.27e-10	2.13e-09	1.07e-08	5.33e-08	2.67e-07	1.33e-06	6.67e-06	3.33e-05	M
T47D	Docetaxel	9902	9897	102	150	5502	6363	5917	6184	6430	5634	6505	6748	6534	6006	6223	6841	4728	4710	4498	2955	3068	3267	2999	3212	2805	2783	3151	3081	3427	3324	3376	4331	4062	3364	101	153	4503	2.56e-11	1.28e-10	6.4e-10	3.2e-09	1.6e-08	8e-08	4e-07	2e-06	1e-05	M
T47D	Paclitaxel	9902	9897	102	150	5502	6363	5917	6186	6474	5979	6190	6114	5458	6252	6119	6249	4364	4240	4038	3301	3054	3019	3144	2978	2931	3111	2926	3201	3101	2967	2950	2823	2816	3190	101	153	4503	8.53e-11	4.27e-10	2.13e-09	1.07e-08	5.33e-08	2.67e-07	1.33e-06	6.67e-06	3.33e-05	M
T4	Docetaxel	9909	10147	77	118	5078	4295	4117	4610	5188	5295	5073	5303	4913	3569	3731	4095	1927	1902	1949	674	640	526	699	704	576	631	559	528	785	760	850	1001	1051	1032	53	115	1211.5	2.56e-11	1.28e-10	6.4e-10	3.2e-09	1.6e-08	8e-08	4e-07	2e-06	1e-05	M
T4	Paclitaxel	9909	10147	77	118	5078	4295	4117	4555	4102	4460	5347	4029	5132	4800	4100	4845	1471	1399	1774	470	636	615	550	656	452	641	616	481	653	532	709	553	500	619	53	115	1211.5	8.53e-11	4.27e-10	2.13e-09	1.07e-08	5.33e-08	2.67e-07	1.33e-06	6.67e-06	3.33e-05	M
UACC812	Docetaxel	9922	9913	111	181	8032	9475	8367	9534	8728	8511	8816	9197	8825	8374	7443	9281	7728	7253	7146	5727	5942	5925	5553	5977	5156	5298	5544	5825	6070	6707	6073	6875	7172	5706	106	171	5459	2.56e-11	1.28e-10	6.4e-10	3.2e-09	1.6e-08	8e-08	4e-07	2e-06	1e-05	M
UACC812	Paclitaxel	9922	9913	111	181	8032	9475	8367	9339	8670	9176	8290	7794	7752	8908	8528	8475	7314	6205	6530	5144	5937	5444	5776	4769	5383	5013	5191	5722	5974	5225	5927	5037	5135	5531	106	171	5459	8.53e-11	4.27e-10	2.13e-09	1.07e-08	5.33e-08	2.67e-07	1.33e-06	6.67e-06	3.33e-05	M
UACC812	Docetaxel	10160	10150	94	152	5744	5517	5108	5766	5445	5827	6148	5925	6079	4571	5777	5445	4743	4651	4434	3802	3856	3220	3969	3817	3641	3932	3446	3665	3956	4111	4293	4305	4364	3629	91	160	4149.5	2.56e-11	1.28e-10	6.4e-10	3.2e-09	1.6e-08	8e-08	4e-07	2e-06	1e-05	M
UACC812	Paclitaxel	10160	10150	94	152	5744	5517	5108	6068	5308	6046	6078	4524	6070	5625	6039	5131	4672	3822	3704	3084	3749	3727	3759	3681	2821	3624	3900	3714	3666	3237	3564	2951	3104	3938	91	160	4149.5	8.53e-11	4.27e-10	2.13e-09	1.07e-08	5.33e-08	2.67e-07	1.33e-06	6.67e-06	3.33e-05	M
UACC812	Docetaxel	10161	10151	157	108	5817	7263	6633	7770	6829	6052	6573	7563	6702	5833	7084	7573	5791	6095	5210	4984	4930	4654	4906	5471	4048	3440	4704	4946	5706	4957	5653	6178	5372	4127	104	173	5669.5	2.56e-11	1.28e-10	6.4e-10	3.2e-09	1.6e-08	8e-08	4e-07	2e-06	1e-05	M
UACC812	Paclitaxel	10161	10151	157	108	5817	7263	6633	7949	6349	7536	7124	5889	6142	6678	6326	6987	6432	5135	5139	4621	5076	5277	5273	4925	4374	4824	4498	4817	4941	4693	4877	4623	4954	5111	104	173	5669.5	8.53e-11	4.27e-10	2.13e-09	1.07e-08	5.33e-08	2.67e-07	1.33e-06	6.67e-06	3.33e-05	M
UACC812	Docetaxel	9928	10267	112	179	6558	5979	6391	6283	7208	6410	7602	8178	7808	5289	6927	6455	6637	6273	5225	4587	4178	3528	4595	4445	3870	3942	3065	4394	4372	3588	4865	4607	4854	4265	88	158	4772	2.56e-11	1.28e-10	6.4e-10	3.2e-09	1.6e-08	8e-08	4e-07	2e-06	1e-05	M
UACC812	Paclitaxel	9928	10267	112	179	6558	5979	6391	8042	7282	7828	7468	6455	6616	7549	7178	6683	4290	4071	4240	3503	4639	4496	4559	4251	3420	3990	4590	4263	4531	3599	4517	3424	3462	4293	88	158	4772	8.53e-11	4.27e-10	2.13e-09	1.07e-08	5.33e-08	2.67e-07	1.33e-06	6.67e-06	3.33e-05	M
UACC893	Docetaxel	8030	7928	79	133	4146	5466	4539	5527	5801	2779	5198	5551	4923	3531	4669	5481	5089	5309	3748	4249	4098	3667	2045	2189	1656	1366	1606	1851	1805	1792	1654	3405	3019	368	92	155	4275.5	2.56e-11	1.28e-10	6.4e-10	3.2e-09	1.6e-08	8e-08	4e-07	2e-06	1e-05	M
UACC893	Paclitaxel	8030	7928	79	133	4146	5466	4539	5558	5490	5561	4982	3351	4070	5374	4920	5430	4908	4013	2406	2008	2033	2376	1878	1552	1467	1693	1665	1908	1571	1205	1868	1470	1385	1843	92	155	4275.5	8.53e-11	4.27e-10	2.13e-09	1.07e-08	5.33e-08	2.67e-07	1.33e-06	6.67e-06	3.33e-05	M
UACC893	Docetaxel	10165	9953	68	130	3052	3768	2256	3630	3530	1848	3142	3284	3413	2816	2941	3183	3349	2765	2530	3007	3038	3514	3207	3774	2198	2476	3193	2877	3027	3561	2910	2809	3076	1172	75	129	2376.5	2.56e-11	1.28e-10	6.4e-10	3.2e-09	1.6e-08	8e-08	4e-07	2e-06	1e-05	M
UACC893	Paclitaxel	10165	9953	68	130	3052	3768	2256	2984	3627	2922	3467	2507	2738	3355	3554	3233	3302	3301	2697	2832	3285	2733	2842	3001	2866	2597	3165	3450	3313	2048	3666	2363	2567	3014	75	129	2376.5	8.53e-11	4.27e-10	2.13e-09	1.07e-08	5.33e-08	2.67e-07	1.33e-06	6.67e-06	3.33e-05	M
UACC893	Docetaxel	10168	9953	82	131	3035	3606	2915	3563	3336	2377	3722	3684	3691	2128	3549	4003	3781	3337	2899	3443	3672	2880	3572	3248	2323	2507	2924	2766	3696	3167	3366	3298	2957	97	75	129	2376.5	2.56e-11	1.28e-10	6.4e-10	3.2e-09	1.6e-08	8e-08	4e-07	2e-06	1e-05	M
UACC893	Paclitaxel	10168	9953	82	131	3035	3606	2915	3635	3192	3696	3819	2085	2740	4010	3576	3450	3634	3094	2215	2866	3692	3423	2962	3312	2446	2892	3432	3178	3503	1634	3419	2107	1983	3479	75	129	2376.5	8.53e-11	4.27e-10	2.13e-09	1.07e-08	5.33e-08	2.67e-07	1.33e-06	6.67e-06	3.33e-05	M
UACC893	Docetaxel	9949	9953	77	122	3064	3702	2793	4006	3875	1857	3808	3550	3673	2794	2829	4033	3542	3384	2666	2708	2632	2467	2088	1953	1791	1621	1868	2120	2274	2063	1835	2791	2577	1686	75	129	2376.5	2.56e-11	1.28e-10	6.4e-10	3.2e-09	1.6e-08	8e-08	4e-07	2e-06	1e-05	M
UACC893	Paclitaxel	9949	9953	77	122	3064	3702	2793	3823	3536	3715	3459	2577	2784	3691	3595	3849	3611	2853	2310	1767	2257	2035	1832	1879	1766	1873	1880	1965	1823	2570	1776	1711	1833	2095	75	129	2376.5	8.53e-11	4.27e-10	2.13e-09	1.07e-08	5.33e-08	2.67e-07	1.33e-06	6.67e-06	3.33e-05	M
UACC893	Docetaxel	9948	9933	80	135	5140	5686	4505	5729	5530	3451	5347	5741	5605	5236	4745	5742	5451	5118	4789	3526	4223	4150	2341	2472	2118	2106	2286	2203	2450	2526	2214	3561	3396	1977	81	141	3823	2.56e-11	1.28e-10	6.4e-10	3.2e-09	1.6e-08	8e-08	4e-07	2e-06	1e-05	M
UACC893	Paclitaxel	9948	9933	80	135	5140	5686	4505	5688	5710	5523	5106	5276	4827	5435	5624	5497	5210	4839	4064	2391	2191	2197	2203	1886	2222	2150	2206	2393	2274	1971	2253	2421	2222	2326	81	141	3823	8.53e-11	4.27e-10	2.13e-09	1.07e-08	5.33e-08	2.67e-07	1.33e-06	6.67e-06	3.33e-05	M
UACC893	Docetaxel	10170	9934	62	116	2547	3118	2308	3211	3239	2314	3035	3426	3140	2220	2522	3430	3160	2943	2692	3039	2819	2205	1924	2108	1812	1654	1603	1902	1847	1854	1887	2280	2164	1553	77	134	2437	2.56e-11	1.28e-10	6.4e-10	3.2e-09	1.6e-08	8e-08	4e-07	2e-06	1e-05	M
UACC893	Paclitaxel	10170	9934	62	116	2547	3118	2308	3352	2916	3073	3242	2177	2588	3312	3106	3135	2924	2247	2097	1869	2262	2040	1696	1830	1540	1687	2061	1840	1949	1665	1974	1689	1715	2099	77	134	2437	8.53e-11	4.27e-10	2.13e-09	1.07e-08	5.33e-08	2.67e-07	1.33e-06	6.67e-06	3.33e-05	M
ZR751	Docetaxel	8031	7931	99	167	4801	5770	5237	5528	5101	4394	5123	5144	5268	4867	5573	5155	4779	4901	4191	2640	2901	3345	1046	1213	960	847	1044	954	1080	1137	906	1179	1273	1198	88	131	5311	2.56e-11	1.28e-10	6.4e-10	3.2e-09	1.6e-08	8e-08	4e-07	2e-06	1e-05	M
ZR751	Paclitaxel	8031	7931	99	167	4801	5770	5237	5257	5995	5393	5167	4805	5142	4969	5097	5141	4443	4495	4391	1162	1292	1414	1187	990	1063	1189	979	1068	1084	1003	1053	1238	1258	828	88	131	5311	8.53e-11	4.27e-10	2.13e-09	1.07e-08	5.33e-08	2.67e-07	1.33e-06	6.67e-06	3.33e-05	M
ZR751	Docetaxel	8032	7932	133	178	9529	10290	9411	10330	10170	9409	10040	10300	9891	9115	9749	10820	8652	8927	9264	8411	7677	7597	6852	7166	6855	7642	6583	7325	8577	7479	7639	8313	7765	6502	112	172	5283	2.56e-11	1.28e-10	6.4e-10	3.2e-09	1.6e-08	8e-08	4e-07	2e-06	1e-05	M
ZR751	Paclitaxel	8032	7932	133	178	9529	10290	9411	10340	10420	10010	10320	8810	10460	9652	10800	9363	9078	7814	8160	6880	6718	7344	6477	6694	6132	6500	6737	6414	6492	6055	6231	5943	6073	6711	112	172	5283	8.53e-11	4.27e-10	2.13e-09	1.07e-08	5.33e-08	2.67e-07	1.33e-06	6.67e-06	3.33e-05	M
ZR751	Docetaxel	9963	9958	165	231	11316	11868	12219	11985	12210	11477	11782	11852	11844	11124	11634	12159	10765	11545	10308	10150	10047	9628	9580	9356	9305	9348	9493	10235	10063	9878	9976	9604	9324	8566	128	211	8310	2.56e-11	1.28e-10	6.4e-10	3.2e-09	1.6e-08	8e-08	4e-07	2e-06	1e-05	M
ZR751	Paclitaxel	9963	9958	165	231	11316	11868	12219	12059	12004	11932	12001	11065	11585	11592	11799	12299	10702	10057	9915	9033	9282	9281	8965	9348	8653	8982	8909	9021	9057	8771	8686	9487	9147	9665	128	211	8310	8.53e-11	4.27e-10	2.13e-09	1.07e-08	5.33e-08	2.67e-07	1.33e-06	6.67e-06	3.33e-05	M
ZR7530	Docetaxel	9968	9966	117	188	6337	6409	6625	6664	6902	6297	7152	6563	6939	6333	6823	7084	6124	6710	6422	5432	5253	5229	5456	5158	5218	5330	5111	5794	5590	5209	5691	5604	5299	4653	101	162	5341.5	2.56e-11	1.28e-10	6.4e-10	3.2e-09	1.6e-08	8e-08	4e-07	2e-06	1e-05	M
ZR7530	Paclitaxel	9968	9966	117	188	6337	6409	6625	7222	6876	6924	6907	6619	6728	6661	6895	7250	6481	5808	5736	5799	5376	5760	5790	5569	4940	5689	5470	5707	5110	5121	5012	5126	4725	5508	101	162	5341.5	8.53e-11	4.27e-10	2.13e-09	1.07e-08	5.33e-08	2.67e-07	1.33e-06	6.67e-06	3.33e-05	M
ZR75B	Docetaxel	9987	9997	116	184	7706	7805	7817	7790	7861	7586	7956	8575	8161	7284	8316	8176	7833	7547	7686	6656	6559	6199	6000	5794	5749	5564	5669	5621	5929	5535	5738	5750	5711	5179	99	157	4007.5	2.56e-11	1.28e-10	6.4e-10	3.2e-09	1.6e-08	8e-08	4e-07	2e-06	1e-05	M
ZR75B	Paclitaxel	9987	9997	116	184	7706	7805	7817	7632	7552	8154	7841	7377	7965	8822	7600	7913	6465	6518	6122	5780	6523	6202	5366	5850	5010	6348	5786	5369	5197	4917	4989	4864	4176	4230	99	157	4007.5	8.53e-11	4.27e-10	2.13e-09	1.07e-08	5.33e-08	2.67e-07	1.33e-06	6.67e-06	3.33e-05	M
ZR75B	Docetaxel	9995	9972	100	152	5686	6425	6199	6663	6661	5815	6287	6514	5894	5643	5962	6604	4354	5018	4368	4134	4176	3875	4021	3823	3664	3495	3660	3785	4163	4032	3993	4000	3750	3702	77	145	3088.5	2.56e-11	1.28e-10	6.4e-10	3.2e-09	1.6e-08	8e-08	4e-07	2e-06	1e-05	M
ZR75B	Paclitaxel	9995	9972	100	152	5686	6425	6199	6520	6446	6487	6396	5770	5764	6164	5547	5976	4440	4188	3962	3815	3874	3881	3643	3651	3389	4241	3623	3662	3664	3585	3540	3395	3304	3588	77	145	3088.5	8.53e-11	4.27e-10	2.13e-09	1.07e-08	5.33e-08	2.67e-07	1.33e-06	6.67e-06	3.33e-05	M
600MPE	Vinorelbine	9108	9118	72	111	3675	3438	3977	3638	3535	3732	3645	3830	3639	2502	2429	2317	2810	3009	2340	2583	2990	2566	2784	2938	3372	2245	2154	2360	113	115	122	116	62	128	59	113	1757.5	1.19e-09	5.93e-09	2.97e-08	1.48e-07	7.42e-07	3.71e-06	1.85e-05	9.27e-05	0.000463	M
HCC1143	Vinorelbine	8271	7810	82	130	4939	4272	5134	5243	4882	5144	1935	5110	4866	4751	5031	4390	4664	3741	4220	2287	2442	2315	2390	2328	2720	2589	2729	2871	2864	2683	2626	778	322	755	65	110	2469.5	1.19e-09	5.93e-09	2.97e-08	1.48e-07	7.42e-07	3.71e-06	1.85e-05	9.27e-05	0.000463	M
HCC202	Vinorelbine	8279	7844	57	115	1870	1746	1891	1853	1837	1696	1204	1982	1811	1746	1965	1974	1813	1917	1684	885	910	865	723	863	845	814	796	844	662	653	642	121	80	168	61	98	1514.5	1.19e-09	5.93e-09	2.97e-08	1.48e-07	7.42e-07	3.71e-06	1.85e-05	9.27e-05	0.000463	M
LY2	Vinorelbine	9526	9536	93	168	6967	8868	8687	8799	8818	9051	7132	8746	6732	2322	3028	2947	2617	2219	2071	2264	2326	2285	2562	3075	2789	1219	695	1178	256	239	243	244	123	217	83	146	3481.5	1.19e-09	5.93e-09	2.97e-08	1.48e-07	7.42e-07	3.71e-06	1.85e-05	9.27e-05	0.000463	M
MDAMB453	Vinorelbine	9712	9708	317	82	2931	3089	3101	1968	1547	1445	2239	802	833	1078	857	907	2481	880	1419	1734	1897	1289	1546	763	1146	1110	1680	1030	158	113	96	100	68	74	66	123	1928.5	1.19e-09	5.93e-09	2.97e-08	1.48e-07	7.42e-07	3.71e-06	1.85e-05	9.27e-05	0.000463	M
SKBR3	Vinorelbine	9750	9759	92	179	8234	7686	8117	8187	8513	8103	8567	8471	8014	1123	1435	1431	1543	1758	1464	1893	2205	2092	2495	2734	2657	2789	2532	2691	711	556	578	269	128	235	83	155	3382	1.19e-09	5.93e-09	2.97e-08	1.48e-07	7.42e-07	3.71e-06	1.85e-05	9.27e-05	0.000463	M
SUM1315MO2	Vinorelbine	9821	9797	59	120	2996	2624	2971	4209	2383	2215	2273	1909	1556	836	1028	924	604	638	537	539	526	604	529	555	513	441	337	431	104	83	93	100	58	126	65	129	2171	1.19e-09	5.93e-09	2.97e-08	1.48e-07	7.42e-07	3.71e-06	1.85e-05	9.27e-05	0.000463	M
SUM149PT	Vinorelbine	9834	9830	63	122	3790	3356	3914	3703	3666	3347	3332	3090	2646	953	1098	976	928	961	704	971	1038	896	1149	1053	1224	709	581	867	121	97	124	115	67	138	51	124	1181.5	1.19e-09	5.93e-09	2.97e-08	1.48e-07	7.42e-07	3.71e-06	1.85e-05	9.27e-05	0.000463	M
SUM52PE	Vinorelbine	9881	9878	80	148	5378	5122	6838	5861	5830	5902	5129	5216	4949	1238	1638	1582	1838	2083	1446	1869	2211	1975	1990	1987	2428	1723	1413	1795	246	232	275	173	93	169	68	136	2253.5	1.19e-09	5.93e-09	2.97e-08	1.48e-07	7.42e-07	3.71e-06	1.85e-05	9.27e-05	0.000463	M
AU565	CPT-11	8203	7793	63	118	6449	6405	6773	6322	7141	6452	6176	6326	5595	6036	6080	6776	6499	7293	6563	6407	6726	6372	5374	5350	4827	2349	1989	2507	891	951	819	668	609	574	70	131	2574	1.89e-10	9.45e-10	4.72e-09	2.36e-08	1.18e-07	5.9e-07	2.95e-06	1.48e-05	7.38e-05	M
AU565	Doxorubicin	8203	7793	63	118	6449	6405	6773	6380	7391	6380	5899	6407	6727	3221	5670	7213	6372	6325	6053	3306	4048	3505	967	802	791	169	157	188	153	123	180	130	121	129	70	131	2574	2.21e-10	1.1e-09	5.52e-09	2.76e-08	1.38e-07	6.9e-07	3.45e-06	1.72e-05	8.62e-05	M
AU565	Topotecan	8203	7793	63	118	6449	6405	6773	6495	5864	6650	6721	6155	6251	4281	4181	4707	1262	1137	1201	679	594	695	546	583	510	562	573	580	518	476	539	506	482	465	70	131	2574	2.79e-10	1.4e-09	6.99e-09	3.49e-08	1.75e-07	8.73e-07	4.37e-06	2.18e-05	0.000109	M
BT483	CPT-11	8222	7801	68	124	4051	4547	4463	4387	4286	4194	4211	4239	4265	4057	4076	4102	4104	4747	4049	4284	4269	4273	3971	3966	4028	3547	5207	3491	3475	3361	2944	2941	2347	2342	68	113	2814	1.89e-10	9.45e-10	4.72e-09	2.36e-08	1.18e-07	5.9e-07	2.95e-06	1.48e-05	7.38e-05	M
BT483	Doxorubicin	8222	7801	68	124	4051	4547	4463	4014	4430	4121	4255	4240	4145	3501	4230	4198	4390	4010	3824	3548	3768	3941	3149	2861	3151	1572	1585	1574	2584	2742	2594	1327	916	1537	68	113	2814	2.21e-10	1.1e-09	5.52e-09	2.76e-08	1.38e-07	6.9e-07	3.45e-06	1.72e-05	8.62e-05	M
BT483	Topotecan	8222	7801	68	124	4051	4547	4463	4670	4198	4281	4276	3740	4367	3690	3751	3867	3374	3549	3778	3029	2978	2840	2737	2785	2639	1973	1873	1977	1163	1202	1022	1225	1252	1276	68	113	2814	2.79e-10	1.4e-09	6.99e-09	3.49e-08	1.75e-07	8.73e-07	4.37e-06	2.18e-05	0.000109	M
HCC1143	CPT-11	8269	7810	83	126	4843	4453	4934	3966	4776	4790	4892	4973	5088	4251	5447	4541	4976	5002	4985	5037	5022	5149	5034	5123	5033	4604	4890	4850	3215	3252	3622	1543	2007	1664	65	110	2469.5	1.89e-10	9.45e-10	4.72e-09	2.36e-08	1.18e-07	5.9e-07	2.95e-06	1.48e-05	7.38e-05	M
HCC1143	Doxorubicin	8269	7810	83	126	4843	4453	4934	5251	4855	5289	4677	4749	4823	5218	5063	4972	4495	5088	4949	4652	4947	5125	2245	1293	1755	738	734	779	592	498	552	231	206	248	65	110	2469.5	2.21e-10	1.1e-09	5.52e-09	2.76e-08	1.38e-07	6.9e-07	3.45e-06	1.72e-05	8.62e-05	M
HCC1143	Topotecan	8269	7810	83	126	4843	4453	4934	5069	4868	5223	4768	5190	4688	5083	4957	4615	4506	4625	4164	4003	3767	3854	2815	2219	2767	1926	1873	2208	1107	1071	1072	668	780	627	65	110	2469.5	2.79e-10	1.4e-09	6.99e-09	3.49e-08	1.75e-07	8.73e-07	4.37e-06	2.18e-05	0.000109	M
HCC1395	CPT-11	8326	7813	38	89	545	517	604	518	563	518	561	633	540	533	699	626	602	656	540	646	645	599	555	128	326	251	415	505	337	307	239	170	137	66	42	88	340.5	1.89e-10	9.45e-10	4.72e-09	2.36e-08	1.18e-07	5.9e-07	2.95e-06	1.48e-05	7.38e-05	M
HCC1395	Doxorubicin	8326	7813	38	89	545	517	604	604	472	660	595	582	382	583	481	630	623	610	560	594	609	624	424	326	407	229	226	232	131	110	144	86	77	106	42	88	340.5	2.21e-10	1.1e-09	5.52e-09	2.76e-08	1.38e-07	6.9e-07	3.45e-06	1.72e-05	8.62e-05	M
HCC1395	Topotecan	8326	7813	38	89	545	517	604	540	478	571	546	531	567	555	410	532	356	359	330	320	328	375	285	311	305	158	93	172	122	112	122	97	102	169	42	88	340.5	2.79e-10	1.4e-09	6.99e-09	3.49e-08	1.75e-07	8.73e-07	4.37e-06	2.18e-05	0.000109	M
HCC1395	CPT-11	8332	7816	3280	3621	3651	4003	4227	3991	3985	3336	3700	4116	3766	7858	4115	3954	3963	3808	3542	3852	3629	3992	3842	3796	2810	3470	3888	2759	3671	2378	3640	3837	2853	72	50	129	1751	1.89e-10	9.45e-10	4.72e-09	2.36e-08	1.18e-07	5.9e-07	2.95e-06	1.48e-05	7.38e-05	M
HCC1395	Doxorubicin	8332	7816	3280	3621	3651	4003	4227	4143	4126	4023	4174	2511	3453	3892	3960	3888	3931	3871	15660	2945	2972	3119	2277	3694	2165	3724	2890	3449	2465	137	2635	4665	11910	1865	50	129	1751	2.21e-10	1.1e-09	5.52e-09	2.76e-08	1.38e-07	6.9e-07	3.45e-06	1.72e-05	8.62e-05	M
HCC1395	Topotecan	8332	7816	3280	3621	3651	4003	4227	3775	4061	4288	3415	3752	3017	2705	3111	2992	2144	2094	2132	2025	2094	1948	1333	1339	1330	840	508	523	591	315	1662	471	1293	315	50	129	1751	2.79e-10	1.4e-09	6.99e-09	3.49e-08	1.75e-07	8.73e-07	4.37e-06	2.18e-05	0.000109	M
HCC1419	CPT-11	8352	7821	122	182	9785	9275	9409	9221	9223	9286	8307	9252	8068	8113	9010	9256	7788	9592	10020	9042	9416	8629	9042	7561	10390	7906	8723	9347	8489	7020	6636	5467	2967	3824	99	183	5954	1.89e-10	9.45e-10	4.72e-09	2.36e-08	1.18e-07	5.9e-07	2.95e-06	1.48e-05	7.38e-05	M
HCC1419	Doxorubicin	8352	7821	122	182	9785	9275	9409	9163	8691	9580	8759	7885	9059	8634	7402	9009	9536	8919	7284	9141	9321	9777	6237	5499	5016	2152	2949	2251	2143	1419	2088	5253	8626	304	99	183	5954	2.21e-10	1.1e-09	5.52e-09	2.76e-08	1.38e-07	6.9e-07	3.45e-06	1.72e-05	8.62e-05	M
HCC1419	Topotecan	8352	7821	122	182	9785	9275	9409	8559	6688	8714	7587	9269	6510	6667	9028	10610	8828	8836	7542	6689	7927	8645	5355	5076	5365	2457	1898	2405	1259	1326	1503	1412	1232	1480	99	183	5954	2.79e-10	1.4e-09	6.99e-09	3.49e-08	1.75e-07	8.73e-07	4.37e-06	2.18e-05	0.000109	M
HCC1419	CPT-11	8353	7820	124	175	7624	7915	7684	8130	8154	7248	8498	8135	8598	7442	8792	8336	8226	8049	8230	7654	8942	7205	9013	7887	8201	8088	7168	8172	7729	6892	7406	3838	3197	2284	90	158	4850	1.89e-10	9.45e-10	4.72e-09	2.36e-08	1.18e-07	5.9e-07	2.95e-06	1.48e-05	7.38e-05	M
HCC1419	Doxorubicin	8353	7820	124	175	7624	7915	7684	8802	7274	8827	8753	6871	7723	8556	8444	7843	8353	7367	7060	8005	9022	9438	5838	4922	4014	2566	2813	2809	2641	2232	2279	498	255	614	90	158	4850	2.21e-10	1.1e-09	5.52e-09	2.76e-08	1.38e-07	6.9e-07	3.45e-06	1.72e-05	8.62e-05	M
HCC1419	Topotecan	8353	7820	124	175	7624	7915	7684	7970	8465	7990	7903	8738	8009	8206	8255	8624	7069	7590	7835	6701	6867	6721	4894	4664	4007	2016	2029	2340	1681	1649	1717	1643	1471	1656	90	158	4850	2.79e-10	1.4e-09	6.99e-09	3.49e-08	1.75e-07	8.73e-07	4.37e-06	2.18e-05	0.000109	M
HCC1569	CPT-11	8385	7825	65	129	2440	3218	2879	3195	3148	1558	3006	2771	2787	3122	2943	3398	3339	3081	2557	2680	3096	2803	3101	2814	2185	2620	2754	3287	3037	2840	2654	2728	2686	1983	52	96	1032.5	1.89e-10	9.45e-10	4.72e-09	2.36e-08	1.18e-07	5.9e-07	2.95e-06	1.48e-05	7.38e-05	M
HCC1569	Doxorubicin	8385	7825	65	129	2440	3218	2879	2961	3180	3227	3055	3224	2582	3304	2641	2972	3273	3133	3325	3160	3170	2643	2852	1992	2734	2503	2246	2266	1943	1460	1557	979	1041	1090	52	96	1032.5	2.21e-10	1.1e-09	5.52e-09	2.76e-08	1.38e-07	6.9e-07	3.45e-06	1.72e-05	8.62e-05	M
HCC1569	Topotecan	8385	7825	65	129	2440	3218	2879	2865	2517	2475	2700	3107	1945	2661	2742	3162	2910	2891	2781	2894	2689	2189	2186	2848	2536	1884	1689	2210	1518	1696	1586	665	757	786	52	96	1032.5	2.79e-10	1.4e-09	6.99e-09	3.49e-08	1.75e-07	8.73e-07	4.37e-06	2.18e-05	0.000109	M
HCC1937	CPT-11	8401	7833	5397	5544	5766	6093	5642	6316	5803	5614	5496	5944	5820	7874	5904	5836	5805	5891	5360	6012	5652	6178	5457	5991	5095	5454	4954	4427	4382	3659	3495	3608	1156	96	67	124	2365	1.89e-10	9.45e-10	4.72e-09	2.36e-08	1.18e-07	5.9e-07	2.95e-06	1.48e-05	7.38e-05	M
HCC1937	Doxorubicin	8401	7833	5397	5544	5766	6093	5642	6208	5898	5816	5504	2617	5973	5529	5813	5583	5245	5909	15620	4355	4301	4022	2481	5918	2533	1693	1633	1619	3177	155	1428	4696	11980	1330	67	124	2365	2.21e-10	1.1e-09	5.52e-09	2.76e-08	1.38e-07	6.9e-07	3.45e-06	1.72e-05	8.62e-05	M
HCC1937	Topotecan	8401	7833	5397	5544	5766	6093	5642	6243	5738	6173	5589	5817	5698	5532	5428	5497	4831	4393	4808	3954	4180	4166	2160	1956	1738	969	791	868	1723	1702	1537	1625	1278	1574	67	124	2365	2.79e-10	1.4e-09	6.99e-09	3.49e-08	1.75e-07	8.73e-07	4.37e-06	2.18e-05	0.000109	M
HCC1954	CPT-11	8416	7837	83	136	4589	5120	4740	5097	5336	3844	5256	5074	4574	4359	3706	5456	5162	5687	5608	5505	5358	4198	4853	4484	5574	5197	4312	4957	4097	3663	3196	393	375	252	49	102	1582	1.89e-10	9.45e-10	4.72e-09	2.36e-08	1.18e-07	5.9e-07	2.95e-06	1.48e-05	7.38e-05	M
HCC1954	Doxorubicin	8416	7837	83	136	4589	5120	4740	5206	4721	5190	4921	3834	5121	4792	4508	5203	4466	3743	3434	5782	3097	3078	1488	1402	690	316	3219	383	223	180	274	113	101	158	49	102	1582	2.21e-10	1.1e-09	5.52e-09	2.76e-08	1.38e-07	6.9e-07	3.45e-06	1.72e-05	8.62e-05	M
HCC1954	Topotecan	8416	7837	83	136	4589	5120	4740	4799	5305	4507	5215	3990	4461	6049	4854	5628	4221	3591	3994	3596	3623	3049	1427	1573	1622	567	473	556	319	315	386	247	169	251	49	102	1582	2.79e-10	1.4e-09	6.99e-09	3.49e-08	1.75e-07	8.73e-07	4.37e-06	2.18e-05	0.000109	M
HCC202	CPT-11	8276	7844	50	109	1596	1673	1944	1701	1716	1714	1794	1807	1760	1799	1706	1681	1662	1865	1809	1920	1615	1955	1641	1884	1649	1869	1795	1784	1830	1868	1810	1093	1270	1000	61	98	1514.5	1.89e-10	9.45e-10	4.72e-09	2.36e-08	1.18e-07	5.9e-07	2.95e-06	1.48e-05	7.38e-05	M
HCC202	Doxorubicin	8276	7844	50	109	1596	1673	1944	1683	1812	1809	1462	1739	1845	1638	1628	1667	1765	1982	1799	1729	1813	1909	1359	1091	1385	356	365	330	315	270	289	64	63	83	61	98	1514.5	2.21e-10	1.1e-09	5.52e-09	2.76e-08	1.38e-07	6.9e-07	3.45e-06	1.72e-05	8.62e-05	M
HCC202	Topotecan	8276	7844	50	109	1596	1673	1944	1837	1865	1805	1864	1689	1721	1914	1797	1778	2033	1874	1939	1853	1772	1778	1804	1660	1838	1308	1186	1406	687	747	668	522	465	553	61	98	1514.5	2.79e-10	1.4e-09	6.99e-09	3.49e-08	1.75e-07	8.73e-07	4.37e-06	2.18e-05	0.000109	M
HCC2185	CPT-11	8436	7849	89	141	4970	5521	5381	5450	5201	4654	5746	5395	5707	4974	5931	6010	5563	5326	5103	5193	5666	4918	5487	5023	4979	5067	4766	4788	5099	4179	4424	4578	3330	3708	76	152	3941.5	1.89e-10	9.45e-10	4.72e-09	2.36e-08	1.18e-07	5.9e-07	2.95e-06	1.48e-05	7.38e-05	M
HCC2185	Doxorubicin	8436	7849	89	141	4970	5521	5381	5912	5230	5343	5758	4751	4905	5271	5223	4953	5851	4540	4642	4298	5169	5195	3342	3840	3082	3008	3202	2947	3662	3092	1907	2740	176	2876	76	152	3941.5	2.21e-10	1.1e-09	5.52e-09	2.76e-08	1.38e-07	6.9e-07	3.45e-06	1.72e-05	8.62e-05	M
HCC2185	Topotecan	8436	7849	89	141	4970	5521	5381	5355	5589	5555	4888	5544	4810	5159	6013	5803	4247	4305	4626	4183	3754	3997	3835	3808	3435	3200	3133	3410	2821	2813	2990	2546	1955	2653	76	152	3941.5	2.79e-10	1.4e-09	6.99e-09	3.49e-08	1.75e-07	8.73e-07	4.37e-06	2.18e-05	0.000109	M
HCC3153	CPT-11	8452	7853	91	123	4374	4295	4508	4437	4488	4229	4385	4394	4687	4203	4515	4610	4125	4717	4507	4696	4355	4593	4543	4154	4389	4169	3992	4315	3534	3393	3345	1113	1639	643	58	103	1779	1.89e-10	9.45e-10	4.72e-09	2.36e-08	1.18e-07	5.9e-07	2.95e-06	1.48e-05	7.38e-05	M
HCC3153	Doxorubicin	8452	7853	91	123	4374	4295	4508	4936	4546	4895	4505	3960	4396	4199	4655	4388	4399	4110	3717	3641	3745	3546	2172	1738	1637	603	449	353	218	204	285	1310	319	208	58	103	1779	2.21e-10	1.1e-09	5.52e-09	2.76e-08	1.38e-07	6.9e-07	3.45e-06	1.72e-05	8.62e-05	M
HCC3153	Topotecan	8452	7853	91	123	4374	4295	4508	4550	4617	4651	4246	4626	4383	4344	4633	4025	3678	3746	3598	3073	3295	3374	2143	2280	2079	732	664	784	543	461	495	405	366	454	58	103	1779	2.79e-10	1.4e-09	6.99e-09	3.49e-08	1.75e-07	8.73e-07	4.37e-06	2.18e-05	0.000109	M
HCC38	CPT-11	10239	10268	58	107	2363	2556	2606	2807	2523	3826	2827	2788	2756	2063	3247	2657	2856	2613	2372	2424	2493	1774	1368	896	976	363	299	273	186	177	187	142	130	94	59	118	1053	1.89e-10	9.45e-10	4.72e-09	2.36e-08	1.18e-07	5.9e-07	2.95e-06	1.48e-05	7.38e-05	M
HCC38	Doxorubicin	10239	10268	58	107	2363	2556	2606	2879	2324	2488	2747	1926	2452	369	2533	2256	1785	1322	1277	292	318	355	309	367	192	274	215	210	217	92	146	168	123	173	59	118	1053	2.21e-10	1.1e-09	5.52e-09	2.76e-08	1.38e-07	6.9e-07	3.45e-06	1.72e-05	8.62e-05	M
HCC38	Topotecan	10239	10268	58	107	2363	2556	2606	2275	2491	2366	2248	3164	1755	1030	1066	1072	338	603	317	217	196	2812	168	257	146	214	192	202	200	255	227	211	163	338	59	118	1053	2.79e-10	1.4e-09	6.99e-09	3.49e-08	1.75e-07	8.73e-07	4.37e-06	2.18e-05	0.000109	M
HS578T	CPT-11	8470	7863	84	128	4099	5003	5217	5063	5379	4784	4820	5073	4588	4772	5522	5098	4423	5542	4818	4986	4965	4703	5301	4638	4844	4323	4905	5776	4892	4745	4598	4016	3883	3477	66	130	1797	1.89e-10	9.45e-10	4.72e-09	2.36e-08	1.18e-07	5.9e-07	2.95e-06	1.48e-05	7.38e-05	M
HS578T	Doxorubicin	8470	7863	84	128	4099	5003	5217	5368	5344	5386	5076	5043	4560	4909	4649	5542	4895	4862	4876	5347	4516	5244	3978	3929	3422	3017	3035	3618	641	507	583	615	589	648	66	130	1797	2.21e-10	1.1e-09	5.52e-09	2.76e-08	1.38e-07	6.9e-07	3.45e-06	1.72e-05	8.62e-05	M
HS578T	Topotecan	8470	7863	84	128	4099	5003	5217	4916	4931	5211	4737	5643	4228	4638	4924	4863	4935	4462	4936	4537	4449	3990	4278	4449	4245	3702	3078	3990	3551	3410	3655	1980	2090	1757	66	130	1797	2.79e-10	1.4e-09	6.99e-09	3.49e-08	1.75e-07	8.73e-07	4.37e-06	2.18e-05	0.000109	M
MCF10A	CPT-11	8482	7870	70	106	4523	4963	5041	3112	5161	4561	4713	5025	4553	5310	4985	4885	4589	4796	4454	4471	4189	4398	3547	3429	3351	2500	2685	2785	1775	1784	1656	577	653	605	53	96	1206	1.89e-10	9.45e-10	4.72e-09	2.36e-08	1.18e-07	5.9e-07	2.95e-06	1.48e-05	7.38e-05	M
MCF10A	Doxorubicin	8482	7870	70	106	4523	4963	5041	5046	4834	5345	4901	4245	4595	4245	4318	5034	4060	4353	3788	3591	3482	3829	595	315	145	131	117	143	100	93	133	101	107	114	53	96	1206	2.21e-10	1.1e-09	5.52e-09	2.76e-08	1.38e-07	6.9e-07	3.45e-06	1.72e-05	8.62e-05	M
MCF10A	Topotecan	8482	7870	70	106	4523	4963	5041	4817	4565	4929	4354	4150	4600	3839	3802	3852	3432	3071	3333	2583	2489	2307	1175	1129	1159	211	185	221	147	139	148	141	60	134	53	96	1206	2.79e-10	1.4e-09	6.99e-09	3.49e-08	1.75e-07	8.73e-07	4.37e-06	2.18e-05	0.000109	M
MCF10F	CPT-11	8496	7872	3207	3351	3646	3500	3552	3514	3526	3171	3531	3651	3567	8057	3249	3478	3531	3409	3413	3218	3588	3625	3058	3343	2774	2555	2612	2523	1908	2020	2038	1016	1132	71	55	110	1090	1.89e-10	9.45e-10	4.72e-09	2.36e-08	1.18e-07	5.9e-07	2.95e-06	1.48e-05	7.38e-05	M
MCF10F	Doxorubicin	8496	7872	3207	3351	3646	3500	3552	3299	3426	3275	3148	2577	3436	3456	3634	3264	3451	3570	16040	2846	2920	2805	2623	2396	2543	130	111	141	135	143	162	4782	12230	120	55	110	1090	2.21e-10	1.1e-09	5.52e-09	2.76e-08	1.38e-07	6.9e-07	3.45e-06	1.72e-05	8.62e-05	M
MCF10F	Topotecan	8496	7872	3207	3351	3646	3500	3552	3595	3590	3497	3247	3169	3214	3182	3033	3175	2797	2884	2928	2587	2535	2628	1799	1761	1610	1347	1308	1247	528	502	460	221	1388	208	55	110	1090	2.79e-10	1.4e-09	6.99e-09	3.49e-08	1.75e-07	8.73e-07	4.37e-06	2.18e-05	0.000109	M
MCF7	CPT-11	8506	7875	78	126	3265	3538	3670	3191	4033	3383	3449	3481	3439	3725	4055	3349	3279	4224	3562	3427	3319	4062	3543	3629	3503	2923	3446	3183	3037	2775	2344	510	560	315	47	100	1279.5	1.89e-10	9.45e-10	4.72e-09	2.36e-08	1.18e-07	5.9e-07	2.95e-06	1.48e-05	7.38e-05	M
MCF7	Doxorubicin	8506	7875	78	126	3265	3538	3670	3775	4111	3614	3808	3874	3642	3416	3568	3954	3388	3644	3573	3161	3134	3256	985	594	598	1364	1193	1252	1084	1145	1224	134	100	298	47	100	1279.5	2.21e-10	1.1e-09	5.52e-09	2.76e-08	1.38e-07	6.9e-07	3.45e-06	1.72e-05	8.62e-05	M
MCF7	Topotecan	8506	7875	78	126	3265	3538	3670	3895	3614	3976	3594	3399	3482	3506	3862	3223	3390	3580	3454	3127	3035	3084	2873	3137	2754	1466	1149	1463	564	454	564	741	612	669	47	100	1279.5	2.79e-10	1.4e-09	6.99e-09	3.49e-08	1.75e-07	8.73e-07	4.37e-06	2.18e-05	0.000109	M
MDAMB134VI	CPT-11	8522	7877	4099	4054	4285	5292	4578	4946	4632	4339	4739	5197	4687	7588	4885	4787	4617	4500	4188	4944	4840	4599	4100	4407	3417	3118	3051	3046	2782	2969	2697	2443	2530	78	80	141	3054	1.89e-10	9.45e-10	4.72e-09	2.36e-08	1.18e-07	5.9e-07	2.95e-06	1.48e-05	7.38e-05	M
MDAMB134VI	Doxorubicin	8522	7877	4099	4054	4285	5292	4578	5467	4677	5115	4477	2357	4289	5077	4787	4580	5074	4838	15320	4687	4589	4584	4097	4241	3711	1483	1652	1363	425	138	457	4474	11360	335	80	141	3054	2.21e-10	1.1e-09	5.52e-09	2.76e-08	1.38e-07	6.9e-07	3.45e-06	1.72e-05	8.62e-05	M
MDAMB134VI	Topotecan	8522	7877	4099	4054	4285	5292	4578	4788	4489	5278	4564	4417	4382	3884	3759	4040	3520	3329	3647	2909	2839	3269	2555	2498	2430	1978	1635	1817	1362	1291	1278	1182	1241	1258	80	141	3054	2.79e-10	1.4e-09	6.99e-09	3.49e-08	1.75e-07	8.73e-07	4.37e-06	2.18e-05	0.000109	M
MDAMB134VI	CPT-11	8523	7876	77	139	4671	4536	4526	5115	5459	4231	4907	4792	4592	4392	4677	5219	4735	5491	4565	4783	4762	4447	4659	4333	4082	3430	3212	3436	3210	3035	3201	2983	3011	2570	61	117	2286	1.89e-10	9.45e-10	4.72e-09	2.36e-08	1.18e-07	5.9e-07	2.95e-06	1.48e-05	7.38e-05	M
MDAMB134VI	Doxorubicin	8523	7876	77	139	4671	4536	4526	4816	4608	4725	4718	4354	4415	4927	4594	4933	5020	4489	4446	4333	4780	4562	4194	3887	3602	1701	1575	1721	619	530	610	270	322	424	61	117	2286	2.21e-10	1.1e-09	5.52e-09	2.76e-08	1.38e-07	6.9e-07	3.45e-06	1.72e-05	8.62e-05	M
MDAMB134VI	Topotecan	8523	7876	77	139	4671	4536	4526	4735	4627	4899	4322	4599	4660	4414	4499	3568	3182	3188	3721	3301	3245	3219	2958	2897	2788	2031	1958	2022	1541	1441	1505	1316	1321	1237	61	117	2286	2.79e-10	1.4e-09	6.99e-09	3.49e-08	1.75e-07	8.73e-07	4.37e-06	2.18e-05	0.000109	M
MDAMB175VII	CPT-11	8547	7886	78	143	3814	3824	3635	3888	3934	3771	4513	3838	4094	3607	4745	4277	3917	4169	4056	3922	3988	3659	4351	3707	4005	3582	3808	3811	4038	3689	3999	3938	1406	3079	58	133	2403.5	1.89e-10	9.45e-10	4.72e-09	2.36e-08	1.18e-07	5.9e-07	2.95e-06	1.48e-05	7.38e-05	M
MDAMB175VII	Doxorubicin	8547	7886	78	143	3814	3824	3635	4222	3682	4399	4296	3403	3833	3923	3771	3503	3239	3132	3194	3072	3230	3295	3017	742	1177	3204	1991	2784	2902	1963	2163	2213	3789	1928	58	133	2403.5	2.21e-10	1.1e-09	5.52e-09	2.76e-08	1.38e-07	6.9e-07	3.45e-06	1.72e-05	8.62e-05	M
MDAMB175VII	Topotecan	8547	7886	78	143	3814	3824	3635	4018	3763	4944	3980	4055	3708	3821	4407	4155	3774	3813	3499	2630	2439	2452	2737	2031	3882	1656	3129	1554	531	1877	732	1249	923	1499	58	133	2403.5	2.79e-10	1.4e-09	6.99e-09	3.49e-08	1.75e-07	8.73e-07	4.37e-06	2.18e-05	0.000109	M
MDAMB231	CPT-11	8561	7888	69	120	1419	1576	3440	1790	2736	4243	3158	3356	1482	1570	2278	3550	2615	3377	2265	2476	2144	2850	4055	2151	4535	4166	3416	2836	2615	2396	2268	459	307	216	45	94	480.5	1.89e-10	9.45e-10	4.72e-09	2.36e-08	1.18e-07	5.9e-07	2.95e-06	1.48e-05	7.38e-05	M
MDAMB231	Doxorubicin	8561	7888	69	120	1419	1576	3440	3402	3109	2297	3901	2714	2888	3885	2409	3931	2984	2470	1794	2317	2106	2477	706	602	440	350	390	325	147	124	139	84	77	127	45	94	480.5	2.21e-10	1.1e-09	5.52e-09	2.76e-08	1.38e-07	6.9e-07	3.45e-06	1.72e-05	8.62e-05	M
MDAMB231	Topotecan	8561	7888	69	120	1419	1576	3440	1350	1377	1541	3990	3408	1325	1539	3262	2540	3436	2945	2553	1869	2686	2376	1514	1813	1876	944	751	889	370	429	512	316	253	392	45	94	480.5	2.79e-10	1.4e-09	6.99e-09	3.49e-08	1.75e-07	8.73e-07	4.37e-06	2.18e-05	0.000109	M
MDAMB361	CPT-11	8592	7896	114	167	8457	9151	9014	8720	8728	8448	9437	8822	8938	8775	9529	9439	8542	9033	9278	8581	8895	8986	8841	9049	8474	8130	7824	7963	6244	5515	6141	4798	4332	4205	88	150	4136.5	1.89e-10	9.45e-10	4.72e-09	2.36e-08	1.18e-07	5.9e-07	2.95e-06	1.48e-05	7.38e-05	M
MDAMB361	Doxorubicin	8592	7896	114	167	8457	9151	9014	8680	9116	8625	9962	8850	9156	8841	9384	8607	9061	8167	7472	7127	7653	8087	4011	4108	2942	1969	2003	1975	2100	2244	2334	225	218	297	88	150	4136.5	2.21e-10	1.1e-09	5.52e-09	2.76e-08	1.38e-07	6.9e-07	3.45e-06	1.72e-05	8.62e-05	M
MDAMB361	Topotecan	8592	7896	114	167	8457	9151	9014	8724	9662	8474	9093	8358	8408	9544	9864	8676	7641	6983	7664	5111	5632	5703	4674	4606	4473	4130	4011	4264	3701	1943	1844	845	641	765	88	150	4136.5	2.79e-10	1.4e-09	6.99e-09	3.49e-08	1.75e-07	8.73e-07	4.37e-06	2.18e-05	0.000109	M
MDAMB415	CPT-11	8599	7897	58	101	2161	2204	2668	2000	2526	2181	2173	2110	2127	2141	2459	2077	2116	2570	2328	2279	2196	2396	2276	2257	2132	2144	2334	2308	1490	1408	1487	425	382	296	59	91	1308	1.89e-10	9.45e-10	4.72e-09	2.36e-08	1.18e-07	5.9e-07	2.95e-06	1.48e-05	7.38e-05	M
MDAMB415	Doxorubicin	8599	7897	58	101	2161	2204	2668	2309	2442	2388	2135	2355	2579	2067	2170	2380	2026	2332	2131	2422	2320	2261	1068	656	914	908	835	897	526	488	563	54	54	74	59	91	1308	2.21e-10	1.1e-09	5.52e-09	2.76e-08	1.38e-07	6.9e-07	3.45e-06	1.72e-05	8.62e-05	M
MDAMB415	Topotecan	8599	7897	58	101	2161	2204	2668	2320	2356	2212	2252	2281	2167	2118	2115	2145	2358	2450	2099	1609	1739	1576	1221	1251	1230	720	651	738	829	806	940	834	745	859	59	91	1308	2.79e-10	1.4e-09	6.99e-09	3.49e-08	1.75e-07	8.73e-07	4.37e-06	2.18e-05	0.000109	M
MDAMB436	CPT-11	8616	7900	52	105	2731	1328	826	1219	2912	1744	2859	2958	1798	1652	2201	1949	2797	2576	2693	2110	2901	2874	2432	1064	2134	2069	2246	2437	837	1273	1067	359	840	77	54	94	1360	1.89e-10	9.45e-10	4.72e-09	2.36e-08	1.18e-07	5.9e-07	2.95e-06	1.48e-05	7.38e-05	M
MDAMB436	Doxorubicin	8616	7900	52	105	2731	1328	826	2213	2498	2298	2490	2086	2631	2823	1341	2407	1940	2855	2108	1201	2643	2700	1262	1125	1811	963	1088	1136	1193	877	1550	665	616	735	54	94	1360	2.21e-10	1.1e-09	5.52e-09	2.76e-08	1.38e-07	6.9e-07	3.45e-06	1.72e-05	8.62e-05	M
MDAMB436	Topotecan	8616	7900	52	105	2731	1328	826	2957	1124	2741	2439	1959	1664	1441	2048	1503	1268	1357	765	1408	433	638	1091	369	683	870	839	805	874	753	732	864	413	997	54	94	1360	2.79e-10	1.4e-09	6.99e-09	3.49e-08	1.75e-07	8.73e-07	4.37e-06	2.18e-05	0.000109	M
MDAMB468	CPT-11	8641	7905	60	103	3295	4574	3474	4543	4608	1743	2852	4311	2518	1912	3396	4262	4077	4291	3420	4299	4108	3787	3635	4015	2399	2496	3655	4436	1714	2243	1380	404	413	47	76	122	2155	1.89e-10	9.45e-10	4.72e-09	2.36e-08	1.18e-07	5.9e-07	2.95e-06	1.48e-05	7.38e-05	M
MDAMB468	Doxorubicin	8641	7905	60	103	3295	4574	3474	4655	3814	4569	3618	1880	3169	4024	2595	4470	4397	5067	1895	3984	3647	4436	3133	997	1892	409	721	757	155	866	180	85	64	106	76	122	2155	2.21e-10	1.1e-09	5.52e-09	2.76e-08	1.38e-07	6.9e-07	3.45e-06	1.72e-05	8.62e-05	M
MDAMB468	Topotecan	8641	7905	60	103	3295	4574	3474	3639	2413	4229	3144	2776	2091	2355	2337	4163	3006	1464	3275	1338	1232	1531	656	576	614	586	410	639	595	501	738	547	73	327	76	122	2155	2.79e-10	1.4e-09	6.99e-09	3.49e-08	1.75e-07	8.73e-07	4.37e-06	2.18e-05	0.000109	M
MDAMB468	CPT-11	8642	7906	44	97	5050	6135	1578	6223	3320	2412	6964	6298	7089	3984	795	6149	5776	2021	4736	6294	6214	2827	5762	1200	4139	4950	3464	2601	3604	3886	5078	674	666	128	77	122	2823	1.89e-10	9.45e-10	4.72e-09	2.36e-08	1.18e-07	5.9e-07	2.95e-06	1.48e-05	7.38e-05	M
MDAMB468	Doxorubicin	8642	7906	44	97	5050	6135	1578	3407	2151	2950	6879	51	4985	6070	8489	2919	6348	3160	4240	3243	5884	2595	2102	4431	1117	81	1725	1379	787	278	805	897	107	177	77	122	2823	2.21e-10	1.1e-09	5.52e-09	2.76e-08	1.38e-07	6.9e-07	3.45e-06	1.72e-05	8.62e-05	M
MDAMB468	Topotecan	8642	7906	44	97	5050	6135	1578	2745	6873	3295	5156	5346	4715	6858	6998	7462	3005	63	5803	4393	1507	4485	446	963	3188	820	883	487	3286	1082	417	2606	42	834	77	122	2823	2.79e-10	1.4e-09	6.99e-09	3.49e-08	1.75e-07	8.73e-07	4.37e-06	2.18e-05	0.000109	M
S1	CPT-11	8678	7911	108	170	6466	6991	6237	7360	6973	6105	8297	8270	7011	6281	6994	7791	7723	7256	5686	8019	7742	7011	7780	6864	6790	6243	6271	6585	6847	6554	6921	6117	6049	4741	62	130	2283	1.89e-10	9.45e-10	4.72e-09	2.36e-08	1.18e-07	5.9e-07	2.95e-06	1.48e-05	7.38e-05	M
S1	Doxorubicin	8678	7911	108	170	6466	6991	6237	7183	7042	6895	7291	6553	6750	7714	7451	7139	7633	6451	5957	6114	7547	7156	5919	5967	5756	5442	4787	4411	604	458	648	834	835	1010	62	130	2283	2.21e-10	1.1e-09	5.52e-09	2.76e-08	1.38e-07	6.9e-07	3.45e-06	1.72e-05	8.62e-05	M
S1	Topotecan	8678	7911	108	170	6466	6991	6237	6696	6969	6903	5990	7052	6016	6904	7342	7423	6012	6103	6398	6310	5761	6388	5945	5939	5840	5825	4902	5539	4795	5780	4602	2057	1532	1972	62	130	2283	2.79e-10	1.4e-09	6.99e-09	3.49e-08	1.75e-07	8.73e-07	4.37e-06	2.18e-05	0.000109	M
SUM159PT	CPT-11	8694	7918	66	118	5583	6142	3535	3701	4800	5243	6010	6133	5733	5465	5343	5501	5433	3874	5872	6222	5881	5875	5888	2997	5623	3489	3857	3441	662	273	827	253	250	135	37	86	696.5	1.89e-10	9.45e-10	4.72e-09	2.36e-08	1.18e-07	5.9e-07	2.95e-06	1.48e-05	7.38e-05	M
SUM159PT	Doxorubicin	8694	7918	66	118	5583	6142	3535	5494	567	5284	5690	2842	5828	5820	5624	3075	4463	3333	5260	1229	2575	1577	539	582	438	230	439	494	331	252	341	91	103	123	37	86	696.5	2.21e-10	1.1e-09	5.52e-09	2.76e-08	1.38e-07	6.9e-07	3.45e-06	1.72e-05	8.62e-05	M
SUM159PT	Topotecan	8694	7918	66	118	5583	6142	3535	5781	5997	5570	5750	5625	2932	5514	5873	5874	2775	3393	2811	1050	647	792	545	509	3937	291	349	259	189	201	184	3569	4106	195	37	86	696.5	2.79e-10	1.4e-09	6.99e-09	3.49e-08	1.75e-07	8.73e-07	4.37e-06	2.18e-05	0.000109	M
ZR751	CPT-11	8755	7931	158	220	14090	15200	14080	13780	15710	13950	14610	14210	14170	14600	15510	15620	14760	15770	14530	13660	14580	13010	14400	12570	13110	11230	10540	10970	10320	7956	7378	6425	6256	5923	88	131	5311	1.89e-10	9.45e-10	4.72e-09	2.36e-08	1.18e-07	5.9e-07	2.95e-06	1.48e-05	7.38e-05	M
ZR751	Doxorubicin	8755	7931	158	220	14090	15200	14080	14260	14460	13880	13840	13140	14260	14190	13270	13990	12720	11710	12250	9803	10900	9471	7504	6887	6352	4157	3909	4179	5506	5210	5359	1386	924	1264	88	131	5311	2.21e-10	1.1e-09	5.52e-09	2.76e-08	1.38e-07	6.9e-07	3.45e-06	1.72e-05	8.62e-05	M
ZR751	Topotecan	8755	7931	158	220	14090	15200	14080	14280	13820	14670	14000	15230	13450	12440	12890	10960	10370	10630	11690	8952	7815	7790	6301	6931	5905	3933	4485	4190	3238	3239	3292	3062	2499	2777	88	131	5311	2.79e-10	1.4e-09	6.99e-09	3.49e-08	1.75e-07	8.73e-07	4.37e-06	2.18e-05	0.000109	M
600MPE	Carboplatin	9112	9118	66	108	3525	3385	3761	3316	3865	3515	3690	3778	3550	3167	3765	3474	3613	3702	3569	3678	3569	3517	3374	3184	3132	3118	3319	3472	1564	1198	1376	817	777	850	59	113	1757.5	3.45e-09	1.72e-08	8.62e-08	4.31e-07	2.15e-06	1.08e-05	5.39e-05	0.000269	0.00135	M
600MPE	Gemcitabine	9112	9118	66	108	3525	3385	3761	3685	3625	3773	3602	3567	3526	3028	3145	2873	2422	2503	2233	2344	2417	2379	2201	2168	2372	2113	2010	2277	2018	1972	2025	2056	1960	1980	59	113	1757.5	3.7e-10	1.85e-09	9.25e-09	4.62e-08	2.31e-07	1.16e-06	5.78e-06	2.89e-05	0.000144	M
600MPE	Oxaliplatin	9112	9118	66	108	3525	3385	3761	3898	3609	3853	3694	3586	3528	3621	3625	3726	3436	3628	3504	3386	3409	3459	3042	2889	2879	2506	2337	2319	933	876	920	795	911	859	59	113	1757.5	1.61e-09	8.05e-09	4.03e-08	2.01e-07	1.01e-06	5.03e-06	2.52e-05	0.000126	0.000629	M
AU565	Carboplatin	8205	7793	70	135	4855	5696	6173	5602	5560	5231	5227	5547	4925	5483	5774	5814	5220	5801	5417	5587	5488	5660	4278	4264	4197	1594	1779	1837	175	213	204	134	150	112	70	131	2574	3.45e-09	1.72e-08	8.62e-08	4.31e-07	2.15e-06	1.08e-05	5.39e-05	0.000269	0.00135	M
AU565	Gemcitabine	8205	7793	70	135	4855	5696	6173	5597	5464	5559	5172	5210	5345	4709	4680	5032	1148	1243	1340	830	821	856	925	1048	954	1065	955	1118	894	768	758	696	655	788	70	131	2574	3.7e-10	1.85e-09	9.25e-09	4.62e-08	2.31e-07	1.16e-06	5.78e-06	2.89e-05	0.000144	M
AU565	Oxaliplatin	8205	7793	70	135	4855	5696	6173	5859	5647	5807	5372	5096	5015	5429	5075	5663	5761	5689	4970	5584	5427	5628	3708	2698	3487	1354	1297	1138	137	139	153	155	162	165	70	131	2574	1.61e-09	8.05e-09	4.03e-08	2.01e-07	1.01e-06	5.03e-06	2.52e-05	0.000126	0.000629	M
BT549	Carboplatin	8232	7804	63	118	5032	5161	5104	5175	5246	5028	5212	5412	5083	4649	5285	5377	5279	5485	5297	5367	5442	4759	4767	4440	4488	2292	2117	2327	180	176	176	133	144	91	53	105	1020.5	3.45e-09	1.72e-08	8.62e-08	4.31e-07	2.15e-06	1.08e-05	5.39e-05	0.000269	0.00135	M
BT549	Gemcitabine	8232	7804	63	118	5032	5161	5104	5072	5105	5130	4902	5166	4795	2427	3051	2819	948	1090	950	601	631	674	641	663	677	629	541	634	523	530	589	538	546	575	53	105	1020.5	3.7e-10	1.85e-09	9.25e-09	4.62e-08	2.31e-07	1.16e-06	5.78e-06	2.89e-05	0.000144	M
BT549	Oxaliplatin	8232	7804	63	118	5032	5161	5104	5366	5115	5343	5262	4683	5161	5343	5131	5281	5295	4875	4717	4057	4393	4334	2937	2707	2643	957	636	826	204	175	231	106	108	135	53	105	1020.5	1.61e-09	8.05e-09	4.03e-08	2.01e-07	1.01e-06	5.03e-06	2.52e-05	0.000126	0.000629	M
BT549	Carboplatin	8242	7803	56	121	4203	4412	4442	4469	4496	4509	4313	4431	4678	4355	4276	4560	4109	4491	4651	4242	4502	4227	3532	3341	3502	943	871	1114	100	114	127	116	122	80	44	89	596	3.45e-09	1.72e-08	8.62e-08	4.31e-07	2.15e-06	1.08e-05	5.39e-05	0.000269	0.00135	M
BT549	Gemcitabine	8242	7803	56	121	4203	4412	4442	4490	4384	4025	4177	4103	3808	1472	1565	1451	517	517	553	371	351	384	410	445	392	318	309	298	316	293	306	304	258	355	44	89	596	3.7e-10	1.85e-09	9.25e-09	4.62e-08	2.31e-07	1.16e-06	5.78e-06	2.89e-05	0.000144	M
BT549	Oxaliplatin	8242	7803	56	121	4203	4412	4442	4543	4173	4735	4488	3926	4538	4530	4590	4338	4186	3245	3629	2262	2082	2207	1218	1353	1339	157	169	178	125	101	133	98	94	103	44	89	596	1.61e-09	8.05e-09	4.03e-08	2.01e-07	1.01e-06	5.03e-06	2.52e-05	0.000126	0.000629	M
BT549	Carboplatin	9208	10261	66	109	4928	4460	4804	4517	4369	4520	4828	4543	4834	4418	4370	5058	4320	4881	4818	4653	4398	4651	2994	3419	3639	1446	891	762	280	323	332	322	294	321	52	120	946	3.45e-09	1.72e-08	8.62e-08	4.31e-07	2.15e-06	1.08e-05	5.39e-05	0.000269	0.00135	M
BT549	Gemcitabine	9208	10261	66	109	4928	4460	4804	4677	4697	4880	4543	4252	4499	2588	2769	2538	1197	1153	1191	875	836	856	805	769	815	746	776	749	652	638	625	663	543	682	52	120	946	3.7e-10	1.85e-09	9.25e-09	4.62e-08	2.31e-07	1.16e-06	5.78e-06	2.89e-05	0.000144	M
BT549	Oxaliplatin	9208	10261	66	109	4928	4460	4804	4825	4433	5002	4865	4581	5167	4593	4815	4442	4314	4107	3727	2601	2965	2757	1380	1918	1317	203	3476	211	279	279	330	125	118	150	52	120	946	1.61e-09	8.05e-09	4.03e-08	2.01e-07	1.01e-06	5.03e-06	2.52e-05	0.000126	0.000629	M
CAMA1	Carboplatin	9214	9210	128	181	7164	7116	7596	7608	7401	7114	7221	7920	6862	7161	8009	7824	7424	7047	7065	7721	7554	7186	6997	7397	6846	6455	6386	6740	5281	5093	4695	561	484	325	101	168	3844.5	3.45e-09	1.72e-08	8.62e-08	4.31e-07	2.15e-06	1.08e-05	5.39e-05	0.000269	0.00135	M
CAMA1	Gemcitabine	9214	9210	128	181	7164	7116	7596	7290	6920	7286	7149	8102	6976	6126	6459	7161	5652	5844	5559	5499	5633	6000	5417	6155	5622	5392	4999	5004	4767	4496	4697	4803	4494	5445	101	168	3844.5	3.7e-10	1.85e-09	9.25e-09	4.62e-08	2.31e-07	1.16e-06	5.78e-06	2.89e-05	0.000144	M
CAMA1	Oxaliplatin	9214	9210	128	181	7164	7116	7596	7519	7489	7642	7095	7146	6975	7515	6852	7057	7329	6788	6688	5859	6114	6180	5979	5707	5528	5281	5052	4935	1438	991	1555	261	298	416	101	168	3844.5	1.61e-09	8.05e-09	4.03e-08	2.01e-07	1.01e-06	5.03e-06	2.52e-05	0.000126	0.000629	M
HBL100	Carboplatin	8252	7807	71	120	5890	5633	6486	5920	6197	5572	5814	6314	5954	5615	6352	6408	5967	6678	5846	5942	5970	5908	5675	5473	5128	4145	4323	4578	659	515	641	154	144	88	56	98	1397	3.45e-09	1.72e-08	8.62e-08	4.31e-07	2.15e-06	1.08e-05	5.39e-05	0.000269	0.00135	M
HBL100	Gemcitabine	8252	7807	71	120	5890	5633	6486	6311	6225	6015	5967	6007	6309	5809	5513	6094	1795	1445	1504	483	590	506	462	463	488	525	496	562	470	409	462	534	516	505	56	98	1397	3.7e-10	1.85e-09	9.25e-09	4.62e-08	2.31e-07	1.16e-06	5.78e-06	2.89e-05	0.000144	M
HBL100	Oxaliplatin	8252	7807	71	120	5890	5633	6486	6343	5852	6304	6025	6046	5730	6464	6022	6386	5966	5831	5813	4966	4829	5465	3214	3167	3001	1830	1700	1773	272	267	269	133	133	161	56	98	1397	1.61e-09	8.05e-09	4.03e-08	2.01e-07	1.01e-06	5.03e-06	2.52e-05	0.000126	0.000629	M
HCC1143	Carboplatin	8274	7810	75	123	4629	4078	5151	4038	5151	4724	4953	4963	4840	3894	5239	4261	4925	5381	5085	4820	4966	4953	5203	4894	4969	4468	4941	5370	575	606	1044	382	410	376	65	110	2469.5	3.45e-09	1.72e-08	8.62e-08	4.31e-07	2.15e-06	1.08e-05	5.39e-05	0.000269	0.00135	M
HCC1143	Gemcitabine	8274	7810	75	123	4629	4078	5151	4834	4800	4966	5345	5468	5225	2886	3250	2573	2853	2949	2172	2537	2742	2798	2293	2075	2573	2224	2220	2572	2160	2192	2398	2413	2211	2392	65	110	2469.5	3.7e-10	1.85e-09	9.25e-09	4.62e-08	2.31e-07	1.16e-06	5.78e-06	2.89e-05	0.000144	M
HCC1143	Oxaliplatin	8274	7810	75	123	4629	4078	5151	5223	4838	5224	4971	4670	4739	5151	4749	5163	4638	5335	5106	4798	4686	4975	4331	4226	4052	3159	3136	3032	666	571	645	340	329	391	65	110	2469.5	1.61e-09	8.05e-09	4.03e-08	2.01e-07	1.01e-06	5.03e-06	2.52e-05	0.000126	0.000629	M
HCC1187	Carboplatin	8318	7811	120	124	6752	7881	8661	8334	8296	6782	7499	8018	7004	6639	7808	8357	7389	8425	7242	7523	7464	7664	7260	6268	6350	1891	2317	2414	234	256	241	204	196	115	108	181	5778	3.45e-09	1.72e-08	8.62e-08	4.31e-07	2.15e-06	1.08e-05	5.39e-05	0.000269	0.00135	M
HCC1187	Gemcitabine	8318	7811	120	124	6752	7881	8661	7766	6807	7803	7124	7599	7462	7039	7571	8454	8677	8105	7830	6133	7841	6673	5287	6582	6330	4514	3947	5240	4740	4440	5685	5083	5154	5713	108	181	5778	3.7e-10	1.85e-09	9.25e-09	4.62e-08	2.31e-07	1.16e-06	5.78e-06	2.89e-05	0.000144	M
HCC1187	Oxaliplatin	8318	7811	120	124	6752	7881	8661	8237	7992	8376	7510	6704	6812	7651	7002	8053	7555	7175	5819	6007	5733	6010	626	707	1078	275	261	278	291	251	290	181	168	207	108	181	5778	1.61e-09	8.05e-09	4.03e-08	2.01e-07	1.01e-06	5.03e-06	2.52e-05	0.000126	0.000629	M
HCC1428	Carboplatin	9321	9294	78	122	3534	3617	3814	3624	3616	3454	3600	3832	3595	3649	3553	3854	3631	3864	3587	3756	3762	3569	3675	3606	3542	3407	3387	3720	2119	1897	1885	334	300	214	66	135	2250.5	3.45e-09	1.72e-08	8.62e-08	4.31e-07	2.15e-06	1.08e-05	5.39e-05	0.000269	0.00135	M
HCC1428	Gemcitabine	9321	9294	78	122	3534	3617	3814	3580	3611	3676	3558	3256	3427	3599	3718	3844	3585	3717	3732	3524	3697	3621	3712	3843	3824	3750	3651	3757	2901	3053	3192	2753	2723	2664	66	135	2250.5	3.7e-10	1.85e-09	9.25e-09	4.62e-08	2.31e-07	1.16e-06	5.78e-06	2.89e-05	0.000144	M
HCC1428	Oxaliplatin	9321	9294	78	122	3534	3617	3814	3686	3729	3639	3598	3778	3720	3659	3606	3746	3841	3772	3422	3693	3611	3576	3337	3222	3244	582	537	554	204	176	235	181	184	216	66	135	2250.5	1.61e-09	8.05e-09	4.03e-08	2.01e-07	1.01e-06	5.03e-06	2.52e-05	0.000126	0.000629	M
HCC1569	Carboplatin	8377	7825	66	116	3642	3651	3963	3449	3562	3287	4428	3599	3977	3400	3475	3469	3773	3847	4022	3844	3897	3905	3489	3257	3289	2500	2430	2466	1105	1069	1262	416	400	526	52	96	1032.5	3.45e-09	1.72e-08	8.62e-08	4.31e-07	2.15e-06	1.08e-05	5.39e-05	0.000269	0.00135	M
HCC1569	Gemcitabine	8377	7825	66	116	3642	3651	3963	3909	3017	3331	3444	3595	3000	2991	3346	2435	2503	2684	2196	2424	2556	2334	2226	2013	2278	2007	1803	1811	1666	1728	1815	1732	1654	1875	52	96	1032.5	3.7e-10	1.85e-09	9.25e-09	4.62e-08	2.31e-07	1.16e-06	5.78e-06	2.89e-05	0.000144	M
HCC1569	Oxaliplatin	8377	7825	66	116	3642	3651	3963	3545	3601	3669	4104	3562	3940	3880	4037	3694	2860	3258	3015	2585	2504	2636	2251	2560	2353	1350	1471	1389	1225	1120	1181	746	785	817	52	96	1032.5	1.61e-09	8.05e-09	4.03e-08	2.01e-07	1.01e-06	5.03e-06	2.52e-05	0.000126	0.000629	M
HCC1806	Carboplatin	8391	7829	76	133	8794	8861	8280	8592	8689	7775	9018	9302	8570	7845	8000	9024	8697	9125	8395	8192	8353	7746	5817	5979	5326	2218	1944	2161	176	197	250	155	162	89	65	113	2418	3.45e-09	1.72e-08	8.62e-08	4.31e-07	2.15e-06	1.08e-05	5.39e-05	0.000269	0.00135	M
HCC1806	Gemcitabine	8391	7829	76	133	8794	8861	8280	9220	8265	8690	5718	5833	4987	1132	1373	1275	810	864	853	787	823	984	804	954	806	791	725	745	720	733	735	716	607	755	65	113	2418	3.7e-10	1.85e-09	9.25e-09	4.62e-08	2.31e-07	1.16e-06	5.78e-06	2.89e-05	0.000144	M
HCC1806	Oxaliplatin	8391	7829	76	133	8794	8861	8280	8832	8670	8817	8684	8125	8466	9023	8687	8351	8042	7619	7922	5585	5879	6212	3401	3384	3050	2437	2214	2289	226	167	247	181	171	203	65	113	2418	1.61e-09	8.05e-09	4.03e-08	2.01e-07	1.01e-06	5.03e-06	2.52e-05	0.000126	0.000629	M
HCC1806	Carboplatin	9364	9376	69	118	5086	5875	5793	5867	5755	5703	5392	6472	5072	5880	5751	6055	5410	5573	5993	5775	5690	5914	4831	4346	4000	1626	1859	1633	179	175	194	172	181	134	76	133	1940	3.45e-09	1.72e-08	8.62e-08	4.31e-07	2.15e-06	1.08e-05	5.39e-05	0.000269	0.00135	M
HCC1806	Gemcitabine	9364	9376	69	118	5086	5875	5793	6445	5346	5315	3407	4466	3176	1270	1458	1343	978	1233	1320	1166	1078	1034	993	1350	1097	917	831	822	828	778	774	938	922	1072	76	133	1940	3.7e-10	1.85e-09	9.25e-09	4.62e-08	2.31e-07	1.16e-06	5.78e-06	2.89e-05	0.000144	M
HCC1806	Oxaliplatin	9364	9376	69	118	5086	5875	5793	5352	6634	5684	6136	6135	5748	5826	5554	5852	5232	6318	5807	4505	4724	4844	2448	3232	3116	2436	2200	1779	201	243	247	165	151	181	76	133	1940	1.61e-09	8.05e-09	4.03e-08	2.01e-07	1.01e-06	5.03e-06	2.52e-05	0.000126	0.000629	M
HCC1954	Carboplatin	8412	7839	34	89	793	995	818	1147	902	635	878	916	1033	815	778	906	939	950	993	992	963	906	1089	846	926	283	434	372	82	76	72	169	183	113	47	100	871.5	3.45e-09	1.72e-08	8.62e-08	4.31e-07	2.15e-06	1.08e-05	5.39e-05	0.000269	0.00135	M
HCC1954	Gemcitabine	8412	7839	34	89	793	995	818	884	966	888	999	832	901	1118	1214	1155	975	687	1166	1150	947	1033	1178	678	897	923	874	849	631	664	657	670	571	385	47	100	871.5	3.7e-10	1.85e-09	9.25e-09	4.62e-08	2.31e-07	1.16e-06	5.78e-06	2.89e-05	0.000144	M
HCC1954	Oxaliplatin	8412	7839	34	89	793	995	818	1075	882	896	951	824	889	1016	960	907	938	869	846	708	842	934	681	576	692	363	462	528	85	97	84	90	103	140	47	100	871.5	1.61e-09	8.05e-09	4.03e-08	2.01e-07	1.01e-06	5.03e-06	2.52e-05	0.000126	0.000629	M
HCC1954	Carboplatin	9397	9386	113	156	7266	7885	7361	8006	7532	5723	7748	7605	7058	7274	5811	7579	7288	7374	7103	7110	6533	7104	7007	7253	6372	4481	4866	4195	735	949	846	538	692	589	76	131	2668	3.45e-09	1.72e-08	8.62e-08	4.31e-07	2.15e-06	1.08e-05	5.39e-05	0.000269	0.00135	M
HCC1954	Gemcitabine	9397	9386	113	156	7266	7885	7361	8020	7525	7401	7898	6118	7469	6069	6664	6557	5817	5870	6312	5501	5760	6132	5689	5086	5563	5873	5450	5032	5462	5204	5501	5341	6556	4776	76	131	2668	3.7e-10	1.85e-09	9.25e-09	4.62e-08	2.31e-07	1.16e-06	5.78e-06	2.89e-05	0.000144	M
HCC1954	Oxaliplatin	9397	9386	113	156	7266	7885	7361	7437	7561	7485	7213	6437	7092	7425	7572	7591	6640	6340	6637	5298	5445	5536	4375	3742	4899	3379	3747	3753	1260	884	1212	505	515	567	76	131	2668	1.61e-09	8.05e-09	4.03e-08	2.01e-07	1.01e-06	5.03e-06	2.52e-05	0.000126	0.000629	M
HCC202	Carboplatin	9401	9402	71	132	2757	2679	3157	2776	3400	2778	2998	2981	2777	2715	2988	2740	3248	2876	2852	2830	2970	3915	2677	2423	2753	2126	1949	1846	366	393	2676	174	166	120	62	128	2279.5	3.45e-09	1.72e-08	8.62e-08	4.31e-07	2.15e-06	1.08e-05	5.39e-05	0.000269	0.00135	M
HCC202	Gemcitabine	9401	9402	71	132	2757	2679	3157	3422	2771	2980	3072	2878	2703	2844	3026	2845	2917	3197	3009	2797	3059	3052	4586	2560	2798	2641	2603	3052	2490	2309	2505	2065	2216	2213	62	128	2279.5	3.7e-10	1.85e-09	9.25e-09	4.62e-08	2.31e-07	1.16e-06	5.78e-06	2.89e-05	0.000144	M
HCC202	Oxaliplatin	9401	9402	71	132	2757	2679	3157	3411	2820	3155	2916	2491	2748	2843	2853	2822	3269	3061	2622	2877	2810	2865	2627	2914	2491	2091	1993	1794	590	2122	554	136	139	144	62	128	2279.5	1.61e-09	8.05e-09	4.03e-08	2.01e-07	1.01e-06	5.03e-06	2.52e-05	0.000126	0.000629	M
HCC2185	Carboplatin	9439	9420	83	144	4493	4737	5259	4664	5277	4894	4837	4985	4709	4771	4912	5061	4694	5419	4783	4931	4596	4856	4457	4828	4862	3424	3533	3941	1966	1624	1769	224	228	694	84	93	4149	3.45e-09	1.72e-08	8.62e-08	4.31e-07	2.15e-06	1.08e-05	5.39e-05	0.000269	0.00135	M
HCC2185	Gemcitabine	9439	9420	83	144	4493	4737	5259	4967	5108	4677	4851	4762	4610	4625	5035	5005	4025	4035	3888	3730	3916	3989	4052	4308	4120	3989	3514	4088	3426	3419	3727	3350	2951	3324	84	93	4149	3.7e-10	1.85e-09	9.25e-09	4.62e-08	2.31e-07	1.16e-06	5.78e-06	2.89e-05	0.000144	M
HCC2185	Oxaliplatin	9439	9420	83	144	4493	4737	5259	5316	4992	4995	5099	4527	4565	4673	4710	5184	5028	4809	4597	4865	4749	5402	4284	4770	4028	2731	2763	2596	793	819	786	173	185	254	84	93	4149	1.61e-09	8.05e-09	4.03e-08	2.01e-07	1.01e-06	5.03e-06	2.52e-05	0.000126	0.000629	M
HCC3153	Carboplatin	8449	7853	88	144	5274	5553	5326	5597	5675	4797	5426	5815	5206	5206	6142	5822	5447	5386	5059	5337	5304	5179	5317	5227	4843	2008	2095	3518	589	490	582	1139	1098	1121	58	103	1779	3.45e-09	1.72e-08	8.62e-08	4.31e-07	2.15e-06	1.08e-05	5.39e-05	0.000269	0.00135	M
HCC3153	Gemcitabine	8449	7853	88	144	5274	5553	5326	6300	5758	6065	4895	5126	5208	5075	5152	5502	3490	3359	4184	3391	3414	3634	3791	3898	3813	3621	3319	3884	3807	3387	3479	3558	3463	3340	58	103	1779	3.7e-10	1.85e-09	9.25e-09	4.62e-08	2.31e-07	1.16e-06	5.78e-06	2.89e-05	0.000144	M
HCC3153	Oxaliplatin	8449	7853	88	144	5274	5553	5326	6434	6127	6175	5908	5341	4785	5297	5438	5393	5212	5112	4373	4392	4289	4580	4185	4127	3656	2729	2598	2702	737	708	693	335	305	370	58	103	1779	1.61e-09	8.05e-09	4.03e-08	2.01e-07	1.01e-06	5.03e-06	2.52e-05	0.000126	0.000629	M
HCC70	Carboplatin	8301	7857	127	171	8367	7991	8526	8578	8427	8309	8894	8543	8597	7970	8472	8881	8826	8556	8517	8348	7985	8543	7445	6986	7328	239	240	310	240	275	249	237	222	109	85	152	4059	3.45e-09	1.72e-08	8.62e-08	4.31e-07	2.15e-06	1.08e-05	5.39e-05	0.000269	0.00135	M
HCC70	Gemcitabine	8301	7857	127	171	8367	7991	8526	8738	9041	8595	8040	8272	8333	6359	7110	7120	7278	6721	6859	6268	6863	6806	6041	6600	6518	5465	6223	5905	5667	5625	5772	6398	7793	6648	85	152	4059	3.7e-10	1.85e-09	9.25e-09	4.62e-08	2.31e-07	1.16e-06	5.78e-06	2.89e-05	0.000144	M
HCC70	Oxaliplatin	8301	7857	127	171	8367	7991	8526	8620	8148	8523	9149	7500	8312	8530	8430	7886	7699	7123	7355	6955	6949	7123	5846	6125	5351	719	674	807	222	260	248	202	194	226	85	152	4059	1.61e-09	8.05e-09	4.03e-08	2.01e-07	1.01e-06	5.03e-06	2.52e-05	0.000126	0.000629	M
HS578T	Carboplatin	8457	7863	111	158	6746	7387	6996	7446	7709	6646	7125	7527	6704	6827	7208	7367	6901	7280	6888	7056	6760	6643	6666	5542	5924	4917	5645	5725	245	256	260	224	248	159	66	130	1797	3.45e-09	1.72e-08	8.62e-08	4.31e-07	2.15e-06	1.08e-05	5.39e-05	0.000269	0.00135	M
HS578T	Gemcitabine	8457	7863	111	158	6746	7387	6996	6634	6465	7358	6356	7069	6277	6495	6820	7134	7154	7153	6899	7259	6937	6942	6380	5756	6368	3795	3973	3729	2257	2303	2560	2305	1846	2089	66	130	1797	3.7e-10	1.85e-09	9.25e-09	4.62e-08	2.31e-07	1.16e-06	5.78e-06	2.89e-05	0.000144	M
HS578T	Oxaliplatin	8457	7863	111	158	6746	7387	6996	7394	7226	7545	7017	6878	6968	7645	6384	7415	7138	7035	7636	6861	6814	7428	5267	4593	4666	3653	3454	3631	851	889	829	202	173	240	66	130	1797	1.61e-09	8.05e-09	4.03e-08	2.01e-07	1.01e-06	5.03e-06	2.52e-05	0.000126	0.000629	M
HS578T	Carboplatin	8469	7864	103	153	4963	4783	5562	4786	4917	5526	5216	4779	4908	4446	5582	5204	4465	5282	5067	4247	4159	4534	3737	3573	4294	4330	4145	4161	222	214	215	180	183	115	54	123	1868	3.45e-09	1.72e-08	8.62e-08	4.31e-07	2.15e-06	1.08e-05	5.39e-05	0.000269	0.00135	M
HS578T	Gemcitabine	8469	7864	103	153	4963	4783	5562	4823	4773	4509	5493	5494	5486	4803	5682	5279	4993	5610	4371	4310	4753	4520	4212	4673	4496	2169	2369	2185	2313	2355	2482	2056	5149	2148	54	123	1868	3.7e-10	1.85e-09	9.25e-09	4.62e-08	2.31e-07	1.16e-06	5.78e-06	2.89e-05	0.000144	M
HS578T	Oxaliplatin	8469	7864	103	153	4963	4783	5562	4817	4940	5013	5452	4931	5346	4853	4628	5207	5220	4806	4785	4829	4669	5040	4002	4404	3806	3196	3518	3120	852	313	980	210	210	232	54	123	1868	1.61e-09	8.05e-09	4.03e-08	2.01e-07	1.01e-06	5.03e-06	2.52e-05	0.000126	0.000629	M
HS578T	Carboplatin	8471	7862	98	160	6680	5365	7034	5791	6379	6774	6343	5567	6129	6240	6482	5725	5336	6349	7225	4960	5126	6103	5227	4524	6018	6049	5610	4478	237	247	258	194	194	139	71	125	2509.5	3.45e-09	1.72e-08	8.62e-08	4.31e-07	2.15e-06	1.08e-05	5.39e-05	0.000269	0.00135	M
HS578T	Gemcitabine	8471	7862	98	160	6680	5365	7034	5980	6116	5220	6864	6526	6420	5837	5890	5295	5186	4990	4596	3001	3504	2362	3143	3709	3428	2542	3426	2874	2948	2634	2959	3110	2828	3068	71	125	2509.5	3.7e-10	1.85e-09	9.25e-09	4.62e-08	2.31e-07	1.16e-06	5.78e-06	2.89e-05	0.000144	M
HS578T	Oxaliplatin	8471	7862	98	160	6680	5365	7034	5401	6231	5885	6320	6361	6441	5691	5895	6477	5895	6433	6175	7269	6075	6319	5301	6452	5641	5262	4511	4531	1614	1738	2014	282	257	311	71	125	2509.5	1.61e-09	8.05e-09	4.03e-08	2.01e-07	1.01e-06	5.03e-06	2.52e-05	0.000126	0.000629	M
LY2	Carboplatin	9530	9536	100	163	7480	8777	8396	8724	8735	7233	8882	9044	8642	7938	8555	8828	8591	8605	7591	8255	8065	8214	6509	6111	5410	5409	6625	7167	2098	2007	2319	382	369	181	83	146	3481.5	3.45e-09	1.72e-08	8.62e-08	4.31e-07	2.15e-06	1.08e-05	5.39e-05	0.000269	0.00135	M
LY2	Gemcitabine	9530	9536	100	163	7480	8777	8396	8514	8654	8816	7324	8205	7255	7756	8063	7943	5652	5605	5713	5547	5895	5524	5571	5477	5731	5778	4765	5809	5870	5705	5743	5684	5268	5263	83	146	3481.5	3.7e-10	1.85e-09	9.25e-09	4.62e-08	2.31e-07	1.16e-06	5.78e-06	2.89e-05	0.000144	M
LY2	Oxaliplatin	9530	9536	100	163	7480	8777	8396	8802	8522	8906	8650	7974	7367	8639	8675	8889	8511	8253	8026	6315	6647	6750	5969	5848	5694	4697	4785	4915	632	627	694	276	267	316	83	146	3481.5	1.61e-09	8.05e-09	4.03e-08	2.01e-07	1.01e-06	5.03e-06	2.52e-05	0.000126	0.000629	M
LY2	Carboplatin	9550	10264	91	155	7609	7249	7313	7173	7103	7412	7767	7756	7528	6757	6998	7453	7153	6811	7740	7349	6813	6797	6613	6908	6811	5744	4252	5222	1751	1556	1535	775	920	869	78	140	2866	3.45e-09	1.72e-08	8.62e-08	4.31e-07	2.15e-06	1.08e-05	5.39e-05	0.000269	0.00135	M
LY2	Gemcitabine	9550	10264	91	155	7609	7249	7313	7267	7643	7540	8567	6787	7238	6272	6517	5838	4676	4243	4949	4654	4589	5086	4647	4797	4447	5302	4998	4945	4689	4743	4726	4470	4177	5000	78	140	2866	3.7e-10	1.85e-09	9.25e-09	4.62e-08	2.31e-07	1.16e-06	5.78e-06	2.89e-05	0.000144	M
LY2	Oxaliplatin	9550	10264	91	155	7609	7249	7313	7659	6872	7629	7933	6602	7681	7097	7719	7215	6757	6595	6504	5123	5117	5396	4682	4319	3938	2836	3513	2879	1426	1388	1525	708	748	786	78	140	2866	1.61e-09	8.05e-09	4.03e-08	2.01e-07	1.01e-06	5.03e-06	2.52e-05	0.000126	0.000629	M
MCF10A	Carboplatin	8481	7867	73	125	5751	5728	4758	5994	5602	5029	6070	6209	5604	4393	5265	6161	5983	5740	5631	5921	5775	5287	4894	4583	4885	3575	3391	3569	942	830	827	129	135	82	44	103	1102.5	3.45e-09	1.72e-08	8.62e-08	4.31e-07	2.15e-06	1.08e-05	5.39e-05	0.000269	0.00135	M
MCF10A	Gemcitabine	8481	7867	73	125	5751	5728	4758	4924	5256	5544	5695	5115	5281	3615	3994	3987	1948	1852	1889	1916	1960	1887	1546	1611	1526	1058	1013	1006	855	853	908	942	770	847	44	103	1102.5	3.7e-10	1.85e-09	9.25e-09	4.62e-08	2.31e-07	1.16e-06	5.78e-06	2.89e-05	0.000144	M
MCF10A	Oxaliplatin	8481	7867	73	125	5751	5728	4758	6120	5094	5770	5618	4539	5946	6386	5569	5569	6315	5194	4731	3801	4322	3986	2380	2282	2431	2105	2191	2104	957	779	956	109	110	154	44	103	1102.5	1.61e-09	8.05e-09	4.03e-08	2.01e-07	1.01e-06	5.03e-06	2.52e-05	0.000126	0.000629	M
MCF10A	Carboplatin	8488	7870	74	118	4798	4977	5340	5266	5340	4896	4908	5569	4813	4791	5113	5496	5577	5018	5049	5143	4813	4928	4548	4162	4698	3401	3712	3327	242	955	729	130	136	84	53	96	1206	3.45e-09	1.72e-08	8.62e-08	4.31e-07	2.15e-06	1.08e-05	5.39e-05	0.000269	0.00135	M
MCF10A	Gemcitabine	8488	7870	74	118	4798	4977	5340	5085	4974	5029	4763	4764	4808	3341	3528	3763	2181	1948	2132	1980	2154	2119	1483	1495	1584	1063	961	1050	800	839	781	820	778	838	53	96	1206	3.7e-10	1.85e-09	9.25e-09	4.62e-08	2.31e-07	1.16e-06	5.78e-06	2.89e-05	0.000144	M
MCF10A	Oxaliplatin	8488	7870	74	118	4798	4977	5340	5461	4950	5327	4951	4339	4938	5191	4771	5444	5230	5112	4715	3401	3442	3340	2582	2423	2539	2226	2373	2418	849	455	819	110	119	130	53	96	1206	1.61e-09	8.05e-09	4.03e-08	2.01e-07	1.01e-06	5.03e-06	2.52e-05	0.000126	0.000629	M
MCF10F	Carboplatin	9574	9566	72	133	5097	4955	4923	4934	5096	4816	5179	5173	5195	4990	4493	5258	5337	4985	5232	4988	4984	4570	4630	4313	4262	2580	2482	2444	313	314	336	124	136	75	44	99	1040	3.45e-09	1.72e-08	8.62e-08	4.31e-07	2.15e-06	1.08e-05	5.39e-05	0.000269	0.00135	M
MCF10F	Gemcitabine	9574	9566	72	133	5097	4955	4923	4607	4778	4709	4770	4580	4269	3719	4060	3875	2868	2860	2911	2634	2715	2860	1943	1880	1797	1326	1239	1320	1069	1140	1130	1104	969	1002	44	99	1040	3.7e-10	1.85e-09	9.25e-09	4.62e-08	2.31e-07	1.16e-06	5.78e-06	2.89e-05	0.000144	M
MCF10F	Oxaliplatin	9574	9566	72	133	5097	4955	4923	5327	4945	4773	5045	4954	4944	5552	4938	5156	4999	4367	4629	3313	3459	3296	2613	2714	2723	2472	2299	2429	576	695	591	125	115	133	44	99	1040	1.61e-09	8.05e-09	4.03e-08	2.01e-07	1.01e-06	5.03e-06	2.52e-05	0.000126	0.000629	M
MCF12A	Carboplatin	8504	7873	91	145	8454	8511	7868	8598	8896	8580	8762	8830	7972	7997	8065	8787	8461	8333	8632	8369	8216	7814	7732	7522	7994	5757	5211	5548	965	864	858	196	193	100	60	126	2021.5	3.45e-09	1.72e-08	8.62e-08	4.31e-07	2.15e-06	1.08e-05	5.39e-05	0.000269	0.00135	M
MCF12A	Gemcitabine	8504	7873	91	145	8454	8511	7868	8189	8255	8438	8451	8518	8374	7088	7184	7271	3458	3006	3686	2200	2168	2331	2073	1976	1884	1239	1130	1179	834	884	828	1008	847	958	60	126	2021.5	3.7e-10	1.85e-09	9.25e-09	4.62e-08	2.31e-07	1.16e-06	5.78e-06	2.89e-05	0.000144	M
MCF12A	Oxaliplatin	8504	7873	91	145	8454	8511	7868	8974	8547	8752	8722	7730	8433	8605	8161	9053	8496	7714	7703	3971	4410	4621	3665	3485	3340	2747	2932	2891	268	191	308	171	173	203	60	126	2021.5	1.61e-09	8.05e-09	4.03e-08	2.01e-07	1.01e-06	5.03e-06	2.52e-05	0.000126	0.000629	M
MCF7	Carboplatin	9598	9583	128	180	8067	8791	8710	9408	9224	8218	8368	8562	8390	9233	9053	9252	8369	8830	7892	8733	8956	8410	8164	9472	7401	7648	7875	7912	6000	6211	6235	2590	2646	3203	100	165	4196.5	3.45e-09	1.72e-08	8.62e-08	4.31e-07	2.15e-06	1.08e-05	5.39e-05	0.000269	0.00135	M
MCF7	Gemcitabine	9598	9583	128	180	8067	8791	8710	9596	9385	9442	8249	8969	9210	8947	8101	8567	6808	6915	7492	6761	6716	7315	7432	6945	6698	6934	6645	7235	6996	6515	7361	7242	6806	6708	100	165	4196.5	3.7e-10	1.85e-09	9.25e-09	4.62e-08	2.31e-07	1.16e-06	5.78e-06	2.89e-05	0.000144	M
MCF7	Oxaliplatin	9598	9583	128	180	8067	8791	8710	9361	9042	8937	8489	9217	7877	9149	8219	9307	9115	8294	8948	6627	6484	7196	6631	6365	6653	5858	5509	5882	2794	3277	2756	1121	1253	1223	100	165	4196.5	1.61e-09	8.05e-09	4.03e-08	2.01e-07	1.01e-06	5.03e-06	2.52e-05	0.000126	0.000629	M
MDAMB175VII	Carboplatin	8541	7886	78	130	3756	3799	3960	4308	3740	3604	3896	3967	3854	3488	3828	3775	4970	4277	3680	4062	3975	3602	3846	3804	3552	2658	2424	2917	742	691	690	174	175	122	58	133	2403.5	3.45e-09	1.72e-08	8.62e-08	4.31e-07	2.15e-06	1.08e-05	5.39e-05	0.000269	0.00135	M
MDAMB175VII	Gemcitabine	8541	7886	78	130	3756	3799	3960	3654	3844	3547	3869	3400	3671	2481	3947	2400	2368	2384	2352	2651	2610	2597	2370	2642	2522	2498	2500	3077	2546	2709	2496	2485	2105	2536	58	133	2403.5	3.7e-10	1.85e-09	9.25e-09	4.62e-08	2.31e-07	1.16e-06	5.78e-06	2.89e-05	0.000144	M
MDAMB175VII	Oxaliplatin	8541	7886	78	130	3756	3799	3960	3894	3789	3714	3700	3586	3878	3921	3805	4016	3783	3651	3625	3208	3514	3852	3200	3216	2746	2024	2041	1979	915	669	807	165	137	229	58	133	2403.5	1.61e-09	8.05e-09	4.03e-08	2.01e-07	1.01e-06	5.03e-06	2.52e-05	0.000126	0.000629	M
MDAMB175VII	Carboplatin	8552	7885	69	134	4160	4200	4113	4233	4198	4264	4475	4140	4257	3587	4265	4285	4080	4319	4267	4143	4082	3707	4005	3731	4393	3532	3190	3262	1215	1110	1092	292	283	249	69	127	2946	3.45e-09	1.72e-08	8.62e-08	4.31e-07	2.15e-06	1.08e-05	5.39e-05	0.000269	0.00135	M
MDAMB175VII	Gemcitabine	8552	7885	69	134	4160	4200	4113	3833	3928	4108	4592	4191	3911	3445	3303	3114	2877	3026	2801	2867	2970	2936	3126	3458	3111	3014	3060	3099	2968	2897	3018	2920	3606	3042	69	127	2946	3.7e-10	1.85e-09	9.25e-09	4.62e-08	2.31e-07	1.16e-06	5.78e-06	2.89e-05	0.000144	M
MDAMB175VII	Oxaliplatin	8552	7885	69	134	4160	4200	4113	4201	4246	4171	4462	3925	4101	4223	4196	4526	4131	3799	3633	3626	4011	3997	3523	3528	3151	2443	2303	2246	912	644	997	203	195	254	69	127	2946	1.61e-09	8.05e-09	4.03e-08	2.01e-07	1.01e-06	5.03e-06	2.52e-05	0.000126	0.000629	M
MDAMB231	Carboplatin	9639	9631	98	163	8628	8047	8754	8087	9795	7921	8926	8601	9578	7922	8702	7898	9775	10162	8492	8236	10539	8785	9046	8747	8300	6012	5679	6452	1277	1487	1115	654	716	604	49	114	1292	3.45e-09	1.72e-08	8.62e-08	4.31e-07	2.15e-06	1.08e-05	5.39e-05	0.000269	0.00135	M
MDAMB231	Gemcitabine	9639	9631	98	163	8628	8047	8754	8766	9165	9726	8039	8881	7492	5592	4814	4607	4063	3732	4083	4597	3894	4235	4284	4010	4030	3946	4155	4149	3614	3966	3793	3750	2982	3238	49	114	1292	3.7e-10	1.85e-09	9.25e-09	4.62e-08	2.31e-07	1.16e-06	5.78e-06	2.89e-05	0.000144	M
MDAMB231	Oxaliplatin	9639	9631	98	163	8628	8047	8754	9282	9194	9230	8893	8371	8816	10120	9816	9563	7700	8248	7948	5424	6268	6054	4796	4120	3858	3571	3174	4077	970	958	945	863	843	962	49	114	1292	1.61e-09	8.05e-09	4.03e-08	2.01e-07	1.01e-06	5.03e-06	2.52e-05	0.000126	0.000629	M
MDAMB361	Carboplatin	8586	7896	102	177	8701	8743	8641	8978	8187	8638	8726	8424	8410	8645	8564	8982	9243	9116	9257	9110	9477	8319	8664	8663	8643	6863	6789	6800	3873	3454	3811	1629	1575	1278	88	150	4136.5	3.45e-09	1.72e-08	8.62e-08	4.31e-07	2.15e-06	1.08e-05	5.39e-05	0.000269	0.00135	M
MDAMB361	Gemcitabine	8586	7896	102	177	8701	8743	8641	8934	8407	8584	8586	8520	8336	5996	6234	6545	4095	4128	4891	4651	3920	4384	4251	3995	3748	3922	3728	4045	3806	3915	3985	3997	3369	4258	88	150	4136.5	3.7e-10	1.85e-09	9.25e-09	4.62e-08	2.31e-07	1.16e-06	5.78e-06	2.89e-05	0.000144	M
MDAMB361	Oxaliplatin	8586	7896	102	177	8701	8743	8641	8348	8566	8750	8603	8110	8261	8799	7856	8018	7644	7679	7916	6814	7907	7417	5821	5833	5325	4838	5075	4570	1461	1412	1247	766	524	1025	88	150	4136.5	1.61e-09	8.05e-09	4.03e-08	2.01e-07	1.01e-06	5.03e-06	2.52e-05	0.000126	0.000629	M
MDAMB415	Carboplatin	8600	7897	58	100	1955	1891	2232	2020	1905	1994	1991	1975	1936	1875	2314	1973	1927	2202	1861	1975	2057	2071	1922	2090	1969	1945	1989	2110	1702	1646	1692	613	575	466	59	91	1308	3.45e-09	1.72e-08	8.62e-08	4.31e-07	2.15e-06	1.08e-05	5.39e-05	0.000269	0.00135	M
MDAMB415	Gemcitabine	8600	7897	58	100	1955	1891	2232	2153	2006	2063	1898	2039	2037	2147	2176	1980	1897	2097	1867	1871	1873	1819	1863	1916	2040	1710	1537	1706	1533	1336	1512	1506	1476	1641	59	91	1308	3.7e-10	1.85e-09	9.25e-09	4.62e-08	2.31e-07	1.16e-06	5.78e-06	2.89e-05	0.000144	M
MDAMB415	Oxaliplatin	8600	7897	58	100	1955	1891	2232	2023	2021	1962	2182	1955	2193	1905	1935	1983	2037	2021	1931	2040	1860	2056	1924	1566	1721	1962	1802	1844	825	764	928	414	400	447	59	91	1308	1.61e-09	8.05e-09	4.03e-08	2.01e-07	1.01e-06	5.03e-06	2.52e-05	0.000126	0.000629	M
MDAMB436	Carboplatin	8628	7900	49	110	2262	2556	1259	1829	3252	1583	2647	2174	2090	732	1722	1349	3367	2713	2736	2665	2847	2892	2943	1165	2293	580	2440	2400	928	385	524	106	538	50	54	94	1360	3.45e-09	1.72e-08	8.62e-08	4.31e-07	2.15e-06	1.08e-05	5.39e-05	0.000269	0.00135	M
MDAMB436	Gemcitabine	8628	7900	49	110	2262	2556	1259	3061	2312	3184	2127	1723	1119	1820	2646	1929	2009	69	1627	1391	1777	1011	1491	1185	1475	1562	1079	847	1173	1366	1491	1614	1005	1228	54	94	1360	3.7e-10	1.85e-09	9.25e-09	4.62e-08	2.31e-07	1.16e-06	5.78e-06	2.89e-05	0.000144	M
MDAMB436	Oxaliplatin	8628	7900	49	110	2262	2556	1259	2949	3282	3372	2664	2262	1587	3348	1967	3086	2931	2988	2132	2824	3401	2281	3111	2166	2493	1683	2403	2471	1517	397	1414	657	369	338	54	94	1360	1.61e-09	8.05e-09	4.03e-08	2.01e-07	1.01e-06	5.03e-06	2.52e-05	0.000126	0.000629	M
MDAMB453	Carboplatin	9715	9708	65	58	3760	3338	4506	3377	4606	3809	4530	4455	4434	3107	4584	3581	4397	4756	3607	4427	4710	4238	4628	3782	3428	2501	3159	3245	801	647	1021	605	718	556	66	123	1928.5	3.45e-09	1.72e-08	8.62e-08	4.31e-07	2.15e-06	1.08e-05	5.39e-05	0.000269	0.00135	M
MDAMB453	Gemcitabine	9715	9708	65	58	3760	3338	4506	3880	4197	4188	3643	4798	3726	3270	3560	2480	2239	2857	1561	2133	2282	2104	2026	1736	2253	1915	1811	2171	1815	1922	1931	1977	1816	1992	66	123	1928.5	3.7e-10	1.85e-09	9.25e-09	4.62e-08	2.31e-07	1.16e-06	5.78e-06	2.89e-05	0.000144	M
MDAMB453	Oxaliplatin	9715	9708	65	58	3760	3338	4506	4561	4404	4591	4691	4037	3699	4776	4192	4808	3094	4192	3927	3641	3739	3598	3066	3431	2772	2091	2112	1960	604	535	563	403	420	533	66	123	1928.5	1.61e-09	8.05e-09	4.03e-08	2.01e-07	1.01e-06	5.03e-06	2.52e-05	0.000126	0.000629	M
MDAMB468	Carboplatin	8645	7905	82	130	3814	4372	3695	4405	4496	1533	3363	4431	3340	2752	2918	4378	4368	4470	3039	4477	4293	3576	4180	4486	2739	1915	2111	2601	177	228	159	134	122	52	76	122	2155	3.45e-09	1.72e-08	8.62e-08	4.31e-07	2.15e-06	1.08e-05	5.39e-05	0.000269	0.00135	M
MDAMB468	Gemcitabine	8645	7905	82	130	3814	4372	3695	4385	3002	4491	3599	3096	2149	3644	3662	4819	3640	2630	4412	3542	3110	4293	3374	2465	3139	3595	2385	3201	3133	3196	3119	3232	1096	2237	76	122	2155	3.7e-10	1.85e-09	9.25e-09	4.62e-08	2.31e-07	1.16e-06	5.78e-06	2.89e-05	0.000144	M
MDAMB468	Oxaliplatin	8645	7905	82	130	3814	4372	3695	4499	4439	4490	2709	2685	3163	4328	3001	4454	4441	4212	2414	3829	4483	4290	4623	1232	3251	2914	3599	3718	1252	420	1850	323	223	325	76	122	2155	1.61e-09	8.05e-09	4.03e-08	2.01e-07	1.01e-06	5.03e-06	2.52e-05	0.000126	0.000629	M
MDAMB468	Carboplatin	8662	7906	71	123	4732	6118	3500	4788	3134	583	6038	6331	5562	3098	1007	4276	6391	2595	4372	6577	6416	3168	6411	5850	4644	4312	2700	2193	242	323	426	168	197	96	77	122	2823	3.45e-09	1.72e-08	8.62e-08	4.31e-07	2.15e-06	1.08e-05	5.39e-05	0.000269	0.00135	M
MDAMB468	Gemcitabine	8662	7906	71	123	4732	6118	3500	3165	6046	2695	5367	5361	4903	6434	6777	7096	3486	3175	6382	5530	3945	5802	1886	3871	3298	5217	4319	3193	2740	4996	2505	2391	554	4350	77	122	2823	3.7e-10	1.85e-09	9.25e-09	4.62e-08	2.31e-07	1.16e-06	5.78e-06	2.89e-05	0.000144	M
MDAMB468	Oxaliplatin	8662	7906	71	123	4732	6118	3500	2647	2555	2835	5978	73	5039	6282	5599	2652	5937	4096	4608	4584	6279	2794	2556	3808	1587	3433	6308	1810	3095	2352	3116	73	445	723	77	122	2823	1.61e-09	8.05e-09	4.03e-08	2.01e-07	1.01e-06	5.03e-06	2.52e-05	0.000126	0.000629	M
S1	Carboplatin	8672	7911	91	149	7282	6301	6874	7349	7424	6653	7890	7782	7805	6314	6588	8297	7936	7156	6982	7572	7746	7156	6733	5637	6326	3228	3564	3475	259	237	310	700	675	122	62	130	2283	3.45e-09	1.72e-08	8.62e-08	4.31e-07	2.15e-06	1.08e-05	5.39e-05	0.000269	0.00135	M
S1	Gemcitabine	8672	7911	91	149	7282	6301	6874	7045	7043	6053	7446	6898	6807	6648	6827	6598	4668	2758	4481	4140	3990	4280	3559	3197	3406	2824	2648	2808	2629	2510	2467	2750	2494	2594	62	130	2283	3.7e-10	1.85e-09	9.25e-09	4.62e-08	2.31e-07	1.16e-06	5.78e-06	2.89e-05	0.000144	M
S1	Oxaliplatin	8672	7911	91	149	7282	6301	6874	7292	6864	7369	7338	6991	7301	7952	7054	6613	8442	6825	6611	6254	7599	7153	6667	5709	6908	4915	4849	4539	788	1068	982	213	366	414	62	130	2283	1.61e-09	8.05e-09	4.03e-08	2.01e-07	1.01e-06	5.03e-06	2.52e-05	0.000126	0.000629	M
SKBR3	Carboplatin	9764	9760	112	163	8078	6650	8375	6889	8697	8236	8469	8572	8355	6439	8537	7158	8595	9101	8389	8665	9151	7997	7122	6828	6479	1449	1232	1830	459	455	559	300	390	284	94	170	4011	3.45e-09	1.72e-08	8.62e-08	4.31e-07	2.15e-06	1.08e-05	5.39e-05	0.000269	0.00135	M
SKBR3	Gemcitabine	9764	9760	112	163	8078	6650	8375	8117	8323	8560	8126	9209	8094	7524	7261	5507	4686	5393	3401	4569	4314	4737	4578	3639	4593	4610	4502	4776	4820	4698	5311	4862	4207	5201	94	170	4011	3.7e-10	1.85e-09	9.25e-09	4.62e-08	2.31e-07	1.16e-06	5.78e-06	2.89e-05	0.000144	M
SKBR3	Oxaliplatin	9764	9760	112	163	8078	6650	8375	9022	8653	8952	8768	8336	8659	8656	8508	9490	5829	7602	7898	7143	7399	6691	5567	5692	5011	1937	1576	1457	490	422	491	195	214	254	94	170	4011	1.61e-09	8.05e-09	4.03e-08	2.01e-07	1.01e-06	5.03e-06	2.52e-05	0.000126	0.000629	M
SUM102PT	Carboplatin	9778	9781	53	102	96	132	83	90	81	115	59	51	74	89	184	58	57	84	131	70	54	137	101	130	123	90	70	71	71	77	51	36	31	32	35	47	399.5	3.45e-09	1.72e-08	8.62e-08	4.31e-07	2.15e-06	1.08e-05	5.39e-05	0.000269	0.00135	M
SUM102PT	Gemcitabine	9778	9781	53	102	96	132	83	144	122	132	68	117	137	109	112	55	79	111	129	121	57	86	147	154	81	63	81	89	164	70	66	106	74	141	35	47	399.5	3.7e-10	1.85e-09	9.25e-09	4.62e-08	2.31e-07	1.16e-06	5.78e-06	2.89e-05	0.000144	M
SUM102PT	Oxaliplatin	9778	9781	53	102	96	132	83	66	138	69	110	91	62	48	96	63	77	115	114	55	92	105	73	98	125	117	86	89	58	60	61	30	34	40	35	47	399.5	1.61e-09	8.05e-09	4.03e-08	2.01e-07	1.01e-06	5.03e-06	2.52e-05	0.000126	0.000629	M
SUM1315MO2	Carboplatin	9824	9797	59	54	3109	2650	3212	2783	3266	3250	3022	3157	3060	2791	3213	2670	3225	3169	3327	3088	2959	3131	2864	2824	2774	1673	2015	1960	164	179	186	98	114	60	65	129	2171	3.45e-09	1.72e-08	8.62e-08	4.31e-07	2.15e-06	1.08e-05	5.39e-05	0.000269	0.00135	M
SUM1315MO2	Gemcitabine	9824	9797	59	54	3109	2650	3212	3168	3014	3241	3016	2646	2998	2707	2787	2325	2566	2709	2231	2536	2524	2646	2420	1941	2378	2366	2266	2243	1992	1799	1960	1697	1605	1507	65	129	2171	3.7e-10	1.85e-09	9.25e-09	4.62e-08	2.31e-07	1.16e-06	5.78e-06	2.89e-05	0.000144	M
SUM1315MO2	Oxaliplatin	9824	9797	59	54	3109	2650	3212	3340	3203	3330	3152	3100	3151	3183	3068	3405	2630	3067	3110	3955	3049	3057	2940	2614	2843	2219	2288	2263	216	187	251	103	86	105	65	129	2171	1.61e-09	8.05e-09	4.03e-08	2.01e-07	1.01e-06	5.03e-06	2.52e-05	0.000126	0.000629	M
SUM159PT	Carboplatin	8708	7918	58	120	5061	5451	3873	5129	3108	2810	5641	5873	5379	4672	6035	5784	5499	3631	4844	5647	5908	3758	5526	4765	4015	1590	281	818	187	212	229	175	192	152	37	86	696.5	3.45e-09	1.72e-08	8.62e-08	4.31e-07	2.15e-06	1.08e-05	5.39e-05	0.000269	0.00135	M
SUM159PT	Gemcitabine	8708	7918	58	120	5061	5451	3873	4971	5571	5425	5411	6191	5057	3258	3505	3968	1082	987	1418	1270	886	1298	559	1510	809	1344	1195	1157	1047	1191	3728	665	711	1441	37	86	696.5	3.7e-10	1.85e-09	9.25e-09	4.62e-08	2.31e-07	1.16e-06	5.78e-06	2.89e-05	0.000144	M
SUM159PT	Oxaliplatin	8708	7918	58	120	5061	5451	3873	5920	2918	5253	6016	2433	5596	5679	5432	3517	5526	3196	4662	2457	4377	3560	1664	2026	1603	422	1428	287	253	211	260	153	199	219	37	86	696.5	1.61e-09	8.05e-09	4.03e-08	2.01e-07	1.01e-06	5.03e-06	2.52e-05	0.000126	0.000629	M
SUM185PE	Carboplatin	8718	7921	125	178	6952	7298	7944	7304	7357	7539	7190	7797	7181	7189	7777	7927	7140	6951	7519	7556	7804	7743	7199	6699	7076	6854	6852	7165	4749	4460	4330	639	647	523	83	152	4654	3.45e-09	1.72e-08	8.62e-08	4.31e-07	2.15e-06	1.08e-05	5.39e-05	0.000269	0.00135	M
SUM185PE	Gemcitabine	8718	7921	125	178	6952	7298	7944	7379	7113	6967	7602	7638	7274	6958	6788	7213	6907	7077	6417	6334	6363	5971	6060	5619	6102	5269	5286	5174	5261	5322	4897	5345	5876	5683	83	152	4654	3.7e-10	1.85e-09	9.25e-09	4.62e-08	2.31e-07	1.16e-06	5.78e-06	2.89e-05	0.000144	M
SUM185PE	Oxaliplatin	8718	7921	125	178	6952	7298	7944	7443	7516	7421	7181	7486	7336	7784	7079	7409	7494	7570	7270	7164	7688	7527	6801	6573	7235	7009	7399	6195	826	661	797	423	408	552	83	152	4654	1.61e-09	8.05e-09	4.03e-08	2.01e-07	1.01e-06	5.03e-06	2.52e-05	0.000126	0.000629	M
UACC893	Carboplatin	8738	7928	94	141	4341	5153	4584	5288	5223	2627	5058	5316	5242	3873	4213	5423	5146	5069	4200	5246	5161	4884	4961	5173	3975	4123	4825	5278	5293	5163	4970	1118	1031	318	92	155	4275.5	3.45e-09	1.72e-08	8.62e-08	4.31e-07	2.15e-06	1.08e-05	5.39e-05	0.000269	0.00135	M
UACC893	Gemcitabine	8738	7928	94	141	4341	5153	4584	4953	5266	4989	3891	4207	3613	4660	5050	5479	4668	3801	5028	4635	4511	5207	4993	4632	4529	5315	3900	5151	5008	5162	5282	5233	2942	4131	92	155	4275.5	3.7e-10	1.85e-09	9.25e-09	4.62e-08	2.31e-07	1.16e-06	5.78e-06	2.89e-05	0.000144	M
UACC893	Oxaliplatin	8738	7928	94	141	4341	5153	4584	5413	5278	5526	4860	4061	4105	5170	5039	5269	5408	4980	3553	4780	5042	5187	5372	4083	4687	4310	5077	5158	5173	3464	5083	2617	2448	3370	92	155	4275.5	1.61e-09	8.05e-09	4.03e-08	2.01e-07	1.01e-06	5.03e-06	2.52e-05	0.000126	0.000629	M
UACC893	Carboplatin	9936	9953	63	138	3193	3833	2725	3754	3479	2573	3565	3298	3767	2771	2988	3275	3540	2941	3183	3194	3412	3399	3635	3803	3197	3005	3693	2946	2986	3531	3269	533	0	77	75	129	2376.5	3.45e-09	1.72e-08	8.62e-08	4.31e-07	2.15e-06	1.08e-05	5.39e-05	0.000269	0.00135	M
UACC893	Gemcitabine	9936	9953	63	138	3193	3833	2725	3636	3843	3475	2822	3415	2904	4009	3671	3239	3292	2466	3848	0	2966	3671	3597	3224	2781	3442	3084	3167	3697	3519	3032	3683	1527	3292	75	129	2376.5	3.7e-10	1.85e-09	9.25e-09	4.62e-08	2.31e-07	1.16e-06	5.78e-06	2.89e-05	0.000144	M
UACC893	Oxaliplatin	9936	9953	63	138	3193	3833	2725	2994	3737	2917	3543	2686	3130	3489	3752	3398	3590	3707	0	2937	3648	3059	3284	3539	3128	2894	3429	3663	0	2681	3554	1047	1268	1490	75	129	2376.5	1.61e-09	8.05e-09	4.03e-08	2.01e-07	1.01e-06	5.03e-06	2.52e-05	0.000126	0.000629	M
ZR75B	Carboplatin	9975	9997	106	193	8723	9581	6328	9481	8245	9029	9378	10019	9471	9142	8183	9228	8324	7737	8456	9452	8905	7923	8421	9089	8436	7395	7264	6962	7369	7065	6937	1922	2020	1741	99	157	4007.5	3.45e-09	1.72e-08	8.62e-08	4.31e-07	2.15e-06	1.08e-05	5.39e-05	0.000269	0.00135	M
ZR75B	Gemcitabine	9975	9997	106	193	8723	9581	6328	8783	9421	8694	8385	8617	7665	8754	9568	8490	5413	4390	6493	6592	5120	7396	6373	7366	4688	6964	5978	5536	5815	6165	5490	5522	5101	6589	99	157	4007.5	3.7e-10	1.85e-09	9.25e-09	4.62e-08	2.31e-07	1.16e-06	5.78e-06	2.89e-05	0.000144	M
ZR75B	Oxaliplatin	9975	9997	106	193	8723	9581	6328	8226	8300	7703	9667	8084	8259	8444	9129	8235	8689	7925	8230	4714	7256	5678	4707	5826	4646	3701	5298	4904	2184	2166	2389	1015	1135	1154	99	157	4007.5	1.61e-09	8.05e-09	4.03e-08	2.01e-07	1.01e-06	5.03e-06	2.52e-05	0.000126	0.000629	M
184A1	Geldanamycin	9091	9047	64	129	4371	4801	4822	4798	4900	3636	4437	4886	4396	1787	1960	2010	1844	2069	1807	1885	1837	1799	1818	1883	1781	1771	1742	1888	1935	1823	1816	1894	1777	1698	69	125	2804	2.56e-10	1.28e-09	6.4e-09	3.2e-08	1.6e-07	8e-07	4e-06	2e-05	1e-04	M
600MPE	Geldanamycin	9132	9119	76	105	4123	3165	3641	2962	3970	4135	4806	4085	4693	2796	4465	3070	3961	3038	3725	2074	2592	1943	2196	2015	2088	2156	1830	1884	1493	1574	2207	3078	2023	1888	83	143	3781	2.56e-10	1.28e-09	6.4e-09	3.2e-08	1.6e-07	8e-07	4e-06	2e-05	1e-04	M
AU565	Geldanamycin	7636	7793	99	143	5189	5334	5779	5493	5437	4933	5553	5842	5400	4808	5751	5542	4854	4776	4223	2818	3153	2818	2199	2006	2054	2094	3258	2138	2050	1922	1952	2152	1932	1892	70	131	2574	2.56e-10	1.28e-09	6.4e-09	3.2e-08	1.6e-07	8e-07	4e-06	2e-05	1e-04	M
BT474	Geldanamycin	9178	9157	101	145	6142	6968	6521	7201	6598	6268	6746	7174	6549	6237	6071	6671	2687	2753	2619	2686	2635	2485	2472	2503	2347	2190	2300	2346	2139	2177	2142	2017	1996	1527	79	142	3638	2.56e-10	1.28e-09	6.4e-09	3.2e-08	1.6e-07	8e-07	4e-06	2e-05	1e-04	M
HBL100	Geldanamycin	9230	9226	96	151	5989	6539	6995	6599	6793	5769	6605	6384	6312	5979	6298	6413	2018	2506	2143	1491	1440	1456	1167	1202	1192	920	1033	894	815	782	778	624	545	509	50	110	1205.5	2.56e-10	1.28e-09	6.4e-09	3.2e-08	1.6e-07	8e-07	4e-06	2e-05	1e-04	M
HCC1143	Geldanamycin	7650	7810	74	69	4684	4180	4964	4363	4666	5079	4833	5024	4851	4199	5296	4416	5356	3467	3877	2133	2243	2075	2109	1993	2044	1959	2092	2057	1585	1776	2104	1760	2016	1989	65	110	2469.5	2.56e-10	1.28e-09	6.4e-09	3.2e-08	1.6e-07	8e-07	4e-06	2e-05	1e-04	M
HCC1187	Geldanamycin	9249	9244	92	134	4076	5955	4638	5931	5595	3852	5548	5393	5402	4117	4423	5993	3699	3138	3078	2056	2057	2173	2269	2066	1988	2358	2405	2249	3482	3547	3324	3503	3205	2273	75	138	3654	2.56e-10	1.28e-09	6.4e-09	3.2e-08	1.6e-07	8e-07	4e-06	2e-05	1e-04	M
HCC1395	Geldanamycin	7660	7813	42	91	584	701	625	584	605	595	458	672	448	528	573	631	502	513	207	434	480	452	426	418	284	399	432	408	399	417	284	387	419	159	42	88	340.5	2.56e-10	1.28e-09	6.4e-09	3.2e-08	1.6e-07	8e-07	4e-06	2e-05	1e-04	M
HCC1428	Geldanamycin	9313	10031	109	153	7482	7508	6557	7960	7318	7510	8168	8353	7572	6672	7602	7419	5442	4474	5519	4448	4446	3620	4454	4280	4410	4443	3558	4120	3861	4213	4542	3943	4526	3908	94	152	4430.5	2.56e-10	1.28e-09	6.4e-09	3.2e-08	1.6e-07	8e-07	4e-06	2e-05	1e-04	M
HCC1569	Geldanamycin	9360	9347	92	139	5010	5291	5109	5725	5548	4658	5119	5764	5516	5093	5273	5635	4081	4063	3806	1776	1821	1620	1772	1813	1730	1570	1623	1808	1606	1668	1618	1350	1280	1209	54	83	1887	2.56e-10	1.28e-09	6.4e-09	3.2e-08	1.6e-07	8e-07	4e-06	2e-05	1e-04	M
HCC1937	Geldanamycin	9381	10262	92	144	5567	5541	5265	5597	5453	5711	5708	5511	5765	5542	5863	5937	4572	4440	4841	2163	2315	1482	1503	1273	1680	1554	1540	1841	1546	1880	1925	1858	1535	1500	78	141	3681	2.56e-10	1.28e-09	6.4e-09	3.2e-08	1.6e-07	8e-07	4e-06	2e-05	1e-04	M
HCC2185	Geldanamycin	9440	9421	116	159	6736	7033	7614	7079	6694	6892	6905	7026	6772	6847	6764	7033	3408	3444	3364	3101	3038	3033	2880	2838	2867	2822	2848	2830	2750	2664	2611	2387	2239	1934	89	176	4390	2.56e-10	1.28e-09	6.4e-09	3.2e-08	1.6e-07	8e-07	4e-06	2e-05	1e-04	M
HCC2185	Geldanamycin	9441	10263	89	135	4295	5120	5201	4750	5014	4219	5086	5428	5045	4529	4880	5018	4187	4451	3495	3143	3118	3060	2681	2173	1980	1898	2449	2657	2660	2478	2617	3157	3113	2445	93	154	4476.5	2.56e-10	1.28e-09	6.4e-09	3.2e-08	1.6e-07	8e-07	4e-06	2e-05	1e-04	M
HCC2185	Geldanamycin	9443	9420	85	139	4710	5421	5372	5346	5952	4724	4969	5572	4696	5014	5545	5352	2420	2601	2160	2390	2311	2118	2292	2185	2062	1892	2216	2591	1965	1899	1743	1734	1534	1313	84	93	4149	2.56e-10	1.28e-09	6.4e-09	3.2e-08	1.6e-07	8e-07	4e-06	2e-05	1e-04	M
LY2	Geldanamycin	9529	9536	113	155	8860	9323	9053	9588	9547	8913	9767	9336	9508	8700	9332	9449	8407	8223	8251	4826	5286	4995	3089	2916	2964	2211	2588	2542	2251	2131	2311	2339	1812	1937	83	146	3481.5	2.56e-10	1.28e-09	6.4e-09	3.2e-08	1.6e-07	8e-07	4e-06	2e-05	1e-04	M
MCF10A	Geldanamycin	9559	9551	89	141	8901	8939	9543	9475	9353	7962	9486	9751	9525	6240	4770	4649	590	559	565	736	782	687	786	763	641	689	711	738	686	713	615	553	591	484	55	122	1470	2.56e-10	1.28e-09	6.4e-09	3.2e-08	1.6e-07	8e-07	4e-06	2e-05	1e-04	M
MCF7	Geldanamycin	7718	7875	74	68	3615	3923	4488	3740	4501	4050	4001	4121	3812	3857	4597	4105	3420	3332	3124	2118	2156	2340	1871	1640	2120	1773	1797	1806	1688	1546	1701	1705	1463	1550	47	100	1279.5	2.56e-10	1.28e-09	6.4e-09	3.2e-08	1.6e-07	8e-07	4e-06	2e-05	1e-04	M
MCF7	Geldanamycin	9601	9583	138	206	8821	9848	8869	9931	10433	8538	9937	10416	9974	9428	9847	10251	9609	9785	8372	7931	7475	7035	6069	6106	5592	5571	5513	6719	6000	5896	6205	5595	5083	4539	100	165	4196.5	2.56e-10	1.28e-09	6.4e-09	3.2e-08	1.6e-07	8e-07	4e-06	2e-05	1e-04	M
MDAMB134VI	Geldanamycin	9608	10265	60	109	2718	3292	2650	3375	3201	1564	3283	3404	3310	2249	2472	3451	2559	2241	1763	1789	1834	1858	1405	1556	1060	1117	1287	1389	1238	1281	1220	1211	1194	1047	66	109	2424	2.56e-10	1.28e-09	6.4e-09	3.2e-08	1.6e-07	8e-07	4e-06	2e-05	1e-04	M
MDAMB157	Geldanamycin	9621	10093	73	126	110	5471	5988	5779	6037	1211	5516	4981	5720	4827	2997	5464	2341	2582	990	2966	2768	2578	2584	2588	573	352	2667	1869	2729	2546	2419	2706	2397	1482	81	139	2912.5	2.56e-10	1.28e-09	6.4e-09	3.2e-08	1.6e-07	8e-07	4e-06	2e-05	1e-04	M
MDAMB231	Geldanamycin	7733	7887	85	151	5223	4392	4165	4295	4454	5595	5201	3621	4947	3998	5312	4157	1266	1507	1613	1119	1177	1069	1167	1184	1363	1183	1141	1040	1108	1198	1250	1269	1058	1207	45	96	635.5	2.56e-10	1.28e-09	6.4e-09	3.2e-08	1.6e-07	8e-07	4e-06	2e-05	1e-04	M
MDAMB231	Geldanamycin	9640	9631	103	167	7970	9226	8060	9332	9160	8255	8134	8504	7884	7740	7342	9400	3757	3893	3368	1727	1897	1611	2013	1907	1789	1749	1721	1981	2218	2210	2038	2050	1936	1787	49	114	1292	2.56e-10	1.28e-09	6.4e-09	3.2e-08	1.6e-07	8e-07	4e-06	2e-05	1e-04	M
MDAMB361	Geldanamycin	9660	9648	92	141	5738	6070	5558	6501	6503	6051	6373	6499	6226	6194	6131	6040	1139	1085	1249	932	960	996	928	952	888	954	962	1005	903	911	803	757	676	743	96	96	3949	2.56e-10	1.28e-09	6.4e-09	3.2e-08	1.6e-07	8e-07	4e-06	2e-05	1e-04	M
MDAMB436	Geldanamycin	9698	10105	63	118	2616	3484	2583	3391	3207	1467	3261	3375	3372	2236	2443	3366	3128	2650	2029	2585	2650	2281	2361	2379	1599	1669	2116	2378	1956	2165	2164	1832	2181	419	59	125	2702	2.56e-10	1.28e-09	6.4e-09	3.2e-08	1.6e-07	8e-07	4e-06	2e-05	1e-04	M
MDAMB436	Geldanamycin	7747	7900	49	103	2299	2353	2335	1923	2875	1285	1985	2890	1378	522	1487	1295	2288	1890	671	1532	1469	1361	1250	1535	1371	1450	722	1848	1179	740	1293	1521	1784	42	54	94	1360	2.56e-10	1.28e-09	6.4e-09	3.2e-08	1.6e-07	8e-07	4e-06	2e-05	1e-04	M
SUM1315MO2	Geldanamycin	10141	10139	126	159	8554	9267	9052	9330	9513	8713	8942	9221	8847	8847	8635	9693	7831	7969	7796	5530	5680	5615	4147	4066	4111	3807	4090	4076	4549	4313	4437	4577	4299	4451	99	137	4989.5	2.56e-10	1.28e-09	6.4e-09	3.2e-08	1.6e-07	8e-07	4e-06	2e-05	1e-04	M
SUM1315MO2	Geldanamycin	9823	9797	70	120	3094	2528	3336	2561	3311	3080	3118	3057	3019	2095	2963	2248	1751	1915	1950	1443	1382	1412	1513	1447	1428	1506	1611	1657	1430	1330	1702	1533	1728	1530	65	129	2171	2.56e-10	1.28e-09	6.4e-09	3.2e-08	1.6e-07	8e-07	4e-06	2e-05	1e-04	M
SUM159PT	Geldanamycin	9846	9844	76	123	6094	6851	6242	6969	6514	6219	6703	7023	6518	5222	4276	4832	1083	996	971	540	517	362	409	416	356	371	326	373	425	435	443	568	488	455	51	101	1374.5	2.56e-10	1.28e-09	6.4e-09	3.2e-08	1.6e-07	8e-07	4e-06	2e-05	1e-04	M
SUM159PT	Geldanamycin	7769	7918	59	102	5047	5262	4914	5625	3384	5703	5297	5252	5218	3578	2285	1429	873	456	1055	375	432	293	358	307	350	409	289	3959	2867	368	390	361	335	331	37	86	696.5	2.56e-10	1.28e-09	6.4e-09	3.2e-08	1.6e-07	8e-07	4e-06	2e-05	1e-04	M
SUM52PE	Geldanamycin	9876	9878	91	125	5639	4224	5739	4402	5723	5463	6011	5635	5973	3157	5021	3754	2193	1906	2296	1652	1700	1628	1595	1606	1618	1616	1564	1560	1122	1057	1593	1145	1599	1418	68	136	2253.5	2.56e-10	1.28e-09	6.4e-09	3.2e-08	1.6e-07	8e-07	4e-06	2e-05	1e-04	M
T47D	Geldanamycin	9900	9897	105	140	5668	6982	5962	6723	5816	5532	6322	5968	6030	6177	6012	6342	3064	3543	3395	2488	2545	2581	2329	2556	2298	2208	2483	2543	2046	2056	2020	2064	2337	1851	101	153	4503	2.56e-10	1.28e-09	6.4e-09	3.2e-08	1.6e-07	8e-07	4e-06	2e-05	1e-04	M
T4	Geldanamycin	9907	10147	64	113	4329	2790	3794	3942	4722	2929	4828	3628	4695	2041	1724	2381	1595	1622	1497	903	1507	1440	783	761	869	931	868	936	798	880	951	836	864	818	53	115	1211.5	2.56e-10	1.28e-09	6.4e-09	3.2e-08	1.6e-07	8e-07	4e-06	2e-05	1e-04	M
UACC812	Geldanamycin	10156	10150	98	144	5594	5927	5460	6079	5556	5826	6246	6438	6030	4887	5724	6404	3562	3384	3148	2489	2492	1948	2656	2325	2229	2234	1991	2305	2580	2296	2470	2576	2362	1781	91	160	4149.5	2.56e-10	1.28e-09	6.4e-09	3.2e-08	1.6e-07	8e-07	4e-06	2e-05	1e-04	M
UACC812	Geldanamycin	9927	9913	120	161	8224	8677	8331	9310	9071	7526	9228	9753	8872	6955	7317	9796	4050	4123	3754	3423	3379	3152	3490	3347	3191	3265	3343	3457	3574	3533	3619	3472	3310	2775	106	171	5459	2.56e-10	1.28e-09	6.4e-09	3.2e-08	1.6e-07	8e-07	4e-06	2e-05	1e-04	M
UACC893	Geldanamycin	9951	9933	88	143	4861	5399	4897	5539	5622	2981	5256	5525	5196	4327	4322	5521	4280	4555	3513	3003	3173	2703	2107	2273	1533	1494	1616	1857	1362	1374	1353	1290	1190	485	81	141	3823	2.56e-10	1.28e-09	6.4e-09	3.2e-08	1.6e-07	8e-07	4e-06	2e-05	1e-04	M
ZR7530	Geldanamycin	9970	9966	122	179	5935	6436	6213	6628	6702	5690	6164	6574	6114	5930	5722	6355	4107	4230	4049	4759	4739	4599	5009	4959	4589	4391	4611	5091	4605	4412	4201	4346	4185	3622	101	162	5341.5	2.56e-10	1.28e-09	6.4e-09	3.2e-08	1.6e-07	8e-07	4e-06	2e-05	1e-04	M
ZR75B	Geldanamycin	9988	9972	108	162	7163	6902	6841	7147	6772	6661	7044	7364	6947	6232	6647	6988	5328	4691	5323	3051	3848	3173	3067	2891	2916	2969	3019	3027	2699	2804	2752	2798	2642	2785	77	145	3088.5	2.56e-10	1.28e-09	6.4e-09	3.2e-08	1.6e-07	8e-07	4e-06	2e-05	1e-04	M
184A1	AG1478	8086	7787	45	101	673	608	741	640	564	625	733	492	762	672	654	728	733	591	532	635	665	547	594	651	615	575	641	628	128	151	279	395	481	96	47	105	661	4.27e-10	2.13e-09	1.07e-08	5.33e-08	2.67e-07	1.33e-06	6.67e-06	3.33e-05	0.000167	M
184A1	Gefitinib	8086	7787	45	101	673	608	741	629	724	656	621	656	499	646	625	694	579	787	672	642	553	616	819	607	720	678	682	577	529	454	432	60	43	554	47	105	661	8.53e-11	4.27e-10	2.13e-09	1.07e-08	5.33e-08	2.67e-07	1.33e-06	6.67e-06	3.33e-05	M
184A1	Tamoxifen	8086	7787	45	101	673	608	741	659	600	702	696	656	686	625	520	664	650	707	616	831	546	708	659	526	654	67	75	78	33	668	41	554	635	37	47	105	661	4.27e-10	2.13e-09	1.07e-08	5.33e-08	2.67e-07	1.33e-06	6.67e-06	3.33e-05	0.000167	M
184B5	AG1478	8087	7789	42	109	920	1249	1071	893	741	1166	952	734	1317	953	873	1055	1171	677	668	752	916	817	857	742	925	844	882	928	643	571	679	812	666	102	45	104	1203.5	4.27e-10	2.13e-09	1.07e-08	5.33e-08	2.67e-07	1.33e-06	6.67e-06	3.33e-05	0.000167	M
184B5	Gefitinib	8087	7789	42	109	920	1249	1071	990	1042	940	894	941	758	769	831	1143	850	1057	1015	979	854	1070	757	759	986	823	905	881	692	677	600	109	71	773	45	104	1203.5	8.53e-11	4.27e-10	2.13e-09	1.07e-08	5.33e-08	2.67e-07	1.33e-06	6.67e-06	3.33e-05	M
184B5	Tamoxifen	8087	7789	42	109	920	1249	1071	1314	1002	1286	858	1031	1006	840	750	1139	1003	1211	779	1160	891	939	1071	757	773	78	130	223	38	742	44	643	612	58	45	104	1203.5	4.27e-10	2.13e-09	1.07e-08	5.33e-08	2.67e-07	1.33e-06	6.67e-06	3.33e-05	0.000167	M
600MPE	AG1478	8088	7791	86	154	3992	3892	3693	3950	3845	3989	3771	3960	4131	3701	4079	3938	3559	3431	3858	3816	3592	3992	3434	3666	3166	3402	3172	3174	3088	3534	3218	686	2039	412	65	113	2216	4.27e-10	2.13e-09	1.07e-08	5.33e-08	2.67e-07	1.33e-06	6.67e-06	3.33e-05	0.000167	M
600MPE	Gefitinib	8088	7791	86	154	3992	3892	3693	4962	3996	3766	4101	4227	4401	3384	3953	4810	4584	3849	3809	4020	4044	3420	3842	3482	3704	3366	2976	3126	3090	3104	2989	1592	1804	1657	65	113	2216	8.53e-11	4.27e-10	2.13e-09	1.07e-08	5.33e-08	2.67e-07	1.33e-06	6.67e-06	3.33e-05	M
600MPE	Tamoxifen	8088	7791	86	154	3992	3892	3693	4039	3984	4196	4110	3671	4071	4331	3994	4086	4266	3987	3663	3692	4133	3969	4192	4074	3531	3787	4037	3979	4046	1014	3750	2465	119	145	65	113	2216	4.27e-10	2.13e-09	1.07e-08	5.33e-08	2.67e-07	1.33e-06	6.67e-06	3.33e-05	0.000167	M
AU565	AG1478	8089	7794	101	164	6196	6227	6085	6034	6130	6124	6048	5884	5773	5794	5926	6863	6235	5226	6303	5826	6296	6530	5614	6072	6173	3253	3309	3075	725	663	648	271	1727	343	56	93	1632.5	4.27e-10	2.13e-09	1.07e-08	5.33e-08	2.67e-07	1.33e-06	6.67e-06	3.33e-05	0.000167	M
AU565	Gefitinib	8089	7794	101	164	6196	6227	6085	6481	6500	5482	6414	6541	5976	5275	6214	7291	6458	6541	5867	6376	6191	5694	5900	5021	5282	4389	4537	4881	2690	2500	2292	1226	1186	1084	56	93	1632.5	8.53e-11	4.27e-10	2.13e-09	1.07e-08	5.33e-08	2.67e-07	1.33e-06	6.67e-06	3.33e-05	M
AU565	Tamoxifen	8089	7794	101	164	6196	6227	6085	6649	6085	6754	6237	4745	5758	6282	6137	6854	6936	6245	5346	6004	6742	6650	6536	5408	5475	4764	5383	5296	451	4645	616	4533	4734	213	56	93	1632.5	4.27e-10	2.13e-09	1.07e-08	5.33e-08	2.67e-07	1.33e-06	6.67e-06	3.33e-05	0.000167	M
AU565	AG1478	8090	7793	103	157	5508	5518	5964	5347	5205	5129	5629	5730	5367	4923	5357	5610	5735	6088	5386	5279	5972	5486	5281	5381	5934	3533	3401	3165	4985	5421	5181	3499	4702	1896	70	131	2574	4.27e-10	2.13e-09	1.07e-08	5.33e-08	2.67e-07	1.33e-06	6.67e-06	3.33e-05	0.000167	M
AU565	Gefitinib	8090	7793	103	157	5508	5518	5964	5564	5504	5615	5164	5329	5303	5235	5272	5758	5805	5750	5761	5428	5528	5768	4977	4609	5209	3232	3204	2977	1591	1668	1434	758	780	789	70	131	2574	8.53e-11	4.27e-10	2.13e-09	1.07e-08	5.33e-08	2.67e-07	1.33e-06	6.67e-06	3.33e-05	M
AU565	Tamoxifen	8090	7793	103	157	5508	5518	5964	5475	5308	5577	5258	5097	5722	5760	5239	5622	5612	5580	5125	5765	5785	5433	5125	4933	5793	4822	4537	4603	4862	4689	4707	346	166	699	70	131	2574	4.27e-10	2.13e-09	1.07e-08	5.33e-08	2.67e-07	1.33e-06	6.67e-06	3.33e-05	0.000167	M
BT474	AG1478	8091	7797	91	143	6100	6013	5801	5932	5507	5635	6262	5714	6061	5540	5735	6325	5797	5046	5998	5433	5213	5658	4784	5060	4616	3427	3901	3312	3155	3049	1743	1031	2680	3061	87	153	4215.5	4.27e-10	2.13e-09	1.07e-08	5.33e-08	2.67e-07	1.33e-06	6.67e-06	3.33e-05	0.000167	M
BT474	Gefitinib	8091	7797	91	143	6100	6013	5801	6119	5734	6229	5197	5432	5416	5137	5064	6304	5695	5512	6558	5322	5290	4951	5024	4728	5464	4749	3757	4136	3217	3001	2978	533	599	1339	87	153	4215.5	8.53e-11	4.27e-10	2.13e-09	1.07e-08	5.33e-08	2.67e-07	1.33e-06	6.67e-06	3.33e-05	M
BT474	Tamoxifen	8091	7797	91	143	6100	6013	5801	5718	5724	5979	5703	5086	6280	5412	5422	5259	5994	5040	4897	5131	5451	4942	5211	5226	4944	4865	5009	4982	5094	4631	4220	143	4692	5067	87	153	4215.5	4.27e-10	2.13e-09	1.07e-08	5.33e-08	2.67e-07	1.33e-06	6.67e-06	3.33e-05	0.000167	M
BT483	AG1478	8092	7801	86	157	3622	3557	4055	3370	3632	3588	3679	3944	3154	3344	3741	3983	4049	4083	3400	3816	3824	3569	3423	4081	3929	3547	2904	3674	3467	3660	3660	3438	3214	3788	68	113	2814	4.27e-10	2.13e-09	1.07e-08	5.33e-08	2.67e-07	1.33e-06	6.67e-06	3.33e-05	0.000167	M
BT483	Gefitinib	8092	7801	86	157	3622	3557	4055	3529	3876	3708	4000	3951	3634	2997	4459	3856	3567	4113	3647	3828	3830	3704	4053	3394	3889	3401	3775	3784	3533	3050	3107	2473	2430	2816	68	113	2814	8.53e-11	4.27e-10	2.13e-09	1.07e-08	5.33e-08	2.67e-07	1.33e-06	6.67e-06	3.33e-05	M
BT483	Tamoxifen	8092	7801	86	157	3622	3557	4055	3796	4017	4016	4003	3481	3698	3667	3427	3982	3555	3377	3016	3553	3407	3786	3599	3699	3388	3756	3591	3533	3100	2813	3193	555	129	1108	68	113	2814	4.27e-10	2.13e-09	1.07e-08	5.33e-08	2.67e-07	1.33e-06	6.67e-06	3.33e-05	0.000167	M
BT549	AG1478	8093	7803	80	139	4052	3831	3741	4142	4075	3853	3768	3840	3842	4125	4018	3646	3625	3385	3922	3732	3611	3834	3565	3566	3267	3907	3375	3461	2718	2885	2325	253	1389	181	44	89	596	4.27e-10	2.13e-09	1.07e-08	5.33e-08	2.67e-07	1.33e-06	6.67e-06	3.33e-05	0.000167	M
BT549	Gefitinib	8093	7803	80	139	4052	3831	3741	4318	3955	4055	3724	3753	4103	3828	3689	4008	3924	3923	3884	4037	3897	3753	3848	3890	3610	3661	3112	3713	2881	2688	2844	503	1569	2168	44	89	596	8.53e-11	4.27e-10	2.13e-09	1.07e-08	5.33e-08	2.67e-07	1.33e-06	6.67e-06	3.33e-05	M
BT549	Tamoxifen	8093	7803	80	139	4052	3831	3741	3992	3898	4189	4064	3528	3931	3785	4066	4176	4009	3734	3498	4072	4028	4092	4018	3719	3946	3084	3373	3548	3496	3672	165	3369	2929	2415	44	89	596	4.27e-10	2.13e-09	1.07e-08	5.33e-08	2.67e-07	1.33e-06	6.67e-06	3.33e-05	0.000167	M
BT549	AG1478	8094	7804	87	136	4397	4901	4999	5052	4772	5056	4590	4552	4714	4748	4778	4808	4547	4421	4676	4633	4399	4480	4811	4474	4287	4404	4117	4590	4333	4003	3490	219	143	222	53	105	1020.5	4.27e-10	2.13e-09	1.07e-08	5.33e-08	2.67e-07	1.33e-06	6.67e-06	3.33e-05	0.000167	M
BT549	Gefitinib	8094	7804	87	136	4397	4901	4999	4888	5057	4139	4603	4649	4552	4635	4634	4971	4848	5059	4391	4878	4900	4688	4490	4653	4241	4367	4401	4696	3919	3982	3765	440	750	2727	53	105	1020.5	8.53e-11	4.27e-10	2.13e-09	1.07e-08	5.33e-08	2.67e-07	1.33e-06	6.67e-06	3.33e-05	M
BT549	Tamoxifen	8094	7804	87	136	4397	4901	4999	5037	4947	5060	4524	4710	4506	4568	4715	5130	4918	4726	4701	4782	4833	5184	4973	4500	4713	4010	4109	4504	3051	4439	2096	4441	4235	164	53	105	1020.5	4.27e-10	2.13e-09	1.07e-08	5.33e-08	2.67e-07	1.33e-06	6.67e-06	3.33e-05	0.000167	M
BT549	AG1478	8095	9024	54	74	3425	4049	3355	3779	3548	3875	3516	3208	3514	3118	3342	3946	3451	3002	3325	3443	3359	3416	3463	3109	3243	3142	2847	3150	1847	1992	2011	3279	601	157	34	82	432.5	4.27e-10	2.13e-09	1.07e-08	5.33e-08	2.67e-07	1.33e-06	6.67e-06	3.33e-05	0.000167	M
BT549	Gefitinib	8095	9024	54	74	3425	4049	3355	4100	3894	3209	3653	3538	3584	3274	3583	4132	3603	3625	3311	3808	3282	3505	3223	3470	3583	3058	3207	3210	2630	2827	3276	1248	1024	1543	34	82	432.5	8.53e-11	4.27e-10	2.13e-09	1.07e-08	5.33e-08	2.67e-07	1.33e-06	6.67e-06	3.33e-05	M
BT549	Tamoxifen	8095	9024	54	74	3425	4049	3355	3810	4110	3859	3678	3668	3335	3840	3652	4015	3979	3850	3411	3661	3708	3804	3444	3321	3316	2993	3335	3910	3072	2970	3499	2977	3402	3065	34	82	432.5	4.27e-10	2.13e-09	1.07e-08	5.33e-08	2.67e-07	1.33e-06	6.67e-06	3.33e-05	0.000167	M
CAMA1	AG1478	8096	7805	136	204	8536	8404	7722	8844	8092	8669	8889	8371	7977	8143	8861	8648	7891	7673	8335	8353	7972	8673	8551	8481	8207	8656	7940	8366	6234	6040	6213	689	2175	830	77	150	3603.5	4.27e-10	2.13e-09	1.07e-08	5.33e-08	2.67e-07	1.33e-06	6.67e-06	3.33e-05	0.000167	M
CAMA1	Gefitinib	8096	7805	136	204	8536	8404	7722	8575	8837	8117	8886	8559	7970	7752	8210	8837	8577	9010	8445	8726	8702	7440	8846	8396	8514	8132	7558	8892	8642	8102	8373	5304	5217	5278	77	150	3603.5	8.53e-11	4.27e-10	2.13e-09	1.07e-08	5.33e-08	2.67e-07	1.33e-06	6.67e-06	3.33e-05	M
CAMA1	Tamoxifen	8096	7805	136	204	8536	8404	7722	8880	8337	8722	8787	7444	8114	8135	7298	8468	8175	7063	7020	7383	8027	8116	7829	7741	6979	8103	7767	7982	7591	3545	7137	218	192	284	77	150	3603.5	4.27e-10	2.13e-09	1.07e-08	5.33e-08	2.67e-07	1.33e-06	6.67e-06	3.33e-05	0.000167	M
BT483	AG1478	7342	5907	84	159	5672	6044	5509	5749	5525	5776	5393	5379	5456	5456	5931	6325	5392	5221	5888	5171	5670	5467	5356	5663	5322	5405	5303	5493	4315	3816	4204	5294	4864	4879	94	153	4732.5	4.27e-10	2.13e-09	1.07e-08	5.33e-08	2.67e-07	1.33e-06	6.67e-06	3.33e-05	0.000167	M
BT483	Gefitinib	7342	5907	84	159	5672	6044	5509	6289	5831	5678	5851	5919	5242	5142	5816	6397	5682	6162	5484	5815	5808	5194	5661	6033	5800	5297	5391	5696	5545	5452	4766	4108	4583	4506	94	153	4732.5	8.53e-11	4.27e-10	2.13e-09	1.07e-08	5.33e-08	2.67e-07	1.33e-06	6.67e-06	3.33e-05	M
BT483	Tamoxifen	7342	5907	84	159	5672	6044	5509	6020	5683	5638	5705	5228	5346	5581	4967	6311	5281	5255	4790	4931	5356	5833	5394	5410	5021	4887	4923	5023	4929	4895	5135	4548	4683	4566	94	153	4732.5	4.27e-10	2.13e-09	1.07e-08	5.33e-08	2.67e-07	1.33e-06	6.67e-06	3.33e-05	0.000167	M
MB157	AG1478	7357	9039	76	139	4705	4051	4416	4340	3746	4367	5161	3889	4761	3905	4347	4442	4584	3653	3934	3901	4218	3917	4247	3361	4448	3567	4227	4229	3773	1596	1779	3527	3689	191	66	131	3030.5	4.27e-10	2.13e-09	1.07e-08	5.33e-08	2.67e-07	1.33e-06	6.67e-06	3.33e-05	0.000167	M
MB157	Gefitinib	7357	9039	76	139	4705	4051	4416	4243	4063	4340	3982	4120	3989	3868	3893	4448	3927	4802	4747	3999	4233	4333	3938	3720	4525	4376	3919	3994	3663	3400	3559	207	1807	2029	66	131	3030.5	8.53e-11	4.27e-10	2.13e-09	1.07e-08	5.33e-08	2.67e-07	1.33e-06	6.67e-06	3.33e-05	M
MB157	Tamoxifen	7357	9039	76	139	4705	4051	4416	4428	4101	4348	4187	3998	4755	4203	3712	4571	4380	4284	3920	4793	4326	4594	4263	3505	4046	4276	4109	4194	3934	3999	4265	4085	4225	1917	66	131	3030.5	4.27e-10	2.13e-09	1.07e-08	5.33e-08	2.67e-07	1.33e-06	6.67e-06	3.33e-05	0.000167	M
MCF10F	AG1478	7361	7488	61	137	4175	4433	4186	4321	4306	4656	4212	3545	4622	4323	3897	4309	4324	3424	3951	1968	2587	1703	1270	1008	1310	1378	1503	1373	1455	591	534	1475	1318	232	51	110	1864	4.27e-10	2.13e-09	1.07e-08	5.33e-08	2.67e-07	1.33e-06	6.67e-06	3.33e-05	0.000167	M
MCF10F	Gefitinib	7361	7488	61	137	4175	4433	4186	4471	4528	3868	4091	4163	4367	4002	3843	4754	4239	4110	4120	4124	4064	4172	2761	3145	3243	1331	1362	1288	1079	1269	1320	318	838	1073	51	110	1864	8.53e-11	4.27e-10	2.13e-09	1.07e-08	5.33e-08	2.67e-07	1.33e-06	6.67e-06	3.33e-05	M
MCF10F	Tamoxifen	7361	7488	61	137	4175	4433	4186	4468	4663	4700	3753	4087	4019	4129	3732	4458	5050	4817	4472	4329	3893	4224	4548	3559	4356	3260	3692	4331	3855	3138	3789	3915	4400	3702	51	110	1864	4.27e-10	2.13e-09	1.07e-08	5.33e-08	2.67e-07	1.33e-06	6.67e-06	3.33e-05	0.000167	M
MCF12A	AG1478	7365	7491	59	120	3500	3450	3359	3602	3176	3458	3099	3043	3643	3175	3261	3472	3173	2487	3182	2247	1982	1975	1143	899	1251	1150	1087	1076	1184	544	454	1127	540	141	52	117	2199	4.27e-10	2.13e-09	1.07e-08	5.33e-08	2.67e-07	1.33e-06	6.67e-06	3.33e-05	0.000167	M
MCF12A	Gefitinib	7365	7491	59	120	3500	3450	3359	3571	3164	2941	3253	3506	3203	3215	2650	3520	3414	3125	3153	3233	3165	3328	2318	2404	2205	1112	1122	1150	941	1071	1026	368	645	697	52	117	2199	8.53e-11	4.27e-10	2.13e-09	1.07e-08	5.33e-08	2.67e-07	1.33e-06	6.67e-06	3.33e-05	M
MCF12A	Tamoxifen	7365	7491	59	120	3500	3450	3359	3627	3546	3989	3210	3008	3032	3312	3104	3160	3350	3435	3309	3457	3610	3353	3248	2611	3078	2148	2445	3183	2990	2785	3019	2578	2724	2124	52	117	2199	4.27e-10	2.13e-09	1.07e-08	5.33e-08	2.67e-07	1.33e-06	6.67e-06	3.33e-05	0.000167	M
MDAMB361	AG1478	7373	7505	118	194	8218	8191	7864	8207	7751	8131	8463	8070	8233	8524	7763	8480	8907	7313	8470	8293	8303	8250	8270	7992	8350	6667	6872	7485	5564	4647	6313	409	5363	5470	63	109	3860	4.27e-10	2.13e-09	1.07e-08	5.33e-08	2.67e-07	1.33e-06	6.67e-06	3.33e-05	0.000167	M
MDAMB361	Gefitinib	7373	7505	118	194	8218	8191	7864	8285	8009	7867	8239	8339	7922	8257	7812	8110	7884	8298	8089	7675	8098	8981	8069	8033	7490	7817	8175	7375	7119	6393	5795	5750	4939	4782	63	109	3860	8.53e-11	4.27e-10	2.13e-09	1.07e-08	5.33e-08	2.67e-07	1.33e-06	6.67e-06	3.33e-05	M
MDAMB361	Tamoxifen	7373	7505	118	194	8218	8191	7864	7980	8097	7984	7459	7353	7790	7653	7331	7752	8056	8594	7932	7725	7842	7989	7711	6889	7448	7192	7063	7396	7786	7314	7459	7218	7235	7540	63	109	3860	4.27e-10	2.13e-09	1.07e-08	5.33e-08	2.67e-07	1.33e-06	6.67e-06	3.33e-05	0.000167	M
SUM1315MO2	AG1478	7386	7529	92	161	5825	5964	5831	6000	5784	6070	6669	5097	6250	5939	5267	5757	6084	5152	5709	5719	5511	5229	5502	4698	5243	4735	5220	5236	3829	3239	4866	293	4844	3917	62	129	3927.5	4.27e-10	2.13e-09	1.07e-08	5.33e-08	2.67e-07	1.33e-06	6.67e-06	3.33e-05	0.000167	M
SUM1315MO2	Gefitinib	7386	7529	92	161	5825	5964	5831	6210	5761	5784	5881	5402	5614	5902	5466	5729	5564	6162	6432	5460	5757	5926	5763	5345	5910	5871	5329	5384	5399	4723	4274	4005	3810	3626	62	129	3927.5	8.53e-11	4.27e-10	2.13e-09	1.07e-08	5.33e-08	2.67e-07	1.33e-06	6.67e-06	3.33e-05	M
SUM1315MO2	Tamoxifen	7386	7529	92	161	5825	5964	5831	5798	5810	5666	5555	5487	6076	6017	5630	5849	6281	5948	5671	5754	5841	5923	5860	5086	6008	5243	5030	5427	5718	5959	5570	5722	5577	5370	62	129	3927.5	4.27e-10	2.13e-09	1.07e-08	5.33e-08	2.67e-07	1.33e-06	6.67e-06	3.33e-05	0.000167	M
SUM229PE	AG1478	7390	7536	60	125	3760	3593	3551	3632	3084	3560	4140	1812	4714	3483	2724	3509	4870	2326	3099	3085	4706	2842	3639	1793	4410	2997	3408	3354	2248	1207	1732	3387	2023	1301	49	127	2359	4.27e-10	2.13e-09	1.07e-08	5.33e-08	2.67e-07	1.33e-06	6.67e-06	3.33e-05	0.000167	M
SUM229PE	Gefitinib	7390	7536	60	125	3760	3593	3551	3236	4194	3030	3463	3536	2908	3347	2598	3725	2952	3792	3696	3679	3046	4290	2524	3299	3624	4028	4580	3942	2269	2617	2289	219	994	689	49	127	2359	8.53e-11	4.27e-10	2.13e-09	1.07e-08	5.33e-08	2.67e-07	1.33e-06	6.67e-06	3.33e-05	M
SUM229PE	Tamoxifen	7390	7536	60	125	3760	3593	3551	4034	4034	3658	2674	3480	3536	2996	2706	4889	3557	4624	3739	4473	2477	3524	3769	1839	3521	1391	1635	2155	2440	2621	2598	2383	2391	603	49	127	2359	4.27e-10	2.13e-09	1.07e-08	5.33e-08	2.67e-07	1.33e-06	6.67e-06	3.33e-05	0.000167	M
SUM44PE	AG1478	7394	7538	46	111	4457	1912	2862	2073	2676	1764	3405	1743	2823	2769	2099	1978	2810	2189	2040	2022	2635	2674	2068	1564	2972	2445	2358	2374	1598	1568	1301	1343	2481	139	54	117	1501.5	4.27e-10	2.13e-09	1.07e-08	5.33e-08	2.67e-07	1.33e-06	6.67e-06	3.33e-05	0.000167	M
SUM44PE	Gefitinib	7394	7538	46	111	4457	1912	2862	2742	2976	3055	2373	1982	3575	2481	1711	1971	2578	2020	2916	2101	2110	2347	1916	2269	2797	3876	2755	2378	1978	2118	2657	860	1613	2422	54	117	1501.5	8.53e-11	4.27e-10	2.13e-09	1.07e-08	5.33e-08	2.67e-07	1.33e-06	6.67e-06	3.33e-05	M
SUM44PE	Tamoxifen	7394	7538	46	111	4457	1912	2862	2094	1819	1884	2077	2496	3145	1994	1728	2002	2675	2421	2350	2553	1929	1958	2560	1832	2358	820	1010	2690	2780	1491	1335	1161	1348	104	54	117	1501.5	4.27e-10	2.13e-09	1.07e-08	5.33e-08	2.67e-07	1.33e-06	6.67e-06	3.33e-05	0.000167	M
SUM52PE	AG1478	7397	7540	65	132	4315	3770	3702	4215	3689	3551	4857	2708	4453	3581	4350	3678	4345	2861	3681	4093	4305	4424	4004	2545	4266	3618	4604	4068	1489	1470	3050	576	3201	2161	46	83	2053.5	4.27e-10	2.13e-09	1.07e-08	5.33e-08	2.67e-07	1.33e-06	6.67e-06	3.33e-05	0.000167	M
SUM52PE	Gefitinib	7397	7540	65	132	4315	3770	3702	3654	3790	3240	4060	3216	4072	3942	2876	3919	3611	3539	4243	3411	3647	4430	3793	3603	3925	4428	4330	3648	3636	3392	3336	2527	2214	2030	46	83	2053.5	8.53e-11	4.27e-10	2.13e-09	1.07e-08	5.33e-08	2.67e-07	1.33e-06	6.67e-06	3.33e-05	M
SUM52PE	Tamoxifen	7397	7540	65	132	4315	3770	3702	3912	4299	3221	3884	4094	4701	3841	3869	3524	3442	3726	3573	4137	3779	3933	3639	2678	3924	2349	2824	2958	3618	3292	3292	3147	3443	2905	46	83	2053.5	4.27e-10	2.13e-09	1.07e-08	5.33e-08	2.67e-07	1.33e-06	6.67e-06	3.33e-05	0.000167	M
HBL100	AG1478	8033	7807	106	145	6030	6070	5872	5777	5835	5919	5640	5801	5709	5817	5632	5779	5936	5747	5683	5713	5399	5200	5684	5414	5542	5533	6113	5351	5466	5618	5697	5747	5836	5401	56	98	1397	4.27e-10	2.13e-09	1.07e-08	5.33e-08	2.67e-07	1.33e-06	6.67e-06	3.33e-05	0.000167	M
HBL100	Gefitinib	8033	7807	106	145	6030	6070	5872	5497	5907	5867	5419	5424	5718	5647	5408	5688	5425	5439	5675	5180	5460	6060	5354	5554	5781	5396	5719	5760	5076	5130	5068	1851	1472	900	56	98	1397	8.53e-11	4.27e-10	2.13e-09	1.07e-08	5.33e-08	2.67e-07	1.33e-06	6.67e-06	3.33e-05	M
HBL100	Tamoxifen	8033	7807	106	145	6030	6070	5872	5716	5956	5721	5687	5827	5536	5598	5508	5948	5666	6073	5699	5469	5500	5686	5472	5988	6214	5443	5178	5512	187	289	212	142	144	188	56	98	1397	4.27e-10	2.13e-09	1.07e-08	5.33e-08	2.67e-07	1.33e-06	6.67e-06	3.33e-05	0.000167	M
HBL100	AG1478	8034	7808	47	96	1615	1924	2040	2014	1766	2021	1909	1663	1946	1863	1790	2136	2166	1650	2191	1929	2173	2067	1795	1994	1894	1882	1600	2043	1886	1622	2119	1884	91	1644	49	118	462	4.27e-10	2.13e-09	1.07e-08	5.33e-08	2.67e-07	1.33e-06	6.67e-06	3.33e-05	0.000167	M
HBL100	Gefitinib	8034	7808	47	96	1615	1924	2040	2113	2150	1560	1982	2010	1888	1715	1998	2045	2066	2614	1729	2041	1882	1844	1865	1883	1854	1569	1990	2389	1853	1724	1806	337	544	1188	49	118	462	8.53e-11	4.27e-10	2.13e-09	1.07e-08	5.33e-08	2.67e-07	1.33e-06	6.67e-06	3.33e-05	M
HBL100	Tamoxifen	8034	7808	47	96	1615	1924	2040	2070	2459	2204	1757	1970	1768	1867	1942	2520	2078	2172	1651	2120	1804	1970	2014	1736	1963	2215	1905	2380	91	1935	163	1724	1606	1658	49	118	462	4.27e-10	2.13e-09	1.07e-08	5.33e-08	2.67e-07	1.33e-06	6.67e-06	3.33e-05	0.000167	M
HCC1143	AG1478	8035	7809	62	129	3152	2939	2608	2911	2919	3070	3159	2142	2851	2779	2671	3064	2659	2030	2494	2531	2630	2621	2541	1937	2631	2830	2898	2502	2387	2499	2496	930	2181	470	50	101	961.5	4.27e-10	2.13e-09	1.07e-08	5.33e-08	2.67e-07	1.33e-06	6.67e-06	3.33e-05	0.000167	M
HCC1143	Gefitinib	8035	7809	62	129	3152	2939	2608	2719	2579	2390	2713	2827	2925	2728	2087	2937	3090	2606	3033	3067	2652	2541	2436	2702	2678	2747	2282	2209	2273	2405	2305	1122	1068	1275	50	101	961.5	8.53e-11	4.27e-10	2.13e-09	1.07e-08	5.33e-08	2.67e-07	1.33e-06	6.67e-06	3.33e-05	M
HCC1143	Tamoxifen	8035	7809	62	129	3152	2939	2608	3283	2823	2928	2606	2614	3095	2947	2959	2705	2950	2479	2594	2643	2734	2667	3098	1983	2845	1866	2788	2634	1123	2565	1168	2548	2612	120	50	101	961.5	4.27e-10	2.13e-09	1.07e-08	5.33e-08	2.67e-07	1.33e-06	6.67e-06	3.33e-05	0.000167	M
HCC1143	AG1478	8036	7810	97	146	4524	4227	4978	4959	4725	4899	4585	4906	4656	4635	4589	4287	4959	5016	4235	4851	5164	4976	4718	3910	4995	4560	4409	4522	4634	4510	4693	4349	4232	4223	65	110	2469.5	4.27e-10	2.13e-09	1.07e-08	5.33e-08	2.67e-07	1.33e-06	6.67e-06	3.33e-05	0.000167	M
HCC1143	Gefitinib	8036	7810	97	146	4524	4227	4978	4314	4810	4482	4618	4877	4654	4096	4897	4251	4747	4865	4620	4963	4796	5062	4664	4553	4555	4182	4568	4447	3567	3547	3915	2028	2789	3039	65	110	2469.5	8.53e-11	4.27e-10	2.13e-09	1.07e-08	5.33e-08	2.67e-07	1.33e-06	6.67e-06	3.33e-05	M
HCC1143	Tamoxifen	8036	7810	97	146	4524	4227	4978	4903	4868	4875	4633	4627	4446	4732	4704	4932	4260	5113	4597	5032	4773	4882	4870	4572	4704	4790	4728	4988	4874	4581	4774	2846	3538	3843	65	110	2469.5	4.27e-10	2.13e-09	1.07e-08	5.33e-08	2.67e-07	1.33e-06	6.67e-06	3.33e-05	0.000167	M
HCC1187	AG1478	8037	7812	89	176	4231	4231	4153	4034	4526	4155	4283	4333	4231	4324	4260	4166	3600	3872	3962	3901	3385	4243	3926	3966	3423	3833	3499	3479	3842	4280	3788	3716	3459	3585	67	121	2043.5	4.27e-10	2.13e-09	1.07e-08	5.33e-08	2.67e-07	1.33e-06	6.67e-06	3.33e-05	0.000167	M
HCC1187	Gefitinib	8037	7812	89	176	4231	4231	4153	4104	4133	4058	4516	4559	4386	3857	4061	4243	4388	3849	4173	4217	4444	3730	4515	4415	4219	4390	3744	4184	4185	3809	4475	2967	2888	2966	67	121	2043.5	8.53e-11	4.27e-10	2.13e-09	1.07e-08	5.33e-08	2.67e-07	1.33e-06	6.67e-06	3.33e-05	M
HCC1187	Tamoxifen	8037	7812	89	176	4231	4231	4153	4210	4190	4385	4389	3919	4175	4623	4559	4053	4246	3820	3816	3507	4663	4177	4170	3980	3762	3830	4613	4048	4315	3949	4083	3697	3544	4309	67	121	2043.5	4.27e-10	2.13e-09	1.07e-08	5.33e-08	2.67e-07	1.33e-06	6.67e-06	3.33e-05	0.000167	M
HCC1395	AG1478	8038	7814	69	125	2686	3131	2663	2771	2864	2733	2700	2743	2630	2727	2796	2865	2796	2455	3107	2641	2639	2664	2903	2915	2543	2614	2798	2438	1938	2353	1550	334	1062	140	58	101	1581	4.27e-10	2.13e-09	1.07e-08	5.33e-08	2.67e-07	1.33e-06	6.67e-06	3.33e-05	0.000167	M
HCC1395	Gefitinib	8038	7814	69	125	2686	3131	2663	2959	2868	2618	2649	2963	2828	2789	2646	2939	2839	2785	2630	2760	2844	2731	2808	2664	2604	2523	2639	2683	2302	2348	2205	202	1590	1921	58	101	1581	8.53e-11	4.27e-10	2.13e-09	1.07e-08	5.33e-08	2.67e-07	1.33e-06	6.67e-06	3.33e-05	M
HCC1395	Tamoxifen	8038	7814	69	125	2686	3131	2663	2771	2728	3055	2761	2648	2637	2843	2779	2672	2865	2609	2585	2689	2800	2705	2995	2614	2640	2290	2235	2566	2365	2756	121	2341	2683	1105	58	101	1581	4.27e-10	2.13e-09	1.07e-08	5.33e-08	2.67e-07	1.33e-06	6.67e-06	3.33e-05	0.000167	M
HCC1395	AG1478	8039	7815	78	151	4629	4656	4418	4630	4618	4704	4838	4391	4644	4524	4780	4789	4290	4587	4911	4983	4408	5066	4873	4325	4525	4680	4610	4720	3767	3749	3706	4620	129	268	71	130	3390	4.27e-10	2.13e-09	1.07e-08	5.33e-08	2.67e-07	1.33e-06	6.67e-06	3.33e-05	0.000167	M
HCC1395	Gefitinib	8039	7815	78	151	4629	4656	4418	4668	4840	4364	4668	4716	5232	4492	4402	4804	4831	4688	4825	4621	4901	4580	4666	5314	4732	4682	4432	4650	4758	5020	4639	3229	4118	3475	71	130	3390	8.53e-11	4.27e-10	2.13e-09	1.07e-08	5.33e-08	2.67e-07	1.33e-06	6.67e-06	3.33e-05	M
HCC1395	Tamoxifen	8039	7815	78	151	4629	4656	4418	4623	4842	4871	4596	4274	4741	4758	4734	4654	4801	4512	4465	4456	4737	4764	4657	4266	4631	3957	4405	4260	4642	3807	4501	3632	3894	2794	71	130	3390	4.27e-10	2.13e-09	1.07e-08	5.33e-08	2.67e-07	1.33e-06	6.67e-06	3.33e-05	0.000167	M
HCC1395	AG1478	8040	7813	49	97	483	601	628	588	598	607	536	622	588	503	456	614	610	592	640	625	628	595	627	620	605	582	402	592	605	591	651	563	540	528	42	88	340.5	4.27e-10	2.13e-09	1.07e-08	5.33e-08	2.67e-07	1.33e-06	6.67e-06	3.33e-05	0.000167	M
HCC1395	Gefitinib	8040	7813	49	97	483	601	628	649	670	528	532	618	425	498	678	609	615	678	658	584	571	657	635	651	546	469	662	656	423	463	498	125	97	227	42	88	340.5	8.53e-11	4.27e-10	2.13e-09	1.07e-08	5.33e-08	2.67e-07	1.33e-06	6.67e-06	3.33e-05	M
HCC1395	Tamoxifen	8040	7813	49	97	483	601	628	642	622	641	563	554	564	695	598	743	664	673	526	588	622	638	599	571	577	577	552	598	549	390	579	33	132	37	42	88	340.5	4.27e-10	2.13e-09	1.07e-08	5.33e-08	2.67e-07	1.33e-06	6.67e-06	3.33e-05	0.000167	M
HCC1395	AG1478	8041	7816	74	124	3568	3765	3785	3481	3437	3541	3406	3483	3370	3469	3527	3842	3572	3165	3594	3488	3241	3422	3449	3373	3315	3229	3311	3557	3333	3392	4194	3169	2700	1921	50	129	1751	4.27e-10	2.13e-09	1.07e-08	5.33e-08	2.67e-07	1.33e-06	6.67e-06	3.33e-05	0.000167	M
HCC1395	Gefitinib	8041	7816	74	124	3568	3765	3785	3857	3720	3337	3588	3574	3555	3933	3822	3859	3623	3676	3447	3500	3667	3397	3488	3391	3322	3350	3667	3542	3201	3225	3627	1268	771	1759	50	129	1751	8.53e-11	4.27e-10	2.13e-09	1.07e-08	5.33e-08	2.67e-07	1.33e-06	6.67e-06	3.33e-05	M
HCC1395	Tamoxifen	8041	7816	74	124	3568	3765	3785	3664	3611	3735	3649	3445	3405	3526	3637	3558	3613	3505	3563	3670	3479	3884	3535	3427	3395	3205	3113	3343	2824	3195	234	3180	284	1789	50	129	1751	4.27e-10	2.13e-09	1.07e-08	5.33e-08	2.67e-07	1.33e-06	6.67e-06	3.33e-05	0.000167	M
HCC1419	AG1478	8042	7818	117	179	8256	7306	7341	7394	7111	6991	7504	7013	7675	6012	7379	7701	7235	6968	7453	7502	7530	6890	6309	6099	6585	4068	4926	3941	1520	1483	1499	377	460	357	97	154	4097	4.27e-10	2.13e-09	1.07e-08	5.33e-08	2.67e-07	1.33e-06	6.67e-06	3.33e-05	0.000167	M
HCC1419	Gefitinib	8042	7818	117	179	8256	7306	7341	7826	7317	6733	7854	7643	7557	6642	6778	7396	7914	7679	7454	7266	7596	6625	7430	6980	7236	6664	6477	7037	4990	4969	4724	1535	1807	2003	97	154	4097	8.53e-11	4.27e-10	2.13e-09	1.07e-08	5.33e-08	2.67e-07	1.33e-06	6.67e-06	3.33e-05	M
HCC1419	Tamoxifen	8042	7818	117	179	8256	7306	7341	7703	7324	7813	7533	6834	7145	7777	6761	7619	7736	6648	6711	7495	7538	7164	6703	7234	6474	6360	7061	6616	6951	4522	6489	2695	218	225	97	154	4097	4.27e-10	2.13e-09	1.07e-08	5.33e-08	2.67e-07	1.33e-06	6.67e-06	3.33e-05	0.000167	M
HCC1419	AG1478	8043	7820	105	149	6710	6597	6396	6426	5895	6492	6900	5088	6758	6593	6361	7089	6803	5915	6394	6778	6699	6315	5694	6154	5310	4165	3757	4456	4874	4539	5517	3661	3608	3087	90	158	4850	4.27e-10	2.13e-09	1.07e-08	5.33e-08	2.67e-07	1.33e-06	6.67e-06	3.33e-05	0.000167	M
HCC1419	Gefitinib	8043	7820	105	149	6710	6597	6396	6685	6956	6511	6151	6675	6250	6054	6669	7141	4410	7964	6271	6803	5439	6537	5067	6273	5951	6082	6210	6777	5027	4576	4539	1862	1638	1320	90	158	4850	8.53e-11	4.27e-10	2.13e-09	1.07e-08	5.33e-08	2.67e-07	1.33e-06	6.67e-06	3.33e-05	M
HCC1419	Tamoxifen	8043	7820	105	149	6710	6597	6396	7171	6799	7122	6541	6113	6107	5262	6043	6759	7415	6659	6044	6642	5370	6915	6980	6195	6321	6836	6486	6519	4950	5666	3930	5806	6036	6168	90	158	4850	4.27e-10	2.13e-09	1.07e-08	5.33e-08	2.67e-07	1.33e-06	6.67e-06	3.33e-05	0.000167	M
HCC1419	AG1478	8044	7821	134	201	7191	7620	7311	7724	7154	7590	7589	7183	7135	7330	7587	8418	6662	7592	6959	7047	6598	7908	5875	7283	5859	4233	4286	4720	5594	4960	5827	4827	5074	5634	99	183	5954	4.27e-10	2.13e-09	1.07e-08	5.33e-08	2.67e-07	1.33e-06	6.67e-06	3.33e-05	0.000167	M
HCC1419	Gefitinib	8044	7821	134	201	7191	7620	7311	7677	7554	7604	7494	7782	7385	7156	8105	8981	6776	7494	7850	8202	7509	6759	7412	7452	7908	6377	5396	7366	5098	4867	6024	2792	2148	3550	99	183	5954	8.53e-11	4.27e-10	2.13e-09	1.07e-08	5.33e-08	2.67e-07	1.33e-06	6.67e-06	3.33e-05	M
HCC1419	Tamoxifen	8044	7821	134	201	7191	7620	7311	7790	6915	8407	7500	6637	7480	7356	7466	7872	7780	6455	6796	7048	7171	7836	7341	6968	6698	7469	7350	6569	6493	6920	7613	7291	6943	8080	99	183	5954	4.27e-10	2.13e-09	1.07e-08	5.33e-08	2.67e-07	1.33e-06	6.67e-06	3.33e-05	0.000167	M
HCC1419	AG1478	8045	7819	103	188	7678	7442	6533	7831	7548	6963	7394	7688	7077	7151	7517	7189	6689	5574	7370	7246	6175	7317	6085	6347	6051	4198	4284	3978	1569	2418	1523	3807	128	769	92	155	5011	4.27e-10	2.13e-09	1.07e-08	5.33e-08	2.67e-07	1.33e-06	6.67e-06	3.33e-05	0.000167	M
HCC1419	Gefitinib	8045	7819	103	188	7678	7442	6533	6779	7353	7390	7831	7895	7404	6700	7112	7756	8020	7410	7354	7403	7392	6828	7878	7042	7471	6330	5918	6371	4912	4633	5270	1321	1562	2088	92	155	5011	8.53e-11	4.27e-10	2.13e-09	1.07e-08	5.33e-08	2.67e-07	1.33e-06	6.67e-06	3.33e-05	M
HCC1419	Tamoxifen	8045	7819	103	188	7678	7442	6533	7436	7052	7282	7460	7480	7307	8277	7589	7110	7418	6837	6562	6201	7766	6950	7555	7322	6797	7003	6880	6758	2991	6495	4422	6535	6558	212	92	155	5011	4.27e-10	2.13e-09	1.07e-08	5.33e-08	2.67e-07	1.33e-06	6.67e-06	3.33e-05	0.000167	M
HCC1569	AG1478	8048	7827	73	140	4831	4255	4518	4362	3624	3856	4817	3840	4592	4089	3548	3857	4656	4045	4024	3780	4038	3278	3779	3527	4080	2651	3440	2638	2056	2153	2526	2553	228	958	49	100	1645.5	4.27e-10	2.13e-09	1.07e-08	5.33e-08	2.67e-07	1.33e-06	6.67e-06	3.33e-05	0.000167	M
HCC1569	Gefitinib	8048	7827	73	140	4831	4255	4518	3979	4190	4679	3825	3687	3826	3980	3733	4096	3711	3996	4869	3815	3786	4194	3630	3469	4554	4702	4197	3651	2833	3502	3741	1919	2701	2951	49	100	1645.5	8.53e-11	4.27e-10	2.13e-09	1.07e-08	5.33e-08	2.67e-07	1.33e-06	6.67e-06	3.33e-05	M
HCC1569	Tamoxifen	8048	7827	73	140	4831	4255	4518	3681	3710	3673	3961	3717	4569	3850	4024	4430	4015	4432	3907	4705	3461	3710	4004	3455	4105	3623	3575	3691	3455	3757	3606	3548	3828	3373	49	100	1645.5	4.27e-10	2.13e-09	1.07e-08	5.33e-08	2.67e-07	1.33e-06	6.67e-06	3.33e-05	0.000167	M
HCC1569	AG1478	8049	7824	89	146	4956	4441	4935	4439	4528	4090	5028	3925	4742	4469	4559	4568	4693	4276	4351	4332	4744	4641	4016	3351	4454	2845	3336	2804	1450	1796	1634	506	2525	269	58	118	1506	4.27e-10	2.13e-09	1.07e-08	5.33e-08	2.67e-07	1.33e-06	6.67e-06	3.33e-05	0.000167	M
HCC1569	Gefitinib	8049	7824	89	146	4956	4441	4935	4817	4517	4381	4735	4572	4538	4350	4213	4809	4932	4533	5152	4682	4805	4753	4439	4423	4995	4641	4288	4109	3249	2767	2888	611	588	587	58	118	1506	8.53e-11	4.27e-10	2.13e-09	1.07e-08	5.33e-08	2.67e-07	1.33e-06	6.67e-06	3.33e-05	M
HCC1569	Tamoxifen	8049	7824	89	146	4956	4441	4935	4377	4340	4371	4411	4185	4891	5008	4748	4584	4713	4582	4223	4585	4460	4322	4147	3642	4850	3877	3549	3684	400	3442	543	3818	4075	151	58	118	1506	4.27e-10	2.13e-09	1.07e-08	5.33e-08	2.67e-07	1.33e-06	6.67e-06	3.33e-05	0.000167	M
HCC1569	AG1478	8050	7825	64	117	2796	3473	3090	3074	3011	3010	2943	2857	2970	2926	3073	3409	3031	2697	3232	2724	3136	3118	2403	2527	2545	2011	1732	1833	2292	2051	2288	1792	1165	1898	52	96	1032.5	4.27e-10	2.13e-09	1.07e-08	5.33e-08	2.67e-07	1.33e-06	6.67e-06	3.33e-05	0.000167	M
HCC1569	Gefitinib	8050	7825	64	117	2796	3473	3090	3332	3056	2602	3134	3184	2932	3107	2961	3569	3044	2883	2979	3266	3165	2912	2933	2844	2700	2453	2636	2738	2128	1990	1799	952	1226	1190	52	96	1032.5	8.53e-11	4.27e-10	2.13e-09	1.07e-08	5.33e-08	2.67e-07	1.33e-06	6.67e-06	3.33e-05	M
HCC1569	Tamoxifen	8050	7825	64	117	2796	3473	3090	3041	2980	2995	2962	2799	2793	2892	2929	3132	3469	3013	2881	3244	2793	2681	2918	2850	2835	2463	2833	2700	1194	2743	2503	2676	2695	2579	52	96	1032.5	4.27e-10	2.13e-09	1.07e-08	5.33e-08	2.67e-07	1.33e-06	6.67e-06	3.33e-05	0.000167	M
HCC1806	AG1478	8051	7829	163	237	9313	8934	9408	8945	9618	8972	9490	9861	9121	9294	9621	9204	8633	8942	9063	8349	8469	8368	6653	6721	6537	5917	5958	6089	6453	6319	6905	5951	5397	5917	65	113	2418	4.27e-10	2.13e-09	1.07e-08	5.33e-08	2.67e-07	1.33e-06	6.67e-06	3.33e-05	0.000167	M
HCC1806	Gefitinib	8051	7829	163	237	9313	8934	9408	9029	9289	9437	9528	9250	9531	8458	9408	9295	9333	9396	9252	9075	9132	8790	7682	7021	7652	6307	5986	6166	6233	5841	6175	3429	3224	1993	65	113	2418	8.53e-11	4.27e-10	2.13e-09	1.07e-08	5.33e-08	2.67e-07	1.33e-06	6.67e-06	3.33e-05	M
HCC1806	Tamoxifen	8051	7829	163	237	9313	8934	9408	9355	9283	9178	9821	8619	9459	9858	8884	9274	8988	8880	8820	9163	9833	9298	9290	9600	9187	8740	8494	8641	576	634	466	239	226	320	65	113	2418	4.27e-10	2.13e-09	1.07e-08	5.33e-08	2.67e-07	1.33e-06	6.67e-06	3.33e-05	0.000167	M
HCC1806	AG1478	8052	7830	84	151	5330	5252	4640	4799	4738	4677	4931	3368	4870	4474	4681	4849	4337	3363	4731	4246	3987	4124	3142	1990	3022	3504	3315	3202	2844	3288	2753	404	2806	237	51	90	1283	4.27e-10	2.13e-09	1.07e-08	5.33e-08	2.67e-07	1.33e-06	6.67e-06	3.33e-05	0.000167	M
HCC1806	Gefitinib	8052	7830	84	151	5330	5252	4640	4952	4583	3956	4809	4990	5246	4197	3479	5092	4785	4183	4861	4639	4649	4619	4164	4259	4146	4124	3528	3227	3298	3581	3276	944	437	833	51	90	1283	8.53e-11	4.27e-10	2.13e-09	1.07e-08	5.33e-08	2.67e-07	1.33e-06	6.67e-06	3.33e-05	M
HCC1806	Tamoxifen	8052	7830	84	151	5330	5252	4640	4961	4498	5287	4507	4082	4995	4703	4821	4626	4968	4635	3895	4530	4744	4537	5034	3610	4935	3287	4681	4467	175	3849	252	4367	4498	158	51	90	1283	4.27e-10	2.13e-09	1.07e-08	5.33e-08	2.67e-07	1.33e-06	6.67e-06	3.33e-05	0.000167	M
HCC1937	AG1478	8053	7832	81	138	3867	4133	4177	4126	3811	4455	3940	4164	4338	3976	3808	3995	3916	3724	3969	3616	3709	3688	3682	3735	3660	3465	3799	3429	2252	2809	1322	563	935	271	61	113	1737.5	4.27e-10	2.13e-09	1.07e-08	5.33e-08	2.67e-07	1.33e-06	6.67e-06	3.33e-05	0.000167	M
HCC1937	Gefitinib	8053	7832	81	138	3867	4133	4177	4168	4158	4152	3997	4122	4002	4229	4249	4259	4350	4397	3958	4541	3872	3897	3792	3709	3601	3568	3570	3572	3316	3277	3202	422	1656	2044	61	113	1737.5	8.53e-11	4.27e-10	2.13e-09	1.07e-08	5.33e-08	2.67e-07	1.33e-06	6.67e-06	3.33e-05	M
HCC1937	Tamoxifen	8053	7832	81	138	3867	4133	4177	4185	4259	4216	3995	3926	4072	4215	4005	4195	4234	4098	4356	4219	4181	4159	4171	4117	3879	3876	4388	4201	3964	4113	186	4157	3781	1631	61	113	1737.5	4.27e-10	2.13e-09	1.07e-08	5.33e-08	2.67e-07	1.33e-06	6.67e-06	3.33e-05	0.000167	M
HCC1937	AG1478	8054	7834	89	143	5535	4846	5131	4817	5738	4967	5635	4663	5096	5255	5448	4975	4933	4460	4602	4399	4225	4702	3875	4334	4075	4631	4017	4042	1493	1775	1783	602	278	184	50	108	1304.5	4.27e-10	2.13e-09	1.07e-08	5.33e-08	2.67e-07	1.33e-06	6.67e-06	3.33e-05	0.000167	M
HCC1937	Gefitinib	8054	7834	89	143	5535	4846	5131	5268	5181	5506	5487	5725	5067	4776	4573	4982	5230	4922	5923	5268	4605	4933	4233	4108	4450	4400	3911	4095	3819	3572	4532	1259	1924	2377	50	108	1304.5	8.53e-11	4.27e-10	2.13e-09	1.07e-08	5.33e-08	2.67e-07	1.33e-06	6.67e-06	3.33e-05	M
HCC1937	Tamoxifen	8054	7834	89	143	5535	4846	5131	5113	4736	5114	5176	4820	5324	4998	5910	5205	4988	5295	4681	4703	5573	5088	5146	5287	4631	5082	4795	4809	5505	4833	5131	4357	4646	3870	50	108	1304.5	4.27e-10	2.13e-09	1.07e-08	5.33e-08	2.67e-07	1.33e-06	6.67e-06	3.33e-05	0.000167	M
HCC1954	AG1478	8055	7835	40	81	1292	1453	1208	1274	1317	1372	1642	1074	1369	1205	1380	1878	1272	763	1297	983	1052	1095	851	661	843	747	721	849	777	793	810	697	261	414	52	108	1246	4.27e-10	2.13e-09	1.07e-08	5.33e-08	2.67e-07	1.33e-06	6.67e-06	3.33e-05	0.000167	M
HCC1954	Gefitinib	8055	7835	40	81	1292	1453	1208	1531	1828	1003	1436	1396	1320	1181	994	1658	1521	1317	1310	1334	1754	1360	1138	1220	1091	966	861	975	801	781	752	558	639	327	52	108	1246	8.53e-11	4.27e-10	2.13e-09	1.07e-08	5.33e-08	2.67e-07	1.33e-06	6.67e-06	3.33e-05	M
HCC1954	Tamoxifen	8055	7835	40	81	1292	1453	1208	1545	1584	1532	1265	1256	1416	1665	1312	1738	1685	1356	1144	1492	1424	1289	1422	991	1240	1001	1099	1212	1364	932	1154	1013	1075	1307	52	108	1246	4.27e-10	2.13e-09	1.07e-08	5.33e-08	2.67e-07	1.33e-06	6.67e-06	3.33e-05	0.000167	M
HCC1954	AG1478	8056	7836	100	158	6236	5574	5118	5978	5594	5817	5708	4821	6009	5656	5853	5756	5329	4308	5417	5366	5387	5310	4135	3326	4234	3159	3212	3052	2538	2603	2302	1138	1426	513	75	129	1963	4.27e-10	2.13e-09	1.07e-08	5.33e-08	2.67e-07	1.33e-06	6.67e-06	3.33e-05	0.000167	M
HCC1954	Gefitinib	8056	7836	100	158	6236	5574	5118	5754	5887	4899	6092	5965	5234	4890	4712	5729	5418	6038	6717	5525	5516	5430	4944	5321	5497	4540	4157	4165	2733	2927	3051	797	779	986	75	129	1963	8.53e-11	4.27e-10	2.13e-09	1.07e-08	5.33e-08	2.67e-07	1.33e-06	6.67e-06	3.33e-05	M
HCC1954	Tamoxifen	8056	7836	100	158	6236	5574	5118	6045	5446	5952	5683	4950	6338	5999	5363	6009	5604	5699	5238	5420	5614	5581	5573	4274	5365	4176	4981	5325	4784	2079	4699	1761	138	181	75	129	1963	4.27e-10	2.13e-09	1.07e-08	5.33e-08	2.67e-07	1.33e-06	6.67e-06	3.33e-05	0.000167	M
HCC1954	AG1478	8057	7839	50	97	2175	2878	2205	2772	2703	3032	2344	1846	2072	2735	2838	2926	2355	1413	2543	2446	2069	2209	1607	1255	1455	1481	1203	1392	1525	1370	1426	1222	174	1032	47	100	871.5	4.27e-10	2.13e-09	1.07e-08	5.33e-08	2.67e-07	1.33e-06	6.67e-06	3.33e-05	0.000167	M
HCC1954	Gefitinib	8057	7839	50	97	2175	2878	2205	2699	2839	1480	3274	3120	2850	2128	2156	2835	2954	2853	2269	2976	2738	2637	2383	2619	1968	1657	1550	1623	1134	1086	1207	213	248	284	47	100	871.5	8.53e-11	4.27e-10	2.13e-09	1.07e-08	5.33e-08	2.67e-07	1.33e-06	6.67e-06	3.33e-05	M
HCC1954	Tamoxifen	8057	7839	50	97	2175	2878	2205	2930	2821	3171	2850	2141	2488	3193	2689	3034	2865	2652	2356	2616	2879	3062	2930	1828	2489	1506	2670	2517	147	1969	162	2200	2002	1360	47	100	871.5	4.27e-10	2.13e-09	1.07e-08	5.33e-08	2.67e-07	1.33e-06	6.67e-06	3.33e-05	0.000167	M
HCC1954	AG1478	8058	7837	82	140	4617	7324	4203	4983	4597	4692	4878	3363	4385	5622	5135	5015	4259	2786	4868	4286	3764	4179	2743	2242	2643	2209	2349	2288	2610	2824	5975	2673	2301	1928	49	102	1582	4.27e-10	2.13e-09	1.07e-08	5.33e-08	2.67e-07	1.33e-06	6.67e-06	3.33e-05	0.000167	M
HCC1954	Gefitinib	8058	7837	82	140	4617	7324	4203	4939	4863	2831	4746	4717	4216	4082	3147	4852	4457	4728	4806	5050	4423	5281	3613	4136	4261	2919	2632	2606	2021	1921	2297	720	695	1000	49	102	1582	8.53e-11	4.27e-10	2.13e-09	1.07e-08	5.33e-08	2.67e-07	1.33e-06	6.67e-06	3.33e-05	M
HCC1954	Tamoxifen	8058	7837	82	140	4617	7324	4203	5383	5861	5163	4410	4720	5056	5130	4262	5012	5069	4086	4597	4459	4211	4257	4570	3037	4296	3452	3390	2872	4001	3259	4337	3804	3185	3522	49	102	1582	4.27e-10	2.13e-09	1.07e-08	5.33e-08	2.67e-07	1.33e-06	6.67e-06	3.33e-05	0.000167	M
HCC202	AG1478	8059	7840	64	119	2764	2713	2387	2463	2433	2513	2903	2247	2830	2446	2368	2662	2437	2161	2399	2371	2570	2318	2107	2141	2235	1733	2073	1903	929	827	891	120	1478	1545	59	119	1888	4.27e-10	2.13e-09	1.07e-08	5.33e-08	2.67e-07	1.33e-06	6.67e-06	3.33e-05	0.000167	M
HCC202	Gefitinib	8059	7840	64	119	2764	2713	2387	2627	2379	2631	2401	2472	2310	2446	2403	2682	2441	2476	2759	2499	2371	2353	2298	2231	2591	2415	1951	2035	1805	1685	1667	778	684	1198	59	119	1888	8.53e-11	4.27e-10	2.13e-09	1.07e-08	5.33e-08	2.67e-07	1.33e-06	6.67e-06	3.33e-05	M
HCC202	Tamoxifen	8059	7840	64	119	2764	2713	2387	2531	2541	2518	2464	2285	2725	2413	2302	2426	2622	2506	2440	2492	2359	2411	2496	2341	2261	2187	2429	2485	2326	2325	2164	76	2369	2417	59	119	1888	4.27e-10	2.13e-09	1.07e-08	5.33e-08	2.67e-07	1.33e-06	6.67e-06	3.33e-05	0.000167	M
HCC202	AG1478	8060	7844	59	112	1616	1684	1869	1749	1669	1742	1864	1648	1614	1673	1702	1631	1973	1657	1640	1594	2005	1530	1409	1474	1879	1154	1111	1220	1555	1294	1508	967	1406	771	61	98	1514.5	4.27e-10	2.13e-09	1.07e-08	5.33e-08	2.67e-07	1.33e-06	6.67e-06	3.33e-05	0.000167	M
HCC202	Gefitinib	8060	7844	59	112	1616	1684	1869	1587	1503	1875	1778	1750	1655	1532	1817	1706	1563	1855	1805	1669	1669	1811	1471	1449	1662	1307	1636	1339	1085	1006	940	499	450	414	61	98	1514.5	8.53e-11	4.27e-10	2.13e-09	1.07e-08	5.33e-08	2.67e-07	1.33e-06	6.67e-06	3.33e-05	M
HCC202	Tamoxifen	8060	7844	59	112	1616	1684	1869	1795	1623	1972	1742	1663	1828	1650	1628	1713	1597	1951	1589	2062	1558	1920	1758	1751	1874	1709	1752	1533	1629	1622	1607	515	1065	759	61	98	1514.5	4.27e-10	2.13e-09	1.07e-08	5.33e-08	2.67e-07	1.33e-06	6.67e-06	3.33e-05	0.000167	M
HCC202	AG1478	8061	7841	59	123	3363	2773	2833	2777	2954	2609	3343	2934	3111	3130	3324	3001	2928	2691	2873	2923	2959	2829	2695	2701	2536	1974	2313	1874	508	1486	549	1982	58	257	62	138	2223	4.27e-10	2.13e-09	1.07e-08	5.33e-08	2.67e-07	1.33e-06	6.67e-06	3.33e-05	0.000167	M
HCC202	Gefitinib	8061	7841	59	123	3363	2773	2833	2772	3094	3055	3192	2864	2910	2809	3122	2758	3107	3115	3539	2959	3304	2794	3087	2648	3126	2746	2290	2451	1773	1835	2359	461	644	1057	62	138	2223	8.53e-11	4.27e-10	2.13e-09	1.07e-08	5.33e-08	2.67e-07	1.33e-06	6.67e-06	3.33e-05	M
HCC202	Tamoxifen	8061	7841	59	123	3363	2773	2833	3111	2870	2970	3193	2799	3297	3081	3015	3100	2785	3342	2872	2476	3014	3156	2701	3079	2992	3120	2899	3031	487	2828	437	2717	2375	94	62	138	2223	4.27e-10	2.13e-09	1.07e-08	5.33e-08	2.67e-07	1.33e-06	6.67e-06	3.33e-05	0.000167	M
HCC2185	AG1478	8062	7848	100	162	5699	5699	5698	5755	5910	5537	5642	5570	5478	6122	6144	5494	5458	5534	5896	6011	5462	5740	5684	5459	5354	5823	5116	5338	5284	5498	5254	5595	4905	5651	76	150	4100	4.27e-10	2.13e-09	1.07e-08	5.33e-08	2.67e-07	1.33e-06	6.67e-06	3.33e-05	0.000167	M
HCC2185	Gefitinib	8062	7848	100	162	5699	5699	5698	5894	5434	5806	6214	6190	6112	5413	5620	5640	6070	5767	5498	6117	6154	5776	6010	5750	5775	5426	5350	5857	5568	5452	5645	5605	5338	4891	76	150	4100	8.53e-11	4.27e-10	2.13e-09	1.07e-08	5.33e-08	2.67e-07	1.33e-06	6.67e-06	3.33e-05	M
HCC2185	Tamoxifen	8062	7848	100	162	5699	5699	5698	5798	5759	5652	5866	5512	5768	5907	5827	5655	5542	5578	5632	5438	6316	5947	5708	5604	5809	5332	5712	5478	5911	5168	5770	5053	5284	3990	76	150	4100	4.27e-10	2.13e-09	1.07e-08	5.33e-08	2.67e-07	1.33e-06	6.67e-06	3.33e-05	0.000167	M
HCC2185	AG1478	8063	7846	97	155	4641	4849	4905	5124	4992	4781	4921	4382	5027	4450	4536	4716	5099	4251	4417	4556	4809	5013	4156	4017	4707	4509	4461	4832	2978	2818	3082	2884	3812	254	85	134	3832	4.27e-10	2.13e-09	1.07e-08	5.33e-08	2.67e-07	1.33e-06	6.67e-06	3.33e-05	0.000167	M
HCC2185	Gefitinib	8063	7846	97	155	4641	4849	4905	5031	5221	4437	4970	4990	4501	4711	4580	5019	4781	5215	4684	5038	4617	4655	4331	4413	4815	4574	4743	4825	4795	4512	4225	1661	2102	3677	85	134	3832	8.53e-11	4.27e-10	2.13e-09	1.07e-08	5.33e-08	2.67e-07	1.33e-06	6.67e-06	3.33e-05	M
HCC2185	Tamoxifen	8063	7846	97	155	4641	4849	4905	5909	4501	5929	4489	4043	4613	5061	4247	5117	5100	4882	4129	5142	4543	5435	5166	4136	4682	3919	4442	4831	2922	4116	3245	4313	4470	168	85	134	3832	4.27e-10	2.13e-09	1.07e-08	5.33e-08	2.67e-07	1.33e-06	6.67e-06	3.33e-05	0.000167	M
HCC2185	AG1478	8064	7849	102	138	5203	4934	4776	5059	4819	5223	5172	4821	4802	5127	4681	5298	4889	4642	4904	4990	4799	5124	4645	4680	4772	4870	4806	4580	4745	4534	4719	4850	3742	4308	76	152	3941.5	4.27e-10	2.13e-09	1.07e-08	5.33e-08	2.67e-07	1.33e-06	6.67e-06	3.33e-05	0.000167	M
HCC2185	Gefitinib	8064	7849	102	138	5203	4934	4776	4981	5152	5236	5019	5052	4785	4586	4913	5043	5014	5597	5396	5185	4947	4632	4788	4833	5430	4885	4557	5166	4825	4436	4510	3536	3380	3195	76	152	3941.5	8.53e-11	4.27e-10	2.13e-09	1.07e-08	5.33e-08	2.67e-07	1.33e-06	6.67e-06	3.33e-05	M
HCC2185	Tamoxifen	8064	7849	102	138	5203	4934	4776	5033	5177	5090	5376	4613	5286	5266	5185	5084	5169	4870	4708	4934	4683	5227	4900	4658	4832	4905	4552	4746	4140	4750	2563	4840	4673	4779	76	152	3941.5	4.27e-10	2.13e-09	1.07e-08	5.33e-08	2.67e-07	1.33e-06	6.67e-06	3.33e-05	0.000167	M
HCC2185	AG1478	8065	7845	78	145	4887	5044	4664	4385	4384	4558	5277	4222	5096	4422	4596	5524	4494	4080	4811	4637	4368	4401	4180	4372	4625	4258	4517	4627	4402	3946	3384	426	3630	3811	78	138	3614	4.27e-10	2.13e-09	1.07e-08	5.33e-08	2.67e-07	1.33e-06	6.67e-06	3.33e-05	0.000167	M
HCC2185	Gefitinib	8065	7845	78	145	4887	5044	4664	4780	4576	4767	4893	4944	4321	4387	4208	5008	4773	4879	5210	4718	4843	4313	4613	4122	4876	5033	4392	4820	4695	4531	4484	2502	2404	4049	78	138	3614	8.53e-11	4.27e-10	2.13e-09	1.07e-08	5.33e-08	2.67e-07	1.33e-06	6.67e-06	3.33e-05	M
HCC2185	Tamoxifen	8065	7845	78	145	4887	5044	4664	4732	4569	5024	4570	3957	5216	4426	4525	4676	5265	4277	4017	4762	4789	4779	4898	4121	4326	3929	4376	4281	4375	4166	3941	123	3952	4754	78	138	3614	4.27e-10	2.13e-09	1.07e-08	5.33e-08	2.67e-07	1.33e-06	6.67e-06	3.33e-05	0.000167	M
HCC2185	AG1478	8066	7847	102	180	3874	6341	6198	6236	5813	6384	4338	6511	3939	5815	6754	6389	6198	5525	6031	6535	5848	6330	6087	6140	5895	6702	3833	7248	4079	5353	4395	6261	641	1059	102	176	5439	4.27e-10	2.13e-09	1.07e-08	5.33e-08	2.67e-07	1.33e-06	6.67e-06	3.33e-05	0.000167	M
HCC2185	Gefitinib	8066	7847	102	180	3874	6341	6198	6033	6663	4376	6375	6717	6117	5475	7280	6390	6990	6829	4744	6726	6436	5714	6857	6131	4949	3522	6007	6638	6760	6278	6609	5573	5541	3692	102	176	5439	8.53e-11	4.27e-10	2.13e-09	1.07e-08	5.33e-08	2.67e-07	1.33e-06	6.67e-06	3.33e-05	M
HCC2185	Tamoxifen	8066	7847	102	180	3874	6341	6198	6853	6278	6730	6432	5847	4015	6996	5804	6381	6606	5921	5596	6052	7334	7264	6885	6710	5828	6520	6533	6570	2948	5763	4433	5823	5655	234	102	176	5439	4.27e-10	2.13e-09	1.07e-08	5.33e-08	2.67e-07	1.33e-06	6.67e-06	3.33e-05	0.000167	M
HCC3153	AG1478	8067	7853	100	173	4932	5439	5677	5359	5311	5170	5020	5568	5045	5261	5298	5450	5162	5457	6015	5283	5123	4954	5532	4939	5430	4522	4295	4707	5141	5021	4764	5353	4957	5148	58	103	1779	4.27e-10	2.13e-09	1.07e-08	5.33e-08	2.67e-07	1.33e-06	6.67e-06	3.33e-05	0.000167	M
HCC3153	Gefitinib	8067	7853	100	173	4932	5439	5677	5844	6000	4927	5102	5316	5074	4844	5300	5569	5367	5900	5092	5251	5048	5494	5758	5048	4857	5066	5105	5700	4903	5197	4606	4159	4098	3168	58	103	1779	8.53e-11	4.27e-10	2.13e-09	1.07e-08	5.33e-08	2.67e-07	1.33e-06	6.67e-06	3.33e-05	M
HCC3153	Tamoxifen	8067	7853	100	173	4932	5439	5677	5046	5896	5139	5610	5197	5137	4906	5092	5494	5731	5438	5194	5236	5395	5320	5189	5197	5502	5603	5557	5448	5543	5048	5365	4657	4780	5215	58	103	1779	4.27e-10	2.13e-09	1.07e-08	5.33e-08	2.67e-07	1.33e-06	6.67e-06	3.33e-05	0.000167	M
HCC38	AG1478	8068	9028	42	63	1759	2415	2165	2209	1620	2445	2112	1673	2372	1966	2207	2666	2395	1702	2052	1832	2200	2076	2080	2057	2415	1986	1684	2283	2047	1542	2204	2295	830	221	37	99	943.5	4.27e-10	2.13e-09	1.07e-08	5.33e-08	2.67e-07	1.33e-06	6.67e-06	3.33e-05	0.000167	M
HCC38	Gefitinib	8068	9028	42	63	1759	2415	2165	2473	2171	1659	2020	2097	1840	1642	1742	2449	2083	2573	1723	2313	2354	1922	2328	1948	2093	2069	2240	2261	2388	2146	1865	1092	879	1721	37	99	943.5	8.53e-11	4.27e-10	2.13e-09	1.07e-08	5.33e-08	2.67e-07	1.33e-06	6.67e-06	3.33e-05	M
HCC38	Tamoxifen	8068	9028	42	63	1759	2415	2165	2265	2061	2714	2119	1856	2415	2317	2087	2520	2648	2051	2015	2248	1923	2410	2121	1526	1720	1625	2089	2076	1776	1739	1819	1664	1590	2048	37	99	943.5	4.27e-10	2.13e-09	1.07e-08	5.33e-08	2.67e-07	1.33e-06	6.67e-06	3.33e-05	0.000167	M
HCC38	AG1478	8069	7854	59	130	2361	2921	2322	3062	2650	2966	2537	1957	2790	2429	2462	2926	2966	1690	2938	2633	2654	2727	2594	2080	2624	2746	2713	2926	1179	1427	895	1818	1677	172	48	106	1378	4.27e-10	2.13e-09	1.07e-08	5.33e-08	2.67e-07	1.33e-06	6.67e-06	3.33e-05	0.000167	M
HCC38	Gefitinib	8069	7854	59	130	2361	2921	2322	2986	3106	2119	2250	2832	2441	2269	2173	2844	2772	2959	2815	2595	2593	2512	2504	2511	2809	2651	2962	3261	3071	2668	2530	1006	601	2251	48	106	1378	8.53e-11	4.27e-10	2.13e-09	1.07e-08	5.33e-08	2.67e-07	1.33e-06	6.67e-06	3.33e-05	M
HCC38	Tamoxifen	8069	7854	59	130	2361	2921	2322	3320	3184	3130	2443	1970	2631	2600	2405	3222	2728	2964	2067	2737	2351	3072	3084	1916	2384	1877	2263	2803	1489	2133	1855	2168	2095	111	48	106	1378	4.27e-10	2.13e-09	1.07e-08	5.33e-08	2.67e-07	1.33e-06	6.67e-06	3.33e-05	0.000167	M
HCC70	AG1478	8070	7857	142	204	9105	9465	9200	8887	9261	9282	9178	8564	8823	9023	9011	8521	8972	8352	9333	9389	8193	8492	7974	8115	8024	7493	6732	7433	8145	8430	7992	8236	6808	7478	85	152	4059	4.27e-10	2.13e-09	1.07e-08	5.33e-08	2.67e-07	1.33e-06	6.67e-06	3.33e-05	0.000167	M
HCC70	Gefitinib	8070	7857	142	204	9105	9465	9200	9832	9020	9075	9432	9236	9196	8889	9001	9597	9003	9507	9435	9177	8902	7883	8148	8869	7824	7404	7771	8497	7570	8043	7133	6638	6116	5687	85	152	4059	8.53e-11	4.27e-10	2.13e-09	1.07e-08	5.33e-08	2.67e-07	1.33e-06	6.67e-06	3.33e-05	M
HCC70	Tamoxifen	8070	7857	142	204	9105	9465	9200	8329	9660	9099	9129	9285	9230	9215	9576	9052	8909	8748	8891	8688	9482	8494	9004	8724	8623	8060	8468	8713	8927	8674	8888	7693	8022	9172	85	152	4059	4.27e-10	2.13e-09	1.07e-08	5.33e-08	2.67e-07	1.33e-06	6.67e-06	3.33e-05	0.000167	M
HCC70	AG1478	8071	7860	143	214	8927	9953	9880	10270	9898	10130	9291	9603	9444	10240	9845	10150	9070	9084	10360	9811	9006	9623	9070	8650	8131	7438	7198	7479	7015	6312	6091	507	355	656	109	188	6293.5	4.27e-10	2.13e-09	1.07e-08	5.33e-08	2.67e-07	1.33e-06	6.67e-06	3.33e-05	0.000167	M
HCC70	Gefitinib	8071	7860	143	214	8927	9953	9880	9700	9681	8762	9852	9603	9891	9693	9555	10060	9915	10100	9078	9571	9733	9329	8954	8891	8095	7716	7932	8601	7025	7625	7244	3711	3759	4666	109	188	6293.5	8.53e-11	4.27e-10	2.13e-09	1.07e-08	5.33e-08	2.67e-07	1.33e-06	6.67e-06	3.33e-05	M
HCC70	Tamoxifen	8071	7860	143	214	8927	9953	9880	9962	10190	9993	9896	9516	9276	10090	9907	10140	9776	9626	9539	9390	10040	9674	9472	9021	9358	8938	8948	9059	6757	9201	4435	9105	9299	337	109	188	6293.5	4.27e-10	2.13e-09	1.07e-08	5.33e-08	2.67e-07	1.33e-06	6.67e-06	3.33e-05	0.000167	M
HCC70	AG1478	8072	7856	136	187	9679	10170	8673	10020	9759	9959	9193	9278	9234	9664	9979	10330	8693	8154	10190	9637	8676	9227	9127	8896	8537	9219	7934	8663	8772	8203	8946	3006	2252	2869	94	150	5076.5	4.27e-10	2.13e-09	1.07e-08	5.33e-08	2.67e-07	1.33e-06	6.67e-06	3.33e-05	0.000167	M
HCC70	Gefitinib	8072	7856	136	187	9679	10170	8673	10350	10350	8330	9818	9982	9796	9716	9398	9778	10110	10570	9812	9931	10130	8833	9632	9202	8851	8403	8139	9712	9340	8878	8694	6534	6577	3939	94	150	5076.5	8.53e-11	4.27e-10	2.13e-09	1.07e-08	5.33e-08	2.67e-07	1.33e-06	6.67e-06	3.33e-05	M
HCC70	Tamoxifen	8072	7856	136	187	9679	10170	8673	9706	10340	10000	9827	9037	9136	9961	9978	10470	10100	9054	8777	9397	10150	9651	9753	8681	8463	8662	8897	9618	9358	7471	9210	8182	7874	9122	94	150	5076.5	4.27e-10	2.13e-09	1.07e-08	5.33e-08	2.67e-07	1.33e-06	6.67e-06	3.33e-05	0.000167	M
HS578T	AG1478	8073	7862	117	172	6122	5588	6822	6130	5851	6213	6327	7454	5968	6200	6750	6489	6543	6377	6817	6192	6638	5528	6646	6991	6383	5477	5993	5752	4397	4602	2862	530	1882	243	71	125	2509.5	4.27e-10	2.13e-09	1.07e-08	5.33e-08	2.67e-07	1.33e-06	6.67e-06	3.33e-05	0.000167	M
HS578T	Gefitinib	8073	7862	117	172	6122	5588	6822	5844	7215	6184	6503	5226	5659	7070	6721	6131	5609	6404	6212	5283	6237	6365	6385	5892	6237	6200	6743	6122	6698	5866	5823	1547	4135	5037	71	125	2509.5	8.53e-11	4.27e-10	2.13e-09	1.07e-08	5.33e-08	2.67e-07	1.33e-06	6.67e-06	3.33e-05	M
HS578T	Tamoxifen	8073	7862	117	172	6122	5588	6822	6482	6401	6081	6014	6210	6792	6390	6117	6494	5799	6388	6150	6812	5848	5919	5712	6873	6585	5203	4325	5626	4631	6261	238	5541	5859	2603	71	125	2509.5	4.27e-10	2.13e-09	1.07e-08	5.33e-08	2.67e-07	1.33e-06	6.67e-06	3.33e-05	0.000167	M
HS578T	AG1478	8074	7864	94	148	4615	5096	5640	4748	4746	5216	5003	5351	5135	4780	4718	4519	4903	5088	4916	4543	4815	5047	4598	5345	5283	4572	4647	5353	4834	5072	5070	4556	4909	5519	54	123	1868	4.27e-10	2.13e-09	1.07e-08	5.33e-08	2.67e-07	1.33e-06	6.67e-06	3.33e-05	0.000167	M
HS578T	Gefitinib	8074	7864	94	148	4615	5096	5640	4628	4678	5207	4677	5110	4860	4624	5334	4728	4892	4875	5376	4610	5219	4818	5753	5015	5469	4842	5092	5135	4972	5033	5003	3671	3893	2788	54	123	1868	8.53e-11	4.27e-10	2.13e-09	1.07e-08	5.33e-08	2.67e-07	1.33e-06	6.67e-06	3.33e-05	M
HS578T	Tamoxifen	8074	7864	94	148	4615	5096	5640	4473	4406	4673	5138	4539	4807	5023	4747	4567	4563	4702	5280	4947	5588	5537	4719	5638	4328	4106	4145	3252	4249	4155	3920	3489	4029	4195	54	123	1868	4.27e-10	2.13e-09	1.07e-08	5.33e-08	2.67e-07	1.33e-06	6.67e-06	3.33e-05	0.000167	M
HS578T	AG1478	8075	7861	78	125	3347	3521	3679	3126	3043	3439	3735	2492	3765	3330	3106	3464	3387	2718	3024	3212	3439	3614	3027	2762	3126	2713	3016	2761	3022	2464	2321	384	2041	162	45	99	898	4.27e-10	2.13e-09	1.07e-08	5.33e-08	2.67e-07	1.33e-06	6.67e-06	3.33e-05	0.000167	M
HS578T	Gefitinib	8075	7861	78	125	3347	3521	3679	3175	3206	3163	3243	3141	3100	2859	3011	3447	2911	3320	3323	2959	2725	3335	2857	2864	3563	3292	2988	3420	2678	2709	2568	288	159	247	45	99	898	8.53e-11	4.27e-10	2.13e-09	1.07e-08	5.33e-08	2.67e-07	1.33e-06	6.67e-06	3.33e-05	M
HS578T	Tamoxifen	8075	7861	78	125	3347	3521	3679	3181	3231	3373	3156	2910	3253	3298	3355	3551	3366	3635	3020	3799	3221	3303	3282	2923	3091	2517	2684	3007	121	2943	139	3170	2791	114	45	99	898	4.27e-10	2.13e-09	1.07e-08	5.33e-08	2.67e-07	1.33e-06	6.67e-06	3.33e-05	0.000167	M
HS578T	AG1478	8076	7863	95	140	5722	5996	6017	5840	5477	5802	5632	5815	5172	5633	5952	6063	5900	5656	5803	5398	5826	5626	5403	6501	5883	5832	5211	5815	5461	5402	5725	5792	1030	5864	66	130	1797	4.27e-10	2.13e-09	1.07e-08	5.33e-08	2.67e-07	1.33e-06	6.67e-06	3.33e-05	0.000167	M
HS578T	Gefitinib	8076	7863	95	140	5722	5996	6017	6043	5941	6165	5762	6259	5767	5806	5871	6225	5423	5830	5964	6031	5531	5319	5920	5417	5675	5427	5795	5971	5981	5592	5482	802	3810	3008	66	130	1797	8.53e-11	4.27e-10	2.13e-09	1.07e-08	5.33e-08	2.67e-07	1.33e-06	6.67e-06	3.33e-05	M
HS578T	Tamoxifen	8076	7863	95	140	5722	5996	6017	5656	5712	5717	6054	5458	5803	5584	5598	5841	5978	5608	5489	5851	5733	5913	5878	5678	5138	4572	4919	4754	406	4959	3665	4992	5019	4704	66	130	1797	4.27e-10	2.13e-09	1.07e-08	5.33e-08	2.67e-07	1.33e-06	6.67e-06	3.33e-05	0.000167	M
LY2	AG1478	8077	7865	52	118	1221	1355	1625	700	1496	557	1681	778	1791	1707	1503	1616	1049	1413	798	1383	1789	1416	1446	1542	1938	1462	1723	2104	514	818	1159	1305	1116	153	38	85	438	4.27e-10	2.13e-09	1.07e-08	5.33e-08	2.67e-07	1.33e-06	6.67e-06	3.33e-05	0.000167	M
LY2	Gefitinib	8077	7865	52	118	1221	1355	1625	1317	1811	1561	1376	2093	1496	1657	1532	1886	1606	1844	1754	1340	1811	1579	1656	1663	1684	1406	1217	1701	1540	1638	1366	785	522	1583	38	85	438	8.53e-11	4.27e-10	2.13e-09	1.07e-08	5.33e-08	2.67e-07	1.33e-06	6.67e-06	3.33e-05	M
LY2	Tamoxifen	8077	7865	52	118	1221	1355	1625	2135	1070	1065	1515	1164	1285	1555	1611	1782	1625	436	1320	1453	1428	1749	1876	1336	1176	978	1584	1130	1446	1611	1385	1644	1610	75	38	85	438	4.27e-10	2.13e-09	1.07e-08	5.33e-08	2.67e-07	1.33e-06	6.67e-06	3.33e-05	0.000167	M
MCF10A	AG1478	8078	7867	84	154	5422	5226	4554	4774	5347	4966	5186	5844	6575	5552	5472	5149	4749	4214	4442	2871	2953	2804	861	903	845	836	1094	839	877	932	893	891	757	921	44	103	1102.5	4.27e-10	2.13e-09	1.07e-08	5.33e-08	2.67e-07	1.33e-06	6.67e-06	3.33e-05	0.000167	M
MCF10A	Gefitinib	8078	7867	84	154	5422	5226	4554	5285	5476	4722	5859	5492	5211	4485	4826	5348	5620	5182	5130	5058	5608	4327	5549	4049	4550	1275	1047	1064	815	765	904	394	349	284	44	103	1102.5	8.53e-11	4.27e-10	2.13e-09	1.07e-08	5.33e-08	2.67e-07	1.33e-06	6.67e-06	3.33e-05	M
MCF10A	Tamoxifen	8078	7867	84	154	5422	5226	4554	5430	4855	5522	6106	4142	5065	5435	5621	5253	5412	4733	4931	5100	6396	5541	6815	6987	5446	5252	6827	6003	1198	1324	976	115	121	186	44	103	1102.5	4.27e-10	2.13e-09	1.07e-08	5.33e-08	2.67e-07	1.33e-06	6.67e-06	3.33e-05	0.000167	M
MCF10A	AG1478	8079	7868	76	136	4052	3053	3642	3277	2875	3343	4146	3059	3934	3552	3445	3233	3859	3352	3404	2007	1340	1860	596	589	687	687	671	542	311	255	297	118	93	139	45	116	891.5	4.27e-10	2.13e-09	1.07e-08	5.33e-08	2.67e-07	1.33e-06	6.67e-06	3.33e-05	0.000167	M
MCF10A	Gefitinib	8079	7868	76	136	4052	3053	3642	3530	3552	4179	3635	3378	3423	3381	3278	3368	3130	3629	4170	3572	4060	3942	2866	3734	4497	1272	890	795	528	621	633	117	136	79	45	116	891.5	8.53e-11	4.27e-10	2.13e-09	1.07e-08	5.33e-08	2.67e-07	1.33e-06	6.67e-06	3.33e-05	M
MCF10A	Tamoxifen	8079	7868	76	136	4052	3053	3642	3456	3525	3817	3676	3749	4362	3806	3657	3329	3270	3604	3343	3695	3432	3377	3955	3535	3917	3198	3599	3881	2660	1448	2660	85	93	115	45	116	891.5	4.27e-10	2.13e-09	1.07e-08	5.33e-08	2.67e-07	1.33e-06	6.67e-06	3.33e-05	0.000167	M
MCF10A	AG1478	8080	7870	98	163	4890	5194	4905	5027	4976	5240	4960	5133	5175	5343	5020	4998	5068	4517	4626	2960	2930	2395	897	953	936	968	953	1015	971	989	994	976	885	963	53	96	1206	4.27e-10	2.13e-09	1.07e-08	5.33e-08	2.67e-07	1.33e-06	6.67e-06	3.33e-05	0.000167	M
MCF10A	Gefitinib	8080	7870	98	163	4890	5194	4905	4976	5211	4882	4691	5193	4694	4843	5151	5084	5266	5366	5058	5060	5165	5517	4259	3964	4118	944	1020	992	975	950	878	263	231	537	53	96	1206	8.53e-11	4.27e-10	2.13e-09	1.07e-08	5.33e-08	2.67e-07	1.33e-06	6.67e-06	3.33e-05	M
MCF10A	Tamoxifen	8080	7870	98	163	4890	5194	4905	5663	5214	5254	5101	4548	4731	5043	4810	5518	5298	5241	5451	5705	5410	5868	6585	6135	6139	5285	5881	5847	5993	5643	5821	1556	2468	371	53	96	1206	4.27e-10	2.13e-09	1.07e-08	5.33e-08	2.67e-07	1.33e-06	6.67e-06	3.33e-05	0.000167	M
MCF10F	AG1478	8081	7871	64	100	2524	2840	2589	2902	2785	2822	2739	2652	2627	2613	2933	2958	2677	2503	2566	1784	2014	1840	1333	1238	1257	1266	1166	1313	1223	1284	1299	570	331	245	51	111	1341.5	4.27e-10	2.13e-09	1.07e-08	5.33e-08	2.67e-07	1.33e-06	6.67e-06	3.33e-05	0.000167	M
MCF10F	Gefitinib	8081	7871	64	100	2524	2840	2589	2985	2782	2672	2740	2963	2589	2497	2723	2941	2945	2826	2788	2890	2774	2585	2445	2597	2667	1283	1338	1442	1176	1198	1234	1142	1001	717	51	111	1341.5	8.53e-11	4.27e-10	2.13e-09	1.07e-08	5.33e-08	2.67e-07	1.33e-06	6.67e-06	3.33e-05	M
MCF10F	Tamoxifen	8081	7871	64	100	2524	2840	2589	2824	2877	2966	2828	2503	2454	2840	2795	3096	3023	2747	2434	2818	2999	2945	3042	2807	2673	2673	2856	2740	2826	2132	2715	2442	2584	2306	51	111	1341.5	4.27e-10	2.13e-09	1.07e-08	5.33e-08	2.67e-07	1.33e-06	6.67e-06	3.33e-05	0.000167	M
MCF10F	AG1478	8082	7872	65	115	3081	2904	2736	2681	2608	2637	2856	2796	2850	2910	2773	2958	2597	2721	3005	1648	1669	1476	1340	1253	1138	1266	1233	1283	1243	1263	1187	1176	1045	514	55	110	1090	4.27e-10	2.13e-09	1.07e-08	5.33e-08	2.67e-07	1.33e-06	6.67e-06	3.33e-05	0.000167	M
MCF10F	Gefitinib	8082	7872	65	115	3081	2904	2736	2887	2691	2626	2803	2905	2703	2779	2698	3329	2935	2710	2950	2932	2903	2704	2691	2494	2701	1275	1146	1254	1111	1203	1326	234	207	493	55	110	1090	8.53e-11	4.27e-10	2.13e-09	1.07e-08	5.33e-08	2.67e-07	1.33e-06	6.67e-06	3.33e-05	M
MCF10F	Tamoxifen	8082	7872	65	115	3081	2904	2736	2885	2553	2536	2723	2801	3217	3066	2777	2657	2798	2568	2365	2532	2899	2785	2915	2666	2774	2018	2057	2003	1587	2161	221	2231	2092	784	55	110	1090	4.27e-10	2.13e-09	1.07e-08	5.33e-08	2.67e-07	1.33e-06	6.67e-06	3.33e-05	0.000167	M
MCF12A	AG1478	8083	7873	137	208	8352	8193	9679	8283	8468	8697	8707	8555	7865	8321	8904	8740	9598	9330	8162	7898	9114	8011	3043	3123	3813	2315	2178	2654	4238	3391	4490	2212	3124	2075	60	126	2021.5	4.27e-10	2.13e-09	1.07e-08	5.33e-08	2.67e-07	1.33e-06	6.67e-06	3.33e-05	0.000167	M
MCF12A	Gefitinib	8083	7873	137	208	8352	8193	9679	8533	8724	8223	9320	8871	8546	8008	9555	8664	8927	9923	8665	8481	8721	9437	7784	7151	7315	2916	3403	3438	2304	2235	2191	1276	1183	574	60	126	2021.5	8.53e-11	4.27e-10	2.13e-09	1.07e-08	5.33e-08	2.67e-07	1.33e-06	6.67e-06	3.33e-05	M
MCF12A	Tamoxifen	8083	7873	137	208	8352	8193	9679	9413	8680	9566	9108	7887	8624	9333	8490	8966	8682	9251	7772	9681	9416	10260	8717	8741	8712	8517	7780	7806	603	774	548	184	183	258	60	126	2021.5	4.27e-10	2.13e-09	1.07e-08	5.33e-08	2.67e-07	1.33e-06	6.67e-06	3.33e-05	0.000167	M
MCF7	AG1478	8084	7874	69	116	3060	3010	3214	2779	2685	2645	3392	2842	2776	2753	3141	3127	3073	2936	3094	2594	3042	2665	2727	2803	3164	2848	3325	3148	2866	2627	2814	2592	999	2260	39	100	1063.5	4.27e-10	2.13e-09	1.07e-08	5.33e-08	2.67e-07	1.33e-06	6.67e-06	3.33e-05	0.000167	M
MCF7	Gefitinib	8084	7874	69	116	3060	3010	3214	2866	2790	3149	3414	2729	2801	2531	2744	3035	2868	3008	3686	2733	3005	3219	2857	2955	3394	3320	2996	3058	3164	2931	2876	2632	2330	2187	39	100	1063.5	8.53e-11	4.27e-10	2.13e-09	1.07e-08	5.33e-08	2.67e-07	1.33e-06	6.67e-06	3.33e-05	M
MCF7	Tamoxifen	8084	7874	69	116	3060	3010	3214	3178	2917	3055	2973	2649	3452	2828	2780	2848	2864	2986	2349	2834	2778	2799	2639	2426	2857	2499	2378	2289	2350	2051	2446	2083	2151	2339	39	100	1063.5	4.27e-10	2.13e-09	1.07e-08	5.33e-08	2.67e-07	1.33e-06	6.67e-06	3.33e-05	0.000167	M
MCF7	AG1478	8085	7875	89	130	3377	3715	4380	3703	3588	3994	3749	3581	3506	3721	3965	3636	3611	3593	3485	3602	3641	3883	3781	3640	3736	3711	3316	4137	4033	3530	3819	3694	3606	3083	47	100	1279.5	4.27e-10	2.13e-09	1.07e-08	5.33e-08	2.67e-07	1.33e-06	6.67e-06	3.33e-05	0.000167	M
MCF7	Gefitinib	8085	7875	89	130	3377	3715	4380	3778	3596	3682	3730	3404	3549	3448	4251	3966	3515	3771	3701	4261	3548	3754	3534	3738	3582	3547	3546	3911	3505	3227	3223	1851	1786	2433	47	100	1279.5	8.53e-11	4.27e-10	2.13e-09	1.07e-08	5.33e-08	2.67e-07	1.33e-06	6.67e-06	3.33e-05	M
MCF7	Tamoxifen	8085	7875	89	130	3377	3715	4380	4037	3902	4050	3795	3750	3529	3501	3610	3536	3612	3763	3370	3326	3276	3851	3755	3579	3269	2820	3052	2877	2764	3084	3032	1417	1764	216	47	100	1279.5	4.27e-10	2.13e-09	1.07e-08	5.33e-08	2.67e-07	1.33e-06	6.67e-06	3.33e-05	0.000167	M
MDAMB134VI	AG1478	8097	7876	77	149	4583	4820	4659	4832	4721	4685	4576	4717	4754	4562	4537	4875	4397	4237	4896	4761	4426	4837	4724	4894	5141	4486	4507	4781	4440	4501	4000	3673	3400	4090	61	117	2286	4.27e-10	2.13e-09	1.07e-08	5.33e-08	2.67e-07	1.33e-06	6.67e-06	3.33e-05	0.000167	M
MDAMB134VI	Gefitinib	8097	7876	77	149	4583	4820	4659	4571	4550	4450	4834	4754	4668	4349	4454	5199	4839	4485	4790	5833	5029	4331	4875	4822	4487	4689	4530	4059	4763	4927	4572	4415	4050	3501	61	117	2286	8.53e-11	4.27e-10	2.13e-09	1.07e-08	5.33e-08	2.67e-07	1.33e-06	6.67e-06	3.33e-05	M
MDAMB134VI	Tamoxifen	8097	7876	77	149	4583	4820	4659	4849	4204	4829	4803	4111	4715	4533	4328	3969	4414	3914	3790	4244	4141	3997	3943	3916	3613	3031	3706	3424	3863	3634	3906	3696	3059	4097	61	117	2286	4.27e-10	2.13e-09	1.07e-08	5.33e-08	2.67e-07	1.33e-06	6.67e-06	3.33e-05	0.000167	M
MDAMB134VI	AG1478	8098	9029	73	82	4540	4847	4428	5203	4742	5525	4551	4552	4584	4899	4972	5528	4451	4213	4855	4870	4477	4932	5252	5272	4543	4596	4253	4696	4444	4014	4068	4197	3528	207	69	143	3787	4.27e-10	2.13e-09	1.07e-08	5.33e-08	2.67e-07	1.33e-06	6.67e-06	3.33e-05	0.000167	M
MDAMB134VI	Gefitinib	8098	9029	73	82	4540	4847	4428	4860	4893	3927	4660	4929	4806	4500	4553	5491	4650	4839	4429	5045	4811	4339	4780	4996	4465	4620	4545	4858	5456	4994	4585	4040	2553	2402	69	143	3787	8.53e-11	4.27e-10	2.13e-09	1.07e-08	5.33e-08	2.67e-07	1.33e-06	6.67e-06	3.33e-05	M
MDAMB134VI	Tamoxifen	8098	9029	73	82	4540	4847	4428	4965	5105	5014	4489	4547	4434	4244	4182	4509	4593	3928	4083	3806	4034	4116	4602	3847	3738	3364	3494	3713	3525	3670	3852	3129	2160	2848	69	143	3787	4.27e-10	2.13e-09	1.07e-08	5.33e-08	2.67e-07	1.33e-06	6.67e-06	3.33e-05	0.000167	M
MDAMB134VI	AG1478	8099	7877	66	114	3386	3811	3318	3732	3634	3760	3360	3371	3308	3715	3778	3925	3327	3146	3950	3760	3561	3759	3615	3781	3632	3470	3175	3520	3321	3427	3315	3267	2968	3074	80	141	3054	4.27e-10	2.13e-09	1.07e-08	5.33e-08	2.67e-07	1.33e-06	6.67e-06	3.33e-05	0.000167	M
MDAMB134VI	Gefitinib	8099	7877	66	114	3386	3811	3318	3827	3648	3308	3724	3646	3633	3683	3498	3702	3866	3541	3503	3575	3703	3427	3671	3716	3395	3421	3752	3628	3818	3694	3679	2710	2038	2623	80	141	3054	8.53e-11	4.27e-10	2.13e-09	1.07e-08	5.33e-08	2.67e-07	1.33e-06	6.67e-06	3.33e-05	M
MDAMB134VI	Tamoxifen	8099	7877	66	114	3386	3811	3318	3667	3735	3738	3557	3354	3336	3251	3291	3305	3155	2938	2978	2852	3213	3132	2994	2941	2943	2732	2793	2765	2681	2736	1315	2866	2710	2070	80	141	3054	4.27e-10	2.13e-09	1.07e-08	5.33e-08	2.67e-07	1.33e-06	6.67e-06	3.33e-05	0.000167	M
MDAMB157	AG1478	8100	7882	89	154	5287	4958	4947	4808	4980	4973	5711	4283	4926	4583	5321	5034	4883	4785	4752	4252	4741	4695	5216	4350	4927	4585	5472	4754	1149	2160	2182	4670	98	287	67	122	2415.5	4.27e-10	2.13e-09	1.07e-08	5.33e-08	2.67e-07	1.33e-06	6.67e-06	3.33e-05	0.000167	M
MDAMB157	Gefitinib	8100	7882	89	154	5287	4958	4947	4760	4871	4923	4854	4795	4939	4585	4149	5033	4828	4884	5414	4886	4748	5083	4722	4575	5436	5200	4662	4826	4411	4331	4847	340	1565	1335	67	122	2415.5	8.53e-11	4.27e-10	2.13e-09	1.07e-08	5.33e-08	2.67e-07	1.33e-06	6.67e-06	3.33e-05	M
MDAMB157	Tamoxifen	8100	7882	89	154	5287	4958	4947	4885	4996	4619	4780	4353	5712	5022	5076	4586	4515	4849	4235	4768	4870	4956	4768	4393	5190	4466	4815	4929	4674	4478	4635	4393	3856	4604	67	122	2415.5	4.27e-10	2.13e-09	1.07e-08	5.33e-08	2.67e-07	1.33e-06	6.67e-06	3.33e-05	0.000167	M
MDAMB157	AG1478	8101	7878	119	196	6904	7058	6814	7281	6788	6880	6919	6495	6457	6721	6982	7136	6671	5664	6791	6816	6849	7557	7275	6712	6716	7654	6942	6906	5752	7105	5834	6943	5655	453	74	144	2646.5	4.27e-10	2.13e-09	1.07e-08	5.33e-08	2.67e-07	1.33e-06	6.67e-06	3.33e-05	0.000167	M
MDAMB157	Gefitinib	8101	7878	119	196	6904	7058	6814	7282	7548	6325	7227	7489	6848	6261	7207	7818	7725	7573	7708	7536	7681	7205	7346	7286	7168	7194	6490	7560	6591	6682	6895	685	658	4449	74	144	2646.5	8.53e-11	4.27e-10	2.13e-09	1.07e-08	5.33e-08	2.67e-07	1.33e-06	6.67e-06	3.33e-05	M
MDAMB157	Tamoxifen	8101	7878	119	196	6904	7058	6814	7672	7496	7425	6419	6816	7120	7722	7704	7521	7187	6906	5996	6672	7382	7515	7498	6981	6860	6746	7538	7367	5637	5963	6263	6458	6311	224	74	144	2646.5	4.27e-10	2.13e-09	1.07e-08	5.33e-08	2.67e-07	1.33e-06	6.67e-06	3.33e-05	0.000167	M
MDAMB175VII	AG1478	8102	7885	90	149	4795	4691	4885	4585	4883	4801	4163	4598	4819	4652	5171	4841	4500	4501	4466	4424	4495	4270	3549	3535	3365	1106	1124	1163	3239	3103	3457	3241	3136	2151	69	127	2946	4.27e-10	2.13e-09	1.07e-08	5.33e-08	2.67e-07	1.33e-06	6.67e-06	3.33e-05	0.000167	M
MDAMB175VII	Gefitinib	8102	7885	90	149	4795	4691	4885	4285	4289	4035	4893	4490	4664	4144	4674	4236	4395	4792	4146	4540	5029	4660	3998	4074	3378	2102	1999	2478	1312	1869	1408	1090	1144	1022	69	127	2946	8.53e-11	4.27e-10	2.13e-09	1.07e-08	5.33e-08	2.67e-07	1.33e-06	6.67e-06	3.33e-05	M
MDAMB175VII	Tamoxifen	8102	7885	90	149	4795	4691	4885	4601	4887	4499	4604	4452	4659	4961	4907	4945	3745	4692	4515	4162	5227	4936	4192	4125	4831	4159	4799	4549	4558	4364	4625	4174	4120	4818	69	127	2946	4.27e-10	2.13e-09	1.07e-08	5.33e-08	2.67e-07	1.33e-06	6.67e-06	3.33e-05	0.000167	M
MDAMB175VII	AG1478	8103	7884	71	134	3501	3880	3569	3853	3883	3781	3676	3667	3490	3945	3758	3986	3635	3668	4085	3581	3571	3583	2944	2850	2862	1238	1143	987	1257	1269	1227	805	874	617	71	122	2675	4.27e-10	2.13e-09	1.07e-08	5.33e-08	2.67e-07	1.33e-06	6.67e-06	3.33e-05	0.000167	M
MDAMB175VII	Gefitinib	8103	7884	71	134	3501	3880	3569	4100	3737	3639	3740	4001	3709	4263	4040	3900	3858	3982	3736	3818	3824	3721	3364	3723	3452	2056	1938	2021	1881	1196	1039	811	1061	711	71	122	2675	8.53e-11	4.27e-10	2.13e-09	1.07e-08	5.33e-08	2.67e-07	1.33e-06	6.67e-06	3.33e-05	M
MDAMB175VII	Tamoxifen	8103	7884	71	134	3501	3880	3569	3901	4013	3926	3593	3914	3625	4082	3775	3770	3910	4166	3559	3740	3865	4212	3956	3482	3630	3820	3705	3675	3756	3396	3856	3709	3709	3650	71	122	2675	4.27e-10	2.13e-09	1.07e-08	5.33e-08	2.67e-07	1.33e-06	6.67e-06	3.33e-05	0.000167	M
MDAMB175VII	AG1478	8104	7886	71	126	3820	3784	4092	3834	3565	3574	3737	3650	3789	3622	3691	4159	3874	3989	3865	3161	3479	3124	1941	2831	2193	921	929	927	1027	907	1087	892	942	1049	58	133	2403.5	4.27e-10	2.13e-09	1.07e-08	5.33e-08	2.67e-07	1.33e-06	6.67e-06	3.33e-05	0.000167	M
MDAMB175VII	Gefitinib	8104	7886	71	126	3820	3784	4092	4399	4058	3996	3901	3794	3456	3646	3826	4078	3471	4299	3933	3657	3552	3533	2568	2739	3018	1545	1694	1862	953	918	851	337	406	346	58	133	2403.5	8.53e-11	4.27e-10	2.13e-09	1.07e-08	5.33e-08	2.67e-07	1.33e-06	6.67e-06	3.33e-05	M
MDAMB175VII	Tamoxifen	8104	7886	71	126	3820	3784	4092	4177	3795	3879	3755	3576	4326	3879	3751	4046	3907	3639	3446	4110	3787	4077	3804	3422	3694	3821	3656	3726	2803	3151	599	3417	3166	3056	58	133	2403.5	4.27e-10	2.13e-09	1.07e-08	5.33e-08	2.67e-07	1.33e-06	6.67e-06	3.33e-05	0.000167	M
MDAMB231	AG1478	8105	7889	76	138	4102	3010	4134	2693	2610	2742	4149	3045	3558	2583	3150	3383	3930	4337	2969	2820	4184	2848	2480	4140	4313	2688	4058	3194	2320	3881	4074	3657	102	198	34	95	853.5	4.27e-10	2.13e-09	1.07e-08	5.33e-08	2.67e-07	1.33e-06	6.67e-06	3.33e-05	0.000167	M
MDAMB231	Gefitinib	8105	7889	76	138	4102	3010	4134	3098	2881	4713	2780	2735	2693	2924	3189	3592	2497	3601	4844	2722	2826	3654	2873	3007	5108	4057	3778	3860	4152	3174	2560	1806	4186	3368	34	95	853.5	8.53e-11	4.27e-10	2.13e-09	1.07e-08	5.33e-08	2.67e-07	1.33e-06	6.67e-06	3.33e-05	M
MDAMB231	Tamoxifen	8105	7889	76	138	4102	3010	4134	2879	2624	2969	2980	2652	4362	2612	2388	3315	3159	3859	2603	3939	2807	2902	2737	3235	3633	3355	2703	2585	2722	2195	2669	2344	2457	2431	34	95	853.5	4.27e-10	2.13e-09	1.07e-08	5.33e-08	2.67e-07	1.33e-06	6.67e-06	3.33e-05	0.000167	M
MDAMB231	AG1478	8106	7887	89	151	3391	2781	4407	3140	2810	2757	3684	4819	3322	2791	3989	2831	3828	4496	3464	3030	3805	3457	3715	3713	3981	3575	4002	3258	2984	3183	3589	3500	3781	4303	45	96	635.5	4.27e-10	2.13e-09	1.07e-08	5.33e-08	2.67e-07	1.33e-06	6.67e-06	3.33e-05	0.000167	M
MDAMB231	Gefitinib	8106	7887	89	151	3391	2781	4407	2672	3433	4439	3323	3573	2922	3464	4088	2728	3029	3988	4295	3516	3625	3615	4655	3207	4297	3465	3400	3847	3585	3792	3439	4283	4651	3964	45	96	635.5	8.53e-11	4.27e-10	2.13e-09	1.07e-08	5.33e-08	2.67e-07	1.33e-06	6.67e-06	3.33e-05	M
MDAMB231	Tamoxifen	8106	7887	89	151	3391	2781	4407	2726	3426	3288	4308	3717	4137	3169	2907	3767	2571	3680	3239	3831	3851	3350	2798	3991	3670	4236	3586	2996	2829	2935	3080	3164	2990	3352	45	96	635.5	4.27e-10	2.13e-09	1.07e-08	5.33e-08	2.67e-07	1.33e-06	6.67e-06	3.33e-05	0.000167	M
MDAMB231	AG1478	8107	7888	84	145	3510	2994	4093	3486	2984	3912	3846	3534	3016	2903	3376	3947	3583	3940	3388	3306	3782	3193	3213	4534	3797	3190	3205	4594	3509	3032	3654	3257	3330	4241	45	94	480.5	4.27e-10	2.13e-09	1.07e-08	5.33e-08	2.67e-07	1.33e-06	6.67e-06	3.33e-05	0.000167	M
MDAMB231	Gefitinib	8107	7888	84	145	3510	2994	4093	3182	3350	3744	3444	3653	3337	3156	5109	3724	3228	3947	3850	3676	3049	3694	3208	3179	3902	3595	3418	4144	4303	3464	3424	3807	3800	3228	45	94	480.5	8.53e-11	4.27e-10	2.13e-09	1.07e-08	5.33e-08	2.67e-07	1.33e-06	6.67e-06	3.33e-05	M
MDAMB231	Tamoxifen	8107	7888	84	145	3510	2994	4093	4439	3275	4172	3635	3102	3701	3175	3458	3778	3507	3370	3235	3548	3301	4672	3816	3403	3125	3901	3307	2822	3002	2632	2804	3208	2918	2971	45	94	480.5	4.27e-10	2.13e-09	1.07e-08	5.33e-08	2.67e-07	1.33e-06	6.67e-06	3.33e-05	0.000167	M
MDAMB361	AG1478	8110	7894	108	159	7637	7711	7584	7700	7312	7674	8409	7271	7624	7227	7720	7727	7437	7161	7777	7307	7265	7475	6758	7296	7578	5613	6138	5868	6513	6127	6133	4339	1107	4404	89	147	4506	4.27e-10	2.13e-09	1.07e-08	5.33e-08	2.67e-07	1.33e-06	6.67e-06	3.33e-05	0.000167	M
MDAMB361	Gefitinib	8110	7894	108	159	7637	7711	7584	8068	6862	8971	7377	7473	7404	7399	7567	7715	7306	6627	8243	7496	7415	7380	7360	7453	8727	7487	7202	6284	6149	6314	7482	5215	4715	5244	89	147	4506	8.53e-11	4.27e-10	2.13e-09	1.07e-08	5.33e-08	2.67e-07	1.33e-06	6.67e-06	3.33e-05	M
MDAMB361	Tamoxifen	8110	7894	108	159	7637	7711	7584	7636	7301	7993	6959	6499	8446	7631	7549	6721	7502	7816	6777	7963	7054	7300	7460	6952	7364	6120	6846	6448	7110	6472	7010	6826	6640	6877	89	147	4506	4.27e-10	2.13e-09	1.07e-08	5.33e-08	2.67e-07	1.33e-06	6.67e-06	3.33e-05	0.000167	M
MDAMB361	AG1478	8111	7895	137	229	9561	9362	9187	9090	9181	8825	9248	9534	9445	9344	9224	9258	9068	9246	9017	9253	9779	9009	8567	9223	8946	7157	7556	6941	4767	5522	4972	349	2143	348	80	157	3855.5	4.27e-10	2.13e-09	1.07e-08	5.33e-08	2.67e-07	1.33e-06	6.67e-06	3.33e-05	0.000167	M
MDAMB361	Gefitinib	8111	7895	137	229	9561	9362	9187	9037	9631	9299	9267	9257	9361	8500	8946	9268	9144	10040	9544	9201	9365	9279	9025	8564	9328	8319	7969	8983	6750	6513	6389	1910	2113	2415	80	157	3855.5	8.53e-11	4.27e-10	2.13e-09	1.07e-08	5.33e-08	2.67e-07	1.33e-06	6.67e-06	3.33e-05	M
MDAMB361	Tamoxifen	8111	7895	137	229	9561	9362	9187	9519	10210	9632	8761	8654	9257	8681	8557	8820	8495	8379	8280	8389	8794	8707	9009	8725	9060	8373	8474	9413	7719	6825	7789	6421	224	280	80	157	3855.5	4.27e-10	2.13e-09	1.07e-08	5.33e-08	2.67e-07	1.33e-06	6.67e-06	3.33e-05	0.000167	M
MDAMB361	AG1478	8112	7896	114	185	7220	7627	7955	7888	7269	7367	8107	7285	7308	7491	7755	7517	7392	7860	7514	7351	7808	7413	7248	7361	7011	5490	5537	5319	6588	5803	6172	4844	4956	5272	88	150	4136.5	4.27e-10	2.13e-09	1.07e-08	5.33e-08	2.67e-07	1.33e-06	6.67e-06	3.33e-05	0.000167	M
MDAMB361	Gefitinib	8112	7896	114	185	7220	7627	7955	7704	7777	7887	7271	7377	7641	6940	7676	7914	7464	7863	7849	7616	6914	7836	7452	7332	7895	7247	7377	7360	6064	6077	5275	2307	2691	2901	88	150	4136.5	8.53e-11	4.27e-10	2.13e-09	1.07e-08	5.33e-08	2.67e-07	1.33e-06	6.67e-06	3.33e-05	M
MDAMB361	Tamoxifen	8112	7896	114	185	7220	7627	7955	8070	7733	7769	7295	7088	7416	7474	7068	7629	7287	8044	6678	7771	7161	7246	7264	7193	7669	7529	7392	7136	6435	6820	4446	7365	6214	7060	88	150	4136.5	4.27e-10	2.13e-09	1.07e-08	5.33e-08	2.67e-07	1.33e-06	6.67e-06	3.33e-05	0.000167	M
MDAMB415	AG1478	8113	7897	64	115	2136	2021	2247	2159	2110	2217	2094	2057	2029	1710	2143	2134	2164	2346	2009	2084	2170	2381	2044	2366	2243	2144	1869	2126	2096	2044	2302	1987	1853	2040	59	91	1308	4.27e-10	2.13e-09	1.07e-08	5.33e-08	2.67e-07	1.33e-06	6.67e-06	3.33e-05	0.000167	M
MDAMB415	Gefitinib	8113	7897	64	115	2136	2021	2247	2071	2176	2256	2150	2248	1303	1975	2606	2164	2057	2381	2110	2342	2164	2138	2098	2238	2039	2028	2291	2255	2039	1743	1885	522	1531	1364	59	91	1308	8.53e-11	4.27e-10	2.13e-09	1.07e-08	5.33e-08	2.67e-07	1.33e-06	6.67e-06	3.33e-05	M
MDAMB415	Tamoxifen	8113	7897	64	115	2136	2021	2247	2176	2121	2411	2182	2012	2160	2047	1778	2219	2132	2227	1890	2038	2085	2355	2129	2169	1971	2110	2134	1996	1861	1316	2036	162	61	302	59	91	1308	4.27e-10	2.13e-09	1.07e-08	5.33e-08	2.67e-07	1.33e-06	6.67e-06	3.33e-05	0.000167	M
MDAMB436	AG1478	8114	7898	114	172	5488	6229	5205	5717	5700	6135	5603	5505	4704	5550	6062	6340	5215	3775	5984	5761	5039	5946	6041	5620	5544	5931	5196	6105	5888	5980	6660	6213	3366	5248	75	135	2477	4.27e-10	2.13e-09	1.07e-08	5.33e-08	2.67e-07	1.33e-06	6.67e-06	3.33e-05	0.000167	M
MDAMB436	Gefitinib	8114	7898	114	172	5488	6229	5205	6377	6456	3766	6027	6232	6027	4604	5307	6498	6150	6480	5747	6435	6350	5500	6251	5965	5271	5464	5621	6516	6077	5813	5818	5081	4604	2531	75	135	2477	8.53e-11	4.27e-10	2.13e-09	1.07e-08	5.33e-08	2.67e-07	1.33e-06	6.67e-06	3.33e-05	M
MDAMB436	Tamoxifen	8114	7898	114	172	5488	6229	5205	6219	6181	6151	5847	4978	5624	6274	6082	6637	6482	5565	4560	5601	6365	6214	6224	4764	5407	5874	6136	6372	2726	3791	2999	143	138	221	75	135	2477	4.27e-10	2.13e-09	1.07e-08	5.33e-08	2.67e-07	1.33e-06	6.67e-06	3.33e-05	0.000167	M
MDAMB436	AG1478	8115	7900	49	109	1426	1163	2060	2823	2451	2566	2196	1687	1039	909	1723	2626	2202	1223	2851	2098	2415	2686	2650	1633	2356	1623	1590	2778	2728	2299	3013	2948	945	1997	54	94	1360	4.27e-10	2.13e-09	1.07e-08	5.33e-08	2.67e-07	1.33e-06	6.67e-06	3.33e-05	0.000167	M
MDAMB436	Gefitinib	8115	7900	49	109	1426	1163	2060	2802	2890	594	1981	2142	2068	497	2144	1283	1391	3030	1479	1897	1522	1872	2247	1869	1563	2189	2255	3026	1062	2020	1908	722	875	247	54	94	1360	8.53e-11	4.27e-10	2.13e-09	1.07e-08	5.33e-08	2.67e-07	1.33e-06	6.67e-06	3.33e-05	M
MDAMB436	Tamoxifen	8115	7900	49	109	1426	1163	2060	2859	2676	2934	1889	1607	2044	2054	2260	3125	2586	2218	1607	2382	2459	2716	2994	740	1657	1728	1543	2786	1476	623	2063	59	844	539	54	94	1360	4.27e-10	2.13e-09	1.07e-08	5.33e-08	2.67e-07	1.33e-06	6.67e-06	3.33e-05	0.000167	M
MDAMB436	AG1478	8116	7902	52	104	2537	3289	1850	2520	3072	2819	1979	1564	1872	2592	2781	3133	2211	1051	2609	2518	2309	2832	2564	1855	2300	2857	2779	2856	2152	2080	2002	1314	404	570	32	90	725.5	4.27e-10	2.13e-09	1.07e-08	5.33e-08	2.67e-07	1.33e-06	6.67e-06	3.33e-05	0.000167	M
MDAMB436	Gefitinib	8116	7902	52	104	2537	3289	1850	2836	2955	540	3053	3061	3087	1495	1653	3308	3034	2664	1836	2873	3097	2198	2589	2832	1425	2437	2279	2729	2960	3041	2883	2457	2509	682	32	90	725.5	8.53e-11	4.27e-10	2.13e-09	1.07e-08	5.33e-08	2.67e-07	1.33e-06	6.67e-06	3.33e-05	M
MDAMB436	Tamoxifen	8116	7902	52	104	2537	3289	1850	2942	2757	2988	2413	1174	1950	3212	3004	2741	3058	2320	1348	2264	2894	2662	3142	1353	1893	1552	2389	2248	2947	1122	2674	1183	1015	2076	32	90	725.5	4.27e-10	2.13e-09	1.07e-08	5.33e-08	2.67e-07	1.33e-06	6.67e-06	3.33e-05	0.000167	M
MDAMB453	AG1478	8117	7903	73	85	3749	3719	4030	3652	3759	4066	3799	4044	3669	3774	3974	3740	3773	4164	3780	3724	3961	3689	3785	3928	4285	3401	3374	3524	3768	3744	4079	2516	3203	3510	52	118	1812.5	4.27e-10	2.13e-09	1.07e-08	5.33e-08	2.67e-07	1.33e-06	6.67e-06	3.33e-05	0.000167	M
MDAMB453	Gefitinib	8117	7903	73	85	3749	3719	4030	3542	4019	4808	4035	3819	3779	3593	3839	3789	3906	4298	4542	3867	3700	3695	3791	3715	4573	3690	3689	4152	2623	2732	2863	577	276	170	52	118	1812.5	8.53e-11	4.27e-10	2.13e-09	1.07e-08	5.33e-08	2.67e-07	1.33e-06	6.67e-06	3.33e-05	M
MDAMB453	Tamoxifen	8117	7903	73	85	3749	3719	4030	4303	3960	4016	4018	3708	3998	3737	3743	3915	3781	3679	3669	4032	3797	3837	4097	3964	3723	4145	3862	3929	143	235	143	111	108	155	52	118	1812.5	4.27e-10	2.13e-09	1.07e-08	5.33e-08	2.67e-07	1.33e-06	6.67e-06	3.33e-05	0.000167	M
MDAMB468	AG1478	8118	7905	66	117	3050	3942	2788	3626	2479	3892	3303	2873	2592	2442	2709	4019	3535	1418	3700	3840	3902	4179	3973	3576	4023	4024	3100	4200	4128	4237	4377	3818	121	3270	76	122	2155	4.27e-10	2.13e-09	1.07e-08	5.33e-08	2.67e-07	1.33e-06	6.67e-06	3.33e-05	0.000167	M
MDAMB468	Gefitinib	8118	7905	66	117	3050	3942	2788	3884	3912	1597	2554	4026	2507	1872	3131	4046	3964	3869	3259	4130	4161	3375	4307	4205	3386	3336	3979	4229	3876	3784	3137	1252	1159	171	76	122	2155	8.53e-11	4.27e-10	2.13e-09	1.07e-08	5.33e-08	2.67e-07	1.33e-06	6.67e-06	3.33e-05	M
MDAMB468	Tamoxifen	8118	7905	66	117	3050	3942	2788	4019	3809	4079	2720	1466	2987	4085	2870	3908	3872	3438	1932	3684	3819	3888	3751	1256	1776	1566	2611	2973	2702	842	2906	133	94	857	76	122	2155	4.27e-10	2.13e-09	1.07e-08	5.33e-08	2.67e-07	1.33e-06	6.67e-06	3.33e-05	0.000167	M
MDAMB468	AG1478	8119	7906	67	129	4721	5690	4136	3652	5369	3359	4594	1405	3955	5117	4785	5713	4176	1461	5792	5370	3812	5729	2180	4653	4178	3670	5277	3576	3959	6137	3098	2216	57	1698	77	122	2823	4.27e-10	2.13e-09	1.07e-08	5.33e-08	2.67e-07	1.33e-06	6.67e-06	3.33e-05	0.000167	M
MDAMB468	Gefitinib	8119	7906	67	129	4721	5690	4136	5653	5597	459	5260	6215	5208	3754	1316	5740	3358	5584	5182	5719	5480	2470	3014	5488	4677	5133	3451	2843	4184	5591	5573	3022	3189	189	77	122	2823	8.53e-11	4.27e-10	2.13e-09	1.07e-08	5.33e-08	2.67e-07	1.33e-06	6.67e-06	3.33e-05	M
MDAMB468	Tamoxifen	8119	7906	67	129	4721	5690	4136	4385	1917	4309	3319	83	4333	5427	5227	3250	4090	3038	3623	3824	5235	5097	4572	1826	1823	2944	3720	2762	5136	2582	5088	1695	1412	744	77	122	2823	4.27e-10	2.13e-09	1.07e-08	5.33e-08	2.67e-07	1.33e-06	6.67e-06	3.33e-05	0.000167	M
MDAMB468	AG1478	8120	7909	82	133	4768	5550	3680	5357	5846	5392	3684	3838	4995	5636	6181	5891	4447	4136	5410	5287	4878	5991	5254	4475	4459	5142	4582	5038	2389	2318	2310	821	83	378	50	102	1839.5	4.27e-10	2.13e-09	1.07e-08	5.33e-08	2.67e-07	1.33e-06	6.67e-06	3.33e-05	0.000167	M
MDAMB468	Gefitinib	8120	7909	82	133	4768	5550	3680	5622	5790	1864	5979	5500	5734	2261	3325	6120	5470	5158	4074	5484	5591	4797	5540	5407	4701	4437	4673	5009	5364	5173	5439	1983	4897	810	50	102	1839.5	8.53e-11	4.27e-10	2.13e-09	1.07e-08	5.33e-08	2.67e-07	1.33e-06	6.67e-06	3.33e-05	M
MDAMB468	Tamoxifen	8120	7909	82	133	4768	5550	3680	5578	5466	5355	5882	1870	3673	5384	5568	5518	5785	5336	2291	4926	5541	5609	5421	3451	3101	2553	4835	5173	5325	2308	5579	1987	1889	3684	50	102	1839.5	4.27e-10	2.13e-09	1.07e-08	5.33e-08	2.67e-07	1.33e-06	6.67e-06	3.33e-05	0.000167	M
MDAMB468	AG1478	8121	7907	84	155	4925	5355	3793	4926	5429	5718	4111	3782	3936	4777	5877	5401	3944	2363	5206	5684	4464	5894	5036	4810	4472	4886	4266	4835	5231	5207	5204	5407	1679	4147	53	110	1919.5	4.27e-10	2.13e-09	1.07e-08	5.33e-08	2.67e-07	1.33e-06	6.67e-06	3.33e-05	0.000167	M
MDAMB468	Gefitinib	8121	7907	84	155	4925	5355	3793	5660	5375	2641	5611	5749	5312	3239	3704	5327	5885	5206	4799	5939	5643	4038	5257	5794	4359	4549	4334	4918	4242	4681	4525	2747	3061	754	53	110	1919.5	8.53e-11	4.27e-10	2.13e-09	1.07e-08	5.33e-08	2.67e-07	1.33e-06	6.67e-06	3.33e-05	M
MDAMB468	Tamoxifen	8121	7907	84	155	4925	5355	3793	5627	5287	5419	5308	2691	4481	5904	5193	5412	5675	4211	3157	4513	5226	5150	5447	3314	2945	2860	4573	4713	5205	2544	5476	2818	2656	4933	53	110	1919.5	4.27e-10	2.13e-09	1.07e-08	5.33e-08	2.67e-07	1.33e-06	6.67e-06	3.33e-05	0.000167	M
S1	AG1478	8122	7911	84	126	5251	6214	5356	5988	5876	6106	5098	5604	5035	5425	5777	6061	4078	3788	4841	2209	2568	2406	2413	2945	2491	2313	2251	2283	2241	1999	2430	2210	2016	2681	62	130	2283	4.27e-10	2.13e-09	1.07e-08	5.33e-08	2.67e-07	1.33e-06	6.67e-06	3.33e-05	0.000167	M
S1	Gefitinib	8122	7911	84	126	5251	6214	5356	6264	6171	4846	6052	6044	5929	5569	5705	6209	5968	6019	4957	5596	5609	4867	4022	3882	3585	2256	2276	2444	2502	2218	2085	445	1866	1821	62	130	2283	8.53e-11	4.27e-10	2.13e-09	1.07e-08	5.33e-08	2.67e-07	1.33e-06	6.67e-06	3.33e-05	M
S1	Tamoxifen	8122	7911	84	126	5251	6214	5356	6141	5923	6113	5861	5179	5205	6014	5903	6142	6241	5352	5541	5142	5747	5853	4386	4347	3659	404	376	352	143	513	159	557	956	155	62	130	2283	4.27e-10	2.13e-09	1.07e-08	5.33e-08	2.67e-07	1.33e-06	6.67e-06	3.33e-05	0.000167	M
SKBR3	AG1478	8123	7914	89	157	6774	5779	6023	5801	5497	5806	6137	4859	6076	5515	5845	5942	6161	4946	5863	5737	6025	5828	5335	5183	5490	3203	3188	2732	544	526	538	682	335	742	53	108	2049.5	4.27e-10	2.13e-09	1.07e-08	5.33e-08	2.67e-07	1.33e-06	6.67e-06	3.33e-05	0.000167	M
SKBR3	Gefitinib	8123	7914	89	157	6774	5779	6023	5877	6077	5652	5917	5707	6004	4852	4976	6107	5727	6052	6410	5466	6173	5248	5584	5438	6328	5478	5037	4999	3028	3308	4954	1085	1836	1703	53	108	2049.5	8.53e-11	4.27e-10	2.13e-09	1.07e-08	5.33e-08	2.67e-07	1.33e-06	6.67e-06	3.33e-05	M
SKBR3	Tamoxifen	8123	7914	89	157	6774	5779	6023	5795	5568	5771	5722	4924	6022	6186	5726	5663	6217	5838	4859	6140	5527	5685	5843	4724	5948	4447	5122	5015	5622	4375	5227	4256	4113	4789	53	108	2049.5	4.27e-10	2.13e-09	1.07e-08	5.33e-08	2.67e-07	1.33e-06	6.67e-06	3.33e-05	0.000167	M
SKBR3	AG1478	8124	7912	61	106	2868	2618	2261	2458	2245	2511	2833	2252	2870	2568	2223	2917	2266	2015	2634	2255	2250	2391	2337	2088	2016	1245	1424	1319	1162	1094	593	341	1002	1006	61	128	1944.5	4.27e-10	2.13e-09	1.07e-08	5.33e-08	2.67e-07	1.33e-06	6.67e-06	3.33e-05	0.000167	M
SKBR3	Gefitinib	8124	7912	61	106	2868	2618	2261	2550	2406	2410	2588	2459	2264	2349	2244	2721	2437	2376	2624	2125	2432	2119	2314	2259	2516	2237	1813	2115	1384	1375	1199	1000	948	1147	61	128	1944.5	8.53e-11	4.27e-10	2.13e-09	1.07e-08	5.33e-08	2.67e-07	1.33e-06	6.67e-06	3.33e-05	M
SKBR3	Tamoxifen	8124	7912	61	106	2868	2618	2261	2587	2425	2579	2544	2157	2826	2620	2341	2603	2747	2467	2290	2440	2532	2414	2704	2034	2063	2129	2264	2237	2417	2136	2043	88	1972	2293	61	128	1944.5	4.27e-10	2.13e-09	1.07e-08	5.33e-08	2.67e-07	1.33e-06	6.67e-06	3.33e-05	0.000167	M
SUM1315MO2	AG1478	8125	9031	51	59	2363	2576	2593	2480	2371	2485	2838	2038	2518	2260	2536	3050	2506	2080	2412	2345	2344	2238	2019	2336	2448	2240	2125	2361	1669	1778	1574	1925	1574	128	67	121	3025	4.27e-10	2.13e-09	1.07e-08	5.33e-08	2.67e-07	1.33e-06	6.67e-06	3.33e-05	0.000167	M
SUM1315MO2	Gefitinib	8125	9031	51	59	2363	2576	2593	2767	2208	2209	2425	2381	2430	2546	2193	3040	2521	2256	2417	2379	2556	2450	2384	2566	2398	2320	2409	2104	2394	2450	2346	682	658	1308	67	121	3025	8.53e-11	4.27e-10	2.13e-09	1.07e-08	5.33e-08	2.67e-07	1.33e-06	6.67e-06	3.33e-05	M
SUM1315MO2	Tamoxifen	8125	9031	51	59	2363	2576	2593	2690	2136	2839	2509	1906	2490	2525	2421	2233	2972	2529	2333	2769	2713	2712	2598	2228	2590	1926	2308	2114	2393	2520	2591	1742	1368	1637	67	121	3025	4.27e-10	2.13e-09	1.07e-08	5.33e-08	2.67e-07	1.33e-06	6.67e-06	3.33e-05	0.000167	M
SUM149PT	AG1478	8126	7916	35	102	869	489	474	560	665	438	812	319	769	668	673	526	466	278	442	474	414	529	484	259	372	314	657	275	59	56	53	37	375	223	47	103	705	4.27e-10	2.13e-09	1.07e-08	5.33e-08	2.67e-07	1.33e-06	6.67e-06	3.33e-05	0.000167	M
SUM149PT	Gefitinib	8126	7916	35	102	869	489	474	514	440	582	598	437	621	468	313	561	622	433	810	553	655	536	617	442	824	780	428	272	260	255	437	44	44	97	47	103	705	8.53e-11	4.27e-10	2.13e-09	1.07e-08	5.33e-08	2.67e-07	1.33e-06	6.67e-06	3.33e-05	M
SUM149PT	Tamoxifen	8126	7916	35	102	869	489	474	509	435	456	649	529	1036	580	624	478	615	568	578	556	784	571	711	510	966	250	411	379	518	617	132	31	582	699	47	103	705	4.27e-10	2.13e-09	1.07e-08	5.33e-08	2.67e-07	1.33e-06	6.67e-06	3.33e-05	0.000167	M
SUM149PT	AG1478	8127	7917	74	126	3886	4121	3794	3819	3719	3880	4545	3534	4054	4167	3796	3881	3817	3186	3654	3118	3044	2760	2400	2373	2602	2444	2323	2309	829	697	723	126	74	140	39	91	560	4.27e-10	2.13e-09	1.07e-08	5.33e-08	2.67e-07	1.33e-06	6.67e-06	3.33e-05	0.000167	M
SUM149PT	Gefitinib	8127	7917	74	126	3886	4121	3794	4540	3979	3713	3755	3855	3713	3953	3508	3755	3722	3638	4090	3541	3763	3660	2971	2914	3443	2598	2539	2315	2584	2248	2547	803	1378	1158	39	91	560	8.53e-11	4.27e-10	2.13e-09	1.07e-08	5.33e-08	2.67e-07	1.33e-06	6.67e-06	3.33e-05	M
SUM149PT	Tamoxifen	8127	7917	74	126	3886	4121	3794	4341	3785	4106	4155	3913	3882	3736	3897	3670	3841	4185	3574	4497	3930	3938	4042	3910	3863	3289	3441	3360	3732	3157	3958	2226	3881	610	39	91	560	4.27e-10	2.13e-09	1.07e-08	5.33e-08	2.67e-07	1.33e-06	6.67e-06	3.33e-05	0.000167	M
SUM159PT	AG1478	8128	7919	92	150	4542	5042	4972	4883	4908	4779	4698	4603	4770	4773	4675	4971	4311	4147	4936	4306	4270	4535	4703	4316	4596	3554	3263	3550	2621	1814	1509	174	103	167	48	103	479.5	4.27e-10	2.13e-09	1.07e-08	5.33e-08	2.67e-07	1.33e-06	6.67e-06	3.33e-05	0.000167	M
SUM159PT	Gefitinib	8128	7919	92	150	4542	5042	4972	5157	4847	4420	4800	4860	4625	4935	4395	5197	4944	5332	4569	4699	5105	5020	4649	4668	4167	3898	4134	5197	3538	3612	3165	210	175	413	48	103	479.5	8.53e-11	4.27e-10	2.13e-09	1.07e-08	5.33e-08	2.67e-07	1.33e-06	6.67e-06	3.33e-05	M
SUM159PT	Tamoxifen	8128	7919	92	150	4542	5042	4972	4843	5081	4568	4725	4914	4750	4868	4474	4868	5014	5080	4458	4736	5229	5094	4956	4564	5092	4018	3810	4465	297	4803	158	4475	4715	154	48	103	479.5	4.27e-10	2.13e-09	1.07e-08	5.33e-08	2.67e-07	1.33e-06	6.67e-06	3.33e-05	0.000167	M
SUM159PT	AG1478	8129	9042	46	96	1302	963	797	1167	961	942	1178	690	1015	1029	1004	1189	927	684	1057	886	922	971	1160	748	967	715	1124	758	305	317	308	48	704	458	31	90	192	4.27e-10	2.13e-09	1.07e-08	5.33e-08	2.67e-07	1.33e-06	6.67e-06	3.33e-05	0.000167	M
SUM159PT	Gefitinib	8129	9042	46	96	1302	963	797	1028	1015	1000	1267	943	1054	833	627	1111	1025	982	1314	927	1061	1241	1047	909	1277	1215	855	929	568	718	717	76	67	241	31	90	192	8.53e-11	4.27e-10	2.13e-09	1.07e-08	5.33e-08	2.67e-07	1.33e-06	6.67e-06	3.33e-05	M
SUM159PT	Tamoxifen	8129	9042	46	96	1302	963	797	945	980	849	1132	1056	1583	1017	1107	919	1129	896	1195	1043	1172	1041	1272	846	1045	427	607	666	732	1092	508	40	901	789	31	90	192	4.27e-10	2.13e-09	1.07e-08	5.33e-08	2.67e-07	1.33e-06	6.67e-06	3.33e-05	0.000167	M
SUM159PT	AG1478	8130	7918	71	138	5453	5729	5682	5698	5421	6409	3232	6436	5312	6137	6408	3391	5460	2964	3599	5863	5693	5996	3743	4172	5076	3907	2228	3788	4990	5700	6118	4880	1570	3517	37	86	696.5	4.27e-10	2.13e-09	1.07e-08	5.33e-08	2.67e-07	1.33e-06	6.67e-06	3.33e-05	0.000167	M
SUM159PT	Gefitinib	8130	7918	71	138	5453	5729	5682	3582	6555	6433	4785	6800	5902	5377	6672	4313	5933	5110	5965	4810	6497	5634	5709	5643	5605	3833	3005	5628	1916	1789	4705	151	208	238	37	86	696.5	8.53e-11	4.27e-10	2.13e-09	1.07e-08	5.33e-08	2.67e-07	1.33e-06	6.67e-06	3.33e-05	M
SUM159PT	Tamoxifen	8130	7918	71	138	5453	5729	5682	6937	6161	6792	6473	2080	3363	5169	5331	6880	4859	5770	6005	6750	6635	5356	6172	6828	3963	1844	3935	3131	4518	5832	5125	122	203	180	37	86	696.5	4.27e-10	2.13e-09	1.07e-08	5.33e-08	2.67e-07	1.33e-06	6.67e-06	3.33e-05	0.000167	M
SUM159PT	AG1478	8131	7920	120	180	8448	8051	6948	8403	8845	9478	8156	8378	8547	8475	7891	7695	7968	6536	8968	8600	7180	7587	7810	6969	7093	7730	7144	5579	1865	1521	1354	312	150	246	36	77	439.5	4.27e-10	2.13e-09	1.07e-08	5.33e-08	2.67e-07	1.33e-06	6.67e-06	3.33e-05	0.000167	M
SUM159PT	Gefitinib	8131	7920	120	180	8448	8051	6948	7778	8629	7354	9003	8255	8866	8618	6950	8814	8811	8342	8112	8798	9030	8443	8182	8651	8136	7279	6776	7349	6447	7556	7998	316	2078	2102	36	77	439.5	8.53e-11	4.27e-10	2.13e-09	1.07e-08	5.33e-08	2.67e-07	1.33e-06	6.67e-06	3.33e-05	M
SUM159PT	Tamoxifen	8131	7920	120	180	8448	8051	6948	9590	8607	7880	9640	7536	7885	9153	8854	8129	8404	8497	9442	7795	8384	8428	9310	9118	8090	7234	8474	8248	8389	8109	7937	6713	7444	2720	36	77	439.5	4.27e-10	2.13e-09	1.07e-08	5.33e-08	2.67e-07	1.33e-06	6.67e-06	3.33e-05	0.000167	M
SUM185PE	AG1478	8132	7921	129	164	7639	7081	7256	6731	7466	7427	7724	7375	7513	7253	7406	7328	7394	7125	7041	7158	7411	7285	7125	7547	7270	6972	6934	6868	6959	7185	7680	6582	6896	6731	83	152	4654	4.27e-10	2.13e-09	1.07e-08	5.33e-08	2.67e-07	1.33e-06	6.67e-06	3.33e-05	0.000167	M
SUM185PE	Gefitinib	8132	7921	129	164	7639	7081	7256	6997	7818	8180	7447	7571	7265	6772	7646	7386	7307	7658	7796	7504	7413	7122	7459	7333	7678	7503	7249	7661	6793	6552	6665	2689	2079	1385	83	152	4654	8.53e-11	4.27e-10	2.13e-09	1.07e-08	5.33e-08	2.67e-07	1.33e-06	6.67e-06	3.33e-05	M
SUM185PE	Tamoxifen	8132	7921	129	164	7639	7081	7256	7810	7172	7479	7288	6862	7788	7558	7365	7883	7333	7420	6877	7529	7575	7714	7279	7695	7197	6947	6572	6503	275	278	278	175	177	244	83	152	4654	4.27e-10	2.13e-09	1.07e-08	5.33e-08	2.67e-07	1.33e-06	6.67e-06	3.33e-05	0.000167	M
SUM52PE	AG1478	8133	7923	40	96	513	390	1028	428	488	563	478	233	591	397	356	427	499	304	338	362	564	306	362	257	549	327	422	381	878	252	227	37	240	89	44	100	444.5	4.27e-10	2.13e-09	1.07e-08	5.33e-08	2.67e-07	1.33e-06	6.67e-06	3.33e-05	0.000167	M
SUM52PE	Gefitinib	8133	7923	40	96	513	390	1028	420	452	321	380	351	349	373	279	459	387	481	499	367	385	466	347	401	489	479	613	721	387	378	297	226	159	210	44	100	444.5	8.53e-11	4.27e-10	2.13e-09	1.07e-08	5.33e-08	2.67e-07	1.33e-06	6.67e-06	3.33e-05	M
SUM52PE	Tamoxifen	8133	7923	40	96	513	390	1028	368	463	438	371	356	648	356	331	524	488	567	316	548	322	412	431	220	434	291	312	447	31	378	51	370	375	37	44	100	444.5	4.27e-10	2.13e-09	1.07e-08	5.33e-08	2.67e-07	1.33e-06	6.67e-06	3.33e-05	0.000167	M
T47D	AG1478	8134	9033	52	65	3206	3210	3021	2849	2802	3094	2771	2955	2871	3498	2933	3215	3012	2924	3118	2818	2963	2874	2885	2938	3218	2573	2568	2609	1892	1836	1908	2298	1585	138	48	92	1261	4.27e-10	2.13e-09	1.07e-08	5.33e-08	2.67e-07	1.33e-06	6.67e-06	3.33e-05	0.000167	M
T47D	Gefitinib	8134	9033	52	65	3206	3210	3021	3044	3154	3319	3179	2887	3018	2645	2891	3034	3130	2992	2939	2943	2995	2963	2999	2818	3077	2799	2884	2826	2724	2751	2698	1328	1234	1676	48	92	1261	8.53e-11	4.27e-10	2.13e-09	1.07e-08	5.33e-08	2.67e-07	1.33e-06	6.67e-06	3.33e-05	M
T47D	Tamoxifen	8134	9033	52	65	3206	3210	3021	3278	2938	3379	2982	3198	2998	2747	2903	3040	3152	2761	2823	3003	3137	2866	3113	2728	2830	2428	2552	2778	2837	2702	2665	2198	2262	2378	48	92	1261	4.27e-10	2.13e-09	1.07e-08	5.33e-08	2.67e-07	1.33e-06	6.67e-06	3.33e-05	0.000167	M
UACC893	AG1478	8135	7928	83	142	4621	5572	4321	5199	5257	5397	4111	4474	3616	4930	5260	5580	4374	3026	5175	5176	4486	5234	4511	3875	4110	1830	1083	1812	4479	4609	4487	3640	144	1611	92	155	4275.5	4.27e-10	2.13e-09	1.07e-08	5.33e-08	2.67e-07	1.33e-06	6.67e-06	3.33e-05	0.000167	M
UACC893	Gefitinib	8135	7928	83	142	4621	5572	4321	5430	5308	3093	5150	5374	5387	3640	4377	5580	5394	5094	4295	5355	5532	4489	5367	5229	4169	3660	3928	4483	3763	3698	3821	1703	1577	89	92	155	4275.5	8.53e-11	4.27e-10	2.13e-09	1.07e-08	5.33e-08	2.67e-07	1.33e-06	6.67e-06	3.33e-05	M
UACC893	Tamoxifen	8135	7928	83	142	4621	5572	4321	5429	5278	5343	5104	2988	4281	5496	5364	5241	5610	4497	3503	4676	5464	5403	5334	3841	3752	3447	4574	4680	1802	2033	514	122	125	177	92	155	4275.5	4.27e-10	2.13e-09	1.07e-08	5.33e-08	2.67e-07	1.33e-06	6.67e-06	3.33e-05	0.000167	M
UACC893	AG1478	8136	9045	73	123	4144	4155	3641	4139	4301	4311	4007	3803	3500	3989	4945	4337	3522	2545	4110	4259	3704	4319	3859	3545	3435	3368	2400	2361	431	499	515	297	83	187	54	101	2154	4.27e-10	2.13e-09	1.07e-08	5.33e-08	2.67e-07	1.33e-06	6.67e-06	3.33e-05	0.000167	M
UACC893	Gefitinib	8136	9045	73	123	4144	4155	3641	4241	4461	2086	4822	4451	4843	2726	3321	4599	4691	4095	3299	4552	4730	3731	4156	4446	3672	3385	3233	3655	3983	3423	3688	1979	3151	323	54	101	2154	8.53e-11	4.27e-10	2.13e-09	1.07e-08	5.33e-08	2.67e-07	1.33e-06	6.67e-06	3.33e-05	M
UACC893	Tamoxifen	8136	9045	73	123	4144	4155	3641	4375	4133	4270	4626	2477	3780	4644	4860	4330	4374	3826	2958	3649	4870	4541	4385	3728	3321	2856	4358	3954	4357	2438	4151	2303	2516	3824	54	101	2154	4.27e-10	2.13e-09	1.07e-08	5.33e-08	2.67e-07	1.33e-06	6.67e-06	3.33e-05	0.000167	M
UACC893	AG1478	8137	7929	58	122	3247	4941	3156	909	1979	5283	2943	3766	630	1923	3999	4291	3596	2211	1468	4111	3470	4311	1388	3484	3267	1901	1379	1853	235	1055	434	1245	34	180	71	135	3454	4.27e-10	2.13e-09	1.07e-08	5.33e-08	2.67e-07	1.33e-06	6.67e-06	3.33e-05	0.000167	M
UACC893	Gefitinib	8137	7929	58	122	3247	4941	3156	4309	4216	2314	3894	4477	3909	728	3543	4483	4161	4114	3378	4341	4466	3778	4288	1324	3160	2642	3245	3746	3096	1078	2789	1739	1788	39	71	135	3454	8.53e-11	4.27e-10	2.13e-09	1.07e-08	5.33e-08	2.67e-07	1.33e-06	6.67e-06	3.33e-05	M
UACC893	Tamoxifen	8137	7929	58	122	3247	4941	3156	4300	5049	4202	3914	1430	3210	4312	1137	4296	4202	4146	2664	3442	4379	4197	4321	3300	1248	3083	3994	4169	2686	749	3392	1065	1022	128	71	135	3454	4.27e-10	2.13e-09	1.07e-08	5.33e-08	2.67e-07	1.33e-06	6.67e-06	3.33e-05	0.000167	M
ZR751	AG1478	8138	7931	177	249	12520	14690	12260	14430	13180	13280	12130	12210	12150	12710	13750	13180	12530	12020	13830	13550	12330	13310	12510	12360	12140	11510	11180	11960	11750	11540	12430	9256	10170	10850	88	131	5311	4.27e-10	2.13e-09	1.07e-08	5.33e-08	2.67e-07	1.33e-06	6.67e-06	3.33e-05	0.000167	M
ZR751	Gefitinib	8138	7931	177	249	12520	14690	12260	15010	12240	11700	12600	12870	12980	12280	12360	14040	12540	14590	11950	12900	13370	12150	14340	13510	11640	11260	12050	13510	11980	12410	11610	10940	10500	9308	88	131	5311	8.53e-11	4.27e-10	2.13e-09	1.07e-08	5.33e-08	2.67e-07	1.33e-06	6.67e-06	3.33e-05	M
ZR751	Tamoxifen	8138	7931	177	249	12520	14690	12260	13080	11770	12810	13510	10240	12230	13090	11840	13040	12290	11040	10760	11110	11870	11180	11560	10590	11230	12510	11320	12470	11030	10600	11170	10450	10370	11000	88	131	5311	4.27e-10	2.13e-09	1.07e-08	5.33e-08	2.67e-07	1.33e-06	6.67e-06	3.33e-05	0.000167	M
ZR751	AG1478	8139	7932	112	193	8356	8417	7796	9072	9549	8143	7726	9036	8141	9240	9779	8774	7725	7490	8057	8737	7416	8543	8388	8082	7574	8342	7996	8829	8813	8505	8006	8292	4659	8063	112	172	5283	4.27e-10	2.13e-09	1.07e-08	5.33e-08	2.67e-07	1.33e-06	6.67e-06	3.33e-05	0.000167	M
ZR751	Gefitinib	8139	7932	112	193	8356	8417	7796	8744	8523	7834	9273	9554	9959	7593	8412	8516	9918	8177	8036	9418	10120	7263	9728	8667	8065	7742	7457	8829	8297	8627	9609	6627	6329	5688	112	172	5283	8.53e-11	4.27e-10	2.13e-09	1.07e-08	5.33e-08	2.67e-07	1.33e-06	6.67e-06	3.33e-05	M
ZR751	Tamoxifen	8139	7932	112	193	8356	8417	7796	9556	8092	8867	9846	7597	8461	8651	9191	8070	8181	6923	7755	7347	8612	9231	8740	8603	7147	7619	8395	8320	6796	7371	6494	7063	7395	8187	112	172	5283	4.27e-10	2.13e-09	1.07e-08	5.33e-08	2.67e-07	1.33e-06	6.67e-06	3.33e-05	0.000167	M
184A1	5-FU	9055	9047	80	134	4399	5315	5184	4936	5289	4272	4689	5089	4460	5923	4270	5131	4108	4388	4070	3909	3574	6094	2281	2028	2335	815	890	889	631	765	601	720	665	680	69	125	2804	4.92e-08	2.46e-07	1.23e-06	6.15e-06	3.07e-05	0.000154	0.000769	0.00384	0.0192	M
184A1	Cisplatin	9055	9047	80	134	4399	5315	5184	5523	6576	5261	4912	6235	4610	4535	4522	5300	5030	5695	4843	5000	4425	5031	4093	3429	6127	821	1224	896	1260	920	1382	149	129	151	69	125	2804	6.4e-10	3.2e-09	1.6e-08	8e-08	4e-07	2e-06	1e-05	5e-05	0.00025	M
184A1	Epirubicin	9055	9047	80	134	4399	5315	5184	6309	4948	5649	4852	4064	5060	5658	4832	4779	5589	4677	6010	3286	3979	2847	2369	1324	1538	589	475	558	302	238	263	105	60	87	69	125	2804	4.41e-10	2.21e-09	1.1e-08	5.52e-08	2.76e-07	1.38e-06	6.9e-06	3.45e-05	0.000172	M
184A1	5-FU	8197	7787	43	108	792	626	882	1081	1084	822	685	713	699	754	667	763	679	982	956	748	743	924	709	591	1011	529	525	496	294	284	269	327	232	367	47	105	661	4.92e-08	2.46e-07	1.23e-06	6.15e-06	3.07e-05	0.000154	0.000769	0.00384	0.0192	M
184A1	Cisplatin	8197	7787	43	108	792	626	882	1158	763	911	819	726	926	715	720	1102	788	886	747	1113	670	814	620	441	599	195	169	156	95	84	123	31	43	50	47	105	661	6.4e-10	3.2e-09	1.6e-08	8e-08	4e-07	2e-06	1e-05	5e-05	0.00025	M
184A1	Epirubicin	8197	7787	43	108	792	626	882	772	637	874	920	620	1160	804	709	953	1091	672	614	560	851	559	171	217	262	57	72	85	32	36	40	21	15	57	47	105	661	4.41e-10	2.21e-09	1.1e-08	5.52e-08	2.76e-07	1.38e-06	6.9e-06	3.45e-05	0.000172	M
184B5	5-FU	8199	7789	44	113	2018	1079	1156	1053	995	932	1650	1213	1781	1007	706	1332	1537	1015	1654	1184	1190	1366	897	833	1350	995	820	636	611	609	654	463	470	540	45	104	1203.5	4.92e-08	2.46e-07	1.23e-06	6.15e-06	3.07e-05	0.000154	0.000769	0.00384	0.0192	M
184B5	Cisplatin	8199	7789	44	113	2018	1079	1156	1252	1674	1057	1180	1410	2154	1439	1325	1016	1204	1168	940	1095	1166	966	891	597	1105	598	560	490	456	362	445	116	106	115	45	104	1203.5	6.4e-10	3.2e-09	1.6e-08	8e-08	4e-07	2e-06	1e-05	5e-05	0.00025	M
184B5	Epirubicin	8199	7789	44	113	2018	1079	1156	1298	1441	1016	2122	669	1567	1263	1360	1215	1283	831	1030	1167	1028	1205	613	440	421	351	293	317	101	148	119	36	21	60	45	104	1203.5	4.41e-10	2.21e-09	1.1e-08	5.52e-08	2.76e-07	1.38e-06	6.9e-06	3.45e-05	0.000172	M
600MPE	5-FU	9110	9118	78	122	3291	3434	3887	3523	3744	3360	3594	3733	3562	3012	3342	3327	3183	3283	2910	2899	2887	2797	2617	2581	2361	1198	911	1275	251	257	271	213	222	168	59	113	1757.5	4.92e-08	2.46e-07	1.23e-06	6.15e-06	3.07e-05	0.000154	0.000769	0.00384	0.0192	M
600MPE	Cisplatin	9110	9118	78	122	3291	3434	3887	3750	3701	3690	3534	3327	3307	3710	3571	3639	3724	3577	3362	3478	3666	3694	3655	3382	3361	3029	3164	2987	1104	890	1043	737	795	893	59	113	1757.5	6.4e-10	3.2e-09	1.6e-08	8e-08	4e-07	2e-06	1e-05	5e-05	0.00025	M
600MPE	Epirubicin	9110	9118	78	122	3291	3434	3887	3617	3538	3803	3268	3639	3372	3629	3508	3551	3513	3203	3490	3022	2887	2890	775	962	964	1629	1453	1628	1658	1667	1729	83	1475	93	59	113	1757.5	4.41e-10	2.21e-09	1.1e-08	5.52e-08	2.76e-07	1.38e-06	6.9e-06	3.45e-05	0.000172	M
AU565	5-FU	8204	9035	56	100	2841	2915	3174	2844	2799	2933	3133	3319	3093	2660	3108	3007	2793	2966	2488	2276	2488	2004	1869	1832	1849	1107	1105	1203	800	779	759	951	619	588	37	72	647	4.92e-08	2.46e-07	1.23e-06	6.15e-06	3.07e-05	0.000154	0.000769	0.00384	0.0192	M
AU565	Cisplatin	8204	9035	56	100	2841	2915	3174	3124	2859	2943	2927	2560	3010	3103	2810	2710	2987	2998	2607	2553	3012	3236	1686	1600	1212	482	505	415	85	63	84	68	67	83	37	72	647	6.4e-10	3.2e-09	1.6e-08	8e-08	4e-07	2e-06	1e-05	5e-05	0.00025	M
AU565	Epirubicin	8204	9035	56	100	2841	2915	3174	3310	2779	426	3058	2759	2882	2693	3045	3075	2529	2957	2743	979	815	701	303	314	462	79	82	95	76	74	90	56	2459	81	37	72	647	4.41e-10	2.21e-09	1.1e-08	5.52e-08	2.76e-07	1.38e-06	6.9e-06	3.45e-05	0.000172	M
AU565	5-FU	8215	7794	92	148	6268	6428	6168	7488	6698	5783	6308	6763	6372	4369	5218	6116	3637	2875	3117	3266	3408	3115	3648	3315	3414	3470	3137	3383	3070	2796	2843	2300	1985	1642	56	93	1632.5	4.92e-08	2.46e-07	1.23e-06	6.15e-06	3.07e-05	0.000154	0.000769	0.00384	0.0192	M
AU565	Cisplatin	8215	7794	92	148	6268	6428	6168	7254	6808	6380	7200	6247	6467	6627	6727	6219	6961	3565	5575	5934	6667	6905	4935	4456	4410	1228	891	855	146	152	168	135	154	162	56	93	1632.5	6.4e-10	3.2e-09	1.6e-08	8e-08	4e-07	2e-06	1e-05	5e-05	0.00025	M
AU565	Epirubicin	8215	7794	92	148	6268	6428	6168	6277	7067	6969	6715	6480	6339	6871	6951	7618	5696	4942	6026	2228	1519	1851	736	805	573	177	177	192	177	151	179	120	73	131	56	93	1632.5	4.41e-10	2.21e-09	1.1e-08	5.52e-08	2.76e-07	1.38e-06	6.9e-06	3.45e-05	0.000172	M
BT474	5-FU	8217	7798	110	163	6974	6747	6847	7066	6786	7366	7344	6780	6953	6334	7091	6667	6763	6678	6767	6381	6658	6253	6625	5700	6058	4345	4376	4521	3191	3230	2957	2529	2317	1770	55	100	2595.5	4.92e-08	2.46e-07	1.23e-06	6.15e-06	3.07e-05	0.000154	0.000769	0.00384	0.0192	M
BT474	Cisplatin	8217	7798	110	163	6974	6747	6847	7594	6908	7561	7134	5411	7096	7063	6974	6579	6775	6421	6407	6210	7650	7447	7649	7071	6999	6777	6871	6512	4187	4233	3690	1011	1461	1789	55	100	2595.5	6.4e-10	3.2e-09	1.6e-08	8e-08	4e-07	2e-06	1e-05	5e-05	0.00025	M
BT474	Epirubicin	8217	7798	110	163	6974	6747	6847	7361	6582	5541	7064	7562	6724	6399	7463	7000	6470	6856	7414	7078	6421	6240	2837	3066	3809	5062	5615	5514	4881	4725	4630	171	6393	153	55	100	2595.5	4.41e-10	2.21e-09	1.1e-08	5.52e-08	2.76e-07	1.38e-06	6.9e-06	3.45e-05	0.000172	M
BT549	5-FU	8234	7804	97	140	5706	5783	5947	5687	5906	5626	5646	5784	5659	5705	5691	5873	5668	5552	5650	4837	4634	4544	3649	3582	3769	2791	2706	2653	1889	1846	1750	1278	1242	1134	53	105	1020.5	4.92e-08	2.46e-07	1.23e-06	6.15e-06	3.07e-05	0.000154	0.000769	0.00384	0.0192	M
BT549	Cisplatin	8234	7804	97	140	5706	5783	5947	5852	5827	5911	5611	5902	5709	5724	5638	5679	5666	5841	5601	5739	5732	5753	4912	4393	4403	2028	2124	2452	167	165	188	145	150	173	53	105	1020.5	6.4e-10	3.2e-09	1.6e-08	8e-08	4e-07	2e-06	1e-05	5e-05	0.00025	M
BT549	Epirubicin	8234	7804	97	140	5706	5783	5947	5853	5616	5787	5758	5623	5694	5742	5670	5913	5620	5383	5564	3123	2822	2984	425	420	381	205	188	221	178	159	185	121	68	105	53	105	1020.5	4.41e-10	2.21e-09	1.1e-08	5.52e-08	2.76e-07	1.38e-06	6.9e-06	3.45e-05	0.000172	M
BT549	5-FU	8237	7803	68	125	4108	4177	4341	4199	4104	3871	4261	4063	3861	3668	4182	4334	3704	4033	3838	2862	2883	2707	2031	1873	1903	1371	1352	1468	1096	905	971	685	675	650	44	89	596	4.92e-08	2.46e-07	1.23e-06	6.15e-06	3.07e-05	0.000154	0.000769	0.00384	0.0192	M
BT549	Cisplatin	8237	7803	68	125	4108	4177	4341	4663	4302	4106	4537	3942	4001	4185	4099	4177	3993	3898	4340	3699	4049	3766	2707	2555	3052	563	109	584	113	97	140	104	110	112	44	89	596	6.4e-10	3.2e-09	1.6e-08	8e-08	4e-07	2e-06	1e-05	5e-05	0.00025	M
BT549	Epirubicin	8237	7803	68	125	4108	4177	4341	4282	3766	3954	4192	4280	4269	4302	4181	1429	3575	3528	4006	1511	1340	1597	211	227	209	143	124	125	131	118	122	76	49	89	44	89	596	4.41e-10	2.21e-09	1.1e-08	5.52e-08	2.76e-07	1.38e-06	6.9e-06	3.45e-05	0.000172	M
HBL100	5-FU	8251	7807	105	146	5947	6279	6355	6432	6182	6298	6308	6261	6426	5900	5849	5977	5477	5448	5463	3803	4110	4062	3176	2788	3124	2242	2441	2286	1722	1649	1642	1281	1344	1200	56	98	1397	4.92e-08	2.46e-07	1.23e-06	6.15e-06	3.07e-05	0.000154	0.000769	0.00384	0.0192	M
HBL100	Cisplatin	8251	7807	105	146	5947	6279	6355	6149	6197	6166	6532	6378	6473	6578	6335	6290	6621	6591	6175	6136	6562	6222	5580	5455	5911	4908	3759	3907	513	364	481	137	6008	167	56	98	1397	6.4e-10	3.2e-09	1.6e-08	8e-08	4e-07	2e-06	1e-05	5e-05	0.00025	M
HBL100	Epirubicin	8251	7807	105	146	5947	6279	6355	6123	6554	6368	6309	6625	6283	6265	6212	6213	5798	5751	5398	1609	1565	1295	182	178	162	182	174	172	173	154	181	139	77	117	56	98	1397	4.41e-10	2.21e-09	1.1e-08	5.52e-08	2.76e-07	1.38e-06	6.9e-06	3.45e-05	0.000172	M
HBL100	5-FU	8256	7808	41	94	1812	2343	2111	2091	2012	1532	2517	2275	2249	2029	1297	2201	1890	1922	2010	1385	1414	1410	1039	1086	989	672	767	751	595	524	480	374	323	412	49	118	462	4.92e-08	2.46e-07	1.23e-06	6.15e-06	3.07e-05	0.000154	0.000769	0.00384	0.0192	M
HBL100	Cisplatin	8256	7808	41	94	1812	2343	2111	2514	2321	2109	2246	2196	2243	2313	2206	2298	2331	1475	2252	2146	2003	2246	2009	1918	1986	1175	1149	1209	92	74	87	47	58	64	49	118	462	6.4e-10	3.2e-09	1.6e-08	8e-08	4e-07	2e-06	1e-05	5e-05	0.00025	M
HBL100	Epirubicin	8256	7808	41	94	1812	2343	2111	2078	1774	2350	2162	1930	1918	2275	2180	2397	1924	1710	1827	344	296	278	61	118	54	65	59	71	67	58	67	42	30	63	49	118	462	4.41e-10	2.21e-09	1.1e-08	5.52e-08	2.76e-07	1.38e-06	6.9e-06	3.45e-05	0.000172	M
HCC1143	5-FU	8273	7810	93	147	4615	4204	4863	4137	4781	4698	5014	5133	4811	3940	5567	4801	4295	4835	4287	3667	3624	3450	3307	3164	3056	2669	2970	2921	2136	2084	2657	1665	1921	1779	65	110	2469.5	4.92e-08	2.46e-07	1.23e-06	6.15e-06	3.07e-05	0.000154	0.000769	0.00384	0.0192	M
HCC1143	Cisplatin	8273	7810	93	147	4615	4204	4863	4963	4756	4811	4788	4689	4616	4938	4697	4859	4388	5002	4544	5058	4881	5048	4994	3563	4798	3752	3349	3133	433	447	471	202	214	247	65	110	2469.5	6.4e-10	3.2e-09	1.6e-08	8e-08	4e-07	2e-06	1e-05	5e-05	0.00025	M
HCC1143	Epirubicin	8273	7810	93	147	4615	4204	4863	4816	4732	4739	4586	4718	4704	4759	4881	4425	4889	5083	4190	3968	3919	4124	818	752	837	654	593	650	477	463	514	117	68	106	65	110	2469.5	4.41e-10	2.21e-09	1.1e-08	5.52e-08	2.76e-07	1.38e-06	6.9e-06	3.45e-05	0.000172	M
HCC1143	5-FU	8306	7809	63	127	3305	3177	2800	3201	2477	2759	3445	2906	2696	2982	2188	2880	2893	2541	3015	2483	2694	2510	2101	2221	2507	2008	1844	1569	1359	1528	1500	1230	1111	2625	50	101	961.5	4.92e-08	2.46e-07	1.23e-06	6.15e-06	3.07e-05	0.000154	0.000769	0.00384	0.0192	M
HCC1143	Cisplatin	8306	7809	63	127	3305	3177	2800	2855	2610	3031	2862	2836	3406	2978	2985	2652	3413	2110	2698	2912	2790	2910	2416	2349	2803	1403	2241	1633	446	529	457	309	276	289	50	101	961.5	6.4e-10	3.2e-09	1.6e-08	8e-08	4e-07	2e-06	1e-05	5e-05	0.00025	M
HCC1143	Epirubicin	8306	7809	63	127	3305	3177	2800	2556	3623	2795	3132	2281	2767	2941	3027	3168	2434	2230	2582	1803	1924	1689	500	501	501	405	489	484	260	272	278	62	51	103	50	101	961.5	4.41e-10	2.21e-09	1.1e-08	5.52e-08	2.76e-07	1.38e-06	6.9e-06	3.45e-05	0.000172	M
HCC1187	5-FU	8310	7812	91	153	3900	4967	4354	5148	4927	3972	5304	5734	5168	4424	4711	5382	4702	4890	3806	4818	4590	4347	4148	4258	3607	2522	3419	3605	1608	1611	1534	409	403	344	67	121	2043.5	4.92e-08	2.46e-07	1.23e-06	6.15e-06	3.07e-05	0.000154	0.000769	0.00384	0.0192	M
HCC1187	Cisplatin	8310	7812	91	153	3900	4967	4354	4934	4675	4985	4719	4607	3818	4725	4416	4712	5024	4201	3944	4027	4538	4473	4425	3336	3720	1611	1282	1255	203	179	221	110	118	131	67	121	2043.5	6.4e-10	3.2e-09	1.6e-08	8e-08	4e-07	2e-06	1e-05	5e-05	0.00025	M
HCC1187	Epirubicin	8310	7812	91	153	3900	4967	4354	4472	4515	4714	3868	4133	3741	4259	4589	4996	4025	4219	4330	4634	4830	4782	685	611	568	334	333	293	234	226	250	96	47	86	67	121	2043.5	4.41e-10	2.21e-09	1.1e-08	5.52e-08	2.76e-07	1.38e-06	6.9e-06	3.45e-05	0.000172	M
HCC1187	5-FU	8319	7811	98	140	7038	7262	7754	7739	7932	7057	6740	6985	6539	5816	7123	6829	6916	7506	6487	6273	7111	6181	4244	4264	4212	2470	2321	3205	491	464	453	405	476	370	108	181	5778	4.92e-08	2.46e-07	1.23e-06	6.15e-06	3.07e-05	0.000154	0.000769	0.00384	0.0192	M
HCC1187	Cisplatin	8319	7811	98	140	7038	7262	7754	8038	7651	8106	751	6944	7261	8141	7428	7882	6969	7790	6789	6965	7263	7133	6540	6078	6404	903	750	813	188	153	208	155	156	177	108	181	5778	6.4e-10	3.2e-09	1.6e-08	8e-08	4e-07	2e-06	1e-05	5e-05	0.00025	M
HCC1187	Epirubicin	8319	7811	98	140	7038	7262	7754	7172	7458	7112	7212	8002	7040	7071	7256	7412	6721	6489	5907	6430	6731	5866	447	600	728	382	337	336	222	202	283	157	88	117	108	181	5778	4.41e-10	2.21e-09	1.1e-08	5.52e-08	2.76e-07	1.38e-06	6.9e-06	3.45e-05	0.000172	M
HCC1395	5-FU	8334	7813	39	89	576	581	544	547	703	542	568	688	554	575	677	577	605	633	632	592	605	565	551	543	547	461	468	542	302	405	309	273	262	241	42	88	340.5	4.92e-08	2.46e-07	1.23e-06	6.15e-06	3.07e-05	0.000154	0.000769	0.00384	0.0192	M
HCC1395	Cisplatin	8334	7813	39	89	576	581	544	633	625	651	593	614	586	663	482	610	602	559	550	538	549	586	469	431	334	180	158	144	71	73	80	55	44	58	42	88	340.5	6.4e-10	3.2e-09	1.6e-08	8e-08	4e-07	2e-06	1e-05	5e-05	0.00025	M
HCC1395	Epirubicin	8334	7813	39	89	576	581	544	653	495	594	568	652	327	628	565	623	546	563	599	540	535	592	462	422	391	168	170	156	143	128	151	26	21	58	42	88	340.5	4.41e-10	2.21e-09	1.1e-08	5.52e-08	2.76e-07	1.38e-06	6.9e-06	3.45e-05	0.000172	M
HCC1395	5-FU	8335	7814	58	108	2798	2709	2724	2903	2877	2768	2894	2841	2756	2624	2743	2975	2674	2611	2852	2424	2577	2311	2465	2439	2334	2082	1882	1936	1291	1374	1304	933	981	837	58	101	1581	4.92e-08	2.46e-07	1.23e-06	6.15e-06	3.07e-05	0.000154	0.000769	0.00384	0.0192	M
HCC1395	Cisplatin	8335	7814	58	108	2798	2709	2724	2804	2752	2800	2759	2551	2689	2857	2794	2796	2878	2593	2432	2116	2372	2284	1856	1931	1836	520	196	439	220	169	211	92	95	120	58	101	1581	6.4e-10	3.2e-09	1.6e-08	8e-08	4e-07	2e-06	1e-05	5e-05	0.00025	M
HCC1395	Epirubicin	8335	7814	58	108	2798	2709	2724	2985	2774	2757	3090	2747	2593	2744	2936	1230	2510	2600	2911	1758	1667	1550	1312	1283	1210	431	425	395	326	357	359	68	39	84	58	101	1581	4.41e-10	2.21e-09	1.1e-08	5.52e-08	2.76e-07	1.38e-06	6.9e-06	3.45e-05	0.000172	M
HCC1395	5-FU	8336	7816	73	122	3939	3921	3620	3786	3697	3761	3893	4177	3837	3905	3887	4205	3653	4549	3936	3304	3344	3144	3015	3130	2998	2431	2293	2656	1807	1693	1766	1318	1234	1012	50	129	1751	4.92e-08	2.46e-07	1.23e-06	6.15e-06	3.07e-05	0.000154	0.000769	0.00384	0.0192	M
HCC1395	Cisplatin	8336	7816	73	122	3939	3921	3620	4154	3557	4025	3770	3605	4022	3954	3799	3840	3643	4246	3372	2997	3335	3537	2407	2642	2277	770	695	628	197	170	193	104	107	138	50	129	1751	6.4e-10	3.2e-09	1.6e-08	8e-08	4e-07	2e-06	1e-05	5e-05	0.00025	M
HCC1395	Epirubicin	8336	7816	73	122	3939	3921	3620	3816	3796	3782	3784	3798	3649	3744	3790	4240	3735	3608	3606	2304	2423	2487	1752	1942	4080	416	376	450	289	310	289	79	49	100	50	129	1751	4.41e-10	2.21e-09	1.1e-08	5.52e-08	2.76e-07	1.38e-06	6.9e-06	3.45e-05	0.000172	M
HCC1395	5-FU	8339	7816	88	147	3809	4631	4138	4583	4385	3595	4002	4218	3998	4038	3977	4304	4205	4068	3756	4179	4217	3888	4251	4111	3876	4010	3938	4334	4446	4235	3920	4401	4376	3327	50	129	1751	4.92e-08	2.46e-07	1.23e-06	6.15e-06	3.07e-05	0.000154	0.000769	0.00384	0.0192	M
HCC1395	Cisplatin	8339	7816	88	147	3809	4631	4138	4070	4171	4076	4079	4180	3839	4036	3934	4304	4558	4056	3844	4030	4207	4297	4128	3990	3966	4314	4161	4133	3961	3636	4412	3681	3870	4239	50	129	1751	6.4e-10	3.2e-09	1.6e-08	8e-08	4e-07	2e-06	1e-05	5e-05	0.00025	M
HCC1395	Epirubicin	8339	7816	88	147	3809	4631	4138	4024	3906	3891	3739	4525	3683	3819	4258	4258	4028	4047	4138	3964	3965	4135	4128	4316	4155	4380	3754	3818	4008	4308	4035	4157	3484	4248	50	129	1751	4.41e-10	2.21e-09	1.1e-08	5.52e-08	2.76e-07	1.38e-06	6.9e-06	3.45e-05	0.000172	M
HCC1419	5-FU	9280	9278	114	171	6700	7032	6602	7624	7388	6221	7048	6781	6802	6473	6531	7097	6707	6229	6406	6451	6730	6712	6305	6014	6080	4087	3855	3862	2694	2904	2772	1919	2106	1696	100	150	4672	4.92e-08	2.46e-07	1.23e-06	6.15e-06	3.07e-05	0.000154	0.000769	0.00384	0.0192	M
HCC1419	Cisplatin	9280	9278	114	171	6700	7032	6602	7039	6994	7354	7435	6879	6490	7546	6991	7409	7417	6270	6514	6104	6974	6986	7591	6366	6519	5761	6082	5812	2824	5173	2550	537	490	524	100	150	4672	6.4e-10	3.2e-09	1.6e-08	8e-08	4e-07	2e-06	1e-05	5e-05	0.00025	M
HCC1419	Epirubicin	9280	9278	114	171	6700	7032	6602	7131	6382	7034	6694	7363	6724	6242	6764	7422	6565	6436	6955	6668	7105	6441	2654	2581	2195	2519	2349	2340	1736	1876	1874	179	83	148	100	150	4672	4.41e-10	2.21e-09	1.1e-08	5.52e-08	2.76e-07	1.38e-06	6.9e-06	3.45e-05	0.000172	M
HCC1419	5-FU	8349	7820	111	174	7486	7798	8041	7808	7786	7120	7849	7456	7027	7401	7580	8841	7132	7692	7752	6964	6692	6940	6706	6270	6797	4273	4704	4705	3318	2877	2781	2309	1726	1651	90	158	4850	4.92e-08	2.46e-07	1.23e-06	6.15e-06	3.07e-05	0.000154	0.000769	0.00384	0.0192	M
HCC1419	Cisplatin	8349	7820	111	174	7486	7798	8041	7462	7657	7218	8045	7652	7138	7535	7275	8077	8182	6890	6508	7655	7831	7684	7777	8324	7507	6038	6028	5568	2759	2584	2758	382	691	958	90	158	4850	6.4e-10	3.2e-09	1.6e-08	8e-08	4e-07	2e-06	1e-05	5e-05	0.00025	M
HCC1419	Epirubicin	8349	7820	111	174	7486	7798	8041	7163	6943	7379	7596	7387	6439	7022	8082	8728	7814	7547	7905	6779	8541	7217	4918	3806	3744	2824	2921	2842	1916	1890	1939	152	100	161	90	158	4850	4.41e-10	2.21e-09	1.1e-08	5.52e-08	2.76e-07	1.38e-06	6.9e-06	3.45e-05	0.000172	M
HCC1419	5-FU	8359	7821	127	194	7331	7495	8337	7581	8433	7928	8231	7958	8019	6953	8662	8213	8278	8541	8191	7420	8313	7994	7617	6411	7434	5672	5370	5789	3925	3564	3684	2635	2744	2469	99	183	5954	4.92e-08	2.46e-07	1.23e-06	6.15e-06	3.07e-05	0.000154	0.000769	0.00384	0.0192	M
HCC1419	Cisplatin	8359	7821	127	194	7331	7495	8337	9425	8149	8985	8585	7461	8395	8297	7751	8807	7920	7692	7028	8159	9078	8976	9880	8202	8410	7089	6739	7444	2487	2485	2351	947	906	1455	99	183	5954	6.4e-10	3.2e-09	1.6e-08	8e-08	4e-07	2e-06	1e-05	5e-05	0.00025	M
HCC1419	Epirubicin	8359	7821	127	194	7331	7495	8337	8519	7927	9147	8073	8196	6970	7119	8820	7974	8428	8411	7708	8128	8430	7247	4236	3824	3746	2065	2141	2480	1582	1354	1651	204	99	171	99	183	5954	4.41e-10	2.21e-09	1.1e-08	5.52e-08	2.76e-07	1.38e-06	6.9e-06	3.45e-05	0.000172	M
HCC1428	5-FU	9310	9294	78	147	3911	3906	3876	3127	3155	3153	3069	3345	2918	3755	3731	3959	3046	3326	3336	2082	1890	1808	1096	1051	1041	861	752	864	785	651	704	907	860	799	66	135	2250.5	4.92e-08	2.46e-07	1.23e-06	6.15e-06	3.07e-05	0.000154	0.000769	0.00384	0.0192	M
HCC1428	Cisplatin	9310	9294	78	147	3911	3906	3876	4344	3974	4000	4244	3716	4069	3776	3844	4029	4043	3840	3748	4137	3979	3935	4199	4124	3902	3893	3967	4127	411	317	387	206	178	227	66	135	2250.5	6.4e-10	3.2e-09	1.6e-08	8e-08	4e-07	2e-06	1e-05	5e-05	0.00025	M
HCC1428	Epirubicin	9310	9294	78	147	3911	3906	3876	3841	3840	4384	4251	3813	4071	3995	3891	4050	3779	3720	3995	4240	4360	4361	3056	2898	2742	339	364	317	295	307	297	104	63	125	66	135	2250.5	4.41e-10	2.21e-09	1.1e-08	5.52e-08	2.76e-07	1.38e-06	6.9e-06	3.45e-05	0.000172	M
HCC1569	5-FU	9349	9347	102	160	5748	5847	5624	5968	6195	5795	6199	5929	6157	5240	5668	5971	5272	4944	5620	4008	4429	4098	4009	3868	3656	2683	2028	2506	1525	1446	1948	1065	1009	845	54	83	1887	4.92e-08	2.46e-07	1.23e-06	6.15e-06	3.07e-05	0.000154	0.000769	0.00384	0.0192	M
HCC1569	Cisplatin	9349	9347	102	160	5748	5847	5624	6091	5795	5933	6064	5672	5938	6085	6265	5667	6192	5325	5572	5042	5915	5978	5853	5708	5641	4317	4788	4546	2744	4788	2904	1476	1468	1559	54	83	1887	6.4e-10	3.2e-09	1.6e-08	8e-08	4e-07	2e-06	1e-05	5e-05	0.00025	M
HCC1569	Epirubicin	9349	9347	102	160	5748	5847	5624	6006	6172	5970	6054	5434	5389	5847	6406	6016	5381	5135	5905	5154	4890	4906	4358	2066	1792	2144	2118	2251	2151	2159	2054	149	69	132	54	83	1887	4.41e-10	2.21e-09	1.1e-08	5.52e-08	2.76e-07	1.38e-06	6.9e-06	3.45e-05	0.000172	M
HCC1569	5-FU	8384	7825	75	132	4212	4190	4113	4026	4118	3562	4472	4082	4232	3654	3375	3839	3563	3159	3016	2484	2536	2599	2312	1792	1863	1377	1294	1334	931	874	961	634	590	514	52	96	1032.5	4.92e-08	2.46e-07	1.23e-06	6.15e-06	3.07e-05	0.000154	0.000769	0.00384	0.0192	M
HCC1569	Cisplatin	8384	7825	75	132	4212	4190	4113	4082	3752	4191	4838	3730	3950	4282	4828	4227	4100	3890	4233	3995	4222	3835	3688	4089	3713	2330	2399	2306	1422	4004	1257	634	3641	477	52	96	1032.5	6.4e-10	3.2e-09	1.6e-08	8e-08	4e-07	2e-06	1e-05	5e-05	0.00025	M
HCC1569	Epirubicin	8384	7825	75	132	4212	4190	4113	4024	4459	3672	4140	4262	4191	4517	4697	4570	4247	3762	4033	3699	3101	2733	2056	2050	1915	1288	1170	1279	1265	1245	1323	89	50	107	52	96	1032.5	4.41e-10	2.21e-09	1.1e-08	5.52e-08	2.76e-07	1.38e-06	6.9e-06	3.45e-05	0.000172	M
HCC1569	5-FU	8386	7824	83	156	4585	4697	4608	4787	4149	4144	4758	4634	4476	4057	3632	4919	4385	4036	4601	3690	3730	3561	2999	3152	3139	2477	2245	2086	1318	1375	1371	885	849	659	58	118	1506	4.92e-08	2.46e-07	1.23e-06	6.15e-06	3.07e-05	0.000154	0.000769	0.00384	0.0192	M
HCC1569	Cisplatin	8386	7824	83	156	4585	4697	4608	4561	4367	4586	4387	4620	5138	4329	4814	4156	5076	3645	3988	4109	4473	4435	3793	3514	4178	1906	2125	1977	1831	1648	1907	1105	1008	1124	58	118	1506	6.4e-10	3.2e-09	1.6e-08	8e-08	4e-07	2e-06	1e-05	5e-05	0.00025	M
HCC1569	Epirubicin	8386	7824	83	156	4585	4697	4608	4565	4587	4500	4883	3633	5046	4634	4702	4859	4245	4088	4102	3705	3564	3521	1583	1451	1509	1929	1931	1856	1616	1653	1590	104	71	116	58	118	1506	4.41e-10	2.21e-09	1.1e-08	5.52e-08	2.76e-07	1.38e-06	6.9e-06	3.45e-05	0.000172	M
HCC1806	5-FU	8390	7829	118	151	8855	9458	9210	9687	9584	8379	8599	9231	8243	6968	8107	8226	6590	6993	6155	5391	5472	5330	3580	3342	3100	2124	2086	2212	1298	1258	1220	617	614	497	65	113	2418	4.92e-08	2.46e-07	1.23e-06	6.15e-06	3.07e-05	0.000154	0.000769	0.00384	0.0192	M
HCC1806	Cisplatin	8390	7829	118	151	8855	9458	9210	9681	9308	9580	9294	8882	8579	9427	9040	9473	9277	9105	8852	8336	8829	9031	5548	7032	5279	1917	1604	1590	186	172	215	188	8779	205	65	113	2418	6.4e-10	3.2e-09	1.6e-08	8e-08	4e-07	2e-06	1e-05	5e-05	0.00025	M
HCC1806	Epirubicin	8390	7829	118	151	8855	9458	9210	9776	9215	9417	9108	9270	9014	8756	8869	9275	7783	9289	7481	4008	3897	3677	432	440	455	307	264	265	362	292	335	164	85	114	65	113	2418	4.41e-10	2.21e-09	1.1e-08	5.52e-08	2.76e-07	1.38e-06	6.9e-06	3.45e-05	0.000172	M
HCC1806	5-FU	8393	7830	66	124	3998	4148	4161	4645	4491	3721	3718	4628	2427	3581	3141	3823	3356	3660	3775	2772	2696	2411	1932	2001	2035	1703	1584	1475	962	986	850	640	591	525	51	90	1283	4.92e-08	2.46e-07	1.23e-06	6.15e-06	3.07e-05	0.000154	0.000769	0.00384	0.0192	M
HCC1806	Cisplatin	8393	7830	66	124	3998	4148	4161	4642	4336	4537	3459	3555	4209	4077	3576	4143	4591	2751	3537	3990	3922	4010	2976	2009	2825	1106	797	882	168	169	189	159	146	150	51	90	1283	6.4e-10	3.2e-09	1.6e-08	8e-08	4e-07	2e-06	1e-05	5e-05	0.00025	M
HCC1806	Epirubicin	8393	7830	66	124	3998	4148	4161	3636	3317	4314	4255	3061	4524	3635	3612	4267	3832	2583	3140	2071	2723	2405	496	426	356	280	233	272	276	247	312	92	47	89	51	90	1283	4.41e-10	2.21e-09	1.1e-08	5.52e-08	2.76e-07	1.38e-06	6.9e-06	3.45e-05	0.000172	M
HCC1937	5-FU	8402	7832	83	121	4171	4025	4648	4036	4345	4437	4260	4219	4146	4133	4436	4307	4010	3962	4076	3689	3554	3387	3132	2971	2922	2147	2328	2323	1942	1469	1546	1169	1219	924	61	113	1737.5	4.92e-08	2.46e-07	1.23e-06	6.15e-06	3.07e-05	0.000154	0.000769	0.00384	0.0192	M
HCC1937	Cisplatin	8402	7832	83	121	4171	4025	4648	4387	4102	4292	4290	4153	4744	4291	3995	4247	4082	4414	4182	4583	3974	4345	3321	3793	3710	1223	353	920	342	312	419	207	226	267	61	113	1737.5	6.4e-10	3.2e-09	1.6e-08	8e-08	4e-07	2e-06	1e-05	5e-05	0.00025	M
HCC1937	Epirubicin	8402	7832	83	121	4171	4025	4648	4210	4005	4612	4136	4424	4111	4186	4164	3997	4112	4432	3743	2763	2936	2000	794	903	930	723	654	750	444	453	574	78	47	96	61	113	1737.5	4.41e-10	2.21e-09	1.1e-08	5.52e-08	2.76e-07	1.38e-06	6.9e-06	3.45e-05	0.000172	M
HCC1937	5-FU	8403	7833	113	165	5932	5750	5470	5619	5784	5726	5739	5575	5333	5512	5607	5829	5099	5124	5523	4496	4502	4349	3665	3560	3766	2819	2809	2921	2163	2182	2163	1717	1715	5790	67	124	2365	4.92e-08	2.46e-07	1.23e-06	6.15e-06	3.07e-05	0.000154	0.000769	0.00384	0.0192	M
HCC1937	Cisplatin	8403	7833	113	165	5932	5750	5470	5540	5661	5534	5767	5112	5571	5957	5507	5817	5959	5568	5556	5074	5343	5451	4383	4743	4303	1667	1770	1409	675	581	627	235	222	253	67	124	2365	6.4e-10	3.2e-09	1.6e-08	8e-08	4e-07	2e-06	1e-05	5e-05	0.00025	M
HCC1937	Epirubicin	8403	7833	113	165	5932	5750	5470	5476	5658	5675	5644	5534	5324	5823	5882	6059	5313	5143	5406	3415	3616	3529	1261	1407	1236	1193	1099	1162	740	748	747	145	73	149	67	124	2365	4.41e-10	2.21e-09	1.1e-08	5.52e-08	2.76e-07	1.38e-06	6.9e-06	3.45e-05	0.000172	M
HCC1937	5-FU	8407	7833	116	185	5307	5978	5902	6353	6049	5360	5798	5785	6146	5792	5682	6093	6286	5945	5698	5824	5842	5930	6208	5697	5708	5810	5598	5730	6080	6075	6162	6145	5767	5289	67	124	2365	4.92e-08	2.46e-07	1.23e-06	6.15e-06	3.07e-05	0.000154	0.000769	0.00384	0.0192	M
HCC1937	Cisplatin	8407	7833	116	185	5307	5978	5902	5684	6383	5700	5865	5722	5516	5975	6337	5679	6013	5697	5843	6033	6379	5773	6288	6061	5982	6039	6165	6196	5846	6216	5911	5784	5648	5908	67	124	2365	6.4e-10	3.2e-09	1.6e-08	8e-08	4e-07	2e-06	1e-05	5e-05	0.00025	M
HCC1937	Epirubicin	8407	7833	116	185	5307	5978	5902	6136	6520	6000	5899	5733	5514	5812	6243	6395	5764	5810	6154	5768	5774	5668	6127	6051	5570	5906	5481	5527	5864	6191	5910	6228	5672	6088	67	124	2365	4.41e-10	2.21e-09	1.1e-08	5.52e-08	2.76e-07	1.38e-06	6.9e-06	3.45e-05	0.000172	M
HCC1954	5-FU	9387	9386	89	141	6725	6840	6619	7129	6584	5534	6786	6801	6809	5891	5357	5947	5231	5158	5119	3886	4027	4202	3049	3190	2701	1795	1700	1607	1212	1291	1228	856	929	751	76	131	2668	4.92e-08	2.46e-07	1.23e-06	6.15e-06	3.07e-05	0.000154	0.000769	0.00384	0.0192	M
HCC1954	Cisplatin	9387	9386	89	141	6725	6840	6619	6803	7066	6207	6758	6156	6656	6939	7552	6681	6831	6738	6127	6705	6937	6089	6042	5489	5745	2271	2008	2524	904	937	987	209	208	240	76	131	2668	6.4e-10	3.2e-09	1.6e-08	8e-08	4e-07	2e-06	1e-05	5e-05	0.00025	M
HCC1954	Epirubicin	9387	9386	89	141	6725	6840	6619	6948	7132	6670	6384	5869	6854	7630	7268	6483	5770	4628	5712	4523	3782	4703	1461	1238	1188	736	692	579	326	342	315	144	74	110	76	131	2668	4.41e-10	2.21e-09	1.1e-08	5.52e-08	2.76e-07	1.38e-06	6.9e-06	3.45e-05	0.000172	M
HCC1954	5-FU	8417	7839	40	93	810	916	814	961	848	774	996	1092	967	744	697	1042	839	846	837	792	710	549	554	547	535	425	386	412	295	260	280	169	151	132	47	100	871.5	4.92e-08	2.46e-07	1.23e-06	6.15e-06	3.07e-05	0.000154	0.000769	0.00384	0.0192	M
HCC1954	Cisplatin	8417	7839	40	93	810	916	814	967	871	967	857	784	936	850	883	1024	1029	843	836	977	1059	1052	921	722	970	170	213	246	132	96	106	84	94	91	47	100	871.5	6.4e-10	3.2e-09	1.6e-08	8e-08	4e-07	2e-06	1e-05	5e-05	0.00025	M
HCC1954	Epirubicin	8417	7839	40	93	810	916	814	1096	853	1097	837	879	915	970	1015	1149	1111	856	1091	827	810	838	191	189	173	105	107	101	78	65	73	30	16	60	47	100	871.5	4.41e-10	2.21e-09	1.1e-08	5.52e-08	2.76e-07	1.38e-06	6.9e-06	3.45e-05	0.000172	M
HCC1954	5-FU	8423	7837	71	133	4273	4184	3989	4502	4424	2836	4613	3908	4436	3524	2810	4850	3590	3541	3768	2254	2743	2410	1470	1580	1536	1092	991	1163	743	709	736	617	589	471	49	102	1582	4.92e-08	2.46e-07	1.23e-06	6.15e-06	3.07e-05	0.000154	0.000769	0.00384	0.0192	M
HCC1954	Cisplatin	8423	7837	71	133	4273	4184	3989	4629	4685	4648	4315	3967	4504	4431	3972	4773	5017	4435	3748	4625	4126	4516	4364	2902	3454	4856	1492	1235	377	336	348	158	154	195	49	102	1582	6.4e-10	3.2e-09	1.6e-08	8e-08	4e-07	2e-06	1e-05	5e-05	0.00025	M
HCC1954	Epirubicin	8423	7837	71	133	4273	4184	3989	4603	4372	4521	5422	3103	4083	3948	4281	4270	3874	2879	3904	2892	3058	2370	608	473	525	262	254	328	239	227	225	108	45	97	49	102	1582	4.41e-10	2.21e-09	1.1e-08	5.52e-08	2.76e-07	1.38e-06	6.9e-06	3.45e-05	0.000172	M
HCC202	5-FU	9404	9402	66	109	2525	2707	2863	2765	3119	2434	2414	2531	2392	2396	2168	2453	2357	2432	2555	2326	2447	2051	1897	2253	2266	1465	1278	1512	948	1059	1130	781	877	790	62	128	2279.5	4.92e-08	2.46e-07	1.23e-06	6.15e-06	3.07e-05	0.000154	0.000769	0.00384	0.0192	M
HCC202	Cisplatin	9404	9402	66	109	2525	2707	2863	2442	2966	2524	2465	2428	2326	2343	2642	2852	2829	3196	2455	2502	2067	2298	2792	2395	1877	1271	1315	1536	399	1420	2433	142	144	155	62	128	2279.5	6.4e-10	3.2e-09	1.6e-08	8e-08	4e-07	2e-06	1e-05	5e-05	0.00025	M
HCC202	Epirubicin	9404	9402	66	109	2525	2707	2863	2533	2537	2866	2125	2512	2470	2584	2632	2672	2950	2486	2598	2435	3457	2491	868	806	792	467	425	451	393	389	375	72	38	95	62	128	2279.5	4.41e-10	2.21e-09	1.1e-08	5.52e-08	2.76e-07	1.38e-06	6.9e-06	3.45e-05	0.000172	M
HCC202	5-FU	8282	7844	56	105	1731	1849	1849	1967	1842	1933	1866	1759	1651	1792	2007	1948	1729	1802	1896	1746	1625	1887	1632	1531	1590	1085	1239	1172	837	767	727	599	523	484	61	98	1514.5	4.92e-08	2.46e-07	1.23e-06	6.15e-06	3.07e-05	0.000154	0.000769	0.00384	0.0192	M
HCC202	Cisplatin	8282	7844	56	105	1731	1849	1849	1966	1762	1895	1907	1687	1852	2032	1710	2034	2004	1840	1619	1935	1818	1823	1790	1771	1761	928	910	956	272	219	257	103	107	111	61	98	1514.5	6.4e-10	3.2e-09	1.6e-08	8e-08	4e-07	2e-06	1e-05	5e-05	0.00025	M
HCC202	Epirubicin	8282	7844	56	105	1731	1849	1849	1845	1836	1688	1831	1789	1868	1669	1804	1957	1966	1977	1794	1577	1843	1677	892	949	928	346	391	393	221	200	229	58	38	72	61	98	1514.5	4.41e-10	2.21e-09	1.1e-08	5.52e-08	2.76e-07	1.38e-06	6.9e-06	3.45e-05	0.000172	M
HCC2185	5-FU	9422	9420	80	136	4449	4981	4803	5056	5125	4693	4636	5221	5086	4617	4797	5250	4453	4977	4795	4968	4325	4671	4330	4706	4818	3402	3574	3716	3111	2909	2808	2502	2250	2065	84	93	4149	4.92e-08	2.46e-07	1.23e-06	6.15e-06	3.07e-05	0.000154	0.000769	0.00384	0.0192	M
HCC2185	Cisplatin	9422	9420	80	136	4449	4981	4803	4963	4811	4740	4604	4487	4539	4402	4271	4927	5152	4769	4187	4968	4208	4689	4222	4073	3853	2276	2427	2230	622	617	741	139	135	158	84	93	4149	6.4e-10	3.2e-09	1.6e-08	8e-08	4e-07	2e-06	1e-05	5e-05	0.00025	M
HCC2185	Epirubicin	9422	9420	80	136	4449	4981	4803	4727	4348	4857	4467	4495	4531	4316	4275	4861	4741	4611	4576	3312	4313	3666	2110	2436	2179	1505	1313	1348	410	379	472	121	60	114	84	93	4149	4.41e-10	2.21e-09	1.1e-08	5.52e-08	2.76e-07	1.38e-06	6.9e-06	3.45e-05	0.000172	M
HCC2185	5-FU	8434	7849	96	151	4834	5159	4983	5489	5048	5146	5348	5580	5289	5187	5172	5480	5416	5142	5128	5158	5839	5224	5390	4729	5077	3931	3367	3838	3587	3062	3093	2898	2732	2395	76	152	3941.5	4.92e-08	2.46e-07	1.23e-06	6.15e-06	3.07e-05	0.000154	0.000769	0.00384	0.0192	M
HCC2185	Cisplatin	8434	7849	96	151	4834	5159	4983	5053	4945	4904	5302	4696	4925	5972	4943	5367	5583	4651	5004	4836	5683	4869	4750	4957	4330	3282	3025	2961	1219	1216	1302	129	135	189	76	152	3941.5	6.4e-10	3.2e-09	1.6e-08	8e-08	4e-07	2e-06	1e-05	5e-05	0.00025	M
HCC2185	Epirubicin	8434	7849	96	151	4834	5159	4983	5078	4908	4864	4982	5807	4932	4952	5169	5314	4286	5212	4972	4381	4051	4540	2878	3079	2686	1899	1737	1754	903	801	987	127	69	134	76	152	3941.5	4.41e-10	2.21e-09	1.1e-08	5.52e-08	2.76e-07	1.38e-06	6.9e-06	3.45e-05	0.000172	M
HCC2185	5-FU	8447	7846	82	150	4745	4853	4888	5001	5125	4752	5379	5084	4622	4367	5125	5474	5077	5286	5311	5218	5320	4605	4995	4363	5001	3820	3774	4093	3347	3036	3030	2519	2249	2187	85	134	3832	4.92e-08	2.46e-07	1.23e-06	6.15e-06	3.07e-05	0.000154	0.000769	0.00384	0.0192	M
HCC2185	Cisplatin	8447	7846	82	150	4745	4853	4888	5846	5022	5725	5426	4492	5027	5213	4343	5212	5070	4629	4258	4981	5286	5476	5027	4458	4098	1879	1833	2097	646	316	531	192	196	260	85	134	3832	6.4e-10	3.2e-09	1.6e-08	8e-08	4e-07	2e-06	1e-05	5e-05	0.00025	M
HCC2185	Epirubicin	8447	7846	82	150	4745	4853	4888	4861	4480	5223	5030	4726	4861	4410	5207	5470	4582	4305	4532	3882	4034	3879	2944	2756	2875	966	911	1046	448	375	482	121	68	135	85	134	3832	4.41e-10	2.21e-09	1.1e-08	5.52e-08	2.76e-07	1.38e-06	6.9e-06	3.45e-05	0.000172	M
HCC2185	5-FU	8448	7848	85	148	5089	5207	5011	5399	5473	5429	5804	5881	5289	5205	5449	5487	5479	5449	5418	6094	5381	4750	4989	5275	4976	3858	3812	4018	3166	3195	3208	2637	2744	2545	76	150	4100	4.92e-08	2.46e-07	1.23e-06	6.15e-06	3.07e-05	0.000154	0.000769	0.00384	0.0192	M
HCC2185	Cisplatin	8448	7848	85	148	5089	5207	5011	5555	5221	5576	5460	4763	5392	5437	5114	5589	5455	5015	5108	5344	5449	5701	4937	4830	4564	3406	3476	3166	1510	1042	1606	138	135	190	76	150	4100	6.4e-10	3.2e-09	1.6e-08	8e-08	4e-07	2e-06	1e-05	5e-05	0.00025	M
HCC2185	Epirubicin	8448	7848	85	148	5089	5207	5011	5287	5342	5090	5176	5240	5249	5276	5335	5522	5136	4642	4680	4479	4528	4651	3191	3242	3280	2201	2065	2179	1180	1151	1158	135	56	138	76	150	4100	4.41e-10	2.21e-09	1.1e-08	5.52e-08	2.76e-07	1.38e-06	6.9e-06	3.45e-05	0.000172	M
HCC3153	5-FU	8450	7853	107	147	5319	5836	6217	5851	5906	5391	5733	5882	5687	5253	6130	5931	5574	5857	5456	5287	5309	5082	4542	4424	4308	2665	3327	3212	2101	2105	1931	1875	1694	1393	58	103	1779	4.92e-08	2.46e-07	1.23e-06	6.15e-06	3.07e-05	0.000154	0.000769	0.00384	0.0192	M
HCC3153	Cisplatin	8450	7853	107	147	5319	5836	6217	5848	6008	5882	5833	5394	5643	5905	6105	5851	6103	5753	5309	6007	5698	6051	5094	5151	5191	3548	2976	2674	393	347	459	567	462	601	58	103	1779	6.4e-10	3.2e-09	1.6e-08	8e-08	4e-07	2e-06	1e-05	5e-05	0.00025	M
HCC3153	Epirubicin	8450	7853	107	147	5319	5836	6217	5904	5833	5859	5693	5792	5521	5527	5649	6050	5873	6254	5803	5353	5050	5176	1451	1530	1488	316	346	350	478	449	525	144	67	135	58	103	1779	4.41e-10	2.21e-09	1.1e-08	5.52e-08	2.76e-07	1.38e-06	6.9e-06	3.45e-05	0.000172	M
HCC38	5-FU	9483	9453	72	120	4630	4571	4677	4673	4844	4766	4822	4686	4698	4564	4848	4862	4680	5050	4757	3929	3874	3700	3195	3415	3492	2481	2413	2727	1420	1303	1439	914	835	831	63	131	2031	4.92e-08	2.46e-07	1.23e-06	6.15e-06	3.07e-05	0.000154	0.000769	0.00384	0.0192	M
HCC38	Cisplatin	9483	9453	72	120	4630	4571	4677	4868	4542	4791	5046	4701	4606	4721	4435	4777	4765	4521	4302	4674	4502	4810	3007	2933	2738	1144	1048	964	302	279	332	163	169	196	63	131	2031	6.4e-10	3.2e-09	1.6e-08	8e-08	4e-07	2e-06	1e-05	5e-05	0.00025	M
HCC38	Epirubicin	9483	9453	72	120	4630	4571	4677	4611	4937	4526	4604	4559	4516	4451	4777	4590	4541	4589	4181	869	915	948	408	414	402	323	341	335	274	292	278	105	43	96	63	131	2031	4.41e-10	2.21e-09	1.1e-08	5.52e-08	2.76e-07	1.38e-06	6.9e-06	3.45e-05	0.000172	M
HCC38	5-FU	8267	7854	55	118	3791	3306	2841	2724	3109	2460	3416	3266	3645	2473	2487	3114	3100	2818	3364	2692	2804	2317	2375	2024	2302	1954	1590	1462	998	1017	1165	594	600	585	48	106	1378	4.92e-08	2.46e-07	1.23e-06	6.15e-06	3.07e-05	0.000154	0.000769	0.00384	0.0192	M
HCC38	Cisplatin	8267	7854	55	118	3791	3306	2841	3229	2682	3286	3351	2863	3507	3340	3424	2505	3294	2669	2424	2526	3064	3107	1673	1557	1387	609	478	494	273	754	325	182	184	202	48	106	1378	6.4e-10	3.2e-09	1.6e-08	8e-08	4e-07	2e-06	1e-05	5e-05	0.00025	M
HCC38	Epirubicin	8267	7854	55	118	3791	3306	2841	3189	3384	3147	3609	2419	3216	2872	3800	3587	2363	1938	2392	565	540	552	333	385	374	334	336	334	139	135	159	62	47	92	48	106	1378	4.41e-10	2.21e-09	1.1e-08	5.52e-08	2.76e-07	1.38e-06	6.9e-06	3.45e-05	0.000172	M
HCC70	5-FU	8294	7860	112	142	9077	10130	9498	10100	10140	8645	9351	9727	9368	9297	9138	10310	9082	9148	8468	9285	9469	9470	5335	4837	4542	1276	1278	1303	311	345	354	243	276	149	109	188	6293.5	4.92e-08	2.46e-07	1.23e-06	6.15e-06	3.07e-05	0.000154	0.000769	0.00384	0.0192	M
HCC70	Cisplatin	8294	7860	112	142	9077	10130	9498	10340	9999	9964	9116	8862	9116	9689	9421	10340	10060	9666	8875	9273	9692	9721	9719	8009	8860	502	282	386	206	178	246	204	197	229	109	188	6293.5	6.4e-10	3.2e-09	1.6e-08	8e-08	4e-07	2e-06	1e-05	5e-05	0.00025	M
HCC70	Epirubicin	8294	7860	112	142	9077	10130	9498	10130	9741	9982	9077	9048	9018	9538	9292	9938	9570	8654	10210	8719	8827	8523	5341	5465	3354	312	244	233	313	290	290	167	105	134	109	188	6293.5	4.41e-10	2.21e-09	1.1e-08	5.52e-08	2.76e-07	1.38e-06	6.9e-06	3.45e-05	0.000172	M
HCC70	5-FU	8305	7857	115	148	9117	9220	8917	9218	8704	9257	8697	9054	8027	7228	7382	7787	7200	7305	7943	7563	7406	7015	5670	4813	5711	593	805	1001	213	259	259	221	252	151	85	152	4059	4.92e-08	2.46e-07	1.23e-06	6.15e-06	3.07e-05	0.000154	0.000769	0.00384	0.0192	M
HCC70	Cisplatin	8305	7857	115	148	9117	9220	8917	9348	8758	9049	9626	8315	8996	9350	8597	8997	9585	8568	8069	8604	9015	8966	6094	5561	3977	237	209	233	164	169	224	165	178	218	85	152	4059	6.4e-10	3.2e-09	1.6e-08	8e-08	4e-07	2e-06	1e-05	5e-05	0.00025	M
HCC70	Epirubicin	8305	7857	115	148	9117	9220	8917	8966	8335	8287	8985	8757	8543	9136	9646	8627	8192	8289	8631	8071	7437	7473	1422	919	1283	262	217	203	231	225	238	157	77	132	85	152	4059	4.41e-10	2.21e-09	1.1e-08	5.52e-08	2.76e-07	1.38e-06	6.9e-06	3.45e-05	0.000172	M
HS578T	5-FU	8465	7862	105	155	6077	5204	7169	5462	6086	6268	5183	5653	5353	6194	6166	4923	5247	5803	6045	3066	3387	4145	1971	1355	1437	1036	888	940	985	868	927	801	845	779	71	125	2509.5	4.92e-08	2.46e-07	1.23e-06	6.15e-06	3.07e-05	0.000154	0.000769	0.00384	0.0192	M
HS578T	Cisplatin	8465	7862	105	155	6077	5204	7169	6162	5789	5877	5663	6060	6550	5389	5424	6275	4913	6427	5991	6295	5339	5150	4768	4700	5527	4666	390	3195	479	509	513	170	175	173	71	125	2509.5	6.4e-10	3.2e-09	1.6e-08	8e-08	4e-07	2e-06	1e-05	5e-05	0.00025	M
HS578T	Epirubicin	8465	7862	105	155	6077	5204	7169	5795	5209	5506	5918	6594	5780	5427	5508	4624	6026	6585	5381	4179	5088	4241	2392	2921	1951	619	693	693	550	565	582	122	85	111	71	125	2509.5	4.41e-10	2.21e-09	1.1e-08	5.52e-08	2.76e-07	1.38e-06	6.9e-06	3.45e-05	0.000172	M
HS578T	5-FU	8468	7863	111	159	6241	6713	7238	7289	7321	6535	6898	6813	7030	6450	6767	6799	6159	5785	5143	4326	4605	4329	3308	2971	3247	1000	1141	1146	745	739	730	803	867	652	66	130	1797	4.92e-08	2.46e-07	1.23e-06	6.15e-06	3.07e-05	0.000154	0.000769	0.00384	0.0192	M
HS578T	Cisplatin	8468	7863	111	159	6241	6713	7238	7016	6707	6961	7410	6295	6634	6912	6346	6933	7272	6432	6620	6722	6603	6772	5614	6447	5552	3613	4291	3525	589	6131	522	170	5879	188	66	130	1797	6.4e-10	3.2e-09	1.6e-08	8e-08	4e-07	2e-06	1e-05	5e-05	0.00025	M
HS578T	Epirubicin	8468	7863	111	159	6241	6713	7238	6420	7116	6532	6097	7078	6312	6976	7309	7460	6518	7038	6890	4937	4698	4422	1971	1906	1649	652	613	625	586	538	543	123	68	119	66	130	1797	4.41e-10	2.21e-09	1.1e-08	5.52e-08	2.76e-07	1.38e-06	6.9e-06	3.45e-05	0.000172	M
HS578T	5-FU	8472	7861	62	121	3131	3180	2633	3015	2738	2690	3226	3251	2429	2429	2737	3134	3013	2505	2988	2432	2344	2466	2011	1930	1962	1437	1251	1545	801	809	860	516	505	421	45	99	898	4.92e-08	2.46e-07	1.23e-06	6.15e-06	3.07e-05	0.000154	0.000769	0.00384	0.0192	M
HS578T	Cisplatin	8472	7861	62	121	3131	3180	2633	3162	2938	3066	3076	2738	3439	3143	2787	3332	3022	2437	2402	2788	2787	3132	2794	2507	2859	1165	1344	1296	415	422	503	356	380	369	45	99	898	6.4e-10	3.2e-09	1.6e-08	8e-08	4e-07	2e-06	1e-05	5e-05	0.00025	M
HS578T	Epirubicin	8472	7861	62	121	3131	3180	2633	3046	3075	2643	3151	2622	2882	2544	2968	3131	2596	2434	2693	2051	1854	1826	654	557	367	332	358	298	152	152	157	70	43	83	45	99	898	4.41e-10	2.21e-09	1.1e-08	5.52e-08	2.76e-07	1.38e-06	6.9e-06	3.45e-05	0.000172	M
HS578T	5-FU	8474	7864	98	148	5901	5325	5968	5357	5283	6852	5421	5707	5323	5382	6021	5449	4624	5126	5679	3939	3710	3628	2931	2642	3558	972	1026	976	565	570	620	667	586	618	54	123	1868	4.92e-08	2.46e-07	1.23e-06	6.15e-06	3.07e-05	0.000154	0.000769	0.00384	0.0192	M
HS578T	Cisplatin	8474	7864	98	148	5901	5325	5968	5478	5297	5777	6403	5559	5889	5377	4845	5723	5126	4633	5889	5756	5482	5610	4349	5057	4253	4103	3635	2824	351	371	434	149	190	169	54	123	1868	6.4e-10	3.2e-09	1.6e-08	8e-08	4e-07	2e-06	1e-05	5e-05	0.00025	M
HS578T	Epirubicin	8474	7864	98	148	5901	5325	5968	5478	5185	5388	6310	5811	5767	5189	6073	5304	5638	5920	5546	4348	4324	3420	1521	1484	1587	574	606	612	477	477	435	120	50	125	54	123	1868	4.41e-10	2.21e-09	1.1e-08	5.52e-08	2.76e-07	1.38e-06	6.9e-06	3.45e-05	0.000172	M
LY2	5-FU	9528	9536	127	191	9334	9179	9611	9427	9478	9284	9556	9559	9537	8664	9387	9167	7679	7613	7629	7112	7114	6714	6405	5818	5985	3424	2946	3475	813	786	809	834	812	687	83	146	3481.5	4.92e-08	2.46e-07	1.23e-06	6.15e-06	3.07e-05	0.000154	0.000769	0.00384	0.0192	M
LY2	Cisplatin	9528	9536	127	191	9334	9179	9611	9633	9314	9255	9465	8745	9261	9654	9199	9152	9582	9381	8792	9421	9407	9536	8821	8574	8229	6521	6681	6438	1009	889	960	234	245	307	83	146	3481.5	6.4e-10	3.2e-09	1.6e-08	8e-08	4e-07	2e-06	1e-05	5e-05	0.00025	M
LY2	Epirubicin	9528	9536	127	191	9334	9179	9611	9569	9303	9512	9368	9558	8897	9087	9471	9594	9391	9486	9248	7158	7184	6850	1071	1131	1363	1971	1914	2050	2755	2782	2609	189	105	146	83	146	3481.5	4.41e-10	2.21e-09	1.1e-08	5.52e-08	2.76e-07	1.38e-06	6.9e-06	3.45e-05	0.000172	M
LY2	5-FU	8477	7865	52	104	1588	1408	1494	1286	1435	1420	1254	1066	1217	1179	1569	1188	1069	882	786	711	786	800	325	256	262	129	145	133	167	116	130	173	135	161	38	85	438	4.92e-08	2.46e-07	1.23e-06	6.15e-06	3.07e-05	0.000154	0.000769	0.00384	0.0192	M
LY2	Cisplatin	8477	7865	52	104	1588	1408	1494	1423	889	1233	1453	1469	748	1471	868	1352	1324	1059	1245	1437	1211	1920	1617	1429	1257	1193	1137	698	213	129	216	74	68	68	38	85	438	6.4e-10	3.2e-09	1.6e-08	8e-08	4e-07	2e-06	1e-05	5e-05	0.00025	M
LY2	Epirubicin	8477	7865	52	104	1588	1408	1494	1065	1102	1411	999	1453	687	1266	955	1029	1339	1082	928	634	1265	1048	738	909	789	340	269	332	365	482	532	35	26	85	38	85	438	4.41e-10	2.21e-09	1.1e-08	5.52e-08	2.76e-07	1.38e-06	6.9e-06	3.45e-05	0.000172	M
MCF10A	5-FU	8480	7867	81	126	6492	5729	5863	6123	5912	5638	5632	5651	5650	4555	4858	4824	3968	4050	4343	2660	2688	2714	1381	1278	1419	158	186	158	145	136	146	132	139	93	44	103	1102.5	4.92e-08	2.46e-07	1.23e-06	6.15e-06	3.07e-05	0.000154	0.000769	0.00384	0.0192	M
MCF10A	Cisplatin	8480	7867	81	126	6492	5729	5863	6303	5774	6141	6312	5495	6329	6426	5928	5978	6008	5890	5245	5381	5957	6107	5000	4426	4609	3456	3609	3509	400	323	417	121	122	141	44	103	1102.5	6.4e-10	3.2e-09	1.6e-08	8e-08	4e-07	2e-06	1e-05	5e-05	0.00025	M
MCF10A	Epirubicin	8480	7867	81	126	6492	5729	5863	5854	5930	5809	6714	5557	6108	5404	5736	5669	4974	3981	4085	3265	3501	3224	155	146	117	166	151	127	152	125	158	135	76	110	44	103	1102.5	4.41e-10	2.21e-09	1.1e-08	5.52e-08	2.76e-07	1.38e-06	6.9e-06	3.45e-05	0.000172	M
MCF10A	5-FU	8487	7870	88	132	4567	4818	4950	4929	5432	4758	4619	5091	4789	3766	4350	4532	4078	4012	4129	2562	2534	2333	1278	1318	1260	185	198	177	135	137	148	134	139	85	53	96	1206	4.92e-08	2.46e-07	1.23e-06	6.15e-06	3.07e-05	0.000154	0.000769	0.00384	0.0192	M
MCF10A	Cisplatin	8487	7870	88	132	4567	4818	4950	5517	4990	5165	5012	4550	4745	5300	4688	5340	5079	5074	4518	4766	4721	4772	4040	2713	3949	3148	3322	3085	344	266	243	117	121	134	53	96	1206	6.4e-10	3.2e-09	1.6e-08	8e-08	4e-07	2e-06	1e-05	5e-05	0.00025	M
MCF10A	Epirubicin	8487	7870	88	132	4567	4818	4950	4948	4933	4981	4625	5001	4893	4845	4752	4732	4587	4051	4191	3115	3312	3338	137	149	107	162	139	121	138	149	141	115	68	115	53	96	1206	4.41e-10	2.21e-09	1.1e-08	5.52e-08	2.76e-07	1.38e-06	6.9e-06	3.45e-05	0.000172	M
MCF10A	5-FU	9564	9551	83	139	9007	8581	7675	3506	3728	3387	6388	3099	5124	3000	2964	3400	2861	3085	3103	3161	3037	3091	1776	1761	1667	271	290	370	176	227	641	153	183	135	55	122	1470	4.92e-08	2.46e-07	1.23e-06	6.15e-06	3.07e-05	0.000154	0.000769	0.00384	0.0192	M
MCF10A	Cisplatin	9564	9551	83	139	9007	8581	7675	9272	9205	8905	8804	8669	8904	9022	9153	9154	9134	8748	8657	7586	8456	8351	7515	7502	6474	4376	4787	4990	342	4698	329	162	155	165	55	122	1470	6.4e-10	3.2e-09	1.6e-08	8e-08	4e-07	2e-06	1e-05	5e-05	0.00025	M
MCF10A	Epirubicin	9564	9551	83	139	9007	8581	7675	8716	9092	8956	9147	7767	9036	9403	8914	9236	7834	3678	7206	4714	4508	4542	300	170	158	169	202	173	201	140	204	183	55	149	55	122	1470	4.41e-10	2.21e-09	1.1e-08	5.52e-08	2.76e-07	1.38e-06	6.9e-06	3.45e-05	0.000172	M
MCF10F	5-FU	8497	7872	70	124	2701	3002	2838	3114	3076	3000	2694	3025	2855	1938	2118	2082	1822	1771	1717	1436	1470	1341	632	624	548	178	169	184	147	148	140	137	147	97	55	110	1090	4.92e-08	2.46e-07	1.23e-06	6.15e-06	3.07e-05	0.000154	0.000769	0.00384	0.0192	M
MCF10F	Cisplatin	8497	7872	70	124	2701	3002	2838	3424	2991	3182	3082	2717	2940	2942	2682	3235	2888	2870	2688	2641	2756	2773	2519	2562	2172	1262	1020	1090	131	113	136	92	76	91	55	110	1090	6.4e-10	3.2e-09	1.6e-08	8e-08	4e-07	2e-06	1e-05	5e-05	0.00025	M
MCF10F	Epirubicin	8497	7872	70	124	2701	3002	2838	3014	2893	3226	2832	2881	2961	3190	2894	3028	3043	2527	2968	2359	2216	2345	1329	1023	661	127	127	104	124	125	120	86	52	105	55	110	1090	4.41e-10	2.21e-09	1.1e-08	5.52e-08	2.76e-07	1.38e-06	6.9e-06	3.45e-05	0.000172	M
MCF10F	5-FU	8499	7872	77	131	2978	3191	3176	3363	3351	2769	3177	3316	2731	3129	3114	3271	2723	2999	2874	3094	3228	3077	3085	3075	2965	2846	3149	3014	3078	3104	3273	3071	3108	2857	55	110	1090	4.92e-08	2.46e-07	1.23e-06	6.15e-06	3.07e-05	0.000154	0.000769	0.00384	0.0192	M
MCF10F	Cisplatin	8499	7872	77	131	2978	3191	3176	3173	3062	3540	2938	2765	2904	2966	2920	3242	3911	2981	3060	3203	3191	3042	3388	2998	3210	3160	3059	3292	2850	3060	3235	2905	3185	2960	55	110	1090	6.4e-10	3.2e-09	1.6e-08	8e-08	4e-07	2e-06	1e-05	5e-05	0.00025	M
MCF10F	Epirubicin	8499	7872	77	131	2978	3191	3176	3018	2946	2987	2848	3049	3066	3080	2873	3320	3124	2886	3152	3096	3356	3220	3057	3098	3173	3185	2902	3251	3074	2898	3324	3015	2672	2980	55	110	1090	4.41e-10	2.21e-09	1.1e-08	5.52e-08	2.76e-07	1.38e-06	6.9e-06	3.45e-05	0.000172	M
MCF10F	5-FU	9580	9566	65	109	4208	4895	4264	2310	2627	2078	2631	1853	2174	1458	1564	1969	1666	1753	1599	1548	1710	1482	887	829	751	327	355	337	283	266	294	270	258	4858	44	99	1040	4.92e-08	2.46e-07	1.23e-06	6.15e-06	3.07e-05	0.000154	0.000769	0.00384	0.0192	M
MCF10F	Cisplatin	9580	9566	65	109	4208	4895	4264	5151	5003	5526	4545	4557	3904	4514	4294	5087	1757	4873	4433	4172	4638	4532	3688	3171	3172	1051	1412	1667	165	219	161	88	92	106	44	99	1040	6.4e-10	3.2e-09	1.6e-08	8e-08	4e-07	2e-06	1e-05	5e-05	0.00025	M
MCF10F	Epirubicin	9580	9566	65	109	4208	4895	4264	5001	4596	5048	4060	4379	5338	4721	4130	4650	4353	3883	4374	3273	3279	3357	987	835	624	165	156	163	162	135	164	103	98	89	44	99	1040	4.41e-10	2.21e-09	1.1e-08	5.52e-08	2.76e-07	1.38e-06	6.9e-06	3.45e-05	0.000172	M
MCF12A	5-FU	8503	7873	96	155	9376	9103	8616	9218	9196	9225	10150	9531	9412	8178	8898	9172	5785	5935	5853	4826	4938	3999	2269	1793	2262	209	192	185	180	194	212	183	173	120	60	126	2021.5	4.92e-08	2.46e-07	1.23e-06	6.15e-06	3.07e-05	0.000154	0.000769	0.00384	0.0192	M
MCF12A	Cisplatin	8503	7873	96	155	9376	9103	8616	9544	8943	9242	9770	8616	9425	9813	9394	9164	9584	8810	8972	8371	9353	9176	7617	8035	7132	5788	5574	5183	543	430	573	181	180	184	60	126	2021.5	6.4e-10	3.2e-09	1.6e-08	8e-08	4e-07	2e-06	1e-05	5e-05	0.00025	M
MCF12A	Epirubicin	8503	7873	96	155	9376	9103	8616	8866	8969	8579	9332	9148	8952	7944	8323	7648	4788	3911	4791	3561	3435	3449	202	209	163	242	228	201	201	193	206	190	102	148	60	126	2021.5	4.41e-10	2.21e-09	1.1e-08	5.52e-08	2.76e-07	1.38e-06	6.9e-06	3.45e-05	0.000172	M
MCF7	5-FU	9584	9583	130	191	8592	8705	8351	9338	9660	8224	8625	9046	9188	7605	7686	8448	7081	7562	7156	6580	6818	5989	6271	6276	6125	3891	3250	4137	2723	2563	2748	2260	2263	2012	100	165	4196.5	4.92e-08	2.46e-07	1.23e-06	6.15e-06	3.07e-05	0.000154	0.000769	0.00384	0.0192	M
MCF7	Cisplatin	9584	9583	130	191	8592	8705	8351	9145	8835	9108	8114	9082	8710	8807	9108	9537	8736	8325	8817	7994	8439	8518	8627	7589	7875	7555	7379	8203	4779	4694	4516	1687	1875	1938	100	165	4196.5	6.4e-10	3.2e-09	1.6e-08	8e-08	4e-07	2e-06	1e-05	5e-05	0.00025	M
MCF7	Epirubicin	9584	9583	130	191	8592	8705	8351	9416	8608	9121	8716	8342	8525	8662	8388	8996	7894	7975	8560	6659	5810	6731	3171	2188	3163	4744	4408	4748	3279	3362	3611	181	106	164	100	165	4196.5	4.41e-10	2.21e-09	1.1e-08	5.52e-08	2.76e-07	1.38e-06	6.9e-06	3.45e-05	0.000172	M
MCF7	5-FU	8510	7875	85	130	3838	3481	4055	3747	3956	5022	3690	4161	3660	3181	3903	3744	3088	2925	3123	2572	2513	2214	2298	2163	2105	1219	1239	1146	657	535	577	570	548	495	47	100	1279.5	4.92e-08	2.46e-07	1.23e-06	6.15e-06	3.07e-05	0.000154	0.000769	0.00384	0.0192	M
MCF7	Cisplatin	8510	7875	85	130	3838	3481	4055	3629	3515	3696	3973	3479	3780	4055	3653	3852	3882	3773	3500	3756	4162	3707	3300	2906	3391	2545	3110	2438	830	729	928	233	281	280	47	100	1279.5	6.4e-10	3.2e-09	1.6e-08	8e-08	4e-07	2e-06	1e-05	5e-05	0.00025	M
MCF7	Epirubicin	8510	7875	85	130	3838	3481	4055	3039	3640	3751	3670	4234	3720	3616	3952	3746	3941	3845	3389	2789	3096	3307	761	957	885	1232	1050	1146	889	840	1032	79	56	89	47	100	1279.5	4.41e-10	2.21e-09	1.1e-08	5.52e-08	2.76e-07	1.38e-06	6.9e-06	3.45e-05	0.000172	M
MDAMB134VI	5-FU	8519	7876	54	102	3326	4718	2681	4710	4490	46	2675	3879	3776	4001	807	4058	3952	2577	81	3156	2789	3792	455	3845	40	1910	2850	2328	867	2516	1655	756	1292	1038	61	117	2286	4.92e-08	2.46e-07	1.23e-06	6.15e-06	3.07e-05	0.000154	0.000769	0.00384	0.0192	M
MDAMB134VI	Cisplatin	8519	7876	54	102	3326	4718	2681	4234	4432	3895	84	4223	644	3772	4036	4643	4199	4275	4177	3926	1511	2027	4338	53	4065	409	364	4054	2015	1209	2499	421	340	83	61	117	2286	6.4e-10	3.2e-09	1.6e-08	8e-08	4e-07	2e-06	1e-05	5e-05	0.00025	M
MDAMB134VI	Epirubicin	8519	7876	54	102	3326	4718	2681	4457	4250	4856	1747	81	3755	4293	539	3430	4130	1509	4774	4154	3689	4136	2497	329	1919	713	475	738	550	518	606	120	57	76	61	117	2286	4.41e-10	2.21e-09	1.1e-08	5.52e-08	2.76e-07	1.38e-06	6.9e-06	3.45e-05	0.000172	M
MDAMB134VI	5-FU	8524	7877	110	177	4387	4820	4742	4845	5264	4703	4905	5074	4801	4507	5242	5141	4592	4902	4612	4647	4575	4257	4579	4167	4174	2872	2903	3084	2623	2198	2436	1437	1404	1337	80	141	3054	4.92e-08	2.46e-07	1.23e-06	6.15e-06	3.07e-05	0.000154	0.000769	0.00384	0.0192	M
MDAMB134VI	Cisplatin	8524	7877	110	177	4387	4820	4742	5046	5074	5356	5135	4691	4668	4959	4852	5139	5161	4604	4556	4501	4900	5411	4882	4670	4498	4404	4374	4479	2333	2310	2302	449	436	542	80	141	3054	6.4e-10	3.2e-09	1.6e-08	8e-08	4e-07	2e-06	1e-05	5e-05	0.00025	M
MDAMB134VI	Epirubicin	8524	7877	110	177	4387	4820	4742	5093	4893	5101	5298	5025	4969	5010	4990	4945	4467	4684	4785	4419	4097	4349	3044	2553	1767	510	393	461	373	393	395	131	72	162	80	141	3054	4.41e-10	2.21e-09	1.1e-08	5.52e-08	2.76e-07	1.38e-06	6.9e-06	3.45e-05	0.000172	M
MDAMB134VI	5-FU	8527	7877	103	176	4707	5349	5446	5317	5173	4725	5242	5404	5045	5002	5307	5411	5173	5699	4885	5489	5234	5070	5737	5181	4851	4684	5056	5247	5534	5232	5120	5576	5102	4340	80	141	3054	4.92e-08	2.46e-07	1.23e-06	6.15e-06	3.07e-05	0.000154	0.000769	0.00384	0.0192	M
[truncated: 7,968 more rows]
